# Supplementary material for: A Single Bout of Electroacupuncture Remodels Epigenetic and Transcriptional Changes in Adipose Tissue in Polycystic Ovary Syndrome
Source: Sci Rep. 2018 Jan 30;8:1878. doi: 10.1038/s41598-017-17919-5 (PMC5790004; doi:10.1038/s41598-017-17919-5)
Supplement: Supplementary file 2 — Supplementary Table 1 [file 41598_2017_17919_MOESM2_ESM.xlsx]

## Sheet: Supplementary Table 2
Supplementary Table 1. Changes in adipose tissue genes expression from before to after a single bout of electroacupuncture in women with PCOS (n = 21), Q < 0.05. Sorted in alphabetic order.
Gene symbol	Illumina ID	Before Single Acupuncture	After Single Acupuncture	Change (%)	P value	Q value
		Mean ± SD	Mean ± SD
A4GALT	1735045	82.9 ± 24	93.6 ± 23.8	12.9386	0.00179559	0.0182888
AACS	1698554	217.8 ± 134.7	276.6 ± 155.2	27.0083	0.000291461	0.00464636
AADACL1	1676336	78.1 ± 33	101.4 ± 72.7	29.772	0.007306	0.0500971
AAMP	1653165	240 ± 37.7	217.5 ± 34.2	-9.38298	0.00286023	0.0256195
ABCA11	2232084	34.8 ± 5.7	30.3 ± 4.4	-12.9012	0.00301725	0.0266795
ABCA6	1701551	236.2 ± 49.7	178.4 ± 38.3	-24.4535	3.12e-05	0.000781879
ABCA9	1720501	141 ± 30.3	118.3 ± 22	-16.1284	0.000565354	0.00771954
ABCE1	1676846	215 ± 21.5	259.7 ± 42.1	20.8085	0.000217598	0.00374647
ABCE1	2330267	228.6 ± 24.7	269.5 ± 42.1	17.8599	0.00071186	0.00915602
ABCG1	1794782	102.4 ± 29.8	189 ± 60.1	84.6012	2.1e-11	1.15e-08
ABCG1	2329927	44 ± 15.6	76.9 ± 24.3	74.7128	1.5e-08	1.68e-06
ABI3	1755658	41.9 ± 7.9	51.1 ± 9.2	22.086	0.000137609	0.00258779
ABL1	1713732	298.9 ± 45.8	368.9 ± 77.4	23.4019	0.000229102	0.00388826
ABL2	1657870	23.9 ± 5	61.5 ± 29.8	157.149	3.32e-08	3.12e-06
ABL2	2240003	23 ± 3.1	46.8 ± 19.2	103.434	1.43e-08	1.62e-06
ABL2	1741628	22 ± 2.9	36.8 ± 11.6	67.6303	2.72e-07	1.74e-05
ABLIM1	2396672	483.5 ± 116.7	418.1 ± 72.3	-13.5347	0.00186054	0.0187878
ABR	1672878	449.9 ± 73.1	505.6 ± 90.6	12.3838	0.0031908	0.027874
ABTB2	1753370	25.8 ± 4.1	35 ± 9.8	35.9936	3.67e-05	0.000887759
ACACA	2331636	786.5 ± 310.1	1154.8 ± 552.4	46.8209	5.12e-07	2.88e-05
ACACA	1772123	515.1 ± 235	745.1 ± 355.8	44.6391	2.82e-07	1.79e-05
ACADVL	2352009	569.9 ± 138.6	485.1 ± 106.4	-14.8824	0.00108124	0.0126545
ACAP1	1808395	50.9 ± 18	59.9 ± 20.4	17.7427	0.00454991	0.0361137
ACAT2	1708672	296.6 ± 73.5	366.3 ± 107.9	23.5113	9.96e-06	0.000308597
ACIN1	1699636	238.9 ± 42	276.2 ± 38.4	15.5943	0.00656898	0.0464115
ACLY	1749014	1234.6 ± 775	2274.8 ± 1490	84.2457	5.41e-08	4.61e-06
ACLY	2371379	2279.8 ± 1582.9	4111.2 ± 2759.3	80.3343	1.15e-08	1.34e-06
ACOX2	1685703	474.1 ± 63.4	397.7 ± 64.3	-16.1151	9.01e-06	0.000283394
ACP1	1669633	365.8 ± 44.7	333.8 ± 34.3	-8.74094	0.00591871	0.0430672
ACP2	2104830	270 ± 52.5	231.3 ± 42.3	-14.3135	0.00274017	0.0248474
ACP6	2234343	46.7 ± 8.5	39.8 ± 6.6	-14.7067	0.000556753	0.0076353
ACSL3	2360705	458.9 ± 60.6	574.5 ± 116.1	25.1922	2.08e-06	8.87e-05
ACSL3	1654414	40.3 ± 8	48.4 ± 11.2	20.306	0.00334949	0.0290048
ACSL4	1683598	485 ± 71.8	594.8 ± 114.3	22.6364	0.000108376	0.00213836
ACSS2	2336595	2886.2 ± 1043.7	3862.9 ± 1567.1	33.8406	3.6e-06	0.000135524
ACSS2	1714197	3341.1 ± 1165.8	4235.4 ± 1616.3	26.7652	2.94e-05	0.000744491
ACTA2	1671703	1040.5 ± 370	1625.3 ± 385.6	56.2039	5.55e-06	0.000192938
ACTB	2038777	7459.2 ± 1290	8639.8 ± 1147	15.827	0.000648955	0.0085535
ACTB	2152131	8778.3 ± 1494.4	9823 ± 1309.4	11.9015	0.00271791	0.0247051
ACTG1	2053178	7938.9 ± 982.4	9929.6 ± 1281.3	25.0749	9.18e-07	4.69e-05
ACTR3	1657153	303.5 ± 54.3	355.8 ± 72.6	17.2195	0.00636673	0.0454686
ACY1	1683883	249.2 ± 53.1	214.6 ± 46.1	-13.9151	0.000242961	0.00403004
ADAL	1725043	83.6 ± 14.7	73 ± 12.5	-12.6485	0.000113406	0.00221901
ADAM19	1713751	58.5 ± 16.7	82.9 ± 23.6	41.7702	8.96e-06	0.000282652
ADAM8	1708348	23.3 ± 5.7	46 ± 23.1	97.2271	2.07e-06	8.83e-05
ADAMTS1	1673566	179.4 ± 58.3	1058.5 ± 478.8	489.988	5e-12	4.24e-09
ADAMTS9	1805543	71.7 ± 24.1	98.7 ± 52.4	37.693	0.00686413	0.047904
ADAT3	1806275	27.4 ± 4.5	32.5 ± 4.5	18.4015	7.64e-05	0.00160689
ADH1C	1740717	194.7 ± 66.4	167.4 ± 45.8	-13.9918	0.00464988	0.0366298
ADH4	2136010	30.2 ± 10.2	38.4 ± 11.3	27.0782	0.000976646	0.0116909
ADHFE1	1702858	455.7 ± 126.1	397 ± 100.8	-12.8885	0.00133909	0.0148448
ADHFE1	2363634	223.6 ± 69.7	192.8 ± 61.2	-13.7935	0.000371816	0.00560939
ADIPOR2	2224833	1233.1 ± 313	1489.8 ± 471	20.8233	0.000606791	0.00813792
ADM	1708934	2209.4 ± 373.6	3172.9 ± 843.2	43.6066	3.38e-06	0.000129292
ADORA1	1747227	327.2 ± 174.6	404.8 ± 244.7	23.732	0.00286066	0.0256195
ADPRHL1	1788530	33.3 ± 6.8	28.9 ± 4.1	-13.1759	0.00265429	0.0243026
ADRA1B	1679754	42 ± 10.2	32.2 ± 8.2	-23.3379	2.15e-05	0.00057669
ADRA2A	1659371	442.9 ± 95.7	524.3 ± 154.4	18.3886	0.00294787	0.026267
ADRB2	1695590	200.7 ± 20.7	295.5 ± 65.9	47.2199	7.21e-08	5.78e-06
ADSL	1790757	525.1 ± 53.5	475.2 ± 53.3	-9.50126	0.00344568	0.0296064
AES	2333107	527.6 ± 85.2	446.9 ± 74.8	-15.2961	0.000715764	0.00918742
AGGF1	2064917	276.1 ± 28	239.2 ± 29.5	-13.3425	0.00103648	0.0122818
AGPAT4	1730504	70 ± 18.9	96.3 ± 23.5	37.5409	1.09e-06	5.43e-05
AGPAT9	1794875	114.3 ± 173.7	163.1 ± 182.7	42.6229	5.29e-05	0.00118484
AGTR1	2341343	351.2 ± 98.5	307 ± 96.8	-12.5877	0.00601738	0.0436434
AHR	2162799	37.5 ± 8.7	45.6 ± 9	21.3769	0.00350286	0.0299204
AIG1	1797974	447.3 ± 60.6	397.6 ± 70	-11.1291	0.00285547	0.0255974
AKAP11	1735539	43.8 ± 8.9	37.9 ± 8.7	-13.3596	0.00642975	0.0458056
AKAP12	1686846	29.7 ± 6.2	63.5 ± 31	113.896	3.01e-07	1.88e-05
AKAP12	1684836	408.2 ± 81.6	467.1 ± 102.5	14.4206	0.00464221	0.0365997
AKAP13	2396956	203.9 ± 33.3	261.8 ± 53.3	28.3902	1.19e-06	5.76e-05
AKAP13	1752247	75 ± 18.5	95 ± 21.7	26.6586	0.000176993	0.00316995
AKAP13	1709101	78.6 ± 12.3	95 ± 23.9	20.9194	0.00522973	0.0396555
AKAP8	1741572	153.9 ± 18	137.2 ± 15	-10.8534	0.00186235	0.0187961
AKIRIN1	1802799	237.5 ± 53.2	279.1 ± 67.3	17.5203	0.00665132	0.0467827
AKIRIN1	1658337	145.8 ± 29.3	165.1 ± 34.4	13.2247	0.00636511	0.0454686
ALAD	1747577	654 ± 114.3	578.1 ± 108	-11.6061	0.00703787	0.0487375
ALAS1	2385647	47.1 ± 11.2	57 ± 11.7	20.8841	0.000176096	0.00316018
ALAS2	2367126	134.2 ± 161.2	257.4 ± 262.3	91.7735	0.00311899	0.0273992
ALDH1A2	1748538	134.7 ± 43.3	169.5 ± 60.8	25.831	3.75e-05	0.000899928
ALDH1A3	1807439	176.8 ± 102.8	246.5 ± 172.1	39.3754	0.000621949	0.00828226
ALDH1A3	2139970	323.9 ± 213.2	413.8 ± 315.4	27.7614	0.00531943	0.0401378
ALDH3A2	1667564	157.6 ± 22.1	142.5 ± 27.9	-9.58498	0.00394122	0.0326725
ALDH7A1	1763461	630.9 ± 110	570.9 ± 96.8	-9.50943	0.00488997	0.0379653
ALG13	1761456	157.5 ± 29.1	178.3 ± 18.3	13.1832	0.0037072	0.0312266
ALG3	1806845	24.8 ± 5.1	47.2 ± 15.8	90.1809	4.47e-08	4.01e-06
ALOX5	1680996	145.2 ± 49.3	172.1 ± 48.4	18.4882	0.00628894	0.0450721
ALOX5AP	1797875	497.6 ± 190.3	640.5 ± 197.2	28.7101	2.68e-05	0.00069051
ALPK1	2078697	68.4 ± 6.9	78.5 ± 9.8	14.8501	0.000497898	0.00701188
ALPL	1701603	198.6 ± 87.8	282.2 ± 110.8	42.0873	2.6e-06	0.000105932
ALX1	3236443	61.5 ± 14	53.8 ± 10.5	-12.4608	0.00709672	0.0490169
AMD1	1667994	70 ± 16.9	101.2 ± 26.5	44.6107	5.98e-06	0.000205611
AMD1	1788462	235.1 ± 46.9	337 ± 72.1	43.3099	2.87e-09	4.3e-07
AMICA1	1778723	80.9 ± 32.5	117.8 ± 40.4	45.6936	0.000341966	0.00525814
AMY1A	2294762	171.8 ± 60.3	254.5 ± 88.3	48.1451	3.73e-06	0.000139875
AMY1B	1726327	71 ± 27.9	89.6 ± 37.7	26.2856	0.00474206	0.0371537
AMY1C	1663313	1490.9 ± 318.7	2035.5 ± 466.7	36.5291	1.62e-07	1.1e-05
ANAPC4	1802973	230.8 ± 17.2	200.2 ± 20	-13.2374	0.000138842	0.0026006
ANG	1760727	683.1 ± 225.3	588.5 ± 161.7	-13.8377	0.00151197	0.0161875
ANG	1696974	348.2 ± 112.7	288 ± 82	-17.2704	8.48e-05	0.00174446
ANGPT1	1677723	790.8 ± 161.7	690.2 ± 136.3	-12.7237	0.00385991	0.0321539
ANK2	1776363	123.6 ± 35.3	154.4 ± 37.2	24.8787	0.00108388	0.0126776
ANKAR	2112829	51.6 ± 10.9	41.8 ± 7.4	-18.9858	0.00010882	0.00214487
ANKRA2	2185563	186.3 ± 26.3	164.1 ± 30.7	-11.9194	0.00638985	0.0455903
ANKRA2	1687351	184.7 ± 27.7	155.8 ± 30.6	-15.6605	0.000285911	0.00457336
ANKRD12	1661833	283.4 ± 55.1	245.7 ± 37.4	-13.3155	0.00424945	0.0343669
ANKRD16	1675435	46.1 ± 8.3	40.5 ± 6	-12.2298	0.00666455	0.0468408
ANKRD35	2145153	85.6 ± 18.3	69.6 ± 15.3	-18.6434	0.000999916	0.0118948
ANKRD37	1756417	39.9 ± 11.1	83 ± 26.9	107.88	7.64e-10	1.47e-07
ANKRD38	1776936	1732.8 ± 495.8	1486.1 ± 429	-14.2411	0.00202973	0.0200765
ANKRD39	1710979	125 ± 16.7	112.4 ± 20.5	-10.0473	0.00364418	0.0307925
ANKRD43	1779882	38.3 ± 8.1	31.8 ± 5.9	-17.0052	0.000470649	0.00669822
ANKRD50	2226304	103.6 ± 12	90.2 ± 10.7	-12.9378	0.000693288	0.00897438
ANKRD57	1724040	427.3 ± 69.1	487 ± 70.6	13.9717	0.00476277	0.0372849
ANKZF1	1677487	82.8 ± 14.4	70.5 ± 10.3	-14.8765	0.00174741	0.0179241
ANO6	1674941	1102.1 ± 232.5	970.5 ± 170.2	-11.943	0.00294829	0.026267
ANXA11	1685170	394.2 ± 93	334.9 ± 54	-15.0508	0.00404079	0.0332202
ANXA2P3	1798372	125.8 ± 26.7	109.4 ± 23.5	-13.0137	0.00178455	0.0182151
AP3B1	1768867	853.4 ± 57.7	786.5 ± 75.4	-7.83007	0.00595078	0.0432602
AP3M2	1676946	145 ± 20.1	128.9 ± 23.4	-11.0712	0.00558113	0.0415017
APOBEC3A	1680192	23.3 ± 6.6	45.6 ± 35.2	95.5828	2.85e-05	0.000727231
APOL3	1756862	461.9 ± 108.9	376 ± 96.7	-18.5981	8.34e-05	0.00172398
APOLD1	1723522	216.4 ± 82.9	1147.4 ± 553.1	430.159	1e-12	1.77e-09
AQP7P2	1765610	705.9 ± 180.5	597.1 ± 195.5	-15.4092	0.00380523	0.0318308
AQP7P2	1751586	1775.4 ± 379.9	1401 ± 229.4	-21.0897	3.82e-05	0.000909543
AQP9	1715068	75.8 ± 52.5	196.8 ± 127.5	159.521	5.1e-07	2.88e-05
ARC	1711120	21.6 ± 2.5	59.2 ± 30.6	174.745	5.11e-08	4.42e-06
ARHGAP12	1753500	230.5 ± 25.2	195.3 ± 27.1	-15.2637	2.16e-05	0.000578197
ARHGAP20	1782761	196.9 ± 40.1	332.1 ± 82.9	68.6064	0	4.41e-10
ARHGAP23	1764571	273.4 ± 55.7	337.6 ± 64.5	23.4994	0.00013246	0.00251101
ARHGAP9	1663916	113.6 ± 54.3	165.6 ± 63.1	45.8136	9.77e-05	0.00196187
ARHGAP9	2382657	37 ± 14.3	53 ± 16	43.22	0.000270312	0.00436856
ARHGEF16	1669928	78.6 ± 59.9	94.9 ± 68.9	20.7394	0.00590558	0.0430479
ARHGEF3	1781010	313.6 ± 72.2	397.2 ± 90.9	26.6477	1.31e-05	0.000387375
ARID1A	1797341	369.4 ± 75.4	320.6 ± 55.9	-13.2193	0.00618611	0.0445755
ARID3A	1670130	211.8 ± 39.1	161.8 ± 37.2	-23.6094	1.28e-05	0.000381811
ARID4B	2362982	82.4 ± 15	96 ± 21.2	16.5031	0.00704797	0.0487895
ARID5A	2415157	22.8 ± 1.8	46.1 ± 16	102.395	1.05e-09	1.89e-07
ARID5B	1721626	528.3 ± 192	1090.4 ± 335	106.411	4.23e-08	3.81e-06
ARIH1	1694219	82.8 ± 15.4	98.8 ± 15.6	19.2884	0.000405412	0.00601037
ARL1	1813091	455.7 ± 48.7	405.7 ± 57.8	-10.9676	0.00160216	0.0168656
ARL13B	2403047	50.5 ± 9.6	68.5 ± 17.1	35.556	6.88e-05	0.0014741
ARL4A	1775405	170.3 ± 43.9	230.1 ± 62.9	35.1238	6.13e-06	0.000209934
ARL4A	1704842	27.4 ± 6.8	33.1 ± 7.7	20.8753	0.000974105	0.0116688
ARL4C	1768391	22.5 ± 2.9	34.7 ± 8	54.4148	1.9e-08	2.04e-06
ARL5A	1771738	95.1 ± 17.2	82.7 ± 12.8	-13.0882	0.00439101	0.0352085
ARL5B	2120022	32.7 ± 5.5	90.6 ± 45.8	176.939	6.63e-10	1.29e-07
ARL5B	1680465	27.9 ± 5.5	63.4 ± 28.6	127.478	1.43e-08	1.62e-06
ARMC5	1697088	33.9 ± 6.5	46.2 ± 7.3	36.3023	1.96e-06	8.53e-05
ARMC7	1797298	63.7 ± 8.7	53.9 ± 8.6	-15.3317	0.000635608	0.00840474
ARPC1A	1759915	763.3 ± 128.9	662.7 ± 95.9	-13.182	0.00649668	0.0460734
ARRB1	2325168	161.7 ± 27.9	187.4 ± 27.5	15.8688	6.45e-05	0.00139981
ARRDC3	2198515	47.1 ± 12	65.1 ± 14	38.1544	5.24e-06	0.000184791
ARRDC4	2184064	65.1 ± 38.4	142.4 ± 104.1	118.743	4.58e-07	2.63e-05
ARRDC4	1660544	71.8 ± 20.6	140 ± 63	95.0692	4.94e-08	4.31e-06
ASB13	1654385	50.3 ± 8.2	40.5 ± 6.3	-19.5698	9e-05	0.00182672
ASB8	2173740	246.8 ± 33.1	212.2 ± 32.8	-14.0164	0.00397425	0.0328595
ASRGL1	1810199	28.7 ± 8.6	33.1 ± 7.9	15.094	0.000606757	0.00813792
ASS1	1688234	38 ± 8.2	32.7 ± 8.2	-13.9263	0.0045132	0.0359282
ATF3	2374865	88.3 ± 67.3	688.5 ± 344	680.035	2e-12	2.36e-09
ATF4	2358457	549.7 ± 103.5	673.9 ± 135.9	22.5902	3.9e-05	0.000924459
ATF4	1672128	5259.8 ± 582.9	6090.1 ± 583.3	15.7857	0.000216583	0.00373796
ATL2	1716384	77.3 ± 20.4	91 ± 33.7	17.7	0.00218148	0.0211449
ATOH8	1654065	182.4 ± 49.2	146.7 ± 38.2	-19.6053	2.15e-05	0.00057669
ATP1A1	2415189	925.8 ± 139.8	1167.6 ± 223.2	26.1128	7.38e-05	0.00156309
ATP1A1	1731783	199 ± 40.3	249.4 ± 42.1	25.2996	0.000298973	0.00471822
ATP1B3	1759628	1261.1 ± 344.7	1665.3 ± 508	32.0576	0.00238784	0.0225309
ATP1B3	1783304	1550.3 ± 266.8	2025.8 ± 646.6	30.6754	0.00125878	0.0142038
ATP2A2	1815666	222.6 ± 34	273.1 ± 44.3	22.6668	1.46e-05	0.000424332
ATP2B1	2401933	54.6 ± 12.9	70.1 ± 21.9	28.4388	0.0014828	0.015939
ATP2B1	1813399	26.5 ± 3.9	31.8 ± 4.3	19.7346	4.13e-05	0.000967491
ATP2B4	1664772	118.2 ± 43.5	91.5 ± 24.9	-22.6368	0.00121934	0.0138576
ATP6V0B	2353642	134.4 ± 29.4	160.4 ± 39.7	19.3843	0.0034873	0.0298281
ATP6V1B1	1812073	40.4 ± 9.3	34.1 ± 6.6	-15.669	0.000356833	0.00542243
ATP6V1B2	1787705	946.3 ± 188.9	1148.9 ± 246.4	21.4101	7.99e-06	0.000258539
ATPAF1	2395055	148.7 ± 30.4	133.7 ± 25.3	-10.0847	0.00647575	0.0459942
ATPIF1	1727332	301.8 ± 45.7	263.4 ± 44.8	-12.7161	0.00246312	0.0230564
ATXN7L2	1664177	30.7 ± 4.9	37.5 ± 7.1	22.2166	0.00139214	0.0152512
AUH	2231911	197.2 ± 55.2	167.6 ± 41	-15.0219	0.00675885	0.0472918
AVP	2230117	82.9 ± 20.1	67.3 ± 15.1	-18.7475	4.75e-05	0.00108774
AVPI1	1671731	992.8 ± 192.2	797.9 ± 122.5	-19.6328	2.61e-05	0.000680493
AXIN2	1724480	361.7 ± 134.9	235.5 ± 73.9	-34.9016	7.26e-08	5.8e-06
AXUD1	1703123	219.4 ± 48.2	1004.4 ± 533.1	357.855	2.81e-09	4.23e-07
AZIN1	1704550	33.9 ± 7.3	39.5 ± 5.9	16.239	0.00129364	0.0144493
B3GALT4	1690682	108.4 ± 20.9	90.5 ± 19.6	-16.5282	0.000802495	0.010037
B3GNT5	1702609	21.8 ± 1.9	48.4 ± 19.4	122.488	5.48e-09	7.02e-07
B3GNT6	1715384	165.4 ± 20.8	146.6 ± 25	-11.366	0.000466494	0.00666957
B4GALT3	1692267	147.3 ± 23.6	182.3 ± 30.6	23.7795	2.46e-05	0.000644381
B4GALT5	1685824	895.7 ± 176.9	1083.3 ± 236.7	20.9496	0.000230942	0.00390281
BAG3	1659766	486.5 ± 105.2	624 ± 115.1	28.2622	1.96e-05	0.000542355
BAIAP2	1705922	81.2 ± 14.6	94.9 ± 13.9	16.818	0.00172319	0.0177626
BAIAP2L1	1703593	33.5 ± 7.7	48.6 ± 12	44.9586	6.21e-06	0.000211729
BANP	1663631	494.9 ± 84.2	599.6 ± 106.9	21.1486	0.000272113	0.00438826
BANP	1701216	78 ± 13.2	89.5 ± 14.4	14.7104	0.00396632	0.0328227
BARD1	2074258	46.6 ± 8.5	73 ± 17.3	56.6067	2.06e-07	1.37e-05
BASP1	1651826	487.8 ± 187.5	748.3 ± 275.6	53.421	7.08e-07	3.7e-05
BATF3	1763207	22.8 ± 4.1	35.3 ± 10.2	54.6874	3.45e-06	0.000131796
BAZ1A	1742230	169.9 ± 48.2	218.4 ± 59.8	28.4957	0.000783497	0.00986383
BAZ1A	1658327	63 ± 13.8	74 ± 10.9	17.4385	0.00154092	0.016395
BBS4	1762466	128.2 ± 17.3	110.6 ± 16.4	-13.7316	0.000342541	0.00525814
BCL10	1716446	33.5 ± 10.7	42.5 ± 13.9	26.6915	0.00438614	0.0351844
BCL2A1	1769229	26 ± 5.6	34.1 ± 8.2	31.3957	0.000217714	0.00374647
BCL2L1	1654118	1018.8 ± 157.2	1158.1 ± 163.2	13.6694	0.00386918	0.032206
BCL3	1710514	229.5 ± 103.8	533.3 ± 201.5	132.403	2.27e-08	2.37e-06
BCL6	1737314	1423.8 ± 191.5	1623.3 ± 268.4	14.0162	0.000695884	0.00898119
BCL6B	1651285	231.3 ± 50.8	390.9 ± 118.8	69.0415	1.66e-08	1.82e-06
BCL7C	2371147	260.6 ± 41.6	221.5 ± 36.3	-15.0061	0.00132919	0.014759
BCL9	1704452	81.1 ± 10.3	69.7 ± 10.5	-13.9885	0.00104576	0.0123621
BDKRB2	1684086	29.3 ± 4.7	36.1 ± 7.1	23.205	0.000205875	0.00358199
BEND5	3237448	93.5 ± 19.9	75 ± 13.2	-19.7041	1.42e-05	0.00041588
BEND7	3230880	104 ± 14.1	88.1 ± 10.7	-15.2342	0.000149386	0.00276239
BET1L	2060652	67.9 ± 11.4	57.6 ± 8.2	-15.2024	0.00151865	0.0162204
BEX1	1702637	189.4 ± 26.8	164.9 ± 28.8	-12.9789	0.00194727	0.0194861
BEXL1	1804798	372.2 ± 74.5	326.7 ± 56.1	-12.2054	0.00156206	0.0165731
BHLHB2	1768534	1470.5 ± 714.6	2083.4 ± 525.6	41.679	0.000404868	0.00600776
BIRC3	1776181	60 ± 22.1	124.2 ± 55.4	106.827	2.39e-08	2.44e-06
BIVM	2214098	331.2 ± 58.2	294.7 ± 54.7	-11.0365	0.00330548	0.0286632
BLVRA	1691436	917.6 ± 108.4	814.3 ± 118.9	-11.258	0.00248324	0.0231699
BMP2K	1811148	37.7 ± 8.4	44.4 ± 8.4	17.8813	0.000763179	0.00967086
BMP2K	2299045	37.6 ± 7.8	42.3 ± 6.9	12.6542	0.00127869	0.0143391
BMP4	1740900	185.2 ± 51.5	161.5 ± 56.4	-12.7941	0.00298161	0.0264513
BOLA1	1793966	59.1 ± 11.5	48.8 ± 8.7	-17.3557	0.000552571	0.00760006
BPHL	1657746	466.8 ± 109.7	404.3 ± 107.6	-13.3906	0.00015138	0.00279105
BRD2	1758918	972.3 ± 123.5	1159.3 ± 183.3	19.2299	0.00032535	0.00503744
BRD3	1785635	345.4 ± 58.8	293.1 ± 46.1	-15.1537	0.00114633	0.0132112
BRD8	2349600	201.7 ± 25.1	172.2 ± 18.7	-14.6407	0.000133714	0.00252969
BRD8	1701711	120.5 ± 14.3	101.8 ± 13.5	-15.5174	0.00014735	0.00273279
BRF2	1665554	203.4 ± 17.3	158.4 ± 22.5	-22.1138	7.4e-09	9.05e-07
BRI3BP	1797693	38.3 ± 5	33.6 ± 5	-12.4015	0.00199727	0.0198181
BRIX1	2155172	154.5 ± 25.4	182.5 ± 29.4	18.0903	0.000197822	0.00347397
BRIX1	1679800	427.2 ± 56	500.1 ± 70	17.0698	0.000200359	0.0035022
BRWD1	1801866	47.6 ± 14	40.6 ± 12	-14.7039	0.000991236	0.0118289
BSCL2	1774596	406.5 ± 73.5	357.5 ± 68.4	-12.063	0.00375227	0.0315361
BSDC1	1734483	619.5 ± 46.9	566.5 ± 59.4	-8.55246	0.00337247	0.0291235
BTBD11	1705066	32.3 ± 7.8	36.2 ± 8	12.0684	0.00270892	0.0246471
BTBD15	1707481	104.1 ± 23.5	89 ± 12.1	-14.4886	0.00362824	0.0306715
BTBD7	1757298	55.7 ± 8.7	65.9 ± 11.9	18.3558	0.000483959	0.00683601
BTD	1699728	132.1 ± 31.5	109 ± 26	-17.502	0.000431555	0.00631841
BTG1	1775743	2836.4 ± 594.5	3626.7 ± 476.7	27.8626	6.59e-07	3.48e-05
BTG2	1770085	266.7 ± 48.2	364.3 ± 141.5	36.5691	0.00379945	0.031805
BTN2A1	2364852	217.6 ± 41.2	253.4 ± 39.9	16.4774	0.00162875	0.0170787
BYSL	1682792	82.7 ± 16.8	117.5 ± 27.3	42.0735	3.27e-06	0.000126572
C10orf119	1761411	28 ± 4.4	31.6 ± 4	12.5872	0.00580656	0.042474
C10orf140	3239861	52.6 ± 10.9	41.9 ± 9.5	-20.4435	5.6e-06	0.000194182
C10orf2	1701243	39.9 ± 6.1	49.2 ± 9.1	23.2958	0.000373805	0.00562817
C10orf54	2205963	152.5 ± 38.3	199.3 ± 64.7	30.6542	2.06e-06	8.81e-05
C10orf73	1738047	43.2 ± 11.5	33.1 ± 6.5	-23.3207	3.04e-05	0.00076505
C10orf75	3192411	89 ± 58.7	101.4 ± 53.7	13.8542	0.00283762	0.0254737
C11orf48	1739345	186.5 ± 34.8	224 ± 64.6	20.0929	0.0053285	0.0401781
C11orf51	1726104	153.8 ± 25.5	138.2 ± 24.7	-10.1805	0.00359621	0.0305385
C12orf10	1777765	298.9 ± 45.8	263 ± 32	-11.9908	0.000664639	0.00870312
C12orf32	2105923	46.5 ± 7	40.6 ± 6.3	-12.7795	0.0020492	0.0202057
C12orf44	1772527	186.3 ± 26.6	240.3 ± 35.9	29.0249	1.76e-05	0.000496882
C12orf52	1667857	88.3 ± 16.9	77.9 ± 16	-11.8225	0.00504699	0.0387352
C12orf65	1667510	87.1 ± 12.4	70.8 ± 9.2	-18.7389	1.9e-06	8.31e-05
C13orf15	1658494	3681.8 ± 882.6	4325.9 ± 875.2	17.4939	0.000615421	0.00823607
C13orf18	2196550	27.5 ± 7.1	47.2 ± 19.1	71.65	1.13e-06	5.55e-05
C13orf18	1773388	30 ± 7	50.1 ± 21.6	67.1274	1.46e-05	0.000424391
C13orf25	1660754	28.7 ± 4.4	60.7 ± 25.2	111.228	3.32e-09	4.77e-07
C13orf27	1682774	134.9 ± 22	177.2 ± 41.8	31.3217	2.07e-05	0.000562214
C13orf33	1696048	156.2 ± 76.2	261.1 ± 113.4	67.1134	3.49e-07	2.11e-05
C14orf106	1666208	353.4 ± 72.7	288.1 ± 41.1	-18.484	0.00061817	0.00825034
C14orf131	2186858	203.2 ± 30.4	175 ± 17.8	-13.8932	0.000726719	0.00928525
C14orf132	1713744	112.4 ± 37.5	92 ± 25.5	-18.1631	0.00157354	0.0166387
C14orf138	2394193	100.7 ± 15.4	123.8 ± 22.7	23.0069	0.000141941	0.00264549
C14orf138	1781102	55.2 ± 10.6	65 ± 8.5	17.6889	0.00130477	0.0145305
C14orf139	1684357	346.9 ± 73.2	297.3 ± 57.4	-14.3105	0.000473599	0.0067199
C14orf167	3187771	317.2 ± 60.6	259.5 ± 54	-18.2059	9.44e-06	0.000293544
C14orf169	1711543	84.4 ± 12	97.9 ± 12.7	15.9176	0.00137961	0.015158
C14orf176	3187462	27.1 ± 4.2	32.8 ± 7.7	20.9789	0.00529383	0.0400148
C14orf180	1693951	637.2 ± 214.1	497.5 ± 148.6	-21.9226	3.95e-05	0.000934345
C14orf28	1807031	103 ± 13.9	88.2 ± 15.1	-14.4069	0.0021448	0.0209185
C14orf32	1779279	223.7 ± 32.9	270.8 ± 41.2	21.0806	4.71e-05	0.00107892
C14orf43	1763091	315.8 ± 37.1	380.2 ± 65.7	20.422	0.000550046	0.00757641
C14orf79	1686082	36.7 ± 5.3	31.8 ± 5	-13.4629	0.000476968	0.00675752
C14orf80	1653553	29.1 ± 5.5	37.1 ± 7.5	27.5791	0.000450804	0.0064893
C14orf93	1724897	94.7 ± 12.6	81.7 ± 13.3	-13.7619	0.00121087	0.0137707
C15orf17	1657744	487 ± 72.5	442.2 ± 67.1	-9.19481	0.00084345	0.010456
C15orf28	1686662	61.8 ± 13.6	51.4 ± 10.9	-16.9111	0.00423437	0.0343027
C15orf44	1771326	68.5 ± 9.4	61.4 ± 10.1	-10.3579	0.00638453	0.0455696
C15orf48	1805410	35.3 ± 12.4	45.8 ± 19.5	29.8802	0.000428795	0.00628777
C15orf5	1691501	43.7 ± 9.8	53.2 ± 10.4	21.8956	0.00671265	0.0470735
C16orf5	1815812	28.9 ± 3.2	32.6 ± 4.8	12.555	0.00614812	0.0444206
C16orf58	1685289	507.3 ± 54.5	454.2 ± 59.1	-10.4649	0.00269855	0.024577
C16orf80	2112599	210 ± 23.8	237.9 ± 39.9	13.2716	0.00619068	0.0445847
C17orf53	1776490	65.4 ± 18.2	52.3 ± 11.2	-19.9555	1.61e-05	0.000458178
C17orf67	1707292	30.3 ± 4.9	26.3 ± 3.7	-13.1657	0.00356204	0.0303296
C17orf90	2043615	416.8 ± 65.6	362.1 ± 69.4	-13.1224	0.00127921	0.0143391
C17orf91	2390310	521.5 ± 105.3	695.9 ± 196.9	33.4288	1.02e-05	0.000315786
C17orf96	3247139	46.7 ± 18.5	65.2 ± 25.8	39.5184	1.66e-06	7.51e-05
C17orf97	1713803	49.1 ± 19.3	41.4 ± 15.5	-15.5898	0.000544056	0.00751588
C18orf10	2207328	301.7 ± 74.6	269.1 ± 58.3	-10.8259	0.00621489	0.0446803
C18orf10	1671693	272.6 ± 37.2	238.8 ± 33.9	-12.3988	0.00282633	0.0253966
C18orf18	3261278	44.5 ± 7.5	35.9 ± 5.8	-19.4369	7.04e-05	0.00150168
C19orf12	1664920	1241.2 ± 281.5	1077.8 ± 200.4	-13.1644	0.0017087	0.0176712
C19orf22	1808202	400.8 ± 97.7	560.8 ± 160.6	39.9183	0.000402892	0.00599167
C19orf6	1762439	58.6 ± 13	45.5 ± 12.9	-22.3398	0.00415321	0.0338336
C1orf124	1655485	73.8 ± 7.7	87.1 ± 11.6	18.0253	0.000703632	0.00906877
C1orf186	1690209	38.2 ± 8.9	32.4 ± 8.2	-15.2487	0.00151934	0.0162204
C1orf21	1797735	111.2 ± 24.6	95.9 ± 19.1	-13.7268	0.0049731	0.0384207
C1orf25	1665300	78.2 ± 10.7	66.4 ± 9.1	-15.0387	0.000869202	0.0106422
C1orf26	1692834	37.3 ± 6.5	32.6 ± 4.5	-12.4805	0.00357459	0.0304091
C1orf35	1790202	91.1 ± 14.4	75.7 ± 10.5	-16.9543	0.000471495	0.00670427
C1orf51	1793543	42.7 ± 13.3	26.6 ± 6.4	-37.7152	1.97e-10	5.05e-08
C1orf52	1742611	252.7 ± 25.3	286.4 ± 36.4	13.3521	0.00135369	0.0149692
C1orf55	1748291	205.4 ± 35.6	312.9 ± 85.9	52.3073	2.11e-06	8.94e-05
C1orf83	1673544	85.6 ± 11.1	71.3 ± 10.2	-16.7025	3.06e-05	0.000767181
C1orf86	2097790	206.8 ± 38.3	180.3 ± 22.4	-12.8391	0.00392903	0.0326182
C20orf11	1755909	420.5 ± 50.3	379.1 ± 37.7	-9.85318	0.00314207	0.0275505
C20orf177	1718712	241.4 ± 33.9	209.3 ± 34.9	-13.2745	0.000439771	0.00638413
C20orf30	2404539	2072.7 ± 346.4	1818.6 ± 215.9	-12.2583	0.00264755	0.0242527
C20orf52	1801633	2169.2 ± 300.8	1953.9 ± 266.9	-9.92515	0.0070258	0.0487353
C20orf72	2176251	128.6 ± 23.1	110.5 ± 23.3	-14.0359	0.00513497	0.0391572
C21orf122	1749424	43.5 ± 7.7	37.6 ± 8.3	-13.5121	0.00143757	0.0156551
C21orf51	1777221	107.9 ± 12.1	95 ± 13.5	-11.961	0.00335775	0.0290363
C21orf51	2356311	129.4 ± 16.5	113.3 ± 16.9	-12.4405	0.00057008	0.0077728
C21orf63	1695959	120.8 ± 28.6	184.5 ± 56.9	52.7916	7.44e-06	0.000244727
C21orf70	2104929	37.4 ± 6.8	32.5 ± 5.6	-13.2308	0.00178546	0.0182151
C22orf36	1737255	60 ± 13.4	47.1 ± 5.1	-21.4048	0.00013715	0.00258432
C22orf40	2325112	62.9 ± 9.4	51.9 ± 9.9	-17.4663	0.000365784	0.00553454
C2CD4B	3248551	34.5 ± 10.6	406.2 ± 242.3	1075.78	6e-12	4.24e-09
C2orf24	1795419	269.4 ± 44.9	231 ± 36.7	-14.2381	0.00245077	0.0229771
C2orf28	2386016	1215.2 ± 119.9	1097.6 ± 161.8	-9.68315	0.000704794	0.00907248
C2orf42	1661594	130.5 ± 12.8	152.5 ± 20.9	16.8064	0.000194417	0.00342694
C2orf55	3243366	74.6 ± 18.7	126.8 ± 35.1	70.0847	9.97e-10	1.86e-07
C2orf64	1683065	311 ± 41	263.5 ± 27.7	-15.2781	0.000799526	0.0100181
C2orf68	3247681	71.5 ± 7.8	57.7 ± 7.6	-19.3739	3.36e-06	0.00012893
C3orf17	2331658	71.5 ± 13.7	62.8 ± 8.6	-12.1904	0.00299936	0.0265587
C3orf52	2184612	23.7 ± 4.3	31.5 ± 7.7	32.822	8.56e-05	0.00175873
C3orf54	1690454	119.7 ± 27.4	79.1 ± 16.8	-33.8813	1.88e-07	1.26e-05
C3orf58	1797372	77.9 ± 21.6	110.4 ± 27.2	41.6574	8.83e-06	0.000279679
C3orf59	1700967	76 ± 13	103.1 ± 29.7	35.6609	0.000163929	0.00296883
C3orf63	1661409	86.5 ± 12.4	77 ± 10.9	-10.9102	0.00671263	0.0470735
C3orf71	3241670	37.6 ± 6.2	30.8 ± 5.5	-18.1149	3.4e-05	0.000835889
C4orf16	2207562	26.6 ± 5.6	30.1 ± 4.5	13.4053	0.00435701	0.0350103
C5	1746819	97.3 ± 33.8	80.4 ± 18.7	-17.3784	0.00218068	0.0211449
C5AR1	1689836	79.6 ± 35.7	199.2 ± 96	150.261	2.47e-09	3.87e-07
C5orf15	1695917	630.6 ± 79.7	558.7 ± 83.8	-11.3964	0.00267725	0.0244772
C5orf37	2225577	88.2 ± 7.3	74.4 ± 10.5	-15.6415	4.8e-05	0.00109415
C5orf4	1728742	251 ± 41.1	208.4 ± 41.7	-16.9918	0.000440944	0.00639194
C5orf41	2195821	382.9 ± 57.3	322 ± 55.8	-15.8983	1.48e-05	0.000428362
C5orf41	1776788	300.8 ± 53.2	248.9 ± 42	-17.2367	7.71e-06	0.000251433
C6orf111	2161357	341.6 ± 69	292.9 ± 46.9	-14.2763	0.00233851	0.0221987
C6orf130	1804834	195.3 ± 19.6	167.4 ± 27.2	-14.2921	0.00100705	0.0119571
C6orf136	1813236	153.3 ± 22	118.9 ± 22.5	-22.4728	2.3e-06	9.64e-05
C6orf141	1761762	90.4 ± 35.1	70.6 ± 19.8	-21.9689	0.000423061	0.00622792
C6orf145	1709026	118.1 ± 30.4	140.5 ± 37.5	18.9541	0.00657579	0.0464421
C6orf59	1655572	25 ± 6.1	36.3 ± 10.4	45.1155	1.43e-05	0.00041782
C6orf64	1716728	64.3 ± 9.4	56.4 ± 9.1	-12.2908	0.00428357	0.0345676
C6orf70	1657064	120.3 ± 15	105.1 ± 15.8	-12.6148	0.00577843	0.0423339
C7orf25	1751051	140.4 ± 17.2	123.9 ± 18.7	-11.7569	0.00320081	0.0279239
C7orf27	1804498	349.6 ± 57.7	306.1 ± 37.7	-12.4426	0.0037983	0.031805
C7orf40	3248773	100 ± 21.1	166 ± 46.3	65.9503	6.54e-07	3.46e-05
C7orf47	1741475	165.1 ± 15.2	142.3 ± 10.8	-13.8216	5.84e-05	0.0012895
C7orf55	1779751	162.8 ± 32.9	135.2 ± 24.2	-16.9475	0.000100062	0.00200582
C7orf55	3238680	827.2 ± 163.4	674.1 ± 127.4	-18.4992	0.000236318	0.00397585
C7orf68	1659990	468.8 ± 170.5	281 ± 76.9	-40.0598	1.13e-08	1.33e-06
C8orf34	1812841	120.2 ± 39.8	100.5 ± 33.9	-16.4069	0.000237123	0.00398227
C8orf4	1656369	184.6 ± 68.5	361.9 ± 127.3	96.066	8.05e-08	6.29e-06
C9orf103	1791306	300 ± 29.5	271.5 ± 39.1	-9.51321	0.00499625	0.0385049
C9orf123	1769409	262.5 ± 41.8	233.5 ± 31.1	-11.0463	0.00645674	0.0459284
C9orf156	1700028	126 ± 19.1	141.6 ± 20.8	12.4112	0.00652071	0.046209
C9orf167	1813641	54.8 ± 12.8	66.5 ± 10.2	21.1762	0.000105	0.00208047
C9orf21	1717229	102.5 ± 18.6	119.1 ± 14.8	16.2318	0.000447835	0.00645643
C9orf40	1711799	46.3 ± 11.3	55.9 ± 8.5	20.8957	0.000638832	0.00844146
C9orf66	1717248	76.9 ± 16.7	63.3 ± 13.2	-17.6978	0.000229255	0.00388826
C9orf72	1741881	89.3 ± 15.2	115.8 ± 25.2	29.7129	5.9e-05	0.00129515
C9orf86	1760628	116 ± 24	101.3 ± 16.7	-12.6906	0.00654739	0.0463117
CA13	1802414	25.8 ± 3.5	32.3 ± 7.5	25.3654	0.00105238	0.012417
CABC1	1731064	1123.9 ± 516.5	899.2 ± 347.5	-19.9976	0.000142951	0.00265643
CACYBP	1726574	282.9 ± 64.2	246.6 ± 58.7	-12.8438	0.00175493	0.0179914
CADM1	1680132	121.9 ± 42.2	158.8 ± 86.7	30.2743	0.00147969	0.015939
CAMK1	2140990	304.6 ± 58.3	264.1 ± 59.6	-13.2903	0.00155344	0.0165003
CAMK1D	1751561	61.9 ± 14.5	68.4 ± 8.1	10.5006	0.0064607	0.0459393
CAMK2G	1809695	186.6 ± 29.4	167.5 ± 27.9	-10.231	0.00208997	0.0204897
CAPN11	1765274	80.7 ± 16.4	69.2 ± 19.8	-14.2346	0.00281358	0.0253182
CAPS2	3307742	187.1 ± 25.5	165.1 ± 19	-11.7501	0.000881765	0.0107611
CARD16	1726591	28.2 ± 5.8	32.5 ± 5.9	15.2682	0.00377197	0.0316609
CARHSP1	1809477	386.4 ± 83.8	426.9 ± 71.4	10.4933	0.00405726	0.0332696
CASKIN2	1768556	36.8 ± 5.7	47.6 ± 10.7	29.5218	6.67e-06	0.000224405
CASP4	1678454	308.8 ± 31.2	410.6 ± 86.2	32.9681	2.49e-06	0.000101974
CASP6	2367113	113.4 ± 12.6	94.9 ± 12.5	-16.2699	2.79e-05	0.000713626
CBLL1	2073732	160.6 ± 15.5	187.3 ± 21.8	16.6236	0.000239656	0.0040034
CBR3	1652237	182.5 ± 24.8	137.9 ± 29.7	-24.4425	5.58e-07	3.06e-05
CBR4	1813400	153.7 ± 16.3	131.3 ± 18.4	-14.5713	0.000124186	0.00237566
CBX1	1770244	101.3 ± 28.4	88.5 ± 29.6	-12.5809	0.00112703	0.0130446
CBY1	1730879	281.9 ± 47.7	234.7 ± 39.9	-16.749	0.000164016	0.00296883
CCDC106	1682567	271.7 ± 34.6	243.8 ± 33.4	-10.271	0.0038512	0.032124
CCDC112	1761101	69 ± 7.2	57.8 ± 11	-16.3375	3.72e-05	0.000894454
CCDC121	1739054	59.2 ± 7.5	51.8 ± 8	-12.3696	0.00410626	0.033586
CCDC121	2183772	43.5 ± 9.4	36.7 ± 6.5	-15.5483	0.00546729	0.0408972
CCDC16	2154603	231.6 ± 32.6	278.2 ± 32	20.1229	5.18e-05	0.00116565
CCDC16	1795922	234.6 ± 26.2	274.4 ± 34	16.9992	0.000373142	0.00562489
CCDC28A	1798659	345 ± 55.8	281.2 ± 34.6	-18.4765	0.000120574	0.00232308
CCDC49	1720233	102.6 ± 14.5	117.4 ± 19.5	14.3531	0.00392455	0.032606
CCDC66	1683533	78.9 ± 10.5	70.1 ± 10.2	-11.0618	0.00183809	0.018611
CCL16	2045324	32.8 ± 8.6	26.6 ± 5.9	-18.8459	0.000283028	0.00453495
CCL2	1720048	327.6 ± 423.7	2608 ± 1484.5	695.974	4.4e-11	1.86e-08
CCL3L3	2105573	67.1 ± 40.8	81.9 ± 45.4	22.0726	0.00421778	0.0341978
CCL4L1	2100209	33.8 ± 11.4	73.8 ± 78	118.485	2.33e-05	0.000616924
CCL4L2	1716276	37.9 ± 12.3	74 ± 38.4	95.4561	2.86e-06	0.000112989
CCL8	1772964	283.6 ± 136.6	728.5 ± 420.8	156.928	4.83e-08	4.23e-06
CCNF	1773119	76.9 ± 22.1	63.8 ± 9.9	-17.1213	0.00395619	0.0327677
CCNK	1689123	464.6 ± 60.6	530.9 ± 81.5	14.2551	0.00716621	0.0494183
CCNL1	1683129	71.1 ± 13.6	128.9 ± 43.6	81.2196	7.61e-08	6.02e-06
CCNL1	2094776	195.6 ± 33.1	325 ± 87.6	66.154	4.54e-08	4.03e-06
CCNT1	1692390	32.5 ± 6.8	39.9 ± 9	22.9	0.0023766	0.0224472
CCR1	1678833	40 ± 14.1	68 ± 23.1	69.8706	2.02e-08	2.13e-06
CCR7	1715131	27.4 ± 11.7	43.1 ± 24.2	57.1695	0.000451223	0.00649037
CCRL2	3190833	51.4 ± 16.9	118.3 ± 36.2	130.256	0	6.36e-10
CCRN4L	1689378	32 ± 6.8	86.4 ± 39.2	169.836	5.83e-09	7.42e-07
CD1D	1719433	38.8 ± 8.2	47.7 ± 7.8	22.9035	6.27e-06	0.000213002
CD200	1787750	37.4 ± 5.4	43.5 ± 7	16.1544	0.0030757	0.02712
CD37	2375825	28.2 ± 7.7	34.2 ± 9.4	21.5996	0.0019849	0.0197369
CD37	1786176	43.4 ± 14.7	51.3 ± 17.9	18.1514	0.00501186	0.0385936
CD44	1778625	46 ± 18.1	107.6 ± 47.7	134.054	4.13e-08	3.74e-06
CD44	2348788	195.7 ± 62.3	236.2 ± 60.2	20.6664	0.000936395	0.0113106
CD44	1803429	1537.3 ± 481.7	1809.6 ± 404.3	17.7173	0.000899938	0.0109474
CD48	2061043	67.7 ± 32.1	86.3 ± 34.6	27.5029	0.00499943	0.0385136
CD53	1662843	46 ± 16.8	57.7 ± 21.3	25.3415	0.00237582	0.0224472
CD53	2413808	66.1 ± 23.9	79.2 ± 29.1	19.8122	0.00126668	0.0142326
CD55	1800540	62.3 ± 21.6	111.7 ± 50.9	79.1818	4.72e-06	0.00017056
CD59	1724789	183.5 ± 35.6	270.7 ± 67.8	47.5477	8.17e-07	4.23e-05
CD59	2333687	44.2 ± 6.8	52 ± 11.3	17.6135	0.000794438	0.00997973
CD6	1746565	29.9 ± 9	43.5 ± 21.7	45.3213	0.0037948	0.0317943
CD69	2188333	26.7 ± 8.2	69.3 ± 40.4	159.545	1.44e-07	9.95e-06
CD69	1651316	23.4 ± 3.5	39.9 ± 19.9	70.4306	9.33e-05	0.00188267
CD74	1761464	176.2 ± 76	135.8 ± 56.5	-22.9486	0.00571674	0.0420967
CD83	2328666	93.8 ± 37	206.8 ± 87.6	120.404	7.6e-11	2.55e-08
CD83	1780582	156.3 ± 60.9	339.9 ± 133	117.483	4e-11	1.72e-08
CD86	1714602	116.6 ± 41.4	147.1 ± 53.3	26.1354	0.0048449	0.0377241
CD8A	2353732	34.4 ± 12.7	46.4 ± 19.6	34.9698	0.00416926	0.0338759
CD93	1704730	1010 ± 207.1	1496.9 ± 411.4	48.1973	1.43e-07	9.89e-06
CD97	1673363	407.7 ± 128.6	520.5 ± 130	27.663	2.63e-05	0.000681013
CD97	2413508	55.2 ± 13.5	67.5 ± 18.4	22.2513	0.00153417	0.0163324
CD99L2	1700681	456.5 ± 73	388.6 ± 78.3	-14.8782	0.000157051	0.00287034
CDA	1714592	24.4 ± 4	30.9 ± 8.3	26.6856	0.0017369	0.0178428
CDC14A	1774930	39.3 ± 6.9	47.5 ± 6.6	20.8159	0.000516513	0.00722007
CDC14B	2379560	233.3 ± 33.9	209.6 ± 37	-10.1692	0.00450209	0.0358853
CDC16	2339796	1194.3 ± 109.6	1083.9 ± 96.5	-9.24119	0.00335644	0.0290363
CDC16	2256765	894.8 ± 79.9	781 ± 92.6	-12.7095	0.000317262	0.00494896
CDC34	1713006	157.9 ± 30	135.7 ± 28.4	-14.0508	0.00346738	0.0297116
CDC42EP3	1736327	30.6 ± 7.3	36.3 ± 9.6	18.8108	0.00215969	0.0210202
CDC7	1741801	27.3 ± 5.3	37.3 ± 10	36.7156	1.64e-05	0.00046574
CDK2	1665559	87.1 ± 12	133.7 ± 33.3	53.5548	1.97e-07	1.32e-05
CDKN1A	1784602	836 ± 298.7	3149.2 ± 1356.1	276.695	1.84e-09	3.02e-07
CDKN1C	1718565	566.2 ± 169.3	494 ± 172.7	-12.7519	0.00519756	0.0394274
CDR2	1720270	216.4 ± 31.2	264.8 ± 58.1	22.3763	0.00025664	0.00421183
CEACAM1	1716815	55.6 ± 21.1	115.4 ± 65.2	107.399	1.5e-06	6.94e-05
CEACAM1	2371724	33.4 ± 9.9	59.7 ± 31.1	78.5082	1.78e-05	0.000499716
CEBPD	1782050	700.4 ± 248.8	2242 ± 800	220.097	3.05e-10	7.12e-08
CEBPZ	1744147	543.5 ± 109.3	635.7 ± 106.8	16.9691	0.00164125	0.0171857
CECR4	3177532	92.4 ± 24.3	78.5 ± 25.6	-15.0374	0.00156343	0.0165783
CENPB	1664028	880.4 ± 92.9	805.6 ± 77.8	-8.49199	0.00669437	0.0469807
CENTA1	2047511	166.8 ± 51.2	196.5 ± 45.6	17.8205	0.000167164	0.00302291
CES2	1696675	529.1 ± 101.4	456.1 ± 98.6	-13.8052	0.0031698	0.0277549
CFC1B	1781980	32.3 ± 6.1	27.8 ± 4.5	-14.0177	0.00410879	0.0335887
CGGBP1	2387090	193.2 ± 32.4	230.7 ± 29.8	19.4344	1.51e-05	0.00043429
CH25H	1741021	32.3 ± 11.1	169.3 ± 99.3	424.799	1e-12	1.77e-09
CHD1	1654583	219.1 ± 28.7	339.8 ± 115	55.1076	1.46e-07	1e-05
CHIC2	1679428	263.2 ± 63	360.3 ± 86.8	36.8528	3.93e-06	0.000146307
CHKB	1659054	156.4 ± 25.7	130.3 ± 25.6	-16.6771	7.77e-05	0.00162677
CHMP1B	1763265	254.7 ± 43.7	296.6 ± 52.5	16.4578	0.000956087	0.0115189
CHMP2A	1671893	776.4 ± 84.7	678.7 ± 89.4	-12.5736	0.000695338	0.00898119
CHORDC1	1776337	70.5 ± 18.1	111 ± 32.9	57.538	3.26e-07	1.99e-05
CHRNA10	1776314	26.3 ± 4.1	34.2 ± 7.2	30.0479	7.8e-05	0.001631
CHRNB1	1741131	124.7 ± 19.3	96.8 ± 18.4	-22.3693	1.02e-05	0.000315786
CHST14	1743340	55.8 ± 10.4	46.6 ± 7.6	-16.4446	0.00164519	0.0172033
CHST15	1670926	156.1 ± 62.6	207.1 ± 66.8	32.6736	6.99e-06	0.000232567
CHST2	1794011	30.6 ± 5.9	35.9 ± 6.4	17.2877	0.0044613	0.0356205
CHSY1	1791576	407.6 ± 74.1	711.1 ± 194.6	74.4811	3.48e-09	4.93e-07
CHSY3	1740407	52.5 ± 11.3	59.4 ± 11	13.2621	0.00630364	0.045129
CIDEA	1788184	2204.2 ± 1261.2	1928.1 ± 1096.5	-12.5269	0.000195168	0.00343697
CIDEA	2390318	606.1 ± 419.3	507.7 ± 357.6	-16.2272	0.00185092	0.0187108
CIDEC	1779597	1537 ± 332.4	1337.8 ± 303.8	-12.9611	0.00625074	0.0449038
CIR1	1671516	184.2 ± 20.7	157.8 ± 16.5	-14.3472	7.44e-05	0.00157066
CITED2	1663092	443.9 ± 113.1	602 ± 128.4	35.5971	2.81e-05	0.000717559
CKS2	2072296	77.7 ± 28.5	204.2 ± 65.5	162.923	0	1.45e-09
CKS2	1756326	72 ± 13.4	102 ± 18.7	41.5838	2.25e-08	2.35e-06
CLCF1	1661197	35.5 ± 8.7	47.8 ± 14.2	34.6755	0.00034986	0.00534564
CLDN23	1725338	226.3 ± 80.2	283.8 ± 101.4	25.4145	0.00390167	0.0324445
CLDN5	1728197	850.3 ± 260.3	1021.6 ± 241.9	20.1538	0.000516095	0.00722007
CLDND1	1710326	450.2 ± 52.3	500.1 ± 63.4	11.0849	0.00348564	0.0298281
CLDND1	2352563	518.7 ± 67	574.4 ± 67.6	10.7477	0.00113226	0.0130811
CLEC16A	1781752	154.3 ± 21.9	172.3 ± 18.7	11.707	0.00696991	0.0484558
CLEC1A	1691339	116.6 ± 27.3	147 ± 36.5	26.0667	1.31e-06	6.17e-05
CLEC2B	1784608	83.8 ± 33.1	74.1 ± 29.3	-11.5723	0.00117779	0.0134749
CLEC4GP1	1740502	56.5 ± 17.4	37.8 ± 18	-33.1822	0.000123601	0.00236929
CLK1	1652790	118.3 ± 26.8	148.9 ± 33.4	25.8489	8.12e-05	0.0016848
CLPX	1709894	138 ± 17.8	121.8 ± 18.6	-11.739	0.00702726	0.0487353
CLU	1798298	90.7 ± 35.9	70.7 ± 26.5	-22.0325	0.000761102	0.00965105
CMAH	1704084	56.6 ± 11.3	66.8 ± 16.7	18.1611	0.00215922	0.0210202
CMAH	2086612	46.9 ± 8.6	54.1 ± 11.6	15.3404	0.00295738	0.0263022
CMBL	1709634	668.3 ± 172.7	573.3 ± 140.2	-14.206	0.00216923	0.0210587
CMTM2	1799030	26.7 ± 14.1	47 ± 25.7	76.3789	7.75e-05	0.00162505
CMTM6	1696494	224.8 ± 31.5	261.1 ± 47.2	16.1711	0.000288064	0.00460066
CMTM7	1698934	388 ± 76.1	461.9 ± 92.5	19.0688	3.17e-05	0.000790979
CNKSR3	1748844	59 ± 14	85.5 ± 33	44.9692	8.48e-06	0.000270569
CNOT6L	2083833	27.7 ± 3.8	36.5 ± 6.6	31.6589	1.09e-05	0.000331128
CNOT8	2174612	292.8 ± 40.2	256.3 ± 35.9	-12.4563	0.000941098	0.0113528
COG4	1703683	120.8 ± 20.3	104.1 ± 16	-13.8896	0.00168702	0.0175144
COL1A1	1701308	888.2 ± 506.8	722.3 ± 329.4	-18.6789	0.0062933	0.0450721
COL4A2	1724994	839.3 ± 135.8	739.6 ± 131.4	-11.88	0.00417374	0.0338845
COMMD9	1808821	379.2 ± 47.3	339.9 ± 57.4	-10.3599	0.00551685	0.0411211
COPE	1738103	575.2 ± 81.5	513.1 ± 74.4	-10.7986	0.00499133	0.0384965
COPG2IT1	3242623	395.1 ± 164.7	330.4 ± 139	-16.374	0.000198817	0.00348494
COPZ1	1728535	387.1 ± 35.6	345.6 ± 55.8	-10.7107	0.00264165	0.0242104
COQ10B	1751615	434.6 ± 85.9	547.2 ± 97.5	25.8998	0.000118685	0.00229373
CORO1A	1713749	88 ± 31.4	109.6 ± 33.9	24.5285	0.00119915	0.0136695
CPB1	1685174	225.1 ± 88.6	182.2 ± 51.8	-19.0535	0.00476003	0.037279
CPN2	1781013	42.3 ± 7.3	37 ± 8	-12.5478	0.00499313	0.0384965
CPNE3	1773576	1003.1 ± 108	877.6 ± 73.5	-12.5072	0.000221446	0.00379771
CPNE8	2169761	191.3 ± 41.3	218.3 ± 46.1	14.0775	0.00234518	0.0222285
CPT2	1678579	275.7 ± 71.7	230.1 ± 72.2	-16.5591	0.00320096	0.0279239
CRAMP1L	1660551	91.8 ± 18.6	80.2 ± 14.1	-12.616	0.00361572	0.0305932
CREB5	1728677	32 ± 10.7	55.6 ± 17.7	73.7879	6.03e-08	5.07e-06
CREB5	1731714	166 ± 43.9	221 ± 51.1	33.1511	4.88e-06	0.000175018
CRHBP	1761312	169.3 ± 95.4	138.3 ± 73.7	-18.2902	0.000120306	0.0023203
CRIM1	2146418	197 ± 43.5	177.3 ± 43.3	-10.0007	0.00231081	0.0219801
CRISPLD2	1790689	251.7 ± 54.9	431.5 ± 183.3	71.4563	5.62e-07	3.07e-05
CRKRS	1707448	46.4 ± 7.7	54.1 ± 9	16.4396	0.00238025	0.0224705
CRLF3	2155228	85 ± 16.5	97.7 ± 14.7	14.9292	0.000963338	0.0115914
CROCC	1799672	53.2 ± 9.7	46.8 ± 10.4	-12.127	0.00415867	0.0338336
CRTAP	1720484	345.3 ± 125.8	298.3 ± 109.2	-13.6083	0.00225884	0.0216057
CRTC3	3260715	437.9 ± 55.4	387.3 ± 45.8	-11.5614	0.000272243	0.00438826
CRY1	2202637	157.8 ± 36.8	216.8 ± 45.3	37.4064	2.03e-06	8.75e-05
CRY1	1760593	95.1 ± 19.9	116.3 ± 21.9	22.2836	4.13e-05	0.000967491
CRYGS	1792597	53.1 ± 8.2	45.5 ± 9.1	-14.445	0.00591965	0.0430672
CRYZL1	1719290	163.2 ± 28.5	134.7 ± 22.7	-17.4932	0.000327774	0.00507081
CSDA	1782788	2103.8 ± 472.3	2424.1 ± 354.9	15.2288	0.00224276	0.0214847
CSF3	1697069	20.7 ± 1.3	43.2 ± 23.2	108.843	9.94e-07	5.01e-05
CSF3R	2371280	185.6 ± 176.8	448.1 ± 275.7	141.441	3.89e-05	0.000924459
CSGALNACT2	1799208	32.9 ± 10.9	39.5 ± 13.4	20.1491	0.000178139	0.00318168
CSHL1	1680436	38.5 ± 5.4	32.3 ± 5.5	-16.1182	0.000102564	0.00204293
CSNK1D	1720708	150.8 ± 28	202.8 ± 43.5	34.4501	1.15e-05	0.000348839
CSNK1D	2286870	129 ± 28.5	155.8 ± 33.4	20.7093	0.0012495	0.0141322
CSNK1E	1708858	196.1 ± 39.1	169.9 ± 29.4	-13.3499	0.00542305	0.0406632
CSNK2A1P	2109526	56.8 ± 8.6	49.4 ± 6.1	-13.0796	0.00290291	0.0259732
CSRNP2	2187533	180.6 ± 37.9	220.1 ± 51.2	21.8843	0.000592885	0.00800841
CSRP2BP	1690386	154.5 ± 18	138.5 ± 19	-10.3454	0.00185203	0.0187119
CSTF3	1806951	26.2 ± 6	32.5 ± 6.6	23.8452	0.000454612	0.00653414
CTBP2	3250209	72.8 ± 16.8	61.3 ± 12.1	-15.8261	0.000215329	0.00372584
CTGF	1699829	354.2 ± 268.6	1435.3 ± 539.7	305.179	3e-12	3.52e-09
CTGF	2115125	163 ± 140.2	565.4 ± 230.6	246.969	7.2e-11	2.51e-08
CTNNA1	2230902	1232.4 ± 180	1133.8 ± 143.5	-7.99926	0.0044155	0.0353456
CTPS	1783285	60.7 ± 15.3	84.2 ± 19.4	38.6894	8.13e-07	4.22e-05
CTPS2	2392352	256.4 ± 38.1	223 ± 35.6	-13.0284	0.000626337	0.00832891
CTSL1	1694757	61.8 ± 17.7	97.5 ± 38	57.7741	2.77e-06	0.000110484
CTSL1	1812995	1162.1 ± 390.2	1733.6 ± 669.4	49.1797	1.04e-05	0.000318491
CTSL1	2374036	1501.7 ± 469.8	2153.6 ± 828.7	43.412	5e-05	0.00113359
CTSS	1743032	53.7 ± 22.6	65.8 ± 22.7	22.5132	0.000109941	0.00216245
CTTNBP2NL	1719517	38.4 ± 6.7	44.6 ± 7.7	16.2936	0.00314708	0.0275728
CUEDC2	1773018	434.5 ± 41.1	392.8 ± 51	-9.60855	0.00295638	0.0263022
CX3CL1	1654072	172.2 ± 61.5	414 ± 207.4	140.378	3.57e-09	5.02e-07
CXCL1	1787897	27.4 ± 3.2	42.5 ± 13.7	55.2416	4.3e-05	0.00100035
CXCL12	1791447	1772.9 ± 315.4	1585.4 ± 300.8	-10.5741	0.00484254	0.0377214
CXCL16	1728478	284.3 ± 119.6	394 ± 158.2	38.5828	2.46e-06	0.000100849
CXCL2	1682636	27.4 ± 9.6	288.9 ± 164.1	952.396	5e-12	4.24e-09
CXCR4	2320888	26.3 ± 8.5	75 ± 41.6	185.443	1.93e-08	2.06e-06
CXCR4	1801584	38.8 ± 24.3	95.9 ± 52.3	147.167	2.9e-07	1.81e-05
CXorf12	2198185	86.3 ± 15.5	71.7 ± 19.2	-17.011	0.000922193	0.011182
CXorf26	1768176	361.8 ± 74.3	404.3 ± 66.1	11.7563	0.00629241	0.0450721
CYC1	1815115	832.3 ± 134.6	757.2 ± 119.7	-9.02766	0.00513645	0.0391572
CYCSL1	1663751	422.6 ± 111.2	519.2 ± 126.2	22.8736	0.000253467	0.00416761
CYFIP2	1677200	54.7 ± 18.1	69.7 ± 24.7	27.3169	0.00462753	0.0365457
CYHR1	1717975	50.1 ± 11.6	41.8 ± 11	-16.6147	0.00322347	0.0280812
CYP1B1	1693338	128.8 ± 48.2	211.2 ± 77.9	63.9036	1.44e-06	6.71e-05
CYP2U1	2097259	78 ± 13.4	67.4 ± 10.4	-13.5613	0.00705666	0.0488171
CYP3A5	1810942	61 ± 40.7	91.6 ± 64.6	50.0934	0.000868243	0.0106422
CYP4F22	1708303	26.4 ± 12.9	38.7 ± 33.7	46.5989	0.000407304	0.00603366
CYP4F3	1736190	25.3 ± 7.4	41.3 ± 20	63.399	2.18e-05	0.000582986
CYP51A1	1664718	87.9 ± 21.5	118.6 ± 34.2	34.9605	8.62e-05	0.00176423
CYR61	2188264	202 ± 162.8	2259.3 ± 1083.5	1018.46	9e-12	6.02e-09
CYTH1	2403852	118.8 ± 26.4	181 ± 57.3	52.3548	9.37e-06	0.000291905
CYTH2	3188106	51.8 ± 10.7	68.2 ± 22.2	31.6863	0.000214636	0.00372068
DAAM1	2046470	577.7 ± 100.7	653.5 ± 121.4	13.1211	0.00223123	0.0214441
DAAM2	1752668	218 ± 33.5	190.8 ± 33.3	-12.471	0.000736695	0.00937942
DACH1	1755741	106.2 ± 31.6	146.2 ± 42.2	37.7324	3.4e-05	0.000835889
DACT1	2328094	34.7 ± 10.5	43.5 ± 12.2	25.3226	0.000657809	0.00862567
DACT1	1801068	40.5 ± 8.8	49.8 ± 10.9	23.1788	0.000769055	0.00971918
DAPK2	1791847	115.7 ± 24.8	86.9 ± 21.8	-24.8926	1.34e-07	9.67e-06
DARC	1723684	906.9 ± 441.8	1244.1 ± 598.2	37.1767	0.000434393	0.00634821
DBP	1715555	177.6 ± 50.3	113.4 ± 27.5	-36.1251	3.56e-10	7.71e-08
DBT	1714990	561.6 ± 100	493.5 ± 58	-12.1285	0.00115653	0.0132881
DCP1B	1743992	34.9 ± 5.2	30.2 ± 3.4	-13.4388	0.00237651	0.0224472
DCTPP1	3242459	448.8 ± 55.7	404.4 ± 63.5	-9.89372	0.00280511	0.0252903
DCTPP1	1763129	187.7 ± 19.6	168.4 ± 27.3	-10.2658	0.00124914	0.0141322
DCUN1D3	1665455	459.5 ± 109.5	552.4 ± 140.3	20.2041	0.000969735	0.011643
DCUN1D4	2389429	126.5 ± 23.1	113.1 ± 19.5	-10.5959	0.00680831	0.0475673
DDEF2	1757237	315 ± 64.1	367.4 ± 70.4	16.6498	0.00230351	0.0219325
DDIT4	1661599	942.8 ± 359.6	580.9 ± 196	-38.3844	2.07e-09	3.36e-07
DDX17	1774513	61.7 ± 28	53 ± 27.4	-14.1253	0.00112325	0.0130168
DDX21	1735461	350.3 ± 68	634.9 ± 179.4	81.2582	2.59e-08	2.55e-06
DDX27	1676759	141 ± 23.9	173.8 ± 43.3	23.3174	0.0014406	0.0156727
DDX39	1747303	438.9 ± 92	539.1 ± 94	22.826	7.11e-05	0.00151311
DDX39	1758687	25.8 ± 5.8	31.5 ± 6.5	22.44	0.00344188	0.0295921
DDX3X	1794392	1168.3 ± 114.8	1549.4 ± 239.6	32.6179	1.3e-06	6.16e-05
DDX5	1805344	2903 ± 316.3	3560.6 ± 415.4	22.6511	1.28e-06	6.07e-05
DECR2	1783337	217.7 ± 57.1	191.3 ± 58.7	-12.1233	0.0072406	0.0497392
DEDD	1710710	30.2 ± 4.9	37.1 ± 6.3	22.9344	0.000443877	0.00641734
DEF8	1656718	108 ± 20	96.1 ± 17.2	-11.0747	0.00517124	0.0393227
DEFA1	2193213	21.3 ± 4.7	32.3 ± 16.7	51.4789	2.63e-05	0.000681013
DEFB103B	1684308	51.3 ± 33.4	71.7 ± 46.1	39.8694	0.00191283	0.0192129
DENND4A	2041161	53.2 ± 10.7	63.5 ± 11.9	19.4023	0.00459504	0.0363494
DENND4B	3245066	255.1 ± 47.5	287.7 ± 47.9	12.7627	0.0026986	0.024577
DENND4C	1669599	372.3 ± 51.9	320.3 ± 44.9	-13.9619	0.000290909	0.00464149
DFFA	1667213	145.1 ± 24.9	127.9 ± 17.3	-11.848	0.00400339	0.033028
DGCR6	1663685	431.3 ± 80.6	381.8 ± 67.2	-11.4741	0.000891945	0.0108712
DGCR6	1791396	459.8 ± 86.9	406.6 ± 75	-11.5693	0.00170135	0.0176146
DGCR6	2186108	48.4 ± 11.1	41.4 ± 9.4	-14.4475	0.00571814	0.0420967
DGKA	2319910	28.4 ± 5	34.5 ± 8.2	21.4126	0.00563079	0.04169
DGKA	2319913	37.7 ± 9.7	43.8 ± 9.4	16.2127	0.00719298	0.0495385
DGKD	1765326	109.2 ± 21.5	143.3 ± 47.4	31.2722	0.00116666	0.0133801
DHCR7	2165867	140.4 ± 56.6	168 ± 55.7	19.6696	0.000308574	0.00485347
DHCR7	1815626	138.7 ± 43.5	162.4 ± 41.3	17.1162	0.00053957	0.00747033
DHFRL1	1762426	136.8 ± 18.6	114.1 ± 13	-16.5401	0.00018001	0.00320901
DHRS1	1807206	528.4 ± 106.1	458.2 ± 81.7	-13.2943	0.000191788	0.00339011
DHRS12	1719915	39.7 ± 6.8	35 ± 3.9	-11.9795	0.00716766	0.0494183
DHX15	1754839	537.3 ± 73.1	642.8 ± 115.2	19.6405	0.00055625	0.00763396
DHX15	2168449	866.3 ± 134	1015 ± 170.6	17.1651	0.000349522	0.00534564
DHX32	1713688	237.2 ± 26.3	210.6 ± 32.1	-11.2076	0.000970093	0.011643
DHX35	1733667	71.6 ± 11.2	63.2 ± 8.7	-11.7813	0.00564826	0.0417701
DHX36	2100000	110.3 ± 13.7	123.4 ± 13.8	11.8441	0.00208045	0.0204332
DHX40	2248589	367.2 ± 48.4	332.3 ± 47.6	-9.50163	0.00277442	0.0250976
DIAPH1	2321416	137.9 ± 37	160.8 ± 32.9	16.5477	0.00717448	0.0494473
DIMT1L	1803312	537.3 ± 52.3	609 ± 76.1	13.3368	0.00488174	0.0379326
DIO2	1737650	47.5 ± 19.7	73.1 ± 56.7	53.7144	0.00126255	0.0142038
DIO3OS	3245591	37.6 ± 8.3	30.8 ± 5.2	-17.8753	0.000139968	0.00261909
DIP2B	1755589	90.6 ± 11.8	102.9 ± 15.4	13.5297	0.00100077	0.0118975
DIXDC1	1736704	315.4 ± 42.8	431.4 ± 111.7	36.8101	4.87e-05	0.00110744
DIXDC1	2375830	228.6 ± 45.1	304.4 ± 70.9	33.1877	0.000799623	0.0100181
DKC1	1671257	373.4 ± 43.9	439.1 ± 55.6	17.5747	1.25e-05	0.000373258
DKFZP564O0523	1742276	59.8 ± 8.8	52 ± 8.6	-13.0395	0.00162067	0.0170224
DKFZp686J0529	1765945	33.8 ± 8.6	27.8 ± 5.8	-17.6435	0.00192434	0.0192977
DKFZp761P0423	1757872	187.2 ± 39.9	157.1 ± 27.9	-16.1036	0.00164614	0.0172036
DKFZp779M0652	3188058	63.6 ± 12.9	55.7 ± 13.4	-12.4654	0.00532104	0.0401378
DKK1	1773337	26.8 ± 4.9	47.9 ± 26.6	78.8306	1.57e-05	0.000449925
DLAT	1706583	368.4 ± 158.6	453.8 ± 147.3	23.1903	0.00112115	0.0130086
DLL1	1743373	125 ± 39.6	200.5 ± 70.1	60.3321	7.32e-06	0.000241609
DMRT3	1687220	34 ± 8	38.9 ± 11.3	14.4299	0.00206053	0.0202651
DNAH17	1746929	37.6 ± 25.3	49.2 ± 34	30.7803	5.13e-05	0.00115945
DNAJA1	1672496	1015.8 ± 218.6	1533 ± 348.8	50.92	1.4e-07	9.76e-06
DNAJA4	1776998	295.9 ± 79.1	354.9 ± 80	19.9286	0.00031537	0.00493155
DNAJB1	1775304	557 ± 99.5	889.7 ± 235.2	59.7228	1.02e-07	7.63e-06
DNAJB11	1753243	595.3 ± 82.6	651 ± 85.5	9.35637	0.00504226	0.0387352
DNAJB4	2222317	95.1 ± 20	125.4 ± 28.5	31.8535	0.000301994	0.00475793
DNAJC17	1703573	72.8 ± 13.2	63.9 ± 8.9	-12.16	0.00529454	0.0400148
DNAJC18	1688730	47.9 ± 7.4	42.9 ± 6.6	-10.5674	0.00562416	0.0416817
DNAJC27	1810436	103.9 ± 15.1	122.9 ± 27.5	18.189	0.00253394	0.0234745
DNAJC30	1771824	102.9 ± 15.8	87.3 ± 11.6	-15.1422	0.00167059	0.0173917
DNAJC4	3307827	240.4 ± 46.3	205.1 ± 38.4	-14.7152	0.00135129	0.0149514
DNM3	1680928	60.6 ± 18.9	47.9 ± 9.2	-20.9158	5.98e-05	0.00130947
DNTTIP2	1708345	32.4 ± 7.7	43.2 ± 10.7	33.266	0.00057763	0.00785649
DOCK10	1702301	107.7 ± 34.5	130.9 ± 50.1	21.5415	0.00142129	0.0155164
DOCK7	1678629	291.8 ± 52	255.5 ± 46.1	-12.4381	0.00249471	0.0232252
DOPEY1	1739156	47.9 ± 6.6	42.4 ± 5.2	-11.3391	0.0054115	0.0406089
DPEP2	1689160	67.8 ± 25.2	82.5 ± 23.2	21.6703	0.000218138	0.00375033
DPH2	2375418	156.8 ± 27.6	178.7 ± 21.6	13.9792	0.0015983	0.0168485
DPH3	1679912	104.2 ± 26.3	130.6 ± 25	25.3393	0.000222704	0.00380699
DPH3	2349610	108.2 ± 25.5	135.6 ± 25.9	25.3253	0.000102997	0.00204507
DPM3	2376408	395.9 ± 48.5	355.3 ± 49.2	-10.2543	0.00159308	0.0168077
DPP7	2252309	254.2 ± 40.8	216.5 ± 32.1	-14.8349	0.000221498	0.00379771
DSN1	1715905	91.4 ± 11.9	76.9 ± 13.1	-15.8698	0.000174957	0.00314571
DSTYK	3257566	115.9 ± 16.8	99.5 ± 18.4	-14.1508	9.33e-05	0.00188267
DSTYK	3180989	76.8 ± 15.6	63.2 ± 11.4	-17.7049	0.000126954	0.00242125
DTX1	1689002	154.5 ± 56.3	134.1 ± 44	-13.2076	0.00308888	0.0272108
DUS2L	1811650	98.2 ± 10.7	89.1 ± 11.9	-9.26894	0.00434925	0.0349778
DUS4L	1776858	97.7 ± 22.2	84.3 ± 13.1	-13.6866	0.00631067	0.0451622
DUSP1	1781285	811.1 ± 322.8	2639.8 ± 1194.6	225.478	5.29e-10	1.1e-07
DUSP10	2401873	66.8 ± 24.3	80.7 ± 32.9	20.7997	0.00220812	0.0212891
DUSP14	1666546	876.4 ± 183.9	1069.4 ± 225.5	22.0258	0.000457205	0.0065614
DUSP2	1712959	32.8 ± 5.1	41.3 ± 9.3	25.8429	0.00059824	0.00806917
DUSP5	1656501	87.3 ± 18.9	369.2 ± 169.7	322.946	3.9e-11	1.72e-08
DUSP6	1677466	70 ± 20.6	86.7 ± 21.9	23.9418	0.000923428	0.0111898
DUT	2374778	55.7 ± 6.9	50.7 ± 7.6	-9.0238	0.00721459	0.0496585
DUT	1732688	106.9 ± 10.9	95.9 ± 9.3	-10.3082	0.00359953	0.0305385
DYNC2H1	2343310	193.5 ± 47.3	171 ± 41.1	-11.6429	0.00692983	0.0482553
DYRK3	2400322	33.2 ± 7.6	47 ± 12.4	41.7352	1.65e-06	7.5e-05
DYRK3	2400326	56 ± 14	75.4 ± 22.4	34.6293	0.000239969	0.00400508
E2F6	1656196	144.1 ± 24.6	172.6 ± 29.4	19.7534	0.00100169	0.0119009
EAF1	1685012	134.1 ± 29.2	163.6 ± 31.2	22.0217	0.00178209	0.0182151
EBF1	1778681	1780.2 ± 304.2	1552.2 ± 295.2	-12.8113	0.00337191	0.0291235
EBF2	1694736	32.4 ± 4.7	28.8 ± 5.3	-11.1091	0.00356094	0.0303296
EBI2	1798706	99.4 ± 61.7	341.8 ± 213	244.041	3.6e-11	1.67e-08
EBI2	2168217	45.8 ± 23.6	144.8 ± 85.4	216.187	1.8e-11	1.04e-08
EBPL	1805922	103.7 ± 18.9	92.7 ± 26.7	-10.5874	0.00206168	0.0202651
ECHDC3	2072178	1069.1 ± 391.8	898.6 ± 297.4	-15.9474	0.000106715	0.00211
ECHS1	1718132	2159.8 ± 586.8	1915.6 ± 522.8	-11.3067	0.00580429	0.0424739
EDG4	1662741	77.5 ± 20.6	103.4 ± 31	33.2762	0.000193701	0.00341751
EDN1	1682775	86.7 ± 42.3	62.7 ± 22	-27.7529	0.00656329	0.0463886
EED	1796813	27.9 ± 5.1	32.7 ± 5.5	17.2813	0.0045456	0.0361137
EED	1710150	35.2 ± 7.7	40.8 ± 6.5	15.7976	0.00442945	0.0354413
EEF1D	1782543	320.2 ± 53.3	274.3 ± 48.9	-14.3271	0.00525445	0.0397788
EEF1D	2408039	834 ± 273.1	617.2 ± 205.6	-25.9895	0.00634347	0.0453624
EEPD1	1811616	137.7 ± 28.8	164.5 ± 35.2	19.4589	0.00230287	0.0219325
EFCAB3	1726437	42.4 ± 11.3	35.9 ± 8.7	-15.3988	0.00407283	0.0333671
EFHD2	1761463	428.7 ± 104.8	561.6 ± 146.8	30.9977	4.39e-05	0.00101636
EFNA1	2371053	105.9 ± 30.8	75 ± 13.9	-29.1228	5.3e-06	0.000186836
EFNA1	2371055	733.5 ± 162.1	504.1 ± 89.9	-31.2768	3.85e-09	5.26e-07
EFNB2	1703852	262.7 ± 31	359.6 ± 64.6	36.8981	3.71e-06	0.000139307
EFTUD1	1729167	78.3 ± 9.9	70.4 ± 10.4	-10.1754	0.00154579	0.0164282
EGLN1	1749892	60 ± 7.9	66.7 ± 8.1	11.1803	0.00590102	0.0430313
EGR1	1762899	189.2 ± 231.7	1756.5 ± 828.5	828.26	1e-12	1.77e-09
EGR2	1743199	55.3 ± 27.2	313.5 ± 175.3	466.424	1.3e-11	7.83e-09
EGR3	1722781	24.2 ± 5	123.3 ± 63.4	410.018	8.5e-11	2.77e-08
EHMT2	1751081	50 ± 6.4	44.8 ± 6.5	-10.368	0.00665528	0.0467931
EID2B	1798085	40.1 ± 6.1	34.6 ± 6.4	-13.624	0.00575107	0.0421914
EID3	1776000	26.1 ± 4.7	33.8 ± 7.1	29.5811	4.52e-05	0.00104015
EIF1AD	1717834	26.8 ± 4.6	32.5 ± 7.4	21.1585	0.00112001	0.0130033
EIF1B	1679324	739.1 ± 167.3	881.8 ± 167.7	19.297	0.00069147	0.00896722
EIF2AK3	1724984	63.6 ± 10.9	76.4 ± 15.5	20.0688	0.00245221	0.0229771
EIF3J	1815345	245.5 ± 35.7	280.9 ± 24.8	14.3824	0.0022308	0.0214441
EIF4A1	3251629	587.8 ± 133.7	709.1 ± 141.7	20.64	0.00153385	0.0163324
EIF4A1	1722900	3866.4 ± 530.4	4661.7 ± 703.7	20.5687	0.000277463	0.00445335
EIF4A3	1667043	548.8 ± 68.4	712.6 ± 125.2	29.8385	3.65e-06	0.000137343
EIF5	2318430	36.3 ± 5.1	42.2 ± 7.2	16.3197	0.00485552	0.0377756
ELF4	1652082	89.1 ± 19.6	130.7 ± 26.3	46.7604	1.2e-07	8.82e-06
ELL	1736048	80.4 ± 11.5	97 ± 23.1	20.5847	0.00431608	0.0347703
ELL2	1655930	185.1 ± 46.8	281.3 ± 64.7	51.9871	4.01e-07	2.39e-05
ELMO1	1784320	146.4 ± 26.9	164.8 ± 26.5	12.5548	0.00518389	0.0393752
ELOVL6	1700546	153.9 ± 206.4	529.9 ± 629.3	244.211	3.74e-09	5.18e-07
ELOVL6	2111187	396.1 ± 497.1	1322.9 ± 1446.9	233.97	1.09e-09	1.96e-07
EMILIN2	1697268	222.8 ± 87.8	284.5 ± 110.1	27.7257	0.000484991	0.00684545
EML4	1718297	285.1 ± 54.3	328.1 ± 50.5	15.0965	0.00644457	0.0458765
EMP1	1801616	4316.2 ± 749.5	5366.3 ± 773.1	24.3292	0.000112772	0.00221351
EMR2	2353633	47.8 ± 16.2	67.7 ± 31	41.7115	0.000140592	0.00262555
EMX2	1751439	41.8 ± 7.9	37.1 ± 6.3	-11.1044	0.00428176	0.0345676
EMX2	2187746	161.8 ± 30.8	133.8 ± 28.7	-17.2796	7.85e-05	0.00163929
EPB41L4B	1810051	100.2 ± 45.6	81.3 ± 36.3	-18.9186	6.53e-05	0.00141175
EPHA2	1699354	38.5 ± 12.1	51.1 ± 13.4	32.7511	0.000623986	0.00830351
EPHB2	2367384	41.5 ± 7.7	48.8 ± 8.3	17.6213	0.000390485	0.00583962
EPHB4	2214910	132.1 ± 33.3	155.8 ± 28.7	17.8965	0.00230438	0.0219325
EPSTI1	2388547	138.8 ± 62.9	161.2 ± 62.8	16.1442	0.000116909	0.00226871
ERCC5	1795495	456.5 ± 63.3	387.8 ± 41.5	-15.063	0.000328307	0.00507097
ERF	1652749	114 ± 23.7	149.7 ± 34.7	31.331	5.52e-05	0.00122801
ERI1	3245659	107.2 ± 32.4	84.9 ± 25	-20.7842	0.00372314	0.0313276
ERN1	1698404	72.3 ± 10.5	88.9 ± 15.2	23.0515	0.000288106	0.00460066
ERO1L	1744963	75.4 ± 10.9	86.4 ± 13.9	14.5493	0.00414902	0.0338149
ERRFI1	1665510	325.2 ± 137.8	791.1 ± 344.4	143.285	1.27e-07	9.27e-06
ETFB	2300970	1321.5 ± 238	1159.9 ± 195.1	-12.2293	0.000783641	0.00986383
ETFB	1729374	1427.8 ± 198.3	1192.5 ± 203.8	-16.4791	3.02e-05	0.000761643
ETNK1	1696028	41.6 ± 6.6	48.5 ± 8.1	16.6017	0.000259787	0.00423823
ETS2	1720158	195 ± 38	386.6 ± 124.6	98.2219	6.66e-10	1.29e-07
ETV3	1703180	43.9 ± 8.7	53 ± 12.1	20.7098	0.00547327	0.0409257
EVI2A	1733579	80.5 ± 27.5	97.9 ± 32.8	21.5999	0.00224513	0.0214965
EVL	1730622	873.6 ± 248.5	687.9 ± 174.8	-21.2545	0.00730504	0.0500971
EXOC7	1815012	550.9 ± 50	500.4 ± 60	-9.18008	0.00304427	0.0268806
EXOSC3	1708936	301.7 ± 42.8	349 ± 36.8	15.6665	4.98e-05	0.00113157
EXT1	2129927	198.4 ± 46.6	170.2 ± 46	-14.2243	0.00515968	0.0392683
EXTL2	1797950	161.2 ± 22.2	137.7 ± 19.3	-14.5375	0.000226365	0.0038566
EZR	3272378	690.3 ± 141	879.8 ± 224.4	27.4489	0.000109328	0.00215263
F2RL3	2127298	24.6 ± 7.9	56.7 ± 32.6	130.476	3.68e-09	5.13e-07
F3	2129572	237.1 ± 83.3	383.1 ± 234.7	61.5945	0.000386546	0.0057899
F3	1797009	96.3 ± 31.8	152.8 ± 73.9	58.7875	4.08e-05	0.00095886
FADS1	1670134	602.4 ± 486.2	814.2 ± 513	35.1538	1.3e-06	6.16e-05
FAM105B	1790062	67.1 ± 12.8	88.2 ± 10.3	31.3329	1.05e-06	5.23e-05
FAM109B	1806487	44.9 ± 8.4	34.2 ± 5.6	-23.7597	7.42e-05	0.0015671
FAM117B	1739942	282.8 ± 62	237.1 ± 39	-16.1726	0.00223142	0.0214441
FAM117B	3244607	80.6 ± 16.7	66.8 ± 9.6	-17.1129	0.00112259	0.0130168
FAM125A	2121207	293.9 ± 46.8	257.5 ± 32.9	-12.387	0.00648798	0.0460559
FAM129B	2408576	95.2 ± 15.9	111.3 ± 21.9	16.9264	0.00383692	0.0320191
FAM133B	2405233	326.2 ± 59.4	378.5 ± 69.6	16.0149	0.00648933	0.0460559
FAM13A	2401258	462.8 ± 211.4	317.6 ± 107.6	-31.3788	1.26e-06	6e-05
FAM13A	1752510	538.3 ± 262	365 ± 133.6	-32.2013	3.24e-07	1.98e-05
FAM13A	2401253	92.2 ± 55.9	61 ± 20	-33.7872	5.26e-07	2.95e-05
FAM149A	1786278	186.5 ± 39.5	162.9 ± 28.3	-12.6777	0.00574613	0.0421914
FAM156A	1652000	73.8 ± 12.4	59.3 ± 10.3	-19.6945	0.000142735	0.00265505
FAM160B1	3231638	632.1 ± 95.3	529.6 ± 102.9	-16.2291	0.000105463	0.00208744
FAM164A	2057981	79 ± 12.3	67.3 ± 10.6	-14.7811	0.000913448	0.0110974
FAM178A	3233135	148.2 ± 20.1	127.6 ± 19.1	-13.8826	0.00078234	0.00986383
FAM180A	3245418	33.3 ± 6.9	49.6 ± 21.5	48.815	3.78e-05	0.000902143
FAM20B	1811373	730.8 ± 87.6	655.2 ± 86	-10.3544	0.00432693	0.0348429
FAM39DP	1713406	428.6 ± 66.5	384.4 ± 73	-10.3216	0.00710126	0.0490169
FAM39DP	1785528	290.7 ± 53.8	255.7 ± 61.5	-12.0436	0.00696819	0.0484558
FAM39DP	1739199	133.3 ± 27.3	114.6 ± 27.6	-14.0803	0.00418332	0.0339476
FAM43A	1706015	201.6 ± 41.2	369.4 ± 97.7	83.2273	1.98e-10	5.05e-08
FAM46C	1713266	44.4 ± 19.2	82.9 ± 36.9	86.582	3.49e-06	0.000132943
FAM49A	1794038	40.4 ± 8.5	57.7 ± 14	42.7578	2.13e-07	1.4e-05
FAM53C	1744508	187.6 ± 21.6	226.6 ± 45.4	20.7951	0.00109842	0.0128158
FAM60A	3272603	75.2 ± 13.3	99.7 ± 17.9	32.5177	2.45e-06	0.000100827
FAM65A	1680037	362.5 ± 56.9	419.5 ± 76.7	15.7091	0.00512485	0.039112
FAM65B	1726597	49.9 ± 28.6	79 ± 33.4	58.4197	0.00059173	0.00800391
FAM76B	2130514	91.9 ± 18.7	78.8 ± 16.3	-14.243	0.00493701	0.0382046
FAM80B	1681757	57.2 ± 15.1	46.9 ± 15.3	-18.0013	0.00187258	0.0188892
FAM84B	1670807	135.1 ± 41	96.3 ± 31.2	-28.7279	8.64e-06	0.000274476
FAM91A1	1777322	31.6 ± 6.2	39.7 ± 7.6	25.7623	3.22e-05	0.000801571
FAM96A	1761981	550.2 ± 84.8	489.6 ± 125.2	-11.0247	0.00569963	0.042051
FANCE	2043452	84.2 ± 19.5	67.5 ± 13.2	-19.8112	3.47e-05	0.000848315
FAS	2319077	33.9 ± 9	52.5 ± 16	55.0316	1.62e-10	4.62e-08
FASTKD5	1733377	89.2 ± 14.7	107.7 ± 20.7	20.74	0.000592127	0.00800391
FBXL2	1688639	94 ± 10.6	82 ± 9	-12.7593	0.00035376	0.00538877
FBXO17	1714428	90 ± 23.6	78.8 ± 21.6	-12.4543	0.00257767	0.0237512
FBXO28	2045911	109.4 ± 12.5	136.5 ± 22.4	24.7541	4.36e-05	0.00101072
FBXO28	1812776	102 ± 16.2	120.7 ± 19.9	18.3101	0.00262215	0.0240903
FBXO30	2168992	82.1 ± 19	98.3 ± 17.1	19.6891	0.00165795	0.0172792
FBXO31	1771139	429.8 ± 144.7	348.8 ± 78	-18.8474	0.000562339	0.0076951
FBXO32	1703955	203.8 ± 63.5	170.6 ± 42.7	-16.2611	0.00136046	0.0150177
FBXO32	1652280	70.7 ± 17.1	58.5 ± 11.8	-17.2042	0.00571893	0.0420967
FBXO38	1754811	201.6 ± 18.5	184.4 ± 16.3	-8.54331	0.00674739	0.0472292
FBXO4	1656691	136.9 ± 23.3	119.9 ± 15.8	-12.4556	0.00477858	0.0373379
FBXO46	1747119	86.5 ± 11.6	98.4 ± 14	13.6684	0.00299578	0.0265395
FCGR3B	1728639	56.3 ± 43.3	120.6 ± 81.3	114.307	6.17e-05	0.00134493
FCGR3B	2134453	108.6 ± 38.7	146.2 ± 59.7	34.6226	0.00252736	0.0234484
FCN1	1668063	136.1 ± 65.4	216.2 ± 105.4	58.9174	4.45e-05	0.00102851
FEM1B	1744239	27.2 ± 4.9	31.5 ± 6	15.9241	0.00084896	0.0104967
FERMT3	2366330	133.9 ± 49.9	170.6 ± 69.1	27.4371	4.13e-05	0.000967491
FES	1693650	136 ± 15.3	160.3 ± 24.3	17.8006	0.000270326	0.00436856
FFAR2	1797895	24.1 ± 6.6	30.9 ± 8.3	28.032	0.000627248	0.00833514
FGD3	1772686	122.4 ± 42.8	167.2 ± 67.6	36.5948	0.00138297	0.0151684
FGF18	1693483	27.8 ± 4.6	31.8 ± 6.9	14.6293	0.00613103	0.0443312
FGF2	2105919	370.2 ± 73.9	311.5 ± 63.7	-15.8526	0.000260668	0.0042416
FGFR1OP2	1657436	112.2 ± 15.4	124.8 ± 18.4	11.2303	0.00280761	0.0252978
FGL2	1693009	331.7 ± 83.9	446.6 ± 121	34.6468	7.17e-07	3.74e-05
FGR	2368318	221.7 ± 115.3	348 ± 158.1	56.935	5.27e-07	2.95e-05
FGR	1795158	189.7 ± 94.6	286.6 ± 124.4	51.1036	4.57e-06	0.000166722
FHL1	1805842	5012 ± 957.1	4579.2 ± 793	-8.63543	0.00599001	0.0434783
FHL2	2355831	206.2 ± 91.3	333.9 ± 135.2	61.9243	1.26e-07	9.24e-06
FHL2	1668411	105.9 ± 30.3	157.3 ± 51.2	48.5293	2.67e-07	1.71e-05
FILIP1L	2391150	133.2 ± 56.7	296.9 ± 83.4	122.803	9.5e-11	3.02e-08
FILIP1L	1738578	180 ± 84.1	400.6 ± 117.1	122.488	1.66e-10	4.64e-08
FILIP1L	1730906	137.7 ± 49.9	296.7 ± 78.5	115.501	7.3e-11	2.51e-08
FIS	1662880	40.5 ± 11.2	61.8 ± 26.4	52.5649	1.99e-05	0.000549366
FJX1	1746465	27.7 ± 7.7	50.6 ± 20.5	82.3212	4.01e-07	2.39e-05
FKBP1A	1702237	35.7 ± 10.1	47 ± 15.1	31.4475	2.9e-06	0.00011409
FKBP2	1674337	250.8 ± 52.1	218.8 ± 53	-12.7634	0.00392417	0.032606
FKSG30	1814998	1856.4 ± 549.6	2220.4 ± 531.9	19.6105	0.00118417	0.0135314
FLJ10916	2173294	281.4 ± 100.8	249.5 ± 81	-11.3381	0.00620587	0.0446496
FLJ12355	1697115	199.7 ± 54.7	165.4 ± 40.8	-17.159	0.000476005	0.00674896
FLJ20021	1754114	192.9 ± 34.3	159 ± 22.2	-17.5789	4.26e-05	0.000992743
FLJ20273	1689046	86.2 ± 22.5	110.8 ± 26.3	28.5727	1.91e-05	0.000529593
FLJ20444	1811181	166 ± 33.7	129.2 ± 31.1	-22.1386	0.000163856	0.00296883
FLJ23834	1809817	26.5 ± 6.2	35.9 ± 12.9	35.4567	0.000114645	0.00223398
FLJ27365	1815114	72.7 ± 22.6	48.2 ± 7.7	-33.7364	3.78e-06	0.000141416
FLJ39639	1790412	62.6 ± 6.4	49.4 ± 8.7	-21.1187	2.73e-06	0.000109695
FLJ40113	1740620	35.6 ± 9.5	29.5 ± 6.2	-17.3621	0.00137083	0.0150968
FLJ41603	1795300	68.1 ± 12.4	58.4 ± 11.2	-14.3608	0.00104799	0.012373
FLJ45244	1764619	64.1 ± 12.6	51.7 ± 9	-19.2918	0.00042785	0.00628633
FMO2	1732158	362.7 ± 125.6	290.4 ± 94.8	-19.9367	4.07e-05	0.00095886
FMO3	2344283	164.1 ± 86.4	144.5 ± 75.7	-11.9185	0.000525367	0.00732752
FMO3	1808657	173.8 ± 105.6	147.3 ± 79.9	-15.2632	0.00553534	0.0412262
FNDC3B	3253456	980.8 ± 183.6	858 ± 116	-12.5249	0.00690417	0.0481299
FNDC3B	3178302	970.3 ± 149	839.2 ± 117.1	-13.5136	0.000621279	0.00827918
FNDC4	1663032	172 ± 36.7	215.1 ± 46	25.0464	0.000137855	0.00258984
FOS	1669523	193.5 ± 195.9	1411.2 ± 914.7	629.146	2.72e-09	4.14e-07
FOSB	1751607	68.2 ± 110.3	1709.2 ± 1094.7	2404.73	1.1e-10	3.33e-08
FOSL1	1771841	31.3 ± 12.3	85.1 ± 41	171.616	6.45e-08	5.4e-06
FOSL2	1725175	52.8 ± 9	87.6 ± 24.9	65.8749	1.76e-07	1.19e-05
FOXC1	1738401	246.2 ± 64.9	377.6 ± 137.9	53.3778	1.75e-08	1.89e-06
FOXD2	1789400	31.3 ± 5.6	26.6 ± 4.3	-14.9666	0.00624289	0.0448645
FOXO4	1712095	658.9 ± 87.6	594.1 ± 96.2	-9.83243	0.005137	0.0391572
FOXS1	1811790	58.6 ± 17.7	32.4 ± 10.2	-44.7709	2.93e-09	4.35e-07
FPR1	2092118	41.5 ± 22.3	104.7 ± 61.6	152.27	2.39e-06	9.9e-05
FRMD4A	1678961	615.3 ± 143.3	519.8 ± 115.5	-15.5217	0.000618677	0.00825034
FRMD6	1769282	144.8 ± 33.6	163.6 ± 34.4	12.9573	0.00159874	0.0168485
FRMD8	3241870	321.9 ± 75.5	439 ± 151.1	36.392	7.33e-05	0.00155716
FRS3	1772605	73.8 ± 12.1	59.3 ± 12.8	-19.7055	0.000388346	0.00581224
FST	1712896	30 ± 6.1	58.8 ± 39.5	96.3513	3.32e-05	0.000823101
FUK	1704195	96.7 ± 9.7	86.4 ± 12.4	-10.6972	0.00284923	0.0255536
FUT1	1712894	24.4 ± 3.5	40.1 ± 10.4	64.3083	7.18e-09	8.84e-07
FXYD1	2345292	158.7 ± 36	136.8 ± 38.5	-13.8275	0.00249202	0.0232116
FXYD1	1789463	144.7 ± 30.2	122.2 ± 23.2	-15.5527	0.00346166	0.0296761
FYB	1796537	104.3 ± 40.1	135.4 ± 40.9	29.8544	0.000862178	0.0105975
FYTTD1	1683786	49.8 ± 7.6	65 ± 18.3	30.3814	0.000191473	0.00339011
FZD2	1653711	35.9 ± 8	29.5 ± 8	-17.7399	0.000321054	0.00499144
G3BP1	2344455	171.2 ± 41	207.8 ± 43.8	21.3801	0.000257409	0.00421404
G3BP1	2357809	41.7 ± 7.8	48 ± 6.1	15.2457	0.00191505	0.019225
GAB2	1665964	621.3 ± 114.2	531.2 ± 67.5	-14.5017	0.00385532	0.03213
GABARAP	2050109	72.6 ± 13.6	62.6 ± 12.9	-13.6946	0.00281551	0.0253235
GABPB2	1761147	51 ± 10.8	62.1 ± 11.3	21.6869	0.000659562	0.00864265
GADD45A	1694075	267 ± 91.8	440.5 ± 164.5	64.986	9.78e-08	7.37e-06
GADD45A	2052208	294.1 ± 97.4	469.9 ± 183.1	59.7471	2.27e-07	1.48e-05
GADD45B	1718977	186.1 ± 57.3	558.2 ± 239.3	199.923	2.42e-08	2.45e-06
GALK2	1723124	146.3 ± 21.1	125.7 ± 21	-14.0497	0.000342674	0.00525814
GAMT	1794595	163.3 ± 51	140.4 ± 34.8	-14.0708	0.00360413	0.03055
GBA	1755123	134.7 ± 24	120 ± 24.9	-10.9038	0.00293144	0.0261857
GBP1	2148785	193.9 ± 188.1	430.8 ± 180.3	122.194	1.18e-10	3.53e-08
GBP1	1701114	120.4 ± 117.3	259.7 ± 121.4	115.75	3.99e-09	5.34e-07
GCA	1800602	291.1 ± 88.3	346.1 ± 74.8	18.9052	0.00197739	0.0196934
GCC1	1682206	238.8 ± 31.6	278.9 ± 33.9	16.765	5.97e-05	0.00130858
GCH1	1812759	23.6 ± 4.3	35.1 ± 10.9	48.9148	4.92e-06	0.000176024
GDF15	2188862	33.2 ± 19.5	49.5 ± 22	49.1432	2.88e-05	0.000732267
GDPD3	1774901	70.2 ± 16.3	56.9 ± 15.5	-18.9764	0.00129152	0.0144411
GEM	2367883	46.7 ± 20.5	150.5 ± 82.3	222.149	3.6e-11	1.67e-08
GEM	1677092	50.4 ± 14.3	121.3 ± 57.2	140.55	3.11e-10	7.12e-08
GFOD1	1778240	654.8 ± 215.2	831.7 ± 341.3	27.0168	0.000355787	0.00541526
GFPT2	1709674	69.3 ± 26.3	116.7 ± 41.7	68.4602	1.85e-06	8.16e-05
GGCT	2101526	292.4 ± 77.6	326.2 ± 68.9	11.5535	0.00567419	0.0419125
GGNBP2	1725620	521.6 ± 40.1	463.9 ± 56.4	-11.0614	0.000655143	0.00860269
GIMAP1	1757186	132.4 ± 34.3	107.1 ± 29.4	-19.1145	0.000577886	0.00785649
GIMAP2	1689371	60.7 ± 17.8	48.8 ± 11.2	-19.6215	0.00243086	0.0228339
GIMAP2	2135272	102.7 ± 34.9	78.7 ± 20.1	-23.3515	0.00204764	0.0202009
GIMAP4	1748473	746 ± 122.9	579.9 ± 79.7	-22.266	4.23e-07	2.46e-05
GIMAP7	1776678	1084.7 ± 280.5	737.5 ± 175.4	-32.0153	8.21e-07	4.24e-05
GIMAP8	1747305	687.1 ± 130.6	502.1 ± 114.3	-26.9326	4.54e-08	4.03e-06
GIN1	3249235	56.2 ± 8.3	50.2 ± 8.7	-10.6654	0.00661572	0.0466367
GJA1	1727087	364.6 ± 88.3	767.5 ± 310.3	110.479	1.38e-08	1.6e-06
GJA4	1671106	265.9 ± 82.9	214.9 ± 41.6	-19.1841	0.00674336	0.0472185
GK	2393296	29.3 ± 5.9	41.2 ± 9.7	40.4965	6.64e-08	5.46e-06
GK	1725471	27.8 ± 4	34.4 ± 8.6	23.9845	0.00039891	0.00593732
GLA	1766637	228 ± 40.5	303.8 ± 84.1	33.2463	8.06e-06	0.000260219
GLIPR1	1769245	66.5 ± 31.2	92.2 ± 44.5	38.6075	1.31e-05	0.000387697
GLIS3	2402600	34.7 ± 8.2	39.6 ± 7.2	14.1272	0.00179463	0.0182888
GLRX	1737308	2125.5 ± 322.9	2475.7 ± 390.2	16.4764	0.00405433	0.0332696
GLYAT	1668510	687.4 ± 164.1	595.3 ± 172.9	-13.3959	0.000318807	0.00496469
GLYAT	1757477	641.6 ± 192.9	545.5 ± 174.7	-14.9747	0.00034749	0.00532771
GLYAT	1811345	126.2 ± 35.3	106.9 ± 30.5	-15.2668	7.37e-05	0.00156296
GMPR2	1677919	312.6 ± 29.2	280.9 ± 24.3	-10.1511	0.00148404	0.0159429
GNA13	2176037	182.1 ± 52.4	240.8 ± 74.1	32.2254	0.00146527	0.0158496
GNA13	1758906	320.3 ± 80.5	419.8 ± 113.4	31.0701	3.72e-05	0.000894454
GNA15	1773963	55.1 ± 20	72.9 ± 22.7	32.2052	2.14e-05	0.000574367
GNAI3	1696003	122.1 ± 25	140.5 ± 36.3	15.0752	0.00489592	0.0379859
GNL3	1806106	278.2 ± 50	357.3 ± 60	28.4439	2.13e-05	0.000572808
GNL3	2324056	283.7 ± 47.6	336.8 ± 50	18.7164	0.000125178	0.00239006
GNRH1	1745991	73.2 ± 11.1	60.6 ± 8.9	-17.2204	0.000256349	0.00421133
GPAA1	1769702	293.4 ± 55.4	251.8 ± 51.3	-14.171	0.00615161	0.0444288
GPAM	1758213	7376.2 ± 1974.3	8985.1 ± 2088.8	21.8115	3.19e-05	0.00079284
GPAM	2178855	6797.1 ± 1632.3	8026.5 ± 1926.7	18.0858	0.000100229	0.00200703
GPATCH4	2383306	52.3 ± 20.4	62.3 ± 28.2	19.0224	0.00297202	0.0263786
GPATCH4	2281069	38.9 ± 6.9	45.6 ± 8.9	17.2492	0.000726834	0.00928525
GPBP1L1	1662719	106.6 ± 12	95.7 ± 14.4	-10.188	0.00455661	0.0361517
GPD1L	1694106	713.3 ± 375.6	629.8 ± 325.3	-11.6967	0.00243032	0.0228339
GPD2	1723139	38.8 ± 7.4	48.3 ± 12.4	24.5876	0.00187697	0.0189233
GPER	1795298	628.8 ± 129.7	547.4 ± 145.6	-12.9475	0.00263869	0.0241951
GPI	2173451	941.2 ± 189.3	839.6 ± 156.5	-10.7956	0.00252722	0.0234484
GPR109A	1750497	55 ± 10.4	66.3 ± 14.7	20.3938	0.000995968	0.0118779
GPR109B	1677693	46 ± 10.9	55.7 ± 14.2	21.1187	0.00575225	0.0421914
GPR137	1804332	294.4 ± 40.9	264.6 ± 34.6	-10.1414	0.00120356	0.0137032
GPR146	1684227	120.9 ± 46.2	103.1 ± 33.1	-14.721	0.00132193	0.0147111
GPR183	3235514	25.6 ± 4.2	40.9 ± 14.6	59.5643	1.65e-06	7.5e-05
GPR37	2218935	29.3 ± 6	35 ± 8.5	19.6428	0.00248735	0.0231796
GPR4	2074477	78.3 ± 20.8	162.4 ± 63.2	107.562	6.48e-08	5.4e-06
GPR56	2384122	450.8 ± 101.5	606.9 ± 136.9	34.624	3.7e-05	0.000892304
GPR56	2352097	453.6 ± 89.9	588.5 ± 136.7	29.7471	0.000274225	0.0044148
GPR65	2232121	48.4 ± 16.7	68.9 ± 21	42.3085	5.3e-05	0.00118603
GPR65	1734740	40.6 ± 13.9	51.8 ± 14.1	27.6524	0.00323606	0.0281649
GPR81	1811272	317.3 ± 88.7	262.4 ± 87.7	-17.3242	3.33e-05	0.000823101
GPRASP2	1754727	164.7 ± 34.8	148.3 ± 30.3	-10.0044	0.00537001	0.0404129
GPRC5C	2352090	132.8 ± 27.8	103.6 ± 26.8	-21.9502	5.23e-06	0.000184791
GPS1	1795876	638.7 ± 41.1	568.2 ± 53.7	-11.0338	0.000757498	0.00961828
GPSM3	1662799	99.7 ± 36.1	128.8 ± 39.4	29.1205	0.000167602	0.00302792
GPT	1795257	133.4 ± 60	103.9 ± 38.1	-22.1364	0.000377293	0.00566932
GPT2	1684158	1199.2 ± 317.3	1005.6 ± 252.5	-16.1434	6.3e-06	0.00021349
GPX7	1726030	160.2 ± 36	143 ± 30.8	-10.7099	0.00618282	0.0445688
GPX8	3242038	238.8 ± 39	207.5 ± 36.4	-13.096	0.000653613	0.00858858
GRAMD1A	1737157	131.3 ± 19	152.8 ± 26.2	16.3998	0.00122603	0.0139253
GRAMD4	1723706	199.5 ± 57.1	246.9 ± 74.3	23.7798	0.000191747	0.00339011
GRASP	1705210	57.5 ± 16.6	123.6 ± 44.4	114.926	4.71e-10	9.96e-08
GRPEL1	1670817	241 ± 46.8	290.9 ± 61.7	20.7225	2.13e-05	0.000572808
GRRP1	2116299	345.9 ± 81.1	591 ± 193.9	70.8461	1.38e-07	9.73e-06
GRRP1	1707055	48 ± 10.1	80.5 ± 28	67.8617	2.44e-06	0.000100646
GRTP1	2142353	55.7 ± 9.2	46.6 ± 8	-16.286	0.00058111	0.00789464
GRWD1	1742166	119.7 ± 17.9	151.6 ± 29	26.6959	0.000161471	0.00294541
GSDMB	2347193	128.1 ± 88	107.4 ± 89.2	-16.1535	0.00591265	0.0430661
GSK3B	1779376	150.3 ± 19.1	171.9 ± 26.3	14.38	0.00723144	0.0497307
GSPT1	1750130	969.4 ± 126.1	1066.9 ± 138.6	10.0605	0.00508435	0.0388659
GSTM2	1713162	179.1 ± 41.2	147.8 ± 29.4	-17.5033	0.000232157	0.00391633
GSTM4	1651800	63.8 ± 12.8	54.9 ± 10.9	-13.9824	0.00472802	0.03709
GTF2B	1737857	115.1 ± 16.2	134.3 ± 23.4	16.6601	0.00296151	0.0263101
GTF2IRD2B	1760011	105.2 ± 20.8	87 ± 13.2	-17.3066	0.000528102	0.00735478
GTF2IRD2B	1680501	197 ± 47.6	159.6 ± 30.9	-18.9907	0.000607781	0.00814539
GTPBP4	1742577	729.7 ± 106.9	860.8 ± 100.9	17.9668	0.000439286	0.00638413
GUSBL1	1780700	42.8 ± 11.1	35.8 ± 7.4	-16.4013	0.00358333	0.0304659
GYG2	2319424	3318.8 ± 909.3	2846.6 ± 746.2	-14.2285	0.00147091	0.0159015
GYG2	1684017	1633.4 ± 407.4	1347.3 ± 354.6	-17.5141	9.42e-05	0.00189752
GZMB	2109489	46.2 ± 20.5	67.3 ± 33.1	45.708	0.00167002	0.0173917
H2AFJ	1708728	1837.2 ± 470.9	1526.6 ± 397.1	-16.9074	0.00365975	0.0308826
H2AFZ	1707858	1334 ± 159.7	1461 ± 167.2	9.51692	0.00575041	0.0421914
HACL1	1723414	691.2 ± 158.6	625 ± 159.5	-9.587	0.00382739	0.0319679
HAS2	1792978	20.6 ± 2.1	37.9 ± 22.8	83.4599	1.7e-05	0.000482054
HBEGF	2121408	97.2 ± 24.5	400.8 ± 192.9	312.418	3.6e-11	1.67e-08
HBP1	2160764	325.5 ± 41.2	249.9 ± 35.8	-23.2062	4.23e-06	0.000155633
HBP1	1685415	406.8 ± 63	310.1 ± 42.9	-23.7663	6.23e-06	0.000211858
HCK	1791771	82 ± 20.5	99.1 ± 31.7	20.8594	0.00516718	0.0393077
HCLS1	1727402	298.8 ± 102.6	354.9 ± 126.4	18.7854	0.000721214	0.0092385
HCP5	1803945	325.7 ± 74.1	406.6 ± 114.8	24.832	0.000148236	0.00274651
HDAC4	1764396	76 ± 19.3	105.6 ± 26.9	39.039	5.41e-08	4.61e-06
HDDC3	1781638	177.6 ± 45.8	155 ± 38.5	-12.6779	0.00092833	0.011242
HDGFRP3	1784256	84.3 ± 14.1	105.6 ± 26.7	25.2788	0.000321778	0.00499445
HDHD3	1726466	109.2 ± 22.6	98.7 ± 23.4	-9.5838	0.00647573	0.0459942
HEATR5A	3249669	107.3 ± 16.1	98.5 ± 14	-8.21766	0.00662534	0.0466775
HEATR5B	1810805	125.1 ± 15.2	107.1 ± 14.5	-14.3651	0.00103701	0.0122818
HECTD2	1726636	59.9 ± 9.5	50.8 ± 7.6	-15.1125	0.00162682	0.017068
HECTD3	1656902	124.4 ± 21.5	97.9 ± 16.1	-21.2888	0.000241444	0.00401902
HEG1	1666122	286.9 ± 53.9	344.6 ± 56	20.1093	0.000163113	0.00296673
HELZ	1762835	226.4 ± 32.9	201.2 ± 34.4	-11.1365	0.00685186	0.0478361
HERPUD1	2374159	495.7 ± 85.9	562.9 ± 82.3	13.5452	0.00176167	0.0180506
HES6	1694268	76.8 ± 35.6	112.6 ± 66.4	46.5637	3.97e-05	0.000937624
HEY2	1682034	33.5 ± 13.5	41.4 ± 21	23.6882	0.00539229	0.0404809
HGD	1737541	30.2 ± 4.5	36.6 ± 7.4	21.4689	0.000685672	0.00891657
HIAT1	1763007	114.3 ± 17.1	136.6 ± 24	19.503	0.00126111	0.0142038
HIATL1	1777058	121.1 ± 12.3	108.4 ± 13.3	-10.4377	0.00108644	0.0126996
HIBCH	1656977	532.9 ± 94.4	464.8 ± 73.5	-12.7655	0.00229118	0.0218485
HIC2	1652762	58.6 ± 13.2	69.7 ± 10.6	18.9044	0.000301544	0.00475481
HIF1A	2379788	135.5 ± 33.2	236.4 ± 98	74.4877	6.9e-07	3.63e-05
HIF1A	1763260	57.9 ± 13.4	95 ± 26	64.068	8.73e-09	1.05e-06
HIF1A	1681283	47.3 ± 7.7	66.5 ± 15.9	40.6829	2.02e-06	8.74e-05
HIF1AN	1681812	68.2 ± 7.5	75.8 ± 9.1	11.1765	0.00644277	0.0458765
HIP1R	2396148	45.9 ± 8.5	40.9 ± 7.2	-10.7157	0.00324795	0.0282424
HIRIP3	1678037	155.8 ± 16	142 ± 23.6	-8.84917	0.00642142	0.0457809
HIVEP1	1735548	45.4 ± 9.9	56.1 ± 10.8	23.719	0.000812825	0.0101431
HLX	2087646	168 ± 42.5	304.9 ± 104.7	81.5179	1.7e-09	2.83e-07
HLX	1686862	39.9 ± 6.5	53.4 ± 12.5	33.9241	8.36e-05	0.00172473
HMGA1	2311537	149.6 ± 36.9	212.6 ± 66.7	42.1172	7.65e-05	0.00160711
HMGCR	1657395	150 ± 41.7	331.7 ± 160.1	121.148	6e-12	4.24e-09
HMGCS1	1797728	393.2 ± 90.5	815.9 ± 361.1	107.527	6.7e-11	2.43e-08
HMOX1	1800512	183 ± 67.9	362.8 ± 161.6	98.2842	1.45e-07	9.99e-06
HNRNPAB	2335718	442.9 ± 73.6	517.8 ± 78.7	16.9089	0.000297716	0.00470232
HNRNPAB	1651262	1452.3 ± 260.9	1632.9 ± 226.3	12.4363	0.00414602	0.0338051
HNRNPF	1668179	31.6 ± 4.8	41.8 ± 8.3	32.2215	2.27e-05	0.000602656
HNRNPUL2	2072091	370.6 ± 53.8	319.6 ± 48.4	-13.7637	0.00145719	0.0157985
HOXA10	1689336	563 ± 100.3	455.7 ± 75.8	-19.051	6.62e-05	0.00142488
HOXA11AS	3249281	41.6 ± 7.8	35.8 ± 7.8	-13.8853	0.00436166	0.0350328
HOXA2	1799836	50.8 ± 9.4	41.7 ± 8.8	-17.9085	0.00022735	0.00386988
HOXA2	2107068	48.8 ± 9.3	37.7 ± 6.2	-22.5965	0.000122203	0.00234967
HOXA3	1760647	79.1 ± 16.8	64.8 ± 11.8	-18.0102	0.000111286	0.0021866
HOXA9	1739582	264.5 ± 55.1	197.3 ± 49.1	-25.4255	1.19e-05	0.000359759
HOXB2	1810274	145.2 ± 31.5	122.3 ± 22.3	-15.7791	0.00293806	0.026213
HOXB5	1674908	218.6 ± 37	159.3 ± 30.8	-27.105	5.16e-08	4.44e-06
HOXB7	1702125	458.8 ± 71	390.2 ± 65.7	-14.9441	0.00180194	0.0183436
HOXB8	1798496	228.5 ± 64.1	189.8 ± 45.3	-16.9623	0.00182941	0.018553
HOXC4	1719975	235.3 ± 66	186.9 ± 27.9	-20.5451	0.000339784	0.00523084
HOXC6	1740104	51.4 ± 11.3	44.2 ± 9.2	-13.9892	0.00242312	0.0227952
HOXC6	1794492	1196.2 ± 167.2	939.2 ± 150.9	-21.4853	2.17e-07	1.42e-05
HOXC6	2396039	42.6 ± 9.9	33.4 ± 8.3	-21.7161	0.000403197	0.00599167
HOXC8	1718285	796.9 ± 189.7	642.8 ± 139	-19.3372	2.68e-05	0.00069051
HOXC9	1718898	158.4 ± 31.8	110.8 ± 18.8	-30.0314	9.18e-08	6.99e-06
HOXD1	1717381	42.5 ± 12.7	31.2 ± 8.5	-26.5688	0.000131075	0.00249069
HOXD3	1798076	49.5 ± 7.2	43.4 ± 7.8	-12.4231	0.000468006	0.00667068
HP	1812433	134.2 ± 128.5	186.9 ± 226.4	39.2589	0.00358451	0.0304659
HPCAL1	1764850	455.1 ± 66.8	531.9 ± 87.3	16.8901	0.000350163	0.00534564
HPS6	1718537	251 ± 36.4	206.4 ± 37.6	-17.7775	0.000437069	0.00637438
HRAS	1773751	138.4 ± 33.7	112.8 ± 24.3	-18.4387	0.00126248	0.0142038
HRCT1	2189675	173 ± 101.3	136.8 ± 77.4	-20.9099	0.000374604	0.00563341
HS3ST2	1712475	25.5 ± 8.6	32.4 ± 12.1	27.213	0.000441209	0.00639194
HSD17B12	1702168	699 ± 206.2	843.3 ± 278.4	20.6343	0.00129213	0.0144411
HSD17B8	1715324	214.4 ± 46.9	192.1 ± 36.6	-10.39	0.00222584	0.0214315
HSP90AA1	1691097	2647.1 ± 376.3	2985.2 ± 496.2	12.7718	0.00242997	0.0228339
HSPA1A	1789074	568.8 ± 167	924 ± 331.9	62.451	6.96e-07	3.66e-05
HSPA1B	1660436	629.1 ± 204.8	1328.4 ± 459.2	111.164	1.57e-10	4.55e-08
HSPA8	2413084	2470 ± 496.4	3086.9 ± 511.5	24.976	1.17e-05	0.000354086
HSPA8	1686367	2899.4 ± 566.8	3523.3 ± 475.2	21.5179	0.000101417	0.00202436
HSPB2	1671046	362.5 ± 54.4	315.8 ± 61.8	-12.8787	0.000987987	0.0117976
HSPB8	1791280	362.3 ± 99.7	406.1 ± 80.3	12.1079	0.0051886	0.0393752
HSPBAP1	1797031	88.8 ± 16.4	72.9 ± 10.6	-17.9455	0.000155985	0.0028564
HSPC047	1726678	70.8 ± 22.3	58.1 ± 23.9	-17.8903	0.00226877	0.0216678
HSPC111	1704055	68.4 ± 18.2	90 ± 25.3	31.5807	0.000424459	0.00624363
HSPD1	1766713	1061.1 ± 142	1209.8 ± 190.6	14.007	0.00272447	0.0247528
HSPH1	1712888	315.3 ± 90.4	553.4 ± 177.7	75.5202	1.2e-08	1.39e-06
ICAM1	1812226	36.5 ± 9.5	84.7 ± 34.3	131.973	5.83e-08	4.92e-06
ICAM2	1786823	644.8 ± 145.5	729.5 ± 129.5	13.1393	0.00483047	0.0376585
ICOS	1669927	25.9 ± 3.6	33.8 ± 11.8	30.407	0.00174627	0.0179221
ID2	2086095	757.4 ± 155.6	922.5 ± 201.2	21.7976	0.000634726	0.00839898
ID2	1793990	523.4 ± 118.4	629.7 ± 94.2	20.2997	0.000766615	0.00969485
ID3	1732296	520.2 ± 121.6	750.2 ± 183.6	44.2261	2.7e-05	0.00069324
ID4	1721758	55.3 ± 28.7	86.7 ± 44.3	56.609	5.01e-05	0.00113359
IDI1	1755075	279.1 ± 65.9	528.1 ± 190.3	89.23	9.6e-11	3.02e-08
IER2	1700584	72.8 ± 15.6	114.1 ± 27.8	56.8294	2.58e-06	0.000105183
IER3	1682717	116.5 ± 57.7	316.7 ± 183.9	171.81	1.31e-07	9.52e-06
IER5	1721833	93.2 ± 13.8	149.4 ± 39.6	60.2652	4.63e-08	4.1e-06
IFFO2	3236367	105 ± 19.7	87.1 ± 20.3	-17.1162	0.00214447	0.0209185
IFI16	1710937	380.3 ± 103.3	665.9 ± 225.3	75.1129	1.35e-07	9.68e-06
IFI27L1	3272500	470.5 ± 59.9	416.2 ± 70.3	-11.5458	0.00129951	0.0144891
IFIT1	1707695	523.5 ± 90.2	456 ± 79.3	-12.8963	0.0058176	0.0425383
IFIT5	1696654	36.4 ± 6.8	40.4 ± 6.4	10.8857	0.00312874	0.0274719
IFRD1	1667561	310.6 ± 71.6	381.4 ± 78.6	22.802	1.29e-05	0.000383978
IFT122	1742379	101 ± 18.9	88 ± 11.7	-12.8322	0.00703239	0.0487353
IFT74	1777449	165.5 ± 31	142.2 ± 17.5	-14.0957	0.00276803	0.0250562
IGSF6	1653498	63.3 ± 28.3	82.3 ± 35	30.1817	6.05e-05	0.00132065
IL10RA	1652825	80.3 ± 22.2	95.7 ± 28.6	19.0996	0.00477153	0.037307
IL11RA	1664912	696.1 ± 96.6	627.7 ± 78.8	-9.82533	0.00425783	0.0344041
IL18R1	1781700	47.2 ± 10.4	69.7 ± 14.3	47.72	2.12e-07	1.39e-05
IL18RAP	1721762	39 ± 12.1	62.8 ± 32.1	61.2632	0.000806644	0.0100793
IL1B	1775501	22.5 ± 5.4	64.4 ± 43.4	186.585	6.64e-08	5.46e-06
IL1R1	1810584	139.3 ± 39	211 ± 87.3	51.4313	5.35e-06	0.00018822
IL1R2	1772131	35.3 ± 6.6	77.2 ± 39.7	118.907	2.86e-07	1.8e-05
IL1RL1	2313672	19.3 ± 3.1	50 ± 40.2	159.215	4.7e-06	0.000170001
IL1RL1	2242900	24.7 ± 4.7	52.1 ± 30.9	110.857	8.39e-06	0.000268606
IL1RN	1774874	107.4 ± 79.1	160.6 ± 160.3	49.4949	0.0014937	0.0160193
IL4R	1652185	90.3 ± 26.2	156 ± 61.1	72.8527	3.89e-07	2.34e-05
IL6	1699651	28.2 ± 20.7	542.5 ± 388.2	1824.31	4e-12	4.15e-09
IL7R	2342579	44.1 ± 25.5	75 ± 35.2	70.2049	3.21e-07	1.97e-05
IL7R	1691341	81.5 ± 52.2	131.8 ± 65.4	61.6632	1.72e-05	0.000486073
IL8	2184373	51.7 ± 37.9	650.7 ± 457.8	1158.33	2.47e-09	3.87e-07
IL8	1666733	44.4 ± 10.3	188.2 ± 117.6	323.895	4.12e-08	3.74e-06
IL8RB	1680397	36.3 ± 12.1	47.4 ± 12.2	30.5387	0.00190251	0.0191297
INADL	1724666	58.1 ± 10.3	45.9 ± 9	-20.8827	5.73e-05	0.00126797
ING2	1671265	134 ± 18.4	116.8 ± 18.1	-12.8312	0.00160139	0.0168656
ING3	2381603	39 ± 6.9	47.1 ± 7.5	20.6359	0.000649268	0.0085535
ING3	2237746	152.2 ± 35.4	182.9 ± 47.2	20.1766	0.0054536	0.040811
ING4	1809141	64.3 ± 10.6	54.1 ± 9.3	-15.9557	0.000294287	0.00467165
INHBB	1685714	583.6 ± 111.9	748.1 ± 162.6	28.1942	7.02e-06	0.000232567
INPP1	1667239	152.5 ± 33.9	213.1 ± 43.3	39.6859	1.42e-06	6.65e-05
INPP5B	1810116	49.1 ± 6.5	44 ± 8.5	-10.4406	0.00375926	0.0315808
INPP5K	3258628	142.9 ± 21.2	127.4 ± 18.7	-10.7976	0.000504935	0.00709507
INSIG1	1686989	110.2 ± 47.7	341.7 ± 138.9	210.118	0	6.36e-10
INSIG1	1793474	1554.9 ± 684	3123.7 ± 1024	100.892	1e-12	1.58e-09
INTS10	1679483	444.3 ± 46.2	400.3 ± 46.1	-9.89219	0.000848587	0.0104967
INTS6	1655557	190.9 ± 33.7	263.3 ± 70.4	37.909	1.74e-05	0.000491028
INTS7	1718354	43.4 ± 8.5	52 ± 4.6	19.76	0.000314273	0.00491848
IP6K2	1683328	55.4 ± 9.6	48 ± 6.9	-13.2469	0.00578956	0.0423825
IQCC	1774589	55.8 ± 9.5	49.6 ± 10.1	-11.1789	0.00620565	0.0446496
IRAK1BP1	1779639	39 ± 4.1	33.7 ± 4.4	-13.4841	0.00039621	0.00590648
IRAK3	1661695	102 ± 28.9	138.1 ± 34.7	35.4467	7.37e-05	0.00156296
IREB2	1726554	77.7 ± 11.7	69.5 ± 12.8	-10.5891	0.00393216	0.032626
IRF1	1708375	200.3 ± 132.9	430.2 ± 180	114.775	2.55e-08	2.53e-06
IRF2BP2	1671005	108.8 ± 30.9	134.5 ± 22.1	23.682	0.00165176	0.0172337
IRF2BP2	2394561	257.4 ± 51.4	314.6 ± 53.4	22.232	0.000201285	0.00350538
IRF7	1798181	100.3 ± 24.1	159 ± 52.3	58.5347	1.87e-06	8.22e-05
IRF7	2349061	39.2 ± 6.2	59.6 ± 15.4	52.2141	4.15e-07	2.43e-05
IRF8	1666594	758.1 ± 263.3	1098.6 ± 351.8	44.9281	9.71e-08	7.35e-06
IRF9	1745471	644.4 ± 122.1	733.9 ± 149.3	13.881	0.000898376	0.0109355
IRS1	1759232	325.3 ± 114.8	414.4 ± 142	27.3945	1.21e-05	0.000363595
IRX6	1758705	413.2 ± 98.1	373.8 ± 86.3	-9.54529	0.00401101	0.0330619
ISCA1	1715931	134.5 ± 19.4	117.4 ± 15.1	-12.6767	0.000192758	0.00340406
ISCU	2409062	1459.6 ± 177.1	1318.1 ± 156.1	-9.68986	0.0047116	0.036992
ISCU	1735432	399.5 ± 59.2	355.9 ± 51.6	-10.9127	0.00197343	0.01967
ISG20	1659913	120.1 ± 39.4	238.2 ± 127.7	98.3727	5.4e-07	2.99e-05
ISG20L1	1814282	75.7 ± 12.9	106.2 ± 30.6	40.1742	4.16e-05	0.000972934
ISG20L2	2090397	179 ± 18.4	206 ± 24	15.1109	0.000893843	0.0108873
ISM1	1772869	131.3 ± 47.4	112.6 ± 44.1	-14.2022	0.00469811	0.0369322
ITGA5	1792679	114 ± 29.7	185.5 ± 48.8	62.6406	4.13e-07	2.42e-05
ITGAX	2254635	82.9 ± 49.8	167.7 ± 94.8	102.155	1.01e-06	5.07e-05
ITIH5	1731862	154.3 ± 41.3	131.6 ± 40.4	-14.6768	0.00257331	0.0237427
ITIH5	2335557	91.2 ± 34.9	71.2 ± 23	-21.9273	0.00434221	0.0349361
ITK	1699160	32.6 ± 9.5	49.9 ± 19.1	52.8467	4.36e-05	0.00101072
ITPKB	1700432	189.1 ± 32.8	223.4 ± 33.2	18.1367	0.000478287	0.00676604
ITPKC	1714945	43.8 ± 7.9	60.2 ± 21.2	37.5852	0.000633452	0.00839231
ITPR1	1789505	185.1 ± 25.5	212.6 ± 28.5	14.8526	0.000856139	0.0105508
ITPRIP	3239181	133.1 ± 28.2	299.4 ± 101	125.009	1.95e-10	5.05e-08
ITPRIP	1805192	140.5 ± 30.6	311.3 ± 105.7	121.627	8.4e-11	2.77e-08
IVNS1ABP	2397750	143.6 ± 27	256.9 ± 61.2	78.8532	1.39e-10	4.1e-08
IVNS1ABP	1717877	181.4 ± 32.4	308.8 ± 80.1	70.29	3.77e-09	5.18e-07
JAK2	1683178	90.4 ± 17.7	78 ± 8.3	-13.7096	0.0021611	0.0210231
JARID2	1764177	119.5 ± 22.7	138.4 ± 21.8	15.7739	0.000852761	0.010523
JMJD1C	2410742	128.9 ± 23.4	214.6 ± 61.3	66.5124	2.86e-07	1.8e-05
JMJD1C	1764970	303.2 ± 54.1	471.9 ± 143.4	55.6471	1.45e-05	0.000422695
JMJD6	2412024	35.1 ± 7.3	49.8 ± 13.4	41.9555	1.76e-05	0.000496882
JOSD1	1668535	114.8 ± 16.8	155.2 ± 29.2	35.1353	2.82e-06	0.000111964
JUN	1806023	612.5 ± 194.1	1408.3 ± 424	129.934	3.99e-09	5.34e-07
JUNB	2086077	53.3 ± 20.9	282.9 ± 150.8	430.467	1.38e-09	2.36e-07
JUND	1810214	4786.9 ± 921.5	6614.7 ± 1021	38.1837	4.44e-07	2.56e-05
KATNAL1	1722533	240.4 ± 32.7	217.3 ± 26.5	-9.60873	0.00246803	0.0230909
KBTBD2	1784540	370.6 ± 45.6	486.4 ± 96	31.2389	4.99e-06	0.000177583
KBTBD4	1687092	109.3 ± 16.3	95 ± 17	-13.0524	0.00237584	0.0224472
KBTBD8	1716272	26.6 ± 5.3	38.7 ± 7.5	45.7021	8.65e-08	6.68e-06
KBTBD9	1802109	149.3 ± 42.8	175.1 ± 32.2	17.2457	0.00148196	0.015939
KCNIP2	2325534	105.6 ± 51.8	78.8 ± 33.9	-25.4264	0.00505517	0.038744
KCNJ2	1780334	32.1 ± 8.5	47.9 ± 11.5	49.1299	3.86e-06	0.000143924
KCNQ1OT1	3248707	100.7 ± 24.5	78.6 ± 20.4	-22.0196	0.000114603	0.00223398
KCTD21	1809708	69.5 ± 9.7	59.9 ± 7.8	-13.9085	0.000180314	0.0032114
KCTD3	2134555	462 ± 34	409.8 ± 40.9	-11.3073	0.000644404	0.00850911
KDELR3	1722820	243.9 ± 58.1	214.9 ± 60.2	-11.8956	0.00183324	0.0185819
KDELR3	1713901	205.6 ± 59.4	181 ± 54.8	-11.9484	0.00534393	0.0402783
KDM6B	2397521	30.5 ± 4.9	56 ± 21.5	83.3389	4.13e-08	3.74e-06
KIAA0040	1797191	94.4 ± 36.9	128.4 ± 58.8	36.0273	6.53e-08	5.42e-06
KIAA0194	1694686	142.8 ± 19.9	165.2 ± 27.9	15.7218	0.00103893	0.0122968
KIAA0247	2226917	143.3 ± 23	197.2 ± 38.9	37.6001	8.79e-06	0.000278973
KIAA0355	1659845	526.6 ± 83.7	651.6 ± 137	23.7254	2.22e-05	0.000593577
KIAA0367	1810628	93.4 ± 84.3	123 ± 112	31.6777	0.00492516	0.0381422
KIAA0368	2261882	60.2 ± 8.6	50.3 ± 5	-16.4686	2.67e-05	0.00069051
KIAA0831	1678808	400.3 ± 60.3	350.5 ± 43.5	-12.44	0.00168538	0.0175069
KIAA0892	1685631	121.8 ± 23.4	104.4 ± 19.6	-14.2949	0.0056238	0.0416817
KIAA1026	1680399	36.7 ± 7.1	30.7 ± 5.3	-16.5026	0.00468309	0.0368602
KIAA1107	1793435	31.3 ± 5.5	27.2 ± 3.8	-13.0389	0.000616014	0.00823695
KIAA1467	1668619	38.1 ± 6.5	45.3 ± 7.3	19.1	0.000736284	0.00937942
KIAA1600	1752927	546 ± 75.6	448.8 ± 84.5	-17.7994	6.76e-06	0.000227196
KIAA1602	1763640	293.5 ± 90.8	231.8 ± 78.6	-21.0219	0.000156988	0.00287034
KIAA1712	2213199	257.6 ± 30.1	223.8 ± 28.4	-13.1124	0.000972156	0.0116529
KIAA1731	3235104	141.7 ± 27.5	117.9 ± 15.7	-16.7682	0.00073589	0.00937942
KIAA1737	1788347	282.8 ± 49.7	249.9 ± 46	-11.613	0.00417089	0.0338759
KIAA1949	1732967	281.8 ± 64.5	344.2 ± 78.2	22.1659	0.000241201	0.00401853
KIF1B	1743034	96.9 ± 16.3	119.7 ± 25.2	23.5491	0.000276868	0.00444758
KIF22	3234884	262.6 ± 60.8	222.3 ± 43.8	-15.3433	0.0038067	0.0318308
KIF7	1654916	49.5 ± 8.5	59.2 ± 11.3	19.6202	6.56e-05	0.00141675
KITLG	2341595	88.4 ± 20.8	111.5 ± 35.1	26.1048	0.000908811	0.0110482
KITLG	1808508	84.9 ± 19.6	106.2 ± 30.6	24.9962	0.00242295	0.0227952
KLF10	1667594	33.1 ± 6.8	48.1 ± 14.7	45.127	2.75e-05	0.000704577
KLF15	1683133	227.4 ± 80.5	169.5 ± 45	-25.4798	1.45e-05	0.000422695
KLF2	1735930	2094.8 ± 449.5	2986.3 ± 780.1	42.5582	3.28e-06	0.000126572
KLF4	2137789	259.5 ± 94.4	989 ± 396.6	281.076	7e-12	4.88e-09
KLF4	1779857	100.5 ± 32.7	364.7 ± 161	262.762	2.3e-11	1.18e-08
KLF6	1737406	603.7 ± 112.4	1008.4 ± 168.6	67.0434	2.54e-09	3.95e-07
KLF6	1735014	1244.8 ± 228.4	2016.5 ± 412.8	61.9883	1.01e-09	1.87e-07
KLHDC2	1741204	761.3 ± 86.2	666.7 ± 58.4	-12.423	0.000669093	0.00873716
KLHDC9	2405470	36.9 ± 11.1	32.5 ± 8.5	-11.8375	0.00199553	0.0198181
KLHDC9	1701918	59.2 ± 20.9	49.7 ± 16.3	-16.098	0.000318642	0.00496469
KLHL18	1655608	51 ± 7.2	59 ± 8.5	15.823	0.00182519	0.0185203
KLHL24	1678671	537.6 ± 109.5	415 ± 53.1	-22.7908	1.71e-05	0.000484739
KLHL29	3178406	237.1 ± 51.6	270.7 ± 62.2	14.1914	0.00543753	0.0407555
KLHL6	1768814	27.1 ± 5	36.1 ± 7.6	33.43	9.59e-07	4.87e-05
KLHL8	1714083	162.6 ± 16.9	148.3 ± 16.7	-8.79405	0.00569287	0.0420175
KPNA2	1721868	61.4 ± 12.8	77.4 ± 14.1	26.0101	3.34e-05	0.00082529
KPNA2	1708160	46.8 ± 12.3	57.6 ± 12.2	23.0013	0.00440446	0.0352862
KPNA5	1669700	38.7 ± 5.5	33 ± 6.3	-14.8164	0.00151507	0.0162023
KRTAP10-11	1776412	55.4 ± 10.3	49.4 ± 9.9	-10.8026	0.000785917	0.00987927
KTI12	1703226	157.6 ± 18.7	176.7 ± 19	12.0909	0.00411334	0.0336113
KYNU	1746517	71.4 ± 40.2	94.7 ± 59.9	32.5449	0.00119253	0.0136187
L2HGDH	1723211	107.2 ± 25.5	95.1 ± 20.5	-11.3238	0.00215767	0.0210202
L3MBTL4	3307954	34.4 ± 6.8	28.8 ± 4.8	-16.2466	0.00498128	0.0384524
LAPTM5	1772359	258.5 ± 127.1	311.8 ± 168.4	20.6482	0.00445022	0.0355621
LARP1B	1733390	117.9 ± 15.9	134.1 ± 19.1	13.7322	0.00085344	0.0105245
LARP4	2347888	273.4 ± 59.5	362.9 ± 100	32.7578	0.0011564	0.0132881
LAT1-3TM	1651328	35.2 ± 7.4	47.6 ± 10.5	35.2283	9.22e-06	0.000289161
LAT2	1803560	46.4 ± 15.3	62.2 ± 18.6	34.0041	0.000647515	0.0085442
LAT2	2326953	27.5 ± 6	34.9 ± 9.9	26.5788	0.000602909	0.00811472
LBP	1732538	202.7 ± 118.7	309.7 ± 156.1	52.7767	8.75e-05	0.00178381
LCAT	1815102	58.2 ± 13	47 ± 6.3	-19.2439	0.00066768	0.00873081
LCMT2	1667577	155.3 ± 19.8	181.1 ± 26.7	16.5705	8.03e-05	0.00166828
LCP2	1658962	36.2 ± 5.4	42.8 ± 7.5	18.3324	0.0020922	0.020501
LDHA	3251145	79 ± 24.3	92.7 ± 25.9	17.3731	0.00341903	0.0294446
LDLR	2053415	1043.6 ± 566	3849 ± 1332.2	268.808	0	1.28e-09
LDLRAD3	2129563	34.5 ± 7.6	43.4 ± 13.2	25.7867	0.00126882	0.0142409
LEF1	2213136	24.8 ± 10	35.4 ± 16.5	42.6794	0.00116181	0.0133325
LEF1	1679185	31 ± 11.7	41.2 ± 16.7	32.7223	0.003599	0.0305385
LEO1	1801553	109 ± 14.4	124 ± 17.1	13.736	0.00190047	0.0191194
LETMD1	1782743	394.6 ± 71.4	355.9 ± 69.5	-9.80421	0.00151179	0.0161875
LETMD1	1754149	381.7 ± 91.8	338.9 ± 73.4	-11.2163	0.00416313	0.033842
LGALS3BP	1659688	614.4 ± 144.7	520.1 ± 170.4	-15.3447	0.00659097	0.0464971
LHFPL2	1747744	191.2 ± 55.5	262 ± 89.1	37.0537	2.26e-05	0.000601138
LIAS	1736077	167.2 ± 25.7	150.1 ± 24.4	-10.2121	0.00571923	0.0420967
LILRA2	1716983	38.4 ± 15.2	51.9 ± 18.9	35.0282	3.9e-05	0.000925063
LILRA5	2266595	50.7 ± 24.3	91.7 ± 64.2	81.0049	0.000174403	0.00313875
LILRA6	3251658	64.1 ± 24.7	82.4 ± 29.3	28.5622	2.05e-05	0.000560094
LILRB2	2312340	50.6 ± 13.5	64.1 ± 17.3	26.4607	5.31e-05	0.00118603
LILRB3	1784884	102.3 ± 64.2	189.7 ± 81.2	85.5444	3.4e-08	3.16e-06
LIMA1	1704369	827.2 ± 197.3	993.8 ± 249.8	20.1299	0.00364998	0.0308139
LIN52	1797055	100.6 ± 15.2	87.7 ± 16.7	-12.7504	0.00319039	0.027874
LITAF	1713934	1897.3 ± 422.3	2693.5 ± 486.4	41.9643	4.03e-07	2.39e-05
LMO3	1813295	426.3 ± 148	357.1 ± 121.9	-16.2468	0.000744625	0.00946759
LNX1	1713841	35.6 ± 8.9	30.3 ± 5.7	-14.9734	0.000546248	0.00752959
LOC100009676	3237156	61.8 ± 9.4	53.1 ± 7.6	-14.0752	0.000391414	0.00584886
LOC100128056	3195372	172 ± 34.1	150.3 ± 25.5	-12.6309	0.0043931	0.0352102
LOC100128086	3260618	506.7 ± 146	453.8 ± 141.9	-10.4388	0.00133347	0.0147978
LOC100128309	3195497	55.7 ± 16.7	45.3 ± 12.4	-18.704	0.00208387	0.0204406
LOC100128899	3269484	369 ± 150.7	170.8 ± 53.8	-53.7009	3.23e-10	7.16e-08
LOC100129165	3191541	51.5 ± 13.4	45.2 ± 14.5	-12.2048	0.00237461	0.0224472
LOC100129195	3263099	42.3 ± 6.1	36.3 ± 6.7	-14.18	0.000262644	0.00426638
LOC100129297	3255931	71.2 ± 11.2	63.3 ± 10.6	-11.1198	0.00220714	0.0212891
LOC100129343	3270846	38.9 ± 6.6	33.5 ± 5.4	-14.0166	0.00354476	0.0302099
LOC100129550	3236239	213.9 ± 39.3	186.6 ± 33.7	-12.7592	0.000849571	0.0104974
LOC100129905	3263864	54 ± 14.8	113.6 ± 51.9	110.243	1.6e-06	7.37e-05
LOC100129905	3187403	52.5 ± 15.6	99.7 ± 39.2	89.774	3.52e-06	0.000133696
LOC100129960	3191030	87.7 ± 20.6	108.6 ± 26.1	23.8059	0.00484996	0.037748
LOC100130506	3263225	196.5 ± 52.8	174.3 ± 43.1	-11.2645	0.00667608	0.0469043
LOC100130623	3181296	65 ± 12.6	55.4 ± 9.1	-14.7826	7.39e-05	0.00156382
LOC100130707	3242551	631.1 ± 122.8	538.1 ± 111.2	-14.747	0.000545507	0.00752489
LOC100131261	3289262	494.6 ± 79	580.4 ± 94.8	17.3486	0.000508129	0.00713463
LOC100131471	3289779	68.5 ± 11.3	56.4 ± 8.3	-17.6524	1.47e-05	0.000425899
LOC100131541	3205910	84.9 ± 30.5	109.5 ± 34.9	28.9499	0.005543	0.0412638
LOC100131810	3212051	187.9 ± 29.8	158.9 ± 25.1	-15.47	0.00156986	0.0166294
LOC100132037	3283664	645.8 ± 85.9	564.5 ± 88	-12.592	0.0038076	0.0318308
LOC100132060	3244611	185.8 ± 50.9	154.2 ± 35.6	-16.99	0.00152116	0.0162306
LOC100132324	3247781	83.8 ± 17.7	103.1 ± 18.1	22.9754	0.00105958	0.0124785
LOC100132364	3279282	33 ± 4.3	29.5 ± 4.8	-10.7286	0.00454933	0.0361137
LOC100132715	3211935	705.3 ± 110.3	849.3 ± 124.2	20.4106	1.81e-05	0.00050724
LOC100132717	3248403	566.7 ± 117.5	488 ± 97.9	-13.8902	0.00597905	0.0434155
LOC100132918	3288830	121.5 ± 19.9	139.5 ± 22.8	14.7529	0.00273143	0.0247921
LOC100133517	3237534	55.3 ± 12.3	46.2 ± 5.6	-16.4239	0.00184884	0.0187098
LOC100133609	3237270	85.9 ± 27.3	98.3 ± 22.4	14.5095	0.00504942	0.0387352
LOC100133697	3246315	58.1 ± 7.9	69.9 ± 13.5	20.2079	0.000685231	0.00891657
LOC100133972	3245038	485.4 ± 146.2	399.5 ± 107.5	-17.6889	0.00160963	0.0169253
LOC100134108	3246634	108.6 ± 24.6	87.8 ± 14.7	-19.1411	0.00054518	0.00752489
LOC100134265	3235379	2060.5 ± 456	1830.6 ± 451.1	-11.1587	0.00198747	0.0197521
LOC100134688	3235984	45.1 ± 15.1	39.5 ± 10.9	-12.3552	0.00573585	0.0421696
LOC100134728	3240900	24.5 ± 4.4	32.3 ± 7.7	31.674	7.02e-06	0.000232567
LOC144438	3239113	181.2 ± 43.4	227.6 ± 57.7	25.6531	0.00236574	0.0224008
LOC147727	3235597	137.7 ± 23.8	108.9 ± 18.3	-20.9114	5.43e-07	3e-05
LOC151162	3238058	335.5 ± 50.6	374 ± 55.4	11.4659	0.00473559	0.0371184
LOC153684	1782753	58.8 ± 11.9	48.1 ± 10.8	-18.1297	0.000657782	0.00862567
LOC158160	1728048	64.3 ± 13.9	112.3 ± 38.1	74.7181	6.19e-09	7.82e-07
LOC200030	2177090	908 ± 139.6	805.4 ± 131.8	-11.3059	0.00205803	0.0202609
LOC202781	3282121	46.4 ± 10.4	38.2 ± 7.4	-17.8457	0.000324538	0.00503243
LOC205251	1693685	438.3 ± 103.3	397.2 ± 103.5	-9.36601	0.00725881	0.0498461
LOC253039	3236498	119.3 ± 47.7	101.1 ± 43	-15.2753	0.000550939	0.00758316
LOC255326	1721102	135.1 ± 22.3	118.9 ± 21.5	-11.9655	0.00122918	0.0139443
LOC283392	2096031	42.1 ± 11.6	36.3 ± 9.4	-13.6471	0.00690849	0.0481423
LOC286367	3236656	147.8 ± 74.5	121.8 ± 67.5	-17.6382	3.1e-05	0.000777465
LOC338799	2098947	73.7 ± 21.5	57.1 ± 17.6	-22.5877	0.000836401	0.0103891
LOC387763	1677402	318.7 ± 178.2	1645.7 ± 755.3	416.399	5.1e-11	2.02e-08
LOC388796	3235326	120.1 ± 25.5	142.4 ± 40.3	18.5817	0.00420075	0.0340744
LOC388969	1679771	80.3 ± 14.2	69.9 ± 12.7	-12.9718	0.00263378	0.0241736
LOC389049	3210491	31.5 ± 6.7	26.1 ± 5.6	-17.0749	0.00340988	0.0293792
LOC391045	1806015	26.4 ± 5.2	48.6 ± 17.2	84.0073	3.07e-07	1.91e-05
LOC392713	1661389	35.5 ± 7.4	30.3 ± 4.6	-14.768	0.00309915	0.0272757
LOC392871	3241522	209.5 ± 44.9	186 ± 41	-11.258	0.00258278	0.023775
LOC399988	3200330	1420.4 ± 311	1814.1 ± 365.6	27.7183	1.11e-06	5.51e-05
LOC400590	1671190	91.5 ± 14.9	79 ± 12	-13.7527	0.00010293	0.00204507
LOC400657	1725528	131.1 ± 17.8	115.7 ± 19.4	-11.7018	0.00328865	0.0285435
LOC400759	1782487	33.3 ± 20	54.8 ± 25.4	64.7586	7.87e-08	6.18e-06
LOC401052	1791423	571.3 ± 137.3	499.4 ± 116.1	-12.5981	0.000683534	0.00890106
LOC440093	1769705	547.5 ± 103	782 ± 158.4	42.8232	6.23e-07	3.34e-05
LOC440311	3202591	157.8 ± 41.9	125.9 ± 24.3	-20.2009	0.00698183	0.0484934
LOC440359	1706434	450.5 ± 94.7	523.3 ± 68.2	16.1537	0.00616081	0.044435
LOC440928	1713764	106.6 ± 24.2	76.7 ± 16	-28.0945	1.35e-07	9.68e-06
LOC441009	3294322	33.1 ± 4.8	38 ± 4.9	14.6289	0.000693927	0.00897438
LOC441050	1711492	64.6 ± 7.3	59 ± 8.8	-8.78457	0.00668645	0.0469597
LOC441150	1743755	78.2 ± 19	66.4 ± 18.8	-15.1898	0.000802727	0.010037
LOC441408	1659273	117.4 ± 23.6	99.4 ± 18.4	-15.369	0.000107754	0.0021283
LOC442582	1663173	49.4 ± 10.6	41.7 ± 12	-15.5749	0.000688863	0.00894572
LOC554206	1690036	53.7 ± 5.5	44.3 ± 7.8	-17.5754	0.000119778	0.00231247
LOC641941	1680840	55.5 ± 19.2	47.3 ± 16	-14.7181	0.0010649	0.0125099
LOC642255	1679867	71.8 ± 15.4	62.3 ± 8.7	-13.2814	0.00253827	0.023503
LOC642267	1698519	46.7 ± 10.6	39.8 ± 9.6	-14.7787	0.000442558	0.00640485
LOC642342	1770818	75.4 ± 18.2	53.5 ± 7.7	-29.0519	1.63e-08	1.8e-06
LOC642357	3283155	3717 ± 444.9	3388.1 ± 340.3	-8.8499	0.00718674	0.0495136
LOC642367	3292082	97.4 ± 14.1	83.9 ± 13.1	-13.8236	0.000997978	0.0118883
LOC642513	3292320	100.2 ± 9.9	89.8 ± 7.6	-10.3449	0.00454638	0.0361137
LOC642780	1752798	48.7 ± 14.8	41.3 ± 8.1	-15.249	0.00616176	0.044435
LOC642780	1666935	33.1 ± 6.3	27.2 ± 4.8	-17.8209	3.91e-05	0.000926435
LOC643396	1809094	39.5 ± 8.3	46.8 ± 9.5	18.6917	0.00410252	0.0335811
LOC643507	3280735	219.3 ± 46.2	170.8 ± 26.8	-22.0921	1.85e-05	0.000516014
LOC643624	1800221	61.6 ± 10.5	53.9 ± 13.9	-12.4912	0.00688682	0.0480268
LOC643668	1807492	154.9 ± 25	133.9 ± 21.5	-13.567	0.00448184	0.0357519
LOC643668	1813801	240.1 ± 33.4	205.6 ± 27.3	-14.3593	0.00136539	0.0150599
LOC643995	1665290	26 ± 4.1	34 ± 5.2	30.9401	5.12e-06	0.000181321
LOC644422	1712347	66.5 ± 23.7	97.6 ± 43.6	46.6607	0.000846497	0.0104852
LOC644496	3294741	28.4 ± 5.6	37.9 ± 12.2	33.4524	0.000200675	0.00350446
LOC644739	1671837	260.4 ± 66.3	206.1 ± 39.2	-20.8491	0.000200967	0.00350538
LOC644745	3219455	354.3 ± 57.3	428 ± 73.4	20.7949	9.88e-05	0.00198167
LOC644860	3216794	45.7 ± 11.8	60.4 ± 21.7	32.2023	0.00565405	0.0417801
LOC644936	3235221	1066.1 ± 936.1	1233.2 ± 998.3	15.6689	0.00298391	0.0264592
LOC645233	3240721	71.3 ± 11.9	84.1 ± 16.2	18.0762	0.00137351	0.0151174
LOC645251	3199647	118.5 ± 23.1	103.6 ± 28.8	-12.534	0.000969694	0.011643
LOC645381	3201937	132.6 ± 21.1	116.9 ± 17.1	-11.7955	0.00397746	0.0328716
LOC646093	3281594	40.9 ± 6.6	32.5 ± 7.5	-20.5972	3.5e-05	0.00085282
LOC646330	3213261	114.5 ± 30.6	97.1 ± 21.9	-15.2005	0.00218349	0.0211534
LOC646548	3204682	33.3 ± 6.4	28.6 ± 4.2	-14.1423	0.00405739	0.0332696
LOC646609	1669605	47.6 ± 12.9	67.3 ± 20.3	41.5679	2.05e-06	8.8e-05
LOC646672	3291413	100.1 ± 16.8	88 ± 10.3	-12.0793	0.00324984	0.0282457
LOC646723	1694778	47.5 ± 34.5	40.2 ± 26.7	-15.3233	0.00273511	0.0248135
LOC646791	3283742	105.5 ± 27.1	90.3 ± 26.6	-14.4166	0.00526203	0.0398202
LOC646821	3199755	45.2 ± 9.1	59.7 ± 17.5	32.04	0.00046722	0.00666957
LOC647543	1671123	67.4 ± 21.8	56.4 ± 17.8	-16.3862	0.0017376	0.0178428
LOC648024	1665736	478.6 ± 102.2	567.8 ± 99.2	18.6447	0.000222349	0.00380538
LOC648740	3236904	49.4 ± 15.3	70.4 ± 29.4	42.4841	0.00025947	0.00423674
LOC649711	1737837	31 ± 6	40.1 ± 10.6	29.2258	0.000688626	0.00894572
LOC650369	1683664	184.2 ± 32.2	228.5 ± 48.8	24.0198	0.000179957	0.00320901
LOC650546	1814812	26.2 ± 5.2	34 ± 8.2	29.7644	0.000437726	0.00637902
LOC650695	1723134	57.2 ± 33.6	44.1 ± 24	-22.8902	0.00081233	0.0101431
LOC650737	1694708	262 ± 67.6	230 ± 57.3	-12.2175	0.000764416	0.00967353
LOC650832	1783156	163.8 ± 38.9	271 ± 79.6	65.4582	1.66e-06	7.51e-05
LOC651309	1742431	91.5 ± 21.6	65.7 ± 17	-28.2616	2.13e-06	8.97e-05
LOC651380	1797025	37.3 ± 9	30.9 ± 5.3	-17.2886	0.00212866	0.0208041
LOC651575	1709287	90 ± 14.1	79.2 ± 15.2	-11.9887	0.00609961	0.0441209
LOC651621	1664398	26.8 ± 3.6	34.2 ± 7.7	27.9402	4.91e-06	0.000175983
LOC651816	1729115	63.7 ± 14	75 ± 15.7	17.7154	0.00251156	0.0233673
LOC652826	1800131	99.6 ± 16.9	86 ± 17.5	-13.6044	0.00703588	0.0487375
LOC652968	2098418	207.6 ± 48.3	181.9 ± 46.1	-12.4052	0.00697149	0.0484558
LOC653080	1813191	117.2 ± 38	93.5 ± 16.2	-20.1822	0.000781491	0.00986312
LOC653158	1659490	162.8 ± 49.6	258.6 ± 110.5	58.7766	0.000252672	0.00415816
LOC653171	1715702	97.6 ± 14.2	113.4 ± 14.6	16.2351	0.00257396	0.0237427
LOC653199	1670378	48.3 ± 7.6	40.8 ± 6.7	-15.5272	0.000268958	0.00435393
LOC653352	1660942	29 ± 6	37.3 ± 6.9	28.6564	0.000176298	0.00316078
LOC653450	1750178	87 ± 16.5	75.6 ± 10.6	-13.0821	0.00529838	0.040015
LOC653506	1780861	815.2 ± 168	1039.6 ± 244.7	27.5207	4.48e-05	0.00103557
LOC653596	1672987	44 ± 9	52.5 ± 10	19.3024	0.00132677	0.0147433
LOC653778	1707434	216.1 ± 67.2	275 ± 75.9	27.2377	0.000410697	0.00606962
LOC653820	1701882	27.6 ± 4.1	39.9 ± 17.1	44.3982	4.85e-05	0.00110581
LOC654103	1802808	350.7 ± 113.1	437.4 ± 126.8	24.7512	0.00129913	0.0144891
LOC654342	1717060	89 ± 29	69 ± 19.8	-22.4618	0.000439647	0.00638413
LOC723972	2056002	130.7 ± 19.8	110.6 ± 23.3	-15.4215	0.00145195	0.0157598
LOC727866	1670304	64.2 ± 12.5	53.2 ± 10.1	-17.1581	0.000960505	0.0115647
LOC727882	3236381	365.8 ± 89.7	304.5 ± 50.8	-16.752	0.000328323	0.00507097
LOC727935	1691616	109.9 ± 63.5	86.5 ± 45.7	-21.2851	1.14e-06	5.61e-05
LOC727948	1787823	40.7 ± 7.8	34.2 ± 5.2	-15.9061	0.00173191	0.0178232
LOC728037	1814589	70.6 ± 17	59.1 ± 10.6	-16.3539	0.0065393	0.0462885
LOC728060	3209631	91.5 ± 19.1	80 ± 17.9	-12.601	0.0060769	0.0440073
LOC728098	3282506	80.9 ± 6.9	91.1 ± 13.5	12.6469	0.00338284	0.0291996
LOC728115	3204117	30 ± 6.8	36.4 ± 6.6	21.2355	0.000404917	0.00600776
LOC728142	3296121	34.6 ± 5	40.6 ± 5.2	17.3882	0.000604255	0.00811766
LOC728153	1771048	219.3 ± 32.5	263.6 ± 52.7	20.1846	0.00470504	0.0369712
LOC728408	3224340	105.5 ± 18.9	123.7 ± 25.3	17.2526	0.00364703	0.0308028
LOC728411	1770498	48.5 ± 15.9	40.1 ± 13	-17.2562	0.00405377	0.0332696
LOC728453	3298037	3037.6 ± 878	2290.4 ± 1017.6	-24.5968	0.00625322	0.0449045
LOC728565	1682288	153.6 ± 56.4	123 ± 34.9	-19.9297	0.00104758	0.012373
LOC728653	1824898	57.5 ± 12.8	70.8 ± 18	23.0243	0.000408851	0.00605183
LOC728661	3228585	548.8 ± 104.9	471.5 ± 76.9	-14.0804	0.00506554	0.0387536
LOC728698	3226012	727 ± 171	865.6 ± 181.2	19.0603	0.00394008	0.0326725
LOC728819	3246294	53.3 ± 6.6	44.3 ± 8.1	-16.898	0.000312558	0.00489977
LOC728835	3235832	35.9 ± 15.4	72.1 ± 43.2	100.559	2.77e-06	0.000110484
LOC729123	3221790	160.7 ± 29.2	139.1 ± 25.3	-13.4511	0.00271438	0.0246848
LOC729446	1719694	220.7 ± 29.1	191 ± 29.3	-13.4346	0.000337756	0.00520387
LOC729559	1807136	232.4 ± 62.9	205.6 ± 57.6	-11.5329	0.00325867	0.0282964
LOC729858	3305751	80.8 ± 50.6	108.2 ± 64.5	33.9511	0.000162782	0.00296359
LOC729887	3301740	120.2 ± 29.3	103.6 ± 27.4	-13.8044	0.000428665	0.00628777
LOC730024	1659631	38.4 ± 6.3	31.8 ± 5.8	-16.9958	0.000468462	0.00667213
LOC730098	3304850	120.2 ± 22.7	104.7 ± 20.9	-12.9219	0.00240151	0.0226371
LOC730183	3306028	94.5 ± 14.2	84 ± 18.1	-11.1051	0.00240519	0.0226605
LOC730256	1704014	90 ± 18.2	76.2 ± 17.3	-15.3669	0.00148282	0.015939
LOC730525	1651610	1152.1 ± 271.4	1939.4 ± 611	68.3384	8.44e-08	6.54e-06
LOC730820	1719344	187.4 ± 38.5	221.8 ± 49.3	18.3805	0.000651638	0.00856861
LOC731049	1808591	119.5 ± 12.9	154.2 ± 29.1	29.0904	3.29e-06	0.000126572
LOC731314	1785756	86.5 ± 13.9	113 ± 20.1	30.6104	6.03e-06	0.000206831
LOC85389	1754332	26.6 ± 5.8	37.4 ± 9.9	40.4401	3.66e-05	0.000887504
LOC85390	1689294	24.5 ± 2.7	32.3 ± 7.6	31.9973	2e-05	0.000553202
LOC91661	1671651	63.9 ± 17.5	46.1 ± 11.5	-27.7799	5.79e-07	3.14e-05
LOC92755	3224758	79.3 ± 17.7	67.5 ± 18.5	-14.8979	0.003325	0.0288192
LOC92755	3304898	416.2 ± 89.4	350.5 ± 112	-15.7791	0.00377957	0.0316949
LONRF1	1705953	113 ± 36.3	132.3 ± 28.2	17.0925	0.00549551	0.0410269
LONRF3	1720452	27.7 ± 6	54.5 ± 17	96.8904	2.35e-10	5.82e-08
LOXL4	2179083	198.2 ± 56.8	180.8 ± 65	-8.75466	0.00576632	0.0422657
LPCAT3	1805225	305.8 ± 122.2	416.2 ± 175.5	36.1195	4.63e-06	0.000168548
LPIN1	1671554	1173.4 ± 558.7	1608.2 ± 571.7	37.053	2.04e-05	0.000559504
LPIN2	1670028	115.5 ± 20.6	129.6 ± 21.5	12.196	0.00700328	0.048623
LRCH4	2157075	54.7 ± 11.6	65.7 ± 8.3	20.2259	0.000189643	0.00336482
LRFN4	1809417	103.5 ± 20.4	86.2 ± 14.3	-16.7252	0.00280863	0.0252978
LRG1	1805228	38 ± 5.6	47.6 ± 11.7	25.1301	0.00196388	0.0196003
LRMP	1804419	93.2 ± 14.8	82.9 ± 11.7	-11.013	0.0029938	0.0265344
LRP1B	1696587	71.8 ± 27.1	63.5 ± 27.6	-11.4839	0.00730968	0.050098
LRP3	2127605	571.5 ± 67.6	518.6 ± 59.8	-9.26157	0.00126158	0.0142038
LRP8	1677765	31.4 ± 9.2	43.5 ± 22	38.6662	0.000244081	0.00404505
LRRC20	1690523	82.4 ± 19.1	71.6 ± 9.5	-13.0709	0.00213068	0.0208131
LRRC20	2408938	40.3 ± 6.8	33.2 ± 4	-17.4302	0.000409618	0.00605843
LRRC32	2129161	456.5 ± 130.9	789.6 ± 254.9	72.9774	1.49e-08	1.67e-06
LRRC34	1753568	55 ± 11.8	49.5 ± 9.4	-10.0478	0.00515064	0.0392453
LRRC42	1688479	124.2 ± 14.1	106.8 ± 17.9	-14.0405	0.000467189	0.00666957
LRRC4C	1663037	28.4 ± 6.1	34.3 ± 7.7	20.7844	0.00189499	0.0190744
LRRC8C	2094396	49.5 ± 12.2	68.9 ± 16.6	39.1882	8.43e-08	6.54e-06
LRRK2	1776649	40.9 ± 8.6	46.9 ± 7.5	14.8177	0.00140217	0.0153433
LRRN3	2048591	306 ± 109.4	243.3 ± 73.3	-20.5098	0.000760347	0.00964795
LRRN3	1773650	407 ± 140.6	321.8 ± 82.2	-20.9415	0.00280179	0.0252724
LST1	1718936	47.3 ± 21.7	66.3 ± 33.5	40.2225	8e-05	0.0016654
LST1	2345353	43.6 ± 13.6	58.9 ± 18.3	35.1533	4.55e-05	0.00104778
LUZP1	1714159	478.5 ± 45.5	616.4 ± 100.7	28.8126	3.55e-06	0.000134255
LY96	1724533	430.8 ± 153.5	518 ± 144.9	20.24	0.00110548	0.0128823
LYAR	2221564	282.5 ± 50.8	332.9 ± 63.5	17.8205	0.00205784	0.0202609
LYAR	1764362	146.9 ± 25.5	171.2 ± 20.8	16.5689	0.000591712	0.00800391
LYN	1781155	343.7 ± 105.7	435.4 ± 118.8	26.6881	1.4e-05	0.000412598
LYPLAL1	2142117	750.4 ± 164.4	662.4 ± 117.8	-11.7247	0.00295138	0.026282
LYSMD4	2159859	174.7 ± 29.2	151.7 ± 27.9	-13.1607	0.000386448	0.0057899
LZTR1	1805161	638.2 ± 92.8	564.1 ± 61.1	-11.6014	0.0021629	0.0210239
MAF	1722206	107.7 ± 30.6	75.3 ± 29.3	-30.0613	2.88e-05	0.000732267
MAF1	1713985	142.5 ± 34.9	117.4 ± 22.7	-17.5758	0.00106231	0.0124873
MAFF	1680139	59.4 ± 27.8	247.9 ± 120.2	317.69	9.87e-10	1.86e-07
MAFF	2322375	172.5 ± 51.5	334.1 ± 126.2	93.672	3.03e-06	0.000118369
MAFG	2412761	59.6 ± 11.5	71.8 ± 12.4	20.3376	0.000695492	0.00898119
MAFG	1692260	77.1 ± 13.7	91.1 ± 18.9	18.1988	0.00515322	0.039249
MAGED1	1775522	1228.7 ± 315.9	1066 ± 288.2	-13.2451	0.00157699	0.0166658
MAGEF1	1730202	75.1 ± 15.6	61.3 ± 14.8	-18.375	0.00107718	0.0126149
MAK16	1777139	182.6 ± 31.4	233.8 ± 41	28.0236	2.07e-05	0.000562169
MALL	2063168	133.7 ± 35	176.2 ± 46.1	31.8132	1.52e-05	0.000438584
MAN2B2	1768510	1089.5 ± 169.8	981.1 ± 126.9	-9.94807	0.00211228	0.0206862
MAP2K3	1790534	193.6 ± 46.1	321.8 ± 96.6	66.2483	1.02e-06	5.12e-05
MAP3K7IP1	1709114	93.8 ± 14.6	79.9 ± 12.7	-14.8139	0.000373957	0.00562817
MAP3K8	1741159	86.8 ± 31.5	300.7 ± 101.8	246.484	0	4.41e-10
MAPBPIP	1756352	490.1 ± 73.7	409.6 ± 77.3	-16.4295	0.000309921	0.00487045
MAPK1	2235283	84.9 ± 20.9	102.9 ± 16.5	21.2534	7.5e-05	0.00158054
MAPK1	1767320	49.6 ± 10.9	55.8 ± 8.4	12.5198	0.00492693	0.0381422
MAPK6	1757287	183.5 ± 30.9	233.4 ± 39.1	27.1816	5.74e-07	3.12e-05
MARCKSL1	1714433	150.6 ± 48.7	199.5 ± 52.7	32.4784	6.81e-06	0.000227982
MARS2	1679177	52.6 ± 6	68.8 ± 17.8	30.8554	0.000151805	0.00279616
MAST4	1738438	157.3 ± 34	139.2 ± 35.7	-11.5004	0.00255771	0.023625
MAT2A	1737298	1154.1 ± 210	2161.8 ± 650.6	87.3078	2.56e-09	3.96e-07
MCCC1	1760174	649.5 ± 134.7	583.6 ± 99.3	-10.1464	0.0024115	0.0227086
MCEE	1735347	511.3 ± 71.8	446.6 ± 88	-12.6506	0.00192601	0.0193042
MCL1	1756806	74.7 ± 31	202.2 ± 86.8	170.878	1.37e-09	2.36e-07
MCL1	1803988	319.2 ± 117.1	775 ± 277.7	142.791	1.55e-09	2.6e-07
MCM7	1663195	443.4 ± 94.9	392.6 ± 62.9	-11.4516	0.00683097	0.0477079
MCTP1	1654685	43.2 ± 17.2	50.2 ± 17.4	16.1592	0.000143967	0.00267268
MECR	1683160	73.8 ± 23.8	61.1 ± 16.9	-17.2971	0.00226187	0.0216238
MED22	1697218	333.6 ± 47.8	283.4 ± 54.1	-15.0241	0.000434938	0.00634821
MEF2A	1661888	40.9 ± 8.3	47.8 ± 9.6	16.7848	0.00171894	0.0177508
MEF2D	1763228	259.6 ± 29.7	231.6 ± 27.8	-10.788	0.00655259	0.0463303
MEOX1	1657145	368.1 ± 93.6	435 ± 127.7	18.1584	0.00202647	0.0200551
MESDC1	1781565	46.7 ± 10.2	74.5 ± 21	59.6309	1.4e-07	9.76e-06
MESP1	1806603	750.8 ± 201.2	652.3 ± 162.7	-13.1248	0.000668644	0.00873716
METRNL	1688775	565.7 ± 134.5	731.3 ± 148.9	29.2826	1.25e-05	0.000373441
METRNL	1801610	132.7 ± 42.3	167.9 ± 46.9	26.4448	0.00197399	0.01967
METRNL	1790014	91.3 ± 27.4	109.6 ± 23.1	20.0578	0.00151359	0.0161956
METTL1	3306997	199.5 ± 35.5	241.7 ± 42.1	21.132	5.36e-05	0.0011945
METTL1	1815190	95.8 ± 22.9	111.7 ± 17	16.6139	0.00117778	0.0134749
MFAP3	1708782	52.7 ± 9.9	64.8 ± 9.5	22.8236	5.9e-05	0.00129515
MFF	1680171	239.7 ± 25.9	216.1 ± 29.4	-9.85088	0.00710163	0.0490169
MFSD6	1710209	130.7 ± 17.5	151.4 ± 25	15.8722	0.00194998	0.0194926
MGA	2372379	82.3 ± 18.7	97.2 ± 17.7	18.0989	0.00344837	0.0296161
MGAT3	1853824	221.9 ± 61.6	199.9 ± 56.3	-9.93183	0.00607387	0.0440022
MGC13057	1787526	79.6 ± 21.2	100.7 ± 26.1	26.4997	0.00447704	0.035731
MGC3196	2263144	93.9 ± 14.6	79.4 ± 13.1	-15.4477	0.000383335	0.00575094
MGC40489	1678300	76.6 ± 13.1	89 ± 13	16.1495	0.00195553	0.0195377
MGC42367	1776121	126 ± 43.5	215 ± 65	70.6694	1.62e-08	1.8e-06
MGC42630	1716555	36.9 ± 8.7	44 ± 10	19.057	0.0059753	0.043405
MGC4677	1726153	30.5 ± 8.7	129.7 ± 100	325.834	2.43e-08	2.45e-06
MGC4677	2143795	727.9 ± 290.9	933.7 ± 390	28.2658	0.00480905	0.0375097
MGC52000	1761068	196.7 ± 36.9	163 ± 26.3	-17.1603	0.000754105	0.00958166
MGC5457	1733412	123.3 ± 42.6	92 ± 24.8	-25.3709	0.00119379	0.0136248
MGC61598	1658847	150.3 ± 42	187.1 ± 45.1	24.4233	0.000850505	0.010502
MGEA5	1686750	1690.8 ± 186.9	1360.4 ± 117.3	-19.5435	4.94e-07	2.8e-05
MID1IP1	2165473	527.2 ± 274.3	835.7 ± 433.8	58.5319	3.56e-07	2.15e-05
MID1IP1	1668960	639.8 ± 355.5	946.7 ± 512.8	47.9778	2.07e-05	0.000562214
MIDN	1746408	227.1 ± 51.2	486 ± 187.2	114.032	3.21e-07	1.97e-05
MIF4GD	1743806	160.8 ± 22.8	141.1 ± 17.4	-12.2546	0.000868704	0.0106422
MIPEP	1669070	98.9 ± 13	87.2 ± 13.4	-11.8348	0.00125242	0.0141568
MIPOL1	3307654	42.2 ± 9.8	49.2 ± 8.4	16.5277	0.00569027	0.0420148
MIR1228	3308663	44 ± 9.5	38.1 ± 8.4	-13.4974	0.00278283	0.0251616
MIR155HG	3248910	31.1 ± 11.6	43.8 ± 15.3	40.6894	1.43e-05	0.000418284
MIR21	3310840	23.2 ± 5.5	75.9 ± 43.1	227.47	2.3e-08	2.38e-06
MIR221	3310326	23.8 ± 11.5	116.5 ± 85.1	390.034	1.15e-09	2.04e-07
MIR586	3310113	45.7 ± 9.3	38.8 ± 9	-15.2018	0.00452142	0.0359714
MIR886	3310643	30.9 ± 8.1	46.2 ± 22	49.5692	6.92e-05	0.00147971
MIRLET7D	3309739	35.4 ± 5.7	43.5 ± 8.4	22.8133	0.000101685	0.00202757
MIS12	1718069	312 ± 31.3	353.6 ± 49.1	13.3597	0.00201302	0.0199533
MKI67IP	1786189	210.1 ± 37.4	260.5 ± 40.8	23.9992	1.32e-05	0.000388747
MKKS	1718718	342 ± 30.3	301.2 ± 52	-11.9389	0.00216342	0.0210239
MLF1	1684439	26.7 ± 4.4	32.4 ± 7.4	21.538	0.00202556	0.0200551
MLKL	1667825	269.9 ± 51.5	374.8 ± 95.5	38.8555	5.94e-07	3.2e-05
MLKL	1737498	33.5 ± 5.5	40.6 ± 9.3	21.0364	0.000553938	0.00760776
MLKL	1715863	35.3 ± 8.3	40.9 ± 8.3	15.8782	0.00582815	0.0425989
MLL	1668683	79.9 ± 13	70.4 ± 10.6	-11.8431	0.00397251	0.0328595
MLL5	2259633	155.8 ± 27.1	181.5 ± 36.3	16.4795	0.00594545	0.0432382
MLLT10	2399310	110.5 ± 12.3	95.8 ± 16.6	-13.3812	0.000999517	0.0118948
MLLT10	1743538	147.2 ± 20.5	124.2 ± 23.4	-15.6399	0.000122781	0.00235836
MLLT11	1759097	33.3 ± 9	48.7 ± 23.4	46.034	2.35e-05	0.000619325
MMP25	1717207	35.7 ± 21.5	67.6 ± 34.6	89.271	4.78e-05	0.00109158
MMP28	1752952	131.5 ± 26.1	114.5 ± 23.8	-12.9193	0.00120344	0.0137032
MMP3	1784459	22.4 ± 3.3	106.5 ± 167	376.057	3.11e-06	0.000120958
MMS19	3237324	291.4 ± 40.4	256 ± 35.9	-12.1347	0.000842439	0.0104503
MMS19L	2174394	394.7 ± 55.8	332.1 ± 41.4	-15.8711	0.000310429	0.00487045
MN1	1732197	185 ± 46.6	223.4 ± 54.5	20.7835	0.00059954	0.00808092
MNDA	1738992	66.2 ± 15.7	86 ± 25.1	29.8109	6.78e-05	0.00145405
MNS1	2157240	85 ± 13.5	73.7 ± 13.3	-13.2554	0.000691418	0.00896722
MOBKL2B	1717046	91.9 ± 25.1	76.6 ± 19	-16.6482	0.000628604	0.00834727
MOSPD1	1727798	32.7 ± 5.1	38.1 ± 4.2	16.5675	0.000112942	0.00221444
MOSPD2	1766094	151.8 ± 30.1	194.3 ± 29.1	28.0488	9.73e-06	0.000302189
MPP3	1724754	34.1 ± 9.7	28.1 ± 5.6	-17.4739	0.00402681	0.0331631
MPPE1	1667744	39.2 ± 7.4	33.2 ± 6.4	-15.1845	0.00200031	0.0198378
MPST	1800096	109.6 ± 22.9	91.7 ± 15.9	-16.3288	0.000153875	0.00282875
MPST	1764596	268.6 ± 48.8	216.2 ± 34.5	-19.5193	1.66e-06	7.5e-05
MPZL2	1752932	55.8 ± 19.7	122.8 ± 79.6	119.97	3e-09	4.38e-07
MRI1	1806828	43.3 ± 7.2	38.3 ± 5.4	-11.6545	0.00215373	0.0209947
MRI1	2410965	404.5 ± 85.4	348.6 ± 83.5	-13.8315	0.00163292	0.017113
MRI1	1732089	559.2 ± 116.6	479 ± 104	-14.3463	0.000115279	0.00224401
MRPL16	1730685	447.6 ± 56.6	402.7 ± 53.2	-10.0224	0.00247117	0.023097
MRPL21	2348050	361.8 ± 70.4	323 ± 46.7	-10.723	0.00506108	0.0387488
MRPL24	2398995	530.3 ± 49.6	470.3 ± 71	-11.3221	0.000633777	0.00839231
MRPL41	1705464	711.4 ± 192.5	608.5 ± 139.5	-14.466	0.000564429	0.0077181
MRPL43	1700477	296.4 ± 56.8	263.6 ± 65.8	-11.0558	0.000477666	0.00676234
MRPL53	1813682	354.1 ± 66.7	314.4 ± 53.7	-11.2327	0.00135771	0.0150049
MRPS18B	1721337	104.4 ± 20.8	91.7 ± 14.9	-12.1435	0.00504376	0.0387352
MRPS21	1660292	158.4 ± 30.3	138 ± 21.9	-12.8241	0.00621298	0.0446803
MRPS34	2210482	80.6 ± 11.9	69.5 ± 12.7	-13.8106	0.000825482	0.0102874
MRPS6	1723874	2103.4 ± 432.2	1875.7 ± 307.2	-10.8264	0.000459893	0.00659495
MS4A2	1806721	50.3 ± 11	41 ± 11.3	-18.5941	0.000504387	0.00709265
MSC	1741404	210.8 ± 84.7	262.3 ± 97.3	24.4547	0.000449592	0.00647681
MSH5	1810834	32 ± 5.7	27.8 ± 4.5	-13.1617	0.0018154	0.0184309
MSR1	2373285	37.1 ± 16.3	45 ± 19.5	21.2721	0.000258938	0.00423171
MSRB3	1676088	667 ± 127.3	573.6 ± 106.3	-14.0078	0.00361394	0.0305918
MT1M	1657435	281.6 ± 135.4	397 ± 221.9	40.9696	0.00279761	0.0252469
MT2A	1686664	1012.2 ± 495.1	1576.2 ± 839.2	55.7151	2.39e-06	9.9e-05
MTA3	1768751	171.4 ± 30.4	149.1 ± 17.1	-13.0184	0.00145933	0.0158126
MTHFD1L	1772521	74.4 ± 18	85.9 ± 18.6	15.4472	0.00698204	0.0484934
MTHFD2	1674706	57 ± 13	78.1 ± 23.3	36.9665	2.56e-06	0.000104624
MTHFD2	2405521	67 ± 20.2	88.6 ± 28.6	32.2553	1.47e-05	0.000424739
MTIF2	1765520	293.2 ± 46.8	253.6 ± 42.8	-13.5105	0.00154314	0.0164094
MTMR14	2410262	86.8 ± 8.1	99.7 ± 13.2	14.8747	0.00352933	0.0301056
MTP18	2355665	57 ± 14.7	70.7 ± 13.9	23.9799	1.07e-05	0.000326572
MTRF1L	2175474	431.3 ± 53.9	476.5 ± 52.8	10.4818	0.00662645	0.0466775
MTUS1	2346727	176.6 ± 38.2	151.8 ± 38.3	-14.0236	0.000398235	0.00593197
MUC1	1756992	48.5 ± 14.3	55.7 ± 13.3	14.8597	0.00537703	0.0404469
MVD	1657550	79.4 ± 35.1	144.3 ± 73.2	81.7422	3.14e-10	7.12e-08
MX1	1662358	563.6 ± 152.8	711.7 ± 241.9	26.284	0.000295432	0.00467826
MX2	2231928	120.6 ± 26.4	178.7 ± 74	48.1582	0.000103517	0.00205323
MXD1	2214678	117.8 ± 36.4	183.1 ± 55.8	55.3934	1.05e-06	5.24e-05
MXD4	1756541	1272.1 ± 230.4	1017.8 ± 162.3	-19.9855	2.57e-05	0.000671814
MYADM	2350574	251.1 ± 82	466.9 ± 122.2	85.8988	7.6e-09	9.24e-07
MYADM	2308849	1514.2 ± 539.3	2444.4 ± 448.4	61.4283	4.3e-09	5.7e-07
MYC	2110908	102.2 ± 48.4	543.5 ± 272.9	431.52	1.04e-10	3.22e-08
MYC	1680618	193.9 ± 110.8	933 ± 423.9	381.159	3.8e-11	1.72e-08
MYD88	1738523	81.6 ± 16.6	96.4 ± 20.4	18.1581	0.000558722	0.00765672
MYL4	1684255	35.3 ± 14.3	51.7 ± 21.8	46.3767	0.00261903	0.0240733
MYL5	2203588	212.8 ± 45.2	188.5 ± 36.7	-11.4111	0.00653772	0.0462885
MYL5	1746948	273.4 ± 49.6	240.9 ± 44.8	-11.8906	0.00441562	0.0353456
MYO16	1801889	103.3 ± 25.5	86 ± 23.6	-16.7832	0.000777432	0.00981847
MYO1F	1681239	36.3 ± 7.9	46 ± 11.7	26.6327	0.000430409	0.00630653
NAAA	1668605	128.5 ± 18.8	116.5 ± 18.7	-9.3287	0.00472392	0.0370732
NAE1	1689665	557.6 ± 55.9	498.5 ± 47.1	-10.5969	0.00203451	0.0200924
NAMPT	1653871	98.7 ± 44.3	341.7 ± 169.1	246.033	2.61e-09	3.99e-07
NAMPT	1753111	71.3 ± 44.5	202.6 ± 111.8	184.003	1.72e-08	1.87e-06
NANP	2064132	38 ± 13.5	45.6 ± 17.5	19.9679	0.0024712	0.023097
NAPB	2181125	137.8 ± 18.9	120.3 ± 20.4	-12.6818	0.000212266	0.00368639
NAT1	1688071	38.3 ± 3.4	44 ± 6.5	14.9345	0.00212614	0.0207903
NAV1	1703374	371.2 ± 89.9	317.5 ± 73.8	-14.4601	0.00198433	0.0197369
NAV2	2399300	180.3 ± 63.5	224.7 ± 73.6	24.6138	0.006274	0.0450023
NBPF1	2410421	56.8 ± 16.6	43.4 ± 11.8	-23.6426	2.05e-05	0.00055992
NBPF14	1698067	46.2 ± 8.3	38.9 ± 7.6	-15.6181	0.00627095	0.0449976
NCF1C	2112988	51.5 ± 21.9	64.9 ± 21.2	26.153	0.00286762	0.0256696
NCF2	1796642	48.4 ± 13.2	60.1 ± 18.8	24.2946	0.000238529	0.0039952
NCF4	1785005	69.4 ± 22.1	86.6 ± 28.5	24.7132	0.00291802	0.0260836
NCOA5	1770035	118.1 ± 14	134.5 ± 23.4	13.9091	0.000631143	0.0083751
NCOA7	1687768	487.7 ± 93.3	616.4 ± 144.2	26.3809	1.24e-05	0.000371272
NCRNA00085	3247848	226.9 ± 32.7	198.8 ± 32.2	-12.3847	0.00086166	0.0105975
NCRNA00094	3242091	63 ± 11.3	52.9 ± 8.3	-16.0204	0.000260253	0.0042416
NDEL1	1705064	998.4 ± 147.9	1272.7 ± 193.2	27.483	1.28e-05	0.000382371
NDN	1692058	1505.4 ± 226.2	1359.1 ± 168.1	-9.71824	0.0061469	0.0444206
NDRG2	2361603	985.9 ± 171.9	831.8 ± 173.5	-15.6287	0.000815774	0.0101732
NDRG2	1670535	264.4 ± 57.7	213.7 ± 45.2	-19.1799	5.7e-05	0.00126427
NDRG3	2385097	110.8 ± 16.7	93.7 ± 15.3	-15.4125	0.000589902	0.00799678
NDUFA6	3238269	483.9 ± 75.2	428.3 ± 40.1	-11.4881	0.00223694	0.0214616
NDUFB6	2369924	305.4 ± 52.1	274.6 ± 43.2	-10.0946	0.00560072	0.0415653
NDUFB6	1763147	731.3 ± 108.5	650.6 ± 117.1	-11.0342	0.0045713	0.0362224
NDUFB7	1813604	1469.7 ± 197.9	1321.7 ± 208.5	-10.076	0.00399252	0.0329816
NDUFS3	1756355	1125.1 ± 108.3	1027.7 ± 90.3	-8.65523	0.00276445	0.0250531
NDUFS7	1669966	698.9 ± 164.6	605.9 ± 117.1	-13.3059	0.00188961	0.0190304
NECAP1	1726359	203.5 ± 28.5	245.7 ± 39.4	20.7841	0.000131124	0.00249069
NEDD4L	1733627	139.2 ± 37.7	114.4 ± 28.3	-17.8653	6.58e-06	0.00022189
NEDD9	2261076	197.9 ± 43.4	349.3 ± 94.2	76.4852	1e-12	1.69e-09
NEDD9	1743619	28.4 ± 7.1	47.6 ± 12.8	67.5833	1.04e-09	1.89e-07
NEDD9	1758719	80.5 ± 17.4	129.8 ± 28.8	61.156	1e-11	6.23e-09
NEK3	1695020	132.4 ± 23	119 ± 16.3	-10.0912	0.00496112	0.0383439
NEU1	1763144	180.1 ± 29.8	228.8 ± 38.5	27.0335	5e-05	0.00113359
NEURL2	1777113	32 ± 9.4	28.1 ± 5.6	-12.2038	0.00562525	0.0416817
NFATC1	1707051	43.3 ± 8	75.1 ± 24	73.32	7.2e-08	5.78e-06
NFATC1	2384188	28.1 ± 7.8	36.9 ± 9.2	31.5676	0.000434716	0.00634821
NFATC3	2360028	68.7 ± 9.6	60.1 ± 8	-12.5603	0.00649392	0.0460711
NFE2	1711786	40.4 ± 33.9	64.6 ± 30.3	60.0192	0.00138263	0.0151684
NFE2L2	1790909	618.6 ± 147.1	817.4 ± 163.3	32.126	6.01e-05	0.00131374
NFIL3	1707312	172 ± 64.8	621.7 ± 285.3	261.423	1e-12	1.77e-09
NFKB1	1714965	795.6 ± 103.6	910.1 ± 180.3	14.3934	0.00197863	0.0196954
NFKB2	2390859	43.3 ± 7.4	68.1 ± 22.1	57.5417	3.24e-06	0.000125659
NFKB2	1799062	37.8 ± 6.1	56.8 ± 17.3	50.3672	4.11e-06	0.000151561
NFKBIA	1773154	1425.4 ± 441.3	2152 ± 647.1	50.98	1.61e-06	7.42e-05
NFKBID	1763560	33.6 ± 5.8	39.4 ± 5.6	17.0978	0.00148003	0.015939
NFKBIE	1717313	27.7 ± 5	34.7 ± 8.4	25.314	7.66e-05	0.00160711
NFKBIZ	1719695	138.1 ± 68.8	614.3 ± 289.6	344.726	2.7e-11	1.36e-08
NFX1	1744959	65.3 ± 8.2	59 ± 6.4	-9.61411	0.0069237	0.0482304
NFYA	1690325	26.8 ± 4.6	36.2 ± 8.3	35.4726	2.78e-06	0.000110484
NGDN	2324998	433 ± 45.5	477.4 ± 64.2	10.239	0.00177856	0.0181941
NGFRAP1	1770537	55.6 ± 11.8	45.3 ± 8.5	-18.4534	0.000616362	0.00823695
NGRN	1660345	275.2 ± 54.4	233.1 ± 44.5	-15.289	0.000239022	0.00399991
NHEDC2	1662768	26.2 ± 5.4	34.3 ± 9	30.8089	6.95e-05	0.00148508
NHLRC2	1698715	39.7 ± 5	47.7 ± 5.3	20.0628	0.000100507	0.00201046
NIF3L1	1777066	521 ± 45.6	458.1 ± 54.6	-12.0667	0.000510012	0.00715041
NIP7	1704305	208.5 ± 41	271.1 ± 41.7	30.0024	1.06e-05	0.000323946
NIPA1	1689274	140.7 ± 20.4	121.8 ± 17.3	-13.3807	0.00504725	0.0387352
NKD2	1731206	27 ± 13.9	58.1 ± 54.4	114.71	5.94e-07	3.2e-05
NKX3-1	1667162	32.4 ± 6.2	44.1 ± 9.5	36.2387	2.66e-06	0.000107733
NLF2	1748751	33.7 ± 10.8	405.9 ± 265.2	1104.56	1.1e-11	7.07e-09
NLRC5	1716704	33 ± 7.3	41.3 ± 10.5	25.027	7.99e-05	0.0016654
NLRP12	1716105	26.2 ± 6.6	37.3 ± 11.4	42.3306	5.24e-05	0.00117791
NMNAT3	1665123	58.4 ± 14.1	50.9 ± 8.7	-12.9534	0.00333049	0.0288535
NMNAT3	2153485	106.5 ± 21	92.1 ± 18.1	-13.4915	0.000875386	0.0106902
NMRAL1	1709814	177.1 ± 51.4	146.1 ± 41.8	-17.4814	0.000835711	0.0103874
NMT2	1656378	955 ± 219	787.6 ± 199.5	-17.528	2.64e-06	0.000107057
NNMT	1715508	507.3 ± 228.2	823.1 ± 341.9	62.2458	3.81e-05	0.000909337
NOD2	1762594	24.7 ± 4.7	34.4 ± 8.3	39.5466	2.03e-06	8.75e-05
NOL11	1688971	277.1 ± 29.5	319 ± 38.4	15.1235	0.000133318	0.00252473
NOL3	2059797	178.9 ± 30.8	154.2 ± 28.8	-13.7962	7.65e-06	0.0002499
NOLC1	2184640	36.1 ± 7.3	61.4 ± 18.4	70.1674	4.03e-07	2.39e-05
NOP16	3247723	79.6 ± 24.1	101.5 ± 28.1	27.6192	0.000293673	0.00466977
NOP2	3226904	57.9 ± 8.8	67.5 ± 10.6	16.5145	0.00469647	0.0369322
NOP56	1705407	117.3 ± 17.5	151.7 ± 29.4	29.3029	1.2e-05	0.000360723
NOP56	2044832	171.8 ± 21.6	215.7 ± 34.2	25.518	2.96e-05	0.000748041
NOP56	1787628	567 ± 84.5	700.1 ± 127.2	23.4835	0.000233101	0.00392523
NOP58	1748476	404.7 ± 56.7	538 ± 127.9	32.9443	3.16e-05	0.000788109
NOS3	1775224	52.1 ± 16.5	76.8 ± 20.9	47.5635	2.35e-06	9.79e-05
NP	2172174	97.6 ± 14.2	298.9 ± 153.2	206.055	2.26e-09	3.64e-07
NPC1	1713505	248.5 ± 24	338.2 ± 49.3	36.0952	5e-09	6.59e-07
NPEPL1	1724194	367.5 ± 55.5	320.7 ± 48.9	-12.7262	0.00173089	0.0178225
NPL	2149494	106 ± 59.3	124.3 ± 75.5	17.2728	0.00703025	0.0487353
NPM3	2110252	97 ± 17.5	86.1 ± 11.5	-11.2751	0.0061619	0.044435
NPTX2	1685608	30.8 ± 8.9	43.8 ± 13.6	42.2181	6.15e-06	0.000210147
NQO2	1712918	533.3 ± 188.3	474.2 ± 168.9	-11.0785	0.000268187	0.00434518
NR1D2	1676844	105.6 ± 22.4	86 ± 15.7	-18.5995	0.000496342	0.0069952
NR1D2	1698668	83.3 ± 25.5	64.9 ± 19.8	-22.0342	0.00406858	0.0333468
NR2C2	3251303	53.4 ± 9.3	48.3 ± 7	-9.54148	0.0050508	0.0387352
NR4A2	1782305	50.5 ± 17.7	543.3 ± 416.6	976.793	1e-12	1.69e-09
NR4A2	2339955	24.7 ± 5.5	199.9 ± 158.9	708.464	6e-12	4.24e-09
NR4A3	1781812	20.8 ± 1.5	45.1 ± 24.5	117.419	1.81e-06	8.01e-05
NRBF2	3237385	165.3 ± 33.3	199.2 ± 42.7	20.4945	0.000217714	0.00374647
NRIP3	1759563	113.5 ± 24.4	138 ± 44.2	21.4997	0.00544728	0.040811
NSDHL	1692163	283 ± 95.1	345.4 ± 124.2	22.0571	0.000590677	0.00800153
NSMCE4A	1679134	981.5 ± 133.5	882.9 ± 119.6	-10.0513	0.00234506	0.0222285
NSUN2	1680129	496.5 ± 50.8	546.2 ± 65.8	10.0088	0.00403614	0.0332067
NSUN5	1751958	159.4 ± 24.8	135.4 ± 22.7	-14.9999	0.00177324	0.0181494
NT5C	1806432	293.3 ± 33.2	259.5 ± 31.4	-11.5243	0.00278788	0.0251952
NT5C2	1682165	380.6 ± 60.6	430.6 ± 73.9	13.1236	0.00369382	0.0311421
NT5C3L	1750511	117.5 ± 23.9	102.7 ± 19.6	-12.6195	0.00591098	0.0430661
NT5DC3	1756049	76.3 ± 10.1	67.6 ± 9.2	-11.3796	0.00267503	0.0244687
NTHL1	2227968	138.6 ± 23.7	119.8 ± 25.8	-13.5825	0.00158125	0.0167015
NUDT18	1787885	137.3 ± 23.1	119.9 ± 30	-12.6467	0.00191641	0.0192284
NUDT2	2349444	89.2 ± 20.1	77.7 ± 24.6	-12.8944	0.00178267	0.0182151
NUDT6	1665192	95.9 ± 17.7	82.8 ± 14.5	-13.6595	0.000729247	0.00930975
NUFIP2	2102693	184.9 ± 36.5	266.2 ± 80.2	43.9216	5.86e-05	0.00129105
NUFIP2	1765829	143 ± 38	185.8 ± 47.1	29.9172	0.00216923	0.0210587
NUMA1	1757085	66.2 ± 8.7	57.7 ± 7.9	-12.8077	0.000714913	0.00918276
NUMA1	2160005	372.2 ± 58.7	323.4 ± 52.9	-13.1168	0.0016426	0.0171857
NUMBL	1651538	47.9 ± 10.3	41.2 ± 8.3	-14.1169	0.0068864	0.0480268
NUP133	1751338	282.9 ± 30.4	257.2 ± 33.3	-9.08382	0.00416029	0.0338336
NUP153	1705907	139.5 ± 20.3	156.9 ± 23.7	12.4074	0.00233336	0.0221611
NUP35	1815723	63.6 ± 9.7	75.1 ± 11.4	18.0166	0.000199841	0.00349639
NUP50	1725612	50.2 ± 9.5	58.7 ± 13.7	16.7862	0.000271872	0.00438826
NUP62	1738681	660.6 ± 87.5	587 ± 104.2	-11.1389	0.00142301	0.0155172
NUP98	1732776	32.8 ± 4.6	44.4 ± 11.9	35.1522	5.33e-05	0.0011904
NXT1	1760280	186.5 ± 45.7	288.9 ± 76	54.9341	1.25e-07	9.17e-06
OASL	1674811	30 ± 8.2	44 ± 14.2	46.7709	2.14e-06	8.99e-05
OBFC1	1789186	333.8 ± 52.9	302.9 ± 64.3	-9.27558	0.00473539	0.0371184
OBFC2A	1785852	561.7 ± 133.2	956.7 ± 342.3	70.3117	3.04e-08	2.92e-06
ODC1	1748591	338.2 ± 46.8	397.4 ± 61.8	17.4947	0.000930638	0.0112555
ODZ4	3239775	311.3 ± 95.3	260.9 ± 77.4	-16.1949	0.000218991	0.00376158
OGT	2364828	236 ± 36.4	193.4 ± 39.9	-18.0719	6.6e-05	0.00142385
OKL38	1795963	294.9 ± 104.8	365.3 ± 135.6	23.8828	0.000541234	0.00748237
OLR1	1723035	25.2 ± 6.5	57.9 ± 31.1	130.101	8.38e-07	4.31e-05
ORMDL3	1662174	431.5 ± 203.2	350.5 ± 149.5	-18.7777	0.000148674	0.00275193
OSBPL10	1669497	88.5 ± 21.6	100.7 ± 29.5	13.7412	0.00483259	0.0376594
OSBPL1A	1773063	511.5 ± 78	453 ± 66.5	-11.4356	0.00018326	0.00325771
OSBPL7	1720865	89.1 ± 14.4	77.2 ± 14.2	-13.4042	0.00425654	0.0344041
OSCAR	2367418	37.2 ± 12.1	49.5 ± 16.2	33.1044	0.000797588	0.0100126
OSCAR	1741917	30.3 ± 6	36.8 ± 8.1	21.2761	0.00293647	0.0262112
OSGIN1	2319588	72.5 ± 22.5	87.4 ± 29.7	20.4657	0.00524558	0.0397437
OSM	1780546	24 ± 6.7	60.4 ± 31.3	151.647	4.69e-07	2.68e-05
OSMR	2205999	29.1 ± 7.6	39.9 ± 10.2	37.1696	1.06e-05	0.000323946
OSR2	1737715	53.8 ± 13	65.1 ± 13.9	20.8799	0.00530258	0.0400307
OTUD1	1752008	54.8 ± 16.5	64.5 ± 12.6	17.6967	0.00247236	0.023097
P2RY11	1752226	35.7 ± 8.1	44.5 ± 9.8	24.7642	8e-05	0.0016654
P2RY8	1768284	39.7 ± 9.1	62.8 ± 20.1	57.9991	5.4e-07	2.99e-05
P4HA1	1693334	196.5 ± 27.3	241.8 ± 50.9	23.0402	0.00107585	0.0126071
P8	1810560	428.4 ± 84.4	352 ± 81.4	-17.8326	0.00220848	0.0212891
PAAF1	1652753	329.3 ± 53.3	293.3 ± 48	-10.9228	0.00452434	0.0359714
PADI4	1807529	27.7 ± 15.4	51.5 ± 26.6	86.0451	4.21e-05	0.000983478
PAG1	1736806	23.9 ± 3.3	30 ± 4.6	25.6154	8e-06	0.000258563
PAK1IP1	1726064	304.8 ± 42.9	351.5 ± 46.6	15.3025	0.000873521	0.0106743
PALM	2283185	43.5 ± 9	35.3 ± 6.1	-19.0555	0.00107528	0.0126071
PANX1	1697817	39.5 ± 9.7	54.7 ± 15	38.7472	1.85e-05	0.000514331
PANX2	1694810	29 ± 9.4	33.8 ± 12.4	16.4462	0.000358745	0.00544507
PAPSS1	1781819	438.7 ± 79.4	368.7 ± 67	-15.9567	0.000342655	0.00525814
PAQR3	1716071	66.1 ± 11.9	82.9 ± 13.2	25.3865	6.92e-06	0.000230748
PAQR4	1660793	63.3 ± 13.5	55.7 ± 13.8	-11.9911	0.00443382	0.0354611
PARK7	1744713	2085.7 ± 320.5	1834.2 ± 249.2	-12.0574	0.00171991	0.0177508
PARL	2257665	605.8 ± 52.3	549.6 ± 69.7	-9.28823	0.00304813	0.0269021
PARP16	1812080	46.9 ± 7	39 ± 6.1	-16.7801	0.000865441	0.0106232
PARVA	1756408	320.3 ± 39.8	285.8 ± 39.6	-10.7575	0.0048094	0.0375097
PARVB	1667592	65.1 ± 22.3	49.2 ± 11.9	-24.4736	3.78e-05	0.000902143
PARVG	1695851	54.8 ± 22.1	68.3 ± 25.6	24.7333	0.00317904	0.02781
PATL1	1680782	316 ± 33.7	356.2 ± 38.4	12.717	0.00165409	0.0172485
PBLD	1789653	58.3 ± 7.8	52 ± 9.2	-10.9472	0.00351614	0.0300066
PCBD1	1795906	357.4 ± 112	306.6 ± 92.2	-14.1985	0.00128439	0.0143839
PCBD2	1651364	73.3 ± 6.7	62.6 ± 10.1	-14.5669	0.000582161	0.00790321
PCDH17	1781514	75.1 ± 27.9	115 ± 50	53.0609	2.72e-08	2.67e-06
PCDH18	1799026	296.5 ± 114.8	371.7 ± 116.5	25.394	1.3e-05	0.000387237
PCDH18	2229877	881.7 ± 358.6	1076.5 ± 361.4	22.0962	0.00128513	0.0143839
PCK1	1731948	193.5 ± 161.9	157.6 ± 119.9	-18.5084	0.00133928	0.0148448
PCK2	1760649	45.7 ± 22.3	39.5 ± 17.8	-13.5279	0.00403739	0.0332067
PCMTD2	1767848	202.7 ± 25.3	180.4 ± 19.7	-10.9726	0.00538425	0.0404613
PCNA	1706958	37.5 ± 5.9	31.2 ± 6	-16.8272	0.000226191	0.0038566
PCTK2	1780824	30.4 ± 4.7	35.4 ± 5.9	16.3452	0.00524363	0.0397437
PDE12	1660305	106.4 ± 14.4	133.8 ± 18.2	25.7306	9.22e-07	4.69e-05
PDE4B	2340259	46.3 ± 18.4	131 ± 63.4	182.813	3.02e-09	4.38e-07
PDE4B	1782922	25.7 ± 6.3	37.7 ± 10	46.56	6.83e-06	0.00022834
PDE4D	1791483	25.7 ± 4.5	31.7 ± 6.3	23.5871	0.000381361	0.00572589
PDE7B	1806533	112 ± 30.1	83.3 ± 18.6	-25.6213	5.65e-06	0.000195396
PDGFRA	1681949	285.3 ± 40.6	257.8 ± 51.8	-9.62365	0.00572743	0.0421241
PDK2	1705397	75.7 ± 27.3	63 ± 19.6	-16.7666	9.37e-06	0.000291905
PDK4	1684982	792.3 ± 201	546.5 ± 216.5	-31.0286	6.91e-08	5.63e-06
PDLIM1	1788955	323.3 ± 111.2	398.1 ± 121.4	23.1165	0.00110303	0.0128617
PDLIM5	2412281	65.6 ± 47.7	102.9 ± 28.9	56.7866	0.000261808	0.00425646
PDSS1	2080611	64.1 ± 8.7	71.4 ± 11	11.4826	0.00596355	0.0433364
PDZD8	1696962	50.8 ± 11.5	66.3 ± 18.4	30.532	8.91e-05	0.00181443
PELI1	1679268	96.6 ± 11.5	174.2 ± 42.3	80.4073	3.39e-10	7.42e-08
PELI2	1780132	79.7 ± 15.8	92.2 ± 13.7	15.6441	0.000525915	0.00732975
PER2	1738095	364.1 ± 81.8	436.3 ± 107	19.8249	0.00134932	0.0149464
PET112L	1753010	221.7 ± 44.1	197.1 ± 40.6	-11.1209	0.00382988	0.0319745
PEX11B	1678546	512.7 ± 26.2	410.4 ± 42.8	-19.9526	8.88e-08	6.83e-06
PFDN6	1661490	118.6 ± 44.7	89.2 ± 18.4	-24.7579	0.00647389	0.0459942
PFKFB3	2186061	3358.6 ± 1153.6	2263.5 ± 501.7	-32.6065	1e-05	0.000309811
PFKFB3	1660847	593.2 ± 279.6	382.7 ± 125.9	-35.4891	0.000172513	0.00310771
PFKFB4	1653292	35.4 ± 10.5	44.3 ± 11.2	25.1262	0.000247826	0.00409272
PGAM1	2112417	553.8 ± 98.9	483.8 ± 84.4	-12.6464	0.00244432	0.0229489
PGAM4	1691104	235.7 ± 50.4	190.4 ± 39.5	-19.232	0.000191303	0.00339011
PGM1	1800659	3769.7 ± 962	3344.8 ± 719.3	-11.2723	0.00128549	0.0143839
PGM2	1673543	47.5 ± 6.7	60.9 ± 11.9	28.2787	3.82e-05	0.000909543
PGRMC2	2195236	2052 ± 228.5	1859.6 ± 223.9	-9.37412	0.00155622	0.0165205
PGS1	2075051	198.1 ± 28.4	255.1 ± 52.3	28.795	0.000123574	0.00236929
PHACTR1	1736982	24.8 ± 3	31.7 ± 5.9	27.8187	5.42e-05	0.0012061
PHF11	2390162	681.2 ± 78.4	623.9 ± 68.7	-8.4066	0.00627017	0.0449976
PHF12	1730799	159.1 ± 31.2	133.7 ± 27.6	-15.926	0.0017342	0.0178273
PHF13	1761560	442.3 ± 76.9	347 ± 43	-21.548	5.64e-06	0.000195297
PHF15	1795285	144.3 ± 28.6	123.9 ± 28.7	-14.1182	0.000693855	0.00897438
PHF16	1790518	145.5 ± 16.5	129.1 ± 16.3	-11.2211	0.00169779	0.0176005
PHF20L1	1732985	242.3 ± 18.4	272.6 ± 33.5	12.5344	0.00136868	0.0150819
PHKA2	1814074	248.1 ± 41.9	221.3 ± 40.6	-10.7825	0.00257568	0.0237444
PHLDA1	1687978	57.6 ± 38.1	235.4 ± 120.2	308.605	3.08e-10	7.12e-08
PHYH	1773073	1582.2 ± 236.3	1443.7 ± 226.5	-8.75293	0.00559868	0.0415653
PI3	1693192	23.2 ± 8.1	35 ± 17.2	50.8207	0.0011193	0.0130031
PIGA	1705985	149 ± 29.7	187.1 ± 36.5	25.5304	4.25e-05	0.00099097
PIGC	2397571	68.7 ± 9.3	59.8 ± 9	-12.9761	0.0034211	0.029449
PIGC	1723632	263.9 ± 31.2	218.6 ± 23.2	-17.1682	1.77e-05	0.000497976
PIK3IP1	1719986	468.1 ± 103.2	296.1 ± 75.3	-36.7386	1.82e-10	4.89e-08
PIK3R1	2289433	28.5 ± 10.1	38.7 ± 14	35.7795	0.00219927	0.0212626
PIK3R3	1692895	30.3 ± 6.7	37.9 ± 6.7	25.2247	0.000314041	0.00491848
PILRA	1729915	28.8 ± 6.5	35 ± 8.6	21.8346	0.000140483	0.00262555
PIM1	1815023	241.1 ± 58.8	664.8 ± 295.4	175.706	1.17e-07	8.65e-06
PIM2	1748283	35.2 ± 8.9	48.8 ± 13.2	38.7	8.6e-05	0.00176341
PIPSL	1676763	227.9 ± 40.3	192.5 ± 22.2	-15.5065	0.00144413	0.015693
PIR	1761247	564.6 ± 102.1	489.3 ± 86.8	-13.3419	0.00193518	0.0193858
PJA1	2373566	340.4 ± 81.7	283.9 ± 55.2	-16.606	0.0021444	0.0209185
PKP4	1749410	268.2 ± 37.4	241.9 ± 36.9	-9.80093	0.00350541	0.0299286
PLAGL2	1786601	63 ± 9.9	74.3 ± 12.3	17.9306	0.000395159	0.00589547
PLAU	1656057	209.6 ± 101.6	595.8 ± 306.5	184.311	3.94e-09	5.34e-07
PLAUR	2374340	47.1 ± 22	147.3 ± 75	212.847	7.02e-09	8.7e-07
PLAUR	2408543	53.6 ± 20.2	102.1 ± 41.6	90.349	1.35e-05	0.000397832
PLAUR	1691508	26.3 ± 7.6	47 ± 18.3	78.516	1.78e-07	1.2e-05
PLCB1	1723969	127.2 ± 30.6	109.3 ± 25.2	-14.093	0.00571116	0.0420967
PLCD1	1769394	127 ± 23.7	106.5 ± 25.1	-16.1645	0.00224213	0.0214847
PLCG2	1815719	236.6 ± 45.7	273.2 ± 51.7	15.4649	0.00026526	0.00430516
PLCXD1	1747451	275.6 ± 104	429.5 ± 234.3	55.8708	1.18e-06	5.72e-05
PLD6	1731518	84 ± 41.9	64.1 ± 35.1	-23.6671	9.89e-07	5e-05
PLD6	3240586	394.2 ± 189.2	295.5 ± 153.3	-25.0331	9.3e-09	1.12e-06
PLEKHA6	1797557	40.2 ± 16	48.9 ± 24.6	21.6659	0.0035705	0.030388
PLEKHF1	1708041	251.7 ± 93.7	124.2 ± 41	-50.6522	3.62e-10	7.74e-08
PLEKHG1	2194561	56.6 ± 14.8	85.9 ± 24.8	51.7885	8.39e-05	0.0017289
PLEKHG1	1805606	49.8 ± 10.9	69 ± 21	38.649	6.33e-05	0.00137649
PLEKHG2	1657836	37.8 ± 5.8	45.7 ± 11.3	20.9569	0.00433027	0.0348549
PLEKHG6	1744614	210.6 ± 94.6	180.8 ± 91.4	-14.1656	0.000245185	0.00405795
PLEKHH1	1699254	54.6 ± 26	73 ± 42	33.7948	0.00226999	0.0216684
PLEKHH2	1806752	100.1 ± 32.9	79.3 ± 21.1	-20.837	0.00193708	0.0193945
PLEKHH3	1804652	364.3 ± 103.4	263.2 ± 58.5	-27.7532	5.29e-09	6.88e-07
PLEKHO1	1694213	129.4 ± 26.3	155 ± 31.7	19.7549	0.00106222	0.0124873
PLEKHO2	1689968	372.6 ± 67.3	471.8 ± 100.4	26.5959	0.000101015	0.00201848
PLIN2	2138765	2028.7 ± 445.8	3405.3 ± 666.2	67.8544	1.67e-10	4.64e-08
PLIN2	1801077	720.1 ± 187.3	1204.1 ± 281.8	67.2176	3.34e-08	3.12e-06
PLK2	1717706	43.8 ± 13.6	50.5 ± 10.1	15.4409	0.00609944	0.0441209
PLLP	2082865	49.2 ± 9.7	42.9 ± 7.3	-12.8782	0.00146298	0.0158412
PLSCR1	1745242	43 ± 13.3	62.1 ± 20.2	44.3976	5.43e-06	0.000190306
PLXNB1	1742330	81.6 ± 16.3	64.6 ± 11.8	-20.9244	2.68e-06	0.000108179
PLXNB2	1763447	361.9 ± 48.2	316.6 ± 35	-12.5281	0.000349972	0.00534564
PLXNB3	1686313	36.6 ± 10.3	30.5 ± 4.7	-16.705	0.00721567	0.0496585
PMM1	1780236	456.8 ± 172.2	348.8 ± 125.9	-23.6542	0.000704883	0.00907248
PMS2L3	1699049	96.9 ± 19.9	84.8 ± 12.4	-12.5329	0.00549308	0.0410269
PNKD	1774604	58.1 ± 12.9	68.6 ± 13	18.1931	0.00349751	0.0299018
PNKD	1711810	136.4 ± 30.4	110.9 ± 22.1	-18.6415	0.000285793	0.00457336
PNMA3	1783805	103.2 ± 44.7	86.5 ± 30.8	-16.2172	0.000141823	0.00264549
PNO1	1753607	134 ± 27.3	169.5 ± 24.3	26.522	7.79e-06	0.000253053
PNPLA8	1680223	202.8 ± 33.6	256.6 ± 57.6	26.5022	0.000838418	0.0104073
PNRC2	1778957	53.3 ± 12.7	66.5 ± 18.7	24.6672	0.00564556	0.0417665
PNRC2	2147306	538 ± 77.2	606.1 ± 84.4	12.6598	0.00146365	0.0158412
POFUT1	1776076	185.1 ± 29.2	164.6 ± 28.6	-11.0742	0.00628866	0.0450721
POLR1C	1746686	153.3 ± 24.3	212.5 ± 48.3	38.6564	4.25e-06	0.000155633
POLR1C	1767219	141.4 ± 21.7	191.1 ± 39.8	35.1565	2.05e-05	0.000560094
POLR1E	2110167	273.3 ± 37.1	354.4 ± 82.9	29.6416	8.33e-05	0.00172372
POLR1E	1678934	113 ± 18.3	139 ± 36.8	23.0146	0.000135755	0.0025606
POLR2A	1782385	947.3 ± 147	1091.6 ± 163.8	15.2347	0.0011499	0.0132386
POLR2G	1748438	957.8 ± 90.3	870.1 ± 79.6	-9.155	0.000873224	0.0106743
POLR3GL	1760667	1065.4 ± 161.5	930.4 ± 105.7	-12.6683	0.000236748	0.00397952
POMT1	1743663	71.4 ± 6.9	63.9 ± 7	-10.5337	0.000649581	0.0085535
POTEF	3241758	4706.4 ± 920	5409.1 ± 844.5	14.9306	0.00562145	0.0416817
POU2F1	1794333	50.5 ± 8	43.1 ± 8.8	-14.671	0.00294261	0.0262412
PPARG	1687612	325.2 ± 134.7	487 ± 166.9	49.7222	1.39e-08	1.6e-06
PPARG	1800225	2896.2 ± 562.8	3321.9 ± 521.7	14.6996	0.000237554	0.00398356
PPDPF	1720430	140.2 ± 58.4	109.8 ± 50.2	-21.7183	0.00709239	0.0490169
PPIE	1680341	152.7 ± 32.2	126.2 ± 19.8	-17.3611	0.000722187	0.00924469
PPIE	2326737	136.2 ± 35.7	110.4 ± 22.5	-18.9495	0.00572267	0.0421056
PPIG	2212156	38.2 ± 10.5	46 ± 9.7	20.494	0.0027655	0.0250531
PPM1D	1670875	91.3 ± 13.2	129.7 ± 22.4	42.0239	2.54e-08	2.53e-06
PPOX	1673798	126 ± 19.4	112 ± 16.5	-11.1096	0.00497681	0.0384336
PPP1R10	1659058	183.1 ± 38.2	236.8 ± 53.4	29.323	1.09e-05	0.000332251
PPP1R12A	1739622	120 ± 25.1	136 ± 23.2	13.2981	0.00300465	0.0265806
PPP1R15A	1659936	389.1 ± 136	930.1 ± 323.5	139.04	5.56e-10	1.13e-07
PPP1R15B	2106931	28.6 ± 5.5	46.1 ± 18.4	61.3928	1.79e-05	0.000502101
PPP1R15B	1670664	36.5 ± 6.4	52.5 ± 12.9	43.8667	2.69e-05	0.000691178
PPP1R16A	1757882	201.1 ± 96.3	166.5 ± 62.5	-17.2362	0.000412593	0.00609286
PPP1R16B	1727098	147.2 ± 33.6	127 ± 19.3	-13.7216	0.000971202	0.0116489
PPP1R1A	2056606	2524 ± 422.8	2295 ± 384.1	-9.07421	0.00677556	0.0473736
PPP1R3B	1712236	33.5 ± 12.7	42.8 ± 20.3	27.5729	1.06e-05	0.000323946
PPP1R3C	1736670	582.3 ± 336.9	404.8 ± 213.8	-30.4779	0.000240456	0.00400965
PPP1R3E	1735064	42.4 ± 5.4	37.8 ± 5	-10.817	0.00477944	0.0373379
PPP1R3F	1784822	32.3 ± 5.7	37.8 ± 6.5	17.1257	0.000250991	0.00413412
PPP2CA	1722858	1456.1 ± 157.3	1622.9 ± 171.8	11.4592	0.00137648	0.0151396
PPP2CA	2196097	356.7 ± 50.2	392.9 ± 51.4	10.1727	0.0058476	0.0427079
PPP4R4	1775965	39.7 ± 8.4	33.7 ± 5	-15.1467	0.000799003	0.0100181
PPRC1	1796210	117.7 ± 27.7	242.7 ± 88.2	106.283	1.12e-07	8.4e-06
PPTC7	1800855	186 ± 28.5	221.5 ± 44.8	19.0709	0.000256827	0.00421183
PRAGMIN	3240222	392.7 ± 60.1	317.3 ± 58.2	-19.1928	9.29e-06	0.000290275
PRDM1	1655077	64.9 ± 15.5	123.3 ± 44.4	90.13	3e-10	7.12e-08
PRIC285	1787509	148.8 ± 36.8	234.6 ± 81.9	57.6557	2.12e-06	8.97e-05
PRICKLE1	1741356	229.4 ± 50.2	191.9 ± 47.2	-16.3426	0.0031807	0.0278115
PRKAB2	1786021	125.6 ± 16.3	112.2 ± 15.1	-10.6367	0.00601474	0.043641
PRKCB1	1806908	87.1 ± 37.1	121.3 ± 48.6	39.1913	0.000292571	0.00466012
PRKCD	1801105	1464.3 ± 410.8	1207.7 ± 255.9	-17.5229	0.000242448	0.00402506
PRKCH	1780898	299 ± 53.5	362.5 ± 58.5	21.2409	1.32e-06	6.2e-05
PRMT2	2393544	180.6 ± 36.8	157 ± 30.9	-13.0867	0.0065475	0.0463117
PRO0628	2213834	45.4 ± 12.6	62.8 ± 21.2	38.3556	0.000857029	0.0105549
PROK2	1775257	28.5 ± 12.8	92.8 ± 71.6	225.427	3.08e-07	1.91e-05
PRPF38A	1675626	34.3 ± 5.2	43.3 ± 7.1	26.063	4.07e-05	0.00095886
PRR13	1795944	42.9 ± 7.8	36.7 ± 6.1	-14.529	0.00205228	0.0202254
PRR16	1709153	35.5 ± 7.1	31.8 ± 4.9	-10.6227	0.00480753	0.0375097
PRR5	2409754	494.9 ± 167.8	597.2 ± 233.7	20.6681	0.00047883	0.00676864
PRR5	1692664	909.6 ± 291.3	1092 ± 405.4	20.0605	0.00102981	0.0122119
PRUNE2	1700771	33.2 ± 19.2	68.6 ± 64.9	106.374	7.33e-08	5.83e-06
PRUNE2	2075526	34.4 ± 20.7	69.8 ± 67.5	103.1	5.3e-07	2.95e-05
PSCD1	1694084	411 ± 84.1	613.2 ± 181.9	49.1863	1.78e-06	7.89e-05
PSCDBP	1746864	56.7 ± 22.3	117.7 ± 59.3	107.517	3.28e-07	1.99e-05
PSPC1	1795927	49.3 ± 8.5	61.3 ± 10	24.2029	1.18e-06	5.72e-05
PTAFR	1746836	39.8 ± 9.4	52.3 ± 10.1	31.2318	5.83e-05	0.00128875
PTGER2	1703926	41.4 ± 9.3	60.3 ± 12.8	45.8215	2.36e-08	2.41e-06
PTGER4	1795930	229.3 ± 73	615.9 ± 195.9	168.661	2e-12	1.93e-09
PTGES2	2345016	140.2 ± 27.5	122.1 ± 29.9	-12.9141	0.00346142	0.0296761
PTGS2	2054297	42.6 ± 32.5	322.9 ± 225.2	657.425	8.1e-10	1.54e-07
PTGS2	1677511	25.5 ± 12.6	66.6 ± 31.9	161.524	1.54e-07	1.05e-05
PTPN12	2222074	419.2 ± 60	461.9 ± 69.4	10.1809	0.00576687	0.0422657
PTPN22	2246328	35.9 ± 13.7	44.2 ± 14.7	23.0296	0.00724024	0.0497392
PTPRD	2315789	59.4 ± 17.8	50.1 ± 13.3	-15.7739	0.00268702	0.0245406
PTPRE	1734543	125.4 ± 46.6	187 ± 61.1	49.1275	1.76e-08	1.89e-06
PTPRE	2383611	178.8 ± 72	262 ± 91.5	46.5146	6.24e-09	7.83e-07
PTPRE	1756814	30.6 ± 10.9	35.6 ± 8.7	16.3597	0.00529623	0.0400148
PTRH2	2311548	321.5 ± 54.6	383.3 ± 51.5	19.2002	0.000650121	0.00855463
PUM1	1783424	657.9 ± 87.6	588 ± 65.5	-10.6189	0.00172206	0.0177607
PUS1	1662658	198.6 ± 26.6	238.2 ± 44.6	19.9106	0.00247687	0.0231277
PUS3	2097185	108.9 ± 22.4	134.6 ± 23.3	23.6626	0.00143815	0.0156551
PUS3	1694147	135.6 ± 15	157.5 ± 17.7	16.1218	0.000169323	0.00305608
PUS7	1779353	159.7 ± 24.9	181.4 ± 26.7	13.5519	0.00663667	0.0467234
PVRL2	1718303	147.9 ± 41.4	197.3 ± 57.1	33.3397	0.000163598	0.00296883
PVRL2	2337336	48.4 ± 9.6	60.4 ± 12.7	24.8804	0.000865959	0.0106232
PWWP2B	1764609	238.5 ± 38.2	197.5 ± 32.2	-17.1932	6.58e-06	0.00022189
PXMP2	1681634	111 ± 40.7	98.8 ± 38.5	-11.021	0.00460509	0.0364137
PXMP4	1664025	35.1 ± 5.4	28.3 ± 4.8	-19.5638	0.000133955	0.00253171
PXN	1684440	94.6 ± 13.6	105.7 ± 15.2	11.7801	0.00503568	0.0387295
PYGB	1778360	449.6 ± 88.2	398.7 ± 88.1	-11.3176	0.00672419	0.0471369
R3HDM1	1754547	112.4 ± 27.7	144.6 ± 56.6	28.6165	0.00180586	0.0183637
RAB27A	1665859	41.4 ± 9.4	54.9 ± 12.2	32.6753	0.000150045	0.00277186
RAB3GAP2	3236423	413.2 ± 48.1	366.8 ± 40.7	-11.2111	0.000632271	0.00838416
RAB3IL1	1741632	269.8 ± 57.9	304.6 ± 53.8	12.9064	0.00480209	0.0374993
RAB7B	1771688	208.9 ± 47.6	253.5 ± 56.7	21.3616	0.000719009	0.00921653
RABL2B	1810058	51.5 ± 6.7	45.5 ± 6.4	-11.8228	0.00181338	0.0184202
RAG1AP1	2218648	74.9 ± 9.4	67.4 ± 7.4	-10.1287	0.00252864	0.0234484
RANBP6	1780842	151.1 ± 19.2	180.7 ± 22.3	19.6103	7.04e-05	0.00150131
RAP1A	1809191	40.8 ± 5.8	45.9 ± 6.6	12.4038	0.00308127	0.0271564
RAPGEF5	3236825	278.4 ± 63.3	370.7 ± 81.1	33.1437	1.68e-05	0.000476238
RARA	1659206	409.6 ± 123.1	537.6 ± 143.4	31.2359	0.000423001	0.00622792
RARA	1716176	52.9 ± 11.2	43.3 ± 7	-18.1208	6.85e-05	0.00146811
RASIP1	1755657	546.5 ± 107.6	880.6 ± 230.5	61.1449	3.48e-08	3.21e-06
RASL12	1806403	122.9 ± 33.8	103.1 ± 25.7	-16.1299	0.00251245	0.0233673
RASSF2	1709683	191.1 ± 74.2	279 ± 96.3	45.9638	1.55e-05	0.000445683
RASSF2	2352303	153 ± 50.4	219 ± 62.4	43.1659	2.13e-06	8.97e-05
RASSF5	2362902	228.9 ± 44.3	296.3 ± 52.3	29.4549	3.75e-05	0.00089903
RBBP4	3251085	159.3 ± 19.7	134.2 ± 21.9	-15.7631	2.47e-05	0.000646319
RBBP6	1665135	32.2 ± 5.5	45.5 ± 12.3	41.1068	9.03e-08	6.92e-06
RBBP8	2363621	108.6 ± 26	125.3 ± 23.7	15.4473	0.00304202	0.0268733
RBM12	2329834	114.8 ± 16.9	146.8 ± 27.7	27.8532	0.000181197	0.00322408
RBM14	1700604	277 ± 47.3	322.4 ± 68	16.3715	2.11e-05	0.000570735
RBM15	1666739	135.2 ± 17.3	165.9 ± 28.1	22.7246	0.000214853	0.00372102
RBM23	1780756	300.3 ± 57.3	370.6 ± 61.2	23.409	9.73e-07	4.93e-05
RBM23	2363106	297.2 ± 56.3	361.9 ± 57.6	21.7459	3.05e-05	0.000767181
RBM24	1673941	27 ± 13.5	33.2 ± 9.5	23.2796	0.00571727	0.0420967
RBM3	2298261	27.9 ± 7.5	32.3 ± 6.8	15.7989	0.00537037	0.0404129
RBM33	1747968	268.1 ± 63.8	201.3 ± 44.7	-24.9136	2.27e-05	0.000602656
RBM43	3251415	162.9 ± 33.8	130.4 ± 28.8	-19.9612	0.000524338	0.0073186
RBM47	3306730	269.7 ± 66.1	340.7 ± 87.5	26.3262	0.000201227	0.00350538
RBM47	3224926	288.4 ± 76.2	353.5 ± 95.6	22.5775	7.29e-05	0.0015508
RBM5	1786893	694.2 ± 113.6	797.8 ± 141.8	14.9249	0.00279484	0.0252339
RBM7	2183331	110.6 ± 21.2	148.5 ± 32.5	34.2279	1.56e-06	7.24e-05
RBMX	2124951	200.7 ± 44.6	224.3 ± 40.7	11.7718	0.00501933	0.0386332
RBP4	1814719	2060 ± 504.1	1791.2 ± 338.3	-13.047	0.00423053	0.0342864
RBPMS	2323087	250.1 ± 56.6	213.4 ± 37.8	-14.659	0.00140956	0.0154152
RCAN1	1712112	48 ± 21.4	249.5 ± 177.5	419.59	2.2e-11	1.16e-08
RCAN1	2367239	269.4 ± 35.8	804.7 ± 372	198.721	1.98e-10	5.05e-08
RCCD1	2409318	37.1 ± 8.1	32.7 ± 6.6	-11.8914	0.00724026	0.0497392
RCL1	1813766	113.2 ± 32.2	91.6 ± 19.5	-19.0855	0.00476561	0.0372917
RCOR3	1682095	434.7 ± 66	356.1 ± 44.1	-18.0749	0.000113055	0.00221444
RDH14	1705469	187.3 ± 19.3	161.6 ± 22.5	-13.7344	8.4e-05	0.0017289
REL	1766085	48.9 ± 11.6	73.2 ± 19.3	49.7599	6.81e-06	0.000227982
REL	2124064	30.9 ± 7	43.6 ± 13	40.9209	0.000321704	0.00499445
RELB	1811258	40.1 ± 7.8	65.4 ± 24.1	63.0889	2.45e-05	0.000644381
RER1	1760933	236.3 ± 38.3	212.4 ± 27.9	-10.0929	0.00399964	0.0330259
RERE	1802380	670 ± 128.2	567.1 ± 92.8	-15.3543	0.00375057	0.0315359
RFESD	2100458	40.9 ± 8.5	47.8 ± 9.8	16.6956	0.00144822	0.0157284
RFNG	1661427	48.9 ± 7	42.2 ± 7.8	-13.7076	0.00228407	0.0217917
RFTN2	1801441	123 ± 22.3	104.4 ± 17	-15.1292	0.000513648	0.00719604
RFX2	2396287	24.2 ± 7.9	46.5 ± 19.5	91.7967	7.41e-06	0.000244221
RFX2	1706357	26.2 ± 10	45.2 ± 16	72.3871	7.57e-06	0.000248433
RFXANK	1804113	58.5 ± 10	50.8 ± 6	-13.1951	0.00424031	0.0343214
RFXANK	2399497	70.1 ± 12.6	59.1 ± 8.5	-15.6489	0.00223404	0.0214447
RG9MTD1	1672565	158.5 ± 38.8	188.2 ± 44.5	18.7673	0.00360674	0.0305584
RG9MTD3	1782513	34.6 ± 4.8	30.3 ± 5.7	-12.5032	0.00377215	0.0316609
RGN	1763558	71.9 ± 14.3	63.5 ± 18.6	-11.6336	0.00652567	0.0462268
RGN	1707592	98.9 ± 23.3	82.1 ± 20.2	-16.9459	3.39e-05	0.000834496
RGPD2	2056074	33.2 ± 8.2	40.4 ± 9	21.7269	0.00179376	0.0182888
RGS1	1656011	41.6 ± 19.2	88.3 ± 54.8	112.126	4.77e-08	4.2e-06
RGS16	1808226	22 ± 2.5	48.1 ± 21.3	118.976	3.07e-08	2.93e-06
RGS2	2197365	456.1 ± 322.6	1479.5 ± 846.4	224.405	4.05e-07	2.39e-05
RGS3	1724349	38.3 ± 13	30.3 ± 9.4	-20.817	0.00151805	0.0162204
RGS4	1758067	29 ± 3.7	34.8 ± 7.6	19.7288	0.00173342	0.0178273
RHOG	1739792	382.2 ± 80.3	422.2 ± 69.5	10.448	0.00392949	0.0326182
RHOJ	1678215	104 ± 22.6	131.6 ± 33.6	26.449	0.000209608	0.00364359
RHOJ	2107613	109.4 ± 25.6	131.1 ± 39.7	19.8139	0.00255704	0.023625
RHOU	3242586	411.4 ± 107.5	559.9 ± 168.4	36.0896	0.000331652	0.00511819
RHOXF1	1776888	87.2 ± 21.3	76.3 ± 17.8	-12.4438	0.00488135	0.0379326
RIF1	2149053	66.3 ± 11.2	80.3 ± 14	21.0589	0.000732295	0.00934233
RIOK1	1797534	100 ± 13.5	120.5 ± 18.2	20.4239	0.000142316	0.00264986
RIOK1	1652487	50.7 ± 10.1	59.8 ± 11.4	17.9316	0.00488492	0.0379417
RIOK2	1655329	159.2 ± 23.6	184.3 ± 27.1	15.7651	0.000295696	0.00467826
RIPK5	1779600	69 ± 12.4	60 ± 8.4	-13.0624	0.00400218	0.033028
RIPK5	2352023	174.1 ± 88.1	143.4 ± 65.1	-17.6694	0.0013017	0.0145049
RIT1	1656335	50.7 ± 10	62.5 ± 10.5	23.3008	1.84e-05	0.00051346
RLF	1801156	69.4 ± 8.4	87.7 ± 15.4	26.4178	0.000114021	0.00222641
RMND1	1694533	135.1 ± 24.4	118.9 ± 22.8	-11.9882	0.00404641	0.0332519
RNASE4	1776602	1854.6 ± 431.1	1667 ± 441.1	-10.1148	0.00324245	0.0282075
RNASE4	2408572	688.2 ± 201	580 ± 150.1	-15.7218	0.00046243	0.00662629
RNASE4	2294976	315.7 ± 111.1	264.1 ± 71	-16.3505	0.000682161	0.00888932
[truncated: 753 more rows]
