# Supplementary material for: A Single Bout of Electroacupuncture Remodels Epigenetic and Transcriptional Changes in Adipose Tissue in Polycystic Ovary Syndrome
Source: Sci Rep. 2018 Jan 30;8:1878. doi: 10.1038/s41598-017-17919-5 (PMC5790004; doi:10.1038/s41598-017-17919-5)
Supplement: Supplementary file 3 — Supplementary Table 2 [file 41598_2017_17919_MOESM3_ESM.xls]

## Sheet: Supplementary table 3
Supplementary Table 2. Overlap between all genes that changed by a single bout of electroacupuncture (Q < 0.05) and genes that were differentially expressed between cases and controls (Q < 0.05) sorted in alphabetic order
Differences in mRNA expression between PCOS vs Controls*							Changes in mRNA expression by electroacupuncture in women with PCOS
Gene symbol	Illumina ID	Controls	PCOS	Change (%)	P value	Q value	Illumina ID	Before Electroacupuncture	After Electrocupuncture	Change (%)	P value	Q value
		Mean ± SD	Mean ± SD					Mean ± SD	Mean ± SD
ABR	620240	452.1 ± 1.1	388.2 ± 1.2	-14.13	0	0.0017	1672878	449.9 ± 73.1	505.6 ± 90.6	12.3838	0.0031908	0.027874
ACSL4	130131	22.4 ± 1.1	24.9 ± 1.2	11.06	0.003	0.0413	1683598	485 ± 71.8	594.8 ± 114.3	22.6364	0.000108376	0.00213836
ACTB	5570132	6565.9 ± 1.1	7785.4 ± 1.2	18.57	0	0.0028	2038777	7459.2 ± 1290	8639.8 ± 1147	15.827	0.000648955	0.0085535
ACTG1	6510072	1352.5 ± 1.3	1659.1 ± 1.3	22.67	0.0023	0.0352	2053178	7938.9 ± 982.4	9929.6 ± 1281.3	25.0749	9.18e-07	4.69e-05
ACTR3	6940176	137.9 ± 1.2	160 ± 1.2	16.06	0.0009	0.0205	1657153	303.5 ± 54.3	355.8 ± 72.6	17.2195	0.00636673	0.0454686
ADAMTS1	6900086	81 ± 1.3	101 ± 1.3	24.68	0.0021	0.0337	1673566	179.4 ± 58.3	1058.5 ± 478.8	489.988	5e-12	4.24e-09
ADIPOR2	6960685	1113.5 ± 1.2	980.9 ± 1.2	-11.91	0.0002	0.0075	2224833	1233.1 ± 313	1489.8 ± 471	20.8233	0.000606791	0.00813792
ADRA1B	2140022	35 ± 1.3	29.7 ± 1.3	-15.14	0.0001	0.0037	1679754	42 ± 10.2	32.2 ± 8.2	-23.3379	2.15e-05	0.00057669
AES	1230458	1019.4 ± 1.2	1202.4 ± 1.2	17.95	0.0015	0.0277	2333107	527.6 ± 85.2	446.9 ± 74.8	-15.2961	0.000715764	0.00918742
AGGF1	70239	216.2 ± 1.1	203.8 ± 1.1	-5.74	0.0028	0.0401	2064917	276.1 ± 28	239.2 ± 29.5	-13.3425	0.00103648	0.0122818
AKAP12	6900706	21.5 ± 1.3	17.5 ± 1.3	-18.37	0.0034	0.0446	1686846	29.7 ± 6.2	63.5 ± 31	113.896	3.01e-07	1.88e-05
AKAP13	3940440	239.4 ± 1.2	225.7 ± 1.2	-5.73	0.0034	0.0447	2396956	203.9 ± 33.3	261.8 ± 53.3	28.3902	1.19e-06	5.76e-05
AKAP8	6550053	117.2 ± 1.1	108.2 ± 1.1	-7.67	0.0008	0.0184	1741572	153.9 ± 18	137.2 ± 15	-10.8534	0.00186235	0.0187961
AKIRIN1	520040	131.7 ± 1.2	107.3 ± 1.2	-18.49	0	0	1802799	237.5 ± 53.2	279.1 ± 67.3	17.5203	0.00665132	0.0467827
ANKRD38	7610128	963.7 ± 1.3	819.5 ± 1.4	-14.96	0.0003	0.0093	1776936	1732.8 ± 495.8	1486.1 ± 429	-14.2411	0.00202973	0.0200765
ANXA11	6960594	46.6 ± 1.2	37.1 ± 1.3	-20.49	0	0.0006	1685170	394.2 ± 93	334.9 ± 54	-15.0508	0.00404079	0.0332202
APOLD1	1770364	217.2 ± 1.6	330.9 ± 1.6	52.32	0	0.001	1723522	216.4 ± 82.9	1147.4 ± 553.1	430.159	1e-12	1.77e-09
AQP7P2	5720246	2226.1 ± 1.1	1900.8 ± 1.2	-14.61	0.0001	0.0062	1751586	1775.4 ± 379.9	1401 ± 229.4	-21.0897	3.82e-05	0.000909543
ARHGAP12	5340747	24.9 ± 1.2	28.1 ± 1.2	12.8	0.0019	0.0312	1753500	230.5 ± 25.2	195.3 ± 27.1	-15.2637	2.16e-05	0.000578197
ARID5B	1410408	692.8 ± 1.2	623.3 ± 1.2	-10.04	0.0022	0.0341	1721626	528.3 ± 192	1090.4 ± 335	106.411	4.23e-08	3.81e-06
ARRB1	2490288	134 ± 1.2	150.4 ± 1.2	12.21	0.0001	0.0043	2325168	161.7 ± 27.9	187.4 ± 27.5	15.8688	6.45e-05	0.00139981
ATP1B3	1510088	936.4 ± 1.2	1038.8 ± 1.2	10.93	0.0035	0.0453	1759628	1261.1 ± 344.7	1665.3 ± 508	32.0576	0.00238784	0.0225309
ATPIF1	1070025	245.9 ± 1.1	217.4 ± 1.1	-11.59	0	0.0001	1727332	301.8 ± 45.7	263.4 ± 44.8	-12.7161	0.00246312	0.0230564
AZIN1	4070661	33.5 ± 1.6	48.9 ± 1.7	45.68	0.0008	0.019	1704550	33.9 ± 7.3	39.5 ± 5.9	16.239	0.00129364	0.0144493
BANP	3780450	63.5 ± 1.2	54.5 ± 1.2	-14.27	0.0005	0.0139	1663631	494.9 ± 84.2	599.6 ± 106.9	21.1486	0.000272113	0.00438826
BAZ1A	1240097	35.6 ± 1.2	32 ± 1.2	-10.23	0.0029	0.0409	1742230	169.9 ± 48.2	218.4 ± 59.8	28.4957	0.000783497	0.00986383
BBS4	2470753	116.2 ± 1.1	101.2 ± 1.2	-12.91	0.0002	0.0082	1762466	128.2 ± 17.3	110.6 ± 16.4	-13.7316	0.000342541	0.00525814
BCL2L1	4290411	39.9 ± 1.2	49.2 ± 1.3	23.36	0.0008	0.0191	1654118	1018.8 ± 157.2	1158.1 ± 163.2	13.6694	0.00386918	0.032206
BCL7C	5260196	181 ± 1.1	201.5 ± 1.1	11.37	0.0001	0.0043	2371147	260.6 ± 41.6	221.5 ± 36.3	-15.0061	0.00132919	0.014759
BRD8	670397	188.2 ± 1.1	195.6 ± 1.1	3.9	0.0021	0.0332	1701711	120.5 ± 14.3	101.8 ± 13.5	-15.5174	0.00014735	0.00273279
BYSL	4860356	49.9 ± 1.2	57 ± 1.2	14.22	0.0021	0.0337	1682792	82.7 ± 16.8	117.5 ± 27.3	42.0735	3.27e-06	0.000126572
C10ORF73	770161	45.3 ± 1.2	34.5 ± 1.3	-23.86	0.0001	0.0054	1738047	43.2 ± 11.5	33.1 ± 6.5	-23.3207	3.04e-05	0.00076505
C14ORF131	6590520	202.2 ± 1.1	166 ± 1.1	-17.89	0	0	2186858	203.2 ± 30.4	175 ± 17.8	-13.8932	0.000726719	0.00928525
C14ORF28	4200253	106.4 ± 1.2	89.7 ± 1.2	-15.65	0.0003	0.0107	1807031	103 ± 13.9	88.2 ± 15.1	-14.4069	0.0021448	0.0209185
C14ORF80	7100008	32 ± 1.3	28.1 ± 1.2	-12.32	0.0006	0.0153	1653553	29.1 ± 5.5	37.1 ± 7.5	27.5791	0.000450804	0.0064893
C16ORF58	6940647	533.6 ± 1.1	500.2 ± 1.1	-6.25	0.0013	0.0253	1685289	507.3 ± 54.5	454.2 ± 59.1	-10.4649	0.00269855	0.024577
C17ORF90	940300	393 ± 1.1	367.6 ± 1.1	-6.45	0.0002	0.0085	2043615	416.8 ± 65.6	362.1 ± 69.4	-13.1224	0.00127921	0.0143391
C20ORF177	770221	161.6 ± 1.2	135.6 ± 1.2	-16.11	0.001	0.0209	1718712	241.4 ± 33.9	209.3 ± 34.9	-13.2745	0.000439771	0.00638413
C2ORF55	4220528	43.7 ± 1.3	56.4 ± 1.3	29.1	0.0001	0.0043	3243366	74.6 ± 18.7	126.8 ± 35.1	70.0847	9.97e-10	1.86e-07
C3ORF54	4200367	79 ± 1.2	73.1 ± 1.2	-7.5	0.0028	0.0403	1690454	119.7 ± 27.4	79.1 ± 16.8	-33.8813	1.88e-07	1.26e-05
C4ORF16	3710753	15.7 ± 1.2	17.6 ± 1.2	11.93	0.0038	0.0476	2207562	26.6 ± 5.6	30.1 ± 4.5	13.4053	0.00435701	0.0350103
C5ORF4	2190619	13.7 ± 1.3	15.8 ± 1.3	15.79	0.0033	0.044	1728742	251 ± 41.1	208.4 ± 41.7	-16.9918	0.000440944	0.00639194
C5ORF41	6840491	233.5 ± 1.2	177.6 ± 1.2	-23.95	0	0.0004	1776788	300.8 ± 53.2	248.9 ± 42	-17.2367	7.71e-06	0.000251433
C6ORF136	520201	150.4 ± 1.1	135.4 ± 1.1	-9.93	0.0007	0.0169	1813236	153.3 ± 22	118.9 ± 22.5	-22.4728	2.3e-06	9.64e-05
C6ORF141	3450632	72.2 ± 1.3	59.8 ± 1.3	-17.18	0.0029	0.0405	1761762	90.4 ± 35.1	70.6 ± 19.8	-21.9689	0.000423061	0.00622792
C6ORF145	5550307	61.6 ± 1.2	70.8 ± 1.2	15	0.0026	0.0383	1709026	118.1 ± 30.4	140.5 ± 37.5	18.9541	0.00657579	0.0464421
C7ORF27	360050	311.6 ± 1.1	274.4 ± 1.2	-11.94	0.0001	0.0065	1804498	349.6 ± 57.7	306.1 ± 37.7	-12.4426	0.0037983	0.031805
C7ORF55	5720102	836.1 ± 1.2	679.5 ± 1.2	-18.73	0.002	0.0324	3238680	827.2 ± 163.4	674.1 ± 127.4	-18.4992	0.000236318	0.00397585
C9ORF72	3780370	20.7 ± 1.2	23.3 ± 1.2	12.65	0.0025	0.0372	1741881	89.3 ± 15.2	115.8 ± 25.2	29.7129	5.9e-05	0.00129515
CADM1	1170445	112.6 ± 1.3	83.6 ± 1.3	-25.78	0	0.0029	1680132	121.9 ± 42.2	158.8 ± 86.7	30.2743	0.00147969	0.015939
CCDC121	6450048	48.2 ± 1.2	50.8 ± 1.2	5.46	0.0033	0.0442	2183772	43.5 ± 9.4	36.7 ± 6.5	-15.5483	0.00546729	0.0408972
CCDC49	730253	98.6 ± 1.1	87.1 ± 1.1	-11.69	0.0001	0.0041	1720233	102.6 ± 14.5	117.4 ± 19.5	14.3531	0.00392455	0.032606
CCRN4L	460484	22.1 ± 1.2	28 ± 1.3	26.66	0.0001	0.0045	1689378	32 ± 6.8	86.4 ± 39.2	169.836	5.83e-09	7.42e-07
CD69	6900634	15.5 ± 1.2	17.8 ± 1.2	15.22	0.0015	0.0277	2188333	26.7 ± 8.2	69.3 ± 40.4	159.545	1.44e-07	9.95e-06
CD74	4560047	59.4 ± 1.4	93.7 ± 1.5	57.8	0	0.001	1761464	176.2 ± 76	135.8 ± 56.5	-22.9486	0.00571674	0.0420967
CD8A	2970408	15.4 ± 1.3	19.4 ± 1.3	26.32	0.0005	0.0134	2353732	34.4 ± 12.7	46.4 ± 19.6	34.9698	0.00416926	0.0338759
CDC14B	6040037	238.5 ± 1.1	212.1 ± 1.2	-11.08	0.0015	0.0277	2379560	233.3 ± 33.9	209.6 ± 37	-10.1692	0.00450209	0.0358853
CEACAM1	5700753	51 ± 1.2	59.9 ± 1.3	17.38	0.0003	0.0111	1716815	55.6 ± 21.1	115.4 ± 65.2	107.399	1.5e-06	6.94e-05
CENPB	610056	976.8 ± 1.1	871.3 ± 1.1	-10.8	0	0.0029	1664028	880.4 ± 92.9	805.6 ± 77.8	-8.49199	0.00669437	0.0469807
CHMP2A	3290181	140.8 ± 1.2	127.5 ± 1.2	-9.43	0.0001	0.0058	1671893	776.4 ± 84.7	678.7 ± 89.4	-12.5736	0.000695338	0.00898119
CHORDC1	380528	42 ± 1.2	48 ± 1.2	14.42	0.0006	0.0153	1776337	70.5 ± 18.1	111 ± 32.9	57.538	3.26e-07	1.99e-05
CHRNB1	7650639	87.1 ± 1.1	99.1 ± 1.1	13.74	0.0003	0.0098	1741131	124.7 ± 19.3	96.8 ± 18.4	-22.3693	1.02e-05	0.000315786
CLEC16A	160224	134.4 ± 1.1	122.1 ± 1.1	-9.19	0	0.0005	1781752	154.3 ± 21.9	172.3 ± 18.7	11.707	0.00696991	0.0484558
CMTM6	1470520	204.4 ± 1.2	240.8 ± 1.2	17.82	0.0001	0.0064	1696494	224.8 ± 31.5	261.1 ± 47.2	16.1711	0.000288064	0.00460066
CSNK1D	1110736	103.4 ± 1.1	114.4 ± 1.1	10.58	0.0003	0.0107	1720708	150.8 ± 28	202.8 ± 43.5	34.4501	1.15e-05	0.000348839
CSRP2BP	1070551	131.6 ± 1.1	139.9 ± 1.1	6.32	0.0005	0.0138	1690386	154.5 ± 18	138.5 ± 19	-10.3454	0.00185203	0.0187119
CTPS2	2000064	251.5 ± 1.1	234.7 ± 1.1	-6.68	0.0039	0.049	2392352	256.4 ± 38.1	223 ± 35.6	-13.0284	0.000626337	0.00832891
CXCL2	4670390	13.1 ± 1.3	16.6 ± 1.3	27.19	0.0003	0.0102	1682636	27.4 ± 9.6	288.9 ± 164.1	952.396	5e-12	4.24e-09
CXCR4	1300280	24.4 ± 1.6	32.9 ± 1.5	34.94	0.0024	0.0362	2320888	26.3 ± 8.5	75 ± 41.6	185.443	1.93e-08	2.06e-06
CYP1B1	2120053	61.3 ± 1.4	89.8 ± 1.4	46.33	0	0.0014	1693338	128.8 ± 48.2	211.2 ± 77.9	63.9036	1.44e-06	6.71e-05
CYR61	3930605	169.7 ± 1.5	248 ± 1.7	46.1	0.0003	0.0095	2188264	202 ± 162.8	2259.3 ± 1083.5	1018.46	9e-12	6.02e-09
DBT	4060768	426 ± 1.2	326.6 ± 1.2	-23.33	0	0	1714990	561.6 ± 100	493.5 ± 58	-12.1285	0.00115653	0.0132881
DDX27	2600672	73.1 ± 1.1	65.2 ± 1.1	-10.83	0.0006	0.016	1676759	141 ± 23.9	173.8 ± 43.3	23.3174	0.0014406	0.0156727
DEDD	870364	347 ± 1.1	381.7 ± 1.1	9.99	0.0003	0.0106	1710710	30.2 ± 4.9	37.1 ± 6.3	22.9344	0.000443877	0.00641734
DFFA	50224	105 ± 1.3	80.5 ± 1.3	-23.31	0	0.0007	1667213	145.1 ± 24.9	127.9 ± 17.3	-11.848	0.00400339	0.033028
DHFRL1	2480768	102.4 ± 1.1	95.8 ± 1.1	-6.51	0.0021	0.0333	1762426	136.8 ± 18.6	114.1 ± 13	-16.5401	0.00018001	0.00320901
DHRS1	1470017	540.9 ± 1.2	498.4 ± 1.2	-7.86	0.0015	0.0275	1807206	528.4 ± 106.1	458.2 ± 81.7	-13.2943	0.000191788	0.00339011
DHX15	4590333	358.1 ± 1.1	384.3 ± 1.1	7.33	0	0.0024	1754839	537.3 ± 73.1	642.8 ± 115.2	19.6405	0.00055625	0.00763396
DIMT1L	1110114	421.8 ± 1.1	448.5 ± 1.1	6.31	0.002	0.0328	1803312	537.3 ± 52.3	609 ± 76.1	13.3368	0.00488174	0.0379326
DNAJA4	6480091	290.4 ± 1.1	262.9 ± 1.1	-9.47	0.0026	0.0385	1776998	295.9 ± 79.1	354.9 ± 80	19.9286	0.00031537	0.00493155
DNAJC27	620072	119.7 ± 1.2	98.4 ± 1.2	-17.81	0.0003	0.0106	1810436	103.9 ± 15.1	122.9 ± 27.5	18.189	0.00253394	0.0234745
DNAJC30	3440647	42 ± 1.2	37.2 ± 1.1	-11.41	0.0029	0.0404	1771824	102.9 ± 15.8	87.3 ± 11.6	-15.1422	0.00167059	0.0173917
DPH3	6250397	78.7 ± 1.1	84.7 ± 1.1	7.7	0.0001	0.0039	1679912	104.2 ± 26.3	130.6 ± 25	25.3393	0.000222704	0.00380699
DPP7	1240047	43.5 ± 1.3	51.4 ± 1.3	18.22	0.0004	0.0122	2252309	254.2 ± 40.8	216.5 ± 32.1	-14.8349	0.000221498	0.00379771
DSN1	3190102	57.3 ± 1.1	53.2 ± 1.2	-7.16	0.0034	0.0446	1715905	91.4 ± 11.9	76.9 ± 13.1	-15.8698	0.000174957	0.00314571
DUSP1	6860377	624.4 ± 1.4	796.3 ± 1.4	27.53	0.0002	0.0071	1781285	811.1 ± 322.8	2639.8 ± 1194.6	225.478	5.29e-10	1.1e-07
DUSP6	5260288	448.6 ± 1.2	569.4 ± 1.2	26.93	0	0.0002	1677466	70 ± 20.6	86.7 ± 21.9	23.9418	0.000923428	0.0111898
EBPL	5490477	113.9 ± 1.2	102.7 ± 1.2	-9.77	0.0023	0.0354	1805922	103.7 ± 18.9	92.7 ± 26.7	-10.5874	0.00206168	0.0202651
EED	5490253	41.5 ± 1.2	45.5 ± 1.2	9.45	0.0002	0.007	1796813	27.9 ± 5.1	32.7 ± 5.5	17.2813	0.0045456	0.0361137
EIF4A1	1450670	2588.1 ± 1.1	2848.6 ± 1.1	10.06	0.0002	0.0085	3251629	587.8 ± 133.7	709.1 ± 141.7	20.64	0.00153385	0.0163324
ETV3	4810343	30 ± 1.2	27.2 ± 1.2	-9.34	0.0029	0.041	1703180	43.9 ± 8.7	53 ± 12.1	20.7098	0.00547327	0.0409257
EVL	6550754	743 ± 1.2	663.7 ± 1.3	-10.67	0.0014	0.0265	1730622	873.6 ± 248.5	687.9 ± 174.8	-21.2545	0.00730504	0.0500971
EXTL2	1770746	58 ± 1.2	48.9 ± 1.2	-15.65	0	0.0016	1797950	161.2 ± 22.2	137.7 ± 19.3	-14.5375	0.000226365	0.0038566
FAM13A	4540376	568.1 ± 1.4	395.2 ± 1.5	-30.44	0.0003	0.0111	2401253	92.2 ± 55.9	61 ± 20	-33.7872	5.26e-07	2.95e-05
FBXO38	7570139	216.9 ± 1.1	196.3 ± 1.1	-9.48	0.0008	0.0183	1754811	201.6 ± 18.5	184.4 ± 16.3	-8.54331	0.00674739	0.0472292
FES	4120689	146.1 ± 1.1	136.9 ± 1.1	-6.25	0.0018	0.0301	1693650	136 ± 15.3	160.3 ± 24.3	17.8006	0.000270326	0.00436856
FKBP1A	5050427	732.5 ± 1.2	979.6 ± 1.3	33.72	0	0.0007	1702237	35.7 ± 10.1	47 ± 15.1	31.4475	2.9e-06	0.00011409
FLJ40113	3450369	22.9 ± 1.2	18.8 ± 1.2	-17.93	0	0.0023	1740620	35.6 ± 9.5	29.5 ± 6.2	-17.3621	0.00137083	0.0150968
FOXC1	2760079	165.9 ± 1.2	137.8 ± 1.3	-16.94	0	0.0015	1738401	246.2 ± 64.9	377.6 ± 137.9	53.3778	1.75e-08	1.89e-06
FRMD4A	1770008	407 ± 1.2	344.1 ± 1.2	-15.44	0.0001	0.0052	1678961	615.3 ± 143.3	519.8 ± 115.5	-15.5217	0.000618677	0.00825034
FRS3	4210717	106.3 ± 1.3	80.8 ± 1.3	-23.98	0	0.003	1772605	73.8 ± 12.1	59.3 ± 12.8	-19.7055	0.000388346	0.00581224
FYTTD1	1470050	31.9 ± 1.2	26.4 ± 1.2	-17.23	0	0.0018	1683786	49.8 ± 7.6	65 ± 18.3	30.3814	0.000191473	0.00339011
G3BP1	5720300	55.9 ± 1.2	65.2 ± 1.2	16.58	0.0011	0.023	2344455	171.2 ± 41	207.8 ± 43.8	21.3801	0.000257409	0.00421404
GBP1	6840035	86.8 ± 1.3	109.5 ± 1.3	26.15	0.0004	0.0116	2148785	193.9 ± 188.1	430.8 ± 180.3	122.194	1.18e-10	3.53e-08
GCC1	1570280	140.2 ± 1.1	158.1 ± 1.1	12.77	0.0013	0.0246	1682206	238.8 ± 31.6	278.9 ± 33.9	16.765	5.97e-05	0.00130858
GGCT	620187	90.4 ± 1.2	95.5 ± 1.3	5.67	0.0033	0.044	2101526	292.4 ± 77.6	326.2 ± 68.9	11.5535	0.00567419	0.0419125
GPR65	7570367	27.6 ± 1.2	35.4 ± 1.3	28.19	0.0016	0.0281	2232121	48.4 ± 16.7	68.9 ± 21	42.3085	5.3e-05	0.00118603
GPT	6130682	161.1 ± 1.3	114.6 ± 1.5	-28.85	0.0023	0.0357	1795257	133.4 ± 60	103.9 ± 38.1	-22.1364	0.000377293	0.00566932
GPX8	4730138	152.7 ± 1.2	135.7 ± 1.3	-11.13	0.0005	0.0132	3242038	238.8 ± 39	207.5 ± 36.4	-13.096	0.000653613	0.00858858
GRRP1	1710270	241.7 ± 1.2	201 ± 1.3	-16.85	0	0	2116299	345.9 ± 81.1	591 ± 193.9	70.8461	1.38e-07	9.73e-06
HECTD2	6250082	47.7 ± 1.1	41.5 ± 1.1	-12.95	0.0001	0.0052	1726636	59.9 ± 9.5	50.8 ± 7.6	-15.1125	0.00162682	0.017068
HLX	1050309	119.9 ± 1.3	142 ± 1.3	18.4	0.0012	0.0236	2087646	168 ± 42.5	304.9 ± 104.7	81.5179	1.7e-09	2.83e-07
HOXA2	2060471	32.5 ± 1.1	28.2 ± 1.2	-13.11	0.0022	0.0341	2107068	48.8 ± 9.3	37.7 ± 6.2	-22.5965	0.000122203	0.00234967
HOXA3	2900048	76.9 ± 1.3	60.7 ± 1.3	-21.09	0.0003	0.0095	1760647	79.1 ± 16.8	64.8 ± 11.8	-18.0102	0.000111286	0.0021866
HOXC9	2360484	84.7 ± 1.2	64.8 ± 1.2	-23.41	0	0	1718898	158.4 ± 31.8	110.8 ± 18.8	-30.0314	9.18e-08	6.99e-06
HPS6	2940301	244 ± 1.1	222.8 ± 1.1	-8.65	0.0004	0.0114	1718537	251 ± 36.4	206.4 ± 37.6	-17.7775	0.000437069	0.00637438
HSP90AA1	3390544	2024.9 ± 1.2	2223.6 ± 1.1	9.82	0.0011	0.0228	1691097	2647.1 ± 376.3	2985.2 ± 496.2	12.7718	0.00242997	0.0228339
HSPD1	6960072	925.2 ± 1.2	969.9 ± 1.2	4.83	0.001	0.0209	1766713	1061.1 ± 142	1209.8 ± 190.6	14.007	0.00272447	0.0247528
IFI16	3870594	249.2 ± 1.1	302 ± 1.2	21.19	0.0009	0.0192	1710937	380.3 ± 103.3	665.9 ± 225.3	75.1129	1.35e-07	9.68e-06
IFI27L1	460379	461.1 ± 1.1	433.4 ± 1.2	-5.99	0.0014	0.0256	3272500	470.5 ± 59.9	416.2 ± 70.3	-11.5458	0.00129951	0.0144891
IL11RA	2570646	79.4 ± 1.1	72 ± 1.1	-9.29	0.0009	0.0199	1664912	696.1 ± 96.6	627.7 ± 78.8	-9.82533	0.00425783	0.0344041
IL1R1	240274	61.1 ± 1.2	74 ± 1.3	21.02	0.0009	0.0192	1810584	139.3 ± 39	211 ± 87.3	51.4313	5.35e-06	0.00018822
IRF2BP2	6660768	100.9 ± 1.2	87.6 ± 1.2	-13.09	0.0005	0.0141	1671005	108.8 ± 30.9	134.5 ± 22.1	23.682	0.00165176	0.0172337
IRS1	1710091	240.4 ± 1.3	257.3 ± 1.4	7.03	0.0012	0.0236	1759232	325.3 ± 114.8	414.4 ± 142	27.3945	1.21e-05	0.000363595
ISCA1	5960221	231.8 ± 1.2	248.8 ± 1.1	7.36	0.0034	0.0448	1715931	134.5 ± 19.4	117.4 ± 15.1	-12.6767	0.000192758	0.00340406
ISG20L2	2690224	94.3 ± 1.1	81.9 ± 1.1	-13.21	0	0.0008	2090397	179 ± 18.4	206 ± 24	15.1109	0.000893843	0.0108873
KCNIP2	1850358	57.1 ± 1.4	71.4 ± 1.5	25.04	0.0001	0.0055	2325534	105.6 ± 51.8	78.8 ± 33.9	-25.4264	0.00505517	0.038744
KIAA0368	6400240	54.6 ± 1.2	48.3 ± 1.2	-11.48	0.0018	0.0304	2261882	60.2 ± 8.6	50.3 ± 5	-16.4686	2.67e-05	0.00069051
KIAA1026	1990427	33.3 ± 1.2	29.8 ± 1.1	-10.33	0	0.0018	1680399	36.7 ± 7.1	30.7 ± 5.3	-16.5026	0.00468309	0.0368602
KLF10	5720184	24.5 ± 1.3	29.6 ± 1.4	20.88	0.0038	0.0481	1667594	33.1 ± 6.8	48.1 ± 14.7	45.127	2.75e-05	0.000704577
KLF4	510044	66.7 ± 1.4	83.6 ± 1.4	25.42	0.0006	0.0148	2137789	259.5 ± 94.4	989 ± 396.6	281.076	7e-12	4.88e-09
KTI12	4610767	118.5 ± 1.1	127.7 ± 1.1	7.74	0	0.0021	1703226	157.6 ± 18.7	176.7 ± 19	12.0909	0.00411334	0.0336113
LEO1	2970674	82.6 ± 1.2	93.2 ± 1.1	12.91	0.001	0.0217	1801553	109 ± 14.4	124 ± 17.1	13.736	0.00190047	0.0191194
LITAF	3180672	1444.7 ± 1.2	1731 ± 1.2	19.81	0	0.0022	1713934	1897.3 ± 422.3	2693.5 ± 486.4	41.9643	4.03e-07	2.39e-05
LOC100128899	6380725	172.3 ± 1.4	122.4 ± 1.4	-28.98	0.0013	0.0246	3269484	369 ± 150.7	170.8 ± 53.8	-53.7009	3.23e-10	7.16e-08
LOC100129905	1470639	38.2 ± 1.3	27 ± 1.4	-29.21	0	0.0019	3263864	54 ± 14.8	113.6 ± 51.9	110.243	1.6e-06	7.37e-05
LOC100132060	4480176	144.9 ± 1.2	172.4 ± 1.3	18.99	0.0005	0.0139	3244611	185.8 ± 50.9	154.2 ± 35.6	-16.99	0.00152116	0.0162306
LOC642255	4730040	44 ± 1.1	49.4 ± 1.2	12.2	0.0002	0.0081	1679867	71.8 ± 15.4	62.3 ± 8.7	-13.2814	0.00253827	0.023503
LOC642367	1580424	26.3 ± 1.2	22.7 ± 1.2	-13.91	0.0037	0.0472	3292082	97.4 ± 14.1	83.9 ± 13.1	-13.8236	0.000997978	0.0118883
LOC644739	6770181	27.5 ± 1.2	23.3 ± 1.2	-15.27	0	0.0032	1671837	260.4 ± 66.3	206.1 ± 39.2	-20.8491	0.000200967	0.00350538
LOC645233	3170040	31.6 ± 1.2	26.5 ± 1.2	-16.06	0.0011	0.0229	3240721	71.3 ± 11.9	84.1 ± 16.2	18.0762	0.00137351	0.0151174
LOC647543	6960706	30 ± 1.3	26 ± 1.3	-13.42	0.002	0.0328	1671123	67.4 ± 21.8	56.4 ± 17.8	-16.3862	0.0017376	0.0178428
LOC650737	6250114	206 ± 1.3	159.9 ± 1.3	-22.37	0.0007	0.0174	1694708	262 ± 67.6	230 ± 57.3	-12.2175	0.000764416	0.00967353
LOC651309	6900520	112.4 ± 1.3	92.2 ± 1.3	-18	0.0036	0.0459	1742431	91.5 ± 21.6	65.7 ± 17	-28.2616	2.13e-06	8.97e-05
LOC653199	6770180	20.6 ± 1.2	17.7 ± 1.2	-14.04	0.0004	0.0128	1670378	48.3 ± 7.6	40.8 ± 6.7	-15.5272	0.000268958	0.00435393
LOC653352	290301	21.5 ± 1.3	16 ± 1.3	-25.55	0	0.0002	1660942	29 ± 6	37.3 ± 6.9	28.6564	0.000176298	0.00316078
LOC654342	4860747	55.1 ± 1.3	36.7 ± 1.4	-33.4	0	0.0001	1717060	89 ± 29	69 ± 19.8	-22.4618	0.000439647	0.00638413
LOC727948	7510102	38.2 ± 1.2	31.2 ± 1.2	-18.35	0	0.0002	1787823	40.7 ± 7.8	34.2 ± 5.2	-15.9061	0.00173191	0.0178232
LOC728037	7380619	62.2 ± 1.1	53.1 ± 1.2	-14.65	0.0022	0.0344	1814589	70.6 ± 17	59.1 ± 10.6	-16.3539	0.0065393	0.0462885
LOC728115	6510131	16 ± 1.3	18.6 ± 1.2	16.85	0.0006	0.016	3204117	30 ± 6.8	36.4 ± 6.6	21.2355	0.000404917	0.00600776
LOC728153	580703	143.8 ± 1.1	115.2 ± 1.2	-19.92	0	0	1771048	219.3 ± 32.5	263.6 ± 52.7	20.1846	0.00470504	0.0369712
LOC730183	6350181	97.1 ± 1.1	85.6 ± 1.2	-11.82	0.0009	0.0198	3306028	94.5 ± 14.2	84 ± 18.1	-11.1051	0.00240519	0.0226605
LRFN4	4490044	63.2 ± 1.2	71.3 ± 1.2	12.86	0.0009	0.0201	1809417	103.5 ± 20.4	86.2 ± 14.3	-16.7252	0.00280863	0.0252978
MAFF	1430138	38.8 ± 1.3	49.6 ± 1.3	27.89	0.0001	0.0053	1680139	59.4 ± 27.8	247.9 ± 120.2	317.69	9.87e-10	1.86e-07
MAP2K3	7160711	27.3 ± 1.3	33.8 ± 1.3	23.7	0.0028	0.0403	1790534	193.6 ± 46.1	321.8 ± 96.6	66.2483	1.02e-06	5.12e-05
MARCKSL1	6770242	118.4 ± 1.2	143.8 ± 1.2	21.51	0.0004	0.0126	1714433	150.6 ± 48.7	199.5 ± 52.7	32.4784	6.81e-06	0.000227982
MCL1	7380100	55.1 ± 1.3	69.1 ± 1.3	25.35	0.0002	0.0071	1756806	74.7 ± 31	202.2 ± 86.8	170.878	1.37e-09	2.36e-07
MEF2D	3940484	232.4 ± 1.1	202.4 ± 1.1	-12.93	0	0.002	1763228	259.6 ± 29.7	231.6 ± 27.8	-10.788	0.00655259	0.0463303
MFAP3	2710307	41 ± 1.1	46.7 ± 1.2	13.83	0.0001	0.0055	1708782	52.7 ± 9.9	64.8 ± 9.5	22.8236	5.9e-05	0.00129515
MGC42367	1780224	107.9 ± 1.3	136 ± 1.3	26.02	0.0008	0.0188	1776121	126 ± 43.5	215 ± 65	70.6694	1.62e-08	1.8e-06
MPZL2	3890228	41.3 ± 1.3	54 ± 1.4	30.54	0.0005	0.013	1752932	55.8 ± 19.7	122.8 ± 79.6	119.97	3e-09	4.38e-07
MTIF2	2230403	288.6 ± 1.1	259.2 ± 1.1	-10.19	0.0009	0.0192	1765520	293.2 ± 46.8	253.6 ± 42.8	-13.5105	0.00154314	0.0164094
MTRF1L	5550564	300.4 ± 1.1	278.5 ± 1.1	-7.28	0.002	0.0331	2175474	431.3 ± 53.9	476.5 ± 52.8	10.4818	0.00662645	0.0466775
MXD4	3710647	1157.8 ± 1.1	1064.5 ± 1.1	-8.06	0.0002	0.0075	1756541	1272.1 ± 230.4	1017.8 ± 162.3	-19.9855	2.57e-05	0.000671814
NAE1	6510619	124.2 ± 1.1	134.3 ± 1.1	8.2	0.0006	0.0148	1689665	557.6 ± 55.9	498.5 ± 47.1	-10.5969	0.00203451	0.0200924
NBPF1	6480561	31 ± 1.3	38.6 ± 1.4	24.34	0.0001	0.0034	2410421	56.8 ± 16.6	43.4 ± 11.8	-23.6426	2.05e-05	0.00055992
NDUFB6	1010768	919 ± 1.1	804.1 ± 1.1	-12.51	0.0001	0.0042	1763147	731.3 ± 108.5	650.6 ± 117.1	-11.0342	0.0045713	0.0362224
NDUFS7	70441	723.4 ± 1.1	645.6 ± 1.1	-10.75	0.0002	0.0086	1669966	698.9 ± 164.6	605.9 ± 117.1	-13.3059	0.00188961	0.0190304
NEDD9	6180048	109.5 ± 1.4	132.1 ± 1.3	20.6	0.0005	0.0131	2261076	197.9 ± 43.4	349.3 ± 94.2	76.4852	1e-12	1.69e-09
NFE2L2	2450064	442.2 ± 1.1	479.2 ± 1.1	8.37	0.0006	0.0152	1790909	618.6 ± 147.1	817.4 ± 163.3	32.126	6.01e-05	0.00131374
NFKB2	1710504	29.2 ± 1.2	36.4 ± 1.2	24.45	0	0.0002	2390859	43.3 ± 7.4	68.1 ± 22.1	57.5417	3.24e-06	0.000125659
NFKBIZ	50465	16.1 ± 1.2	17.8 ± 1.2	10.61	0.0029	0.0405	1719695	138.1 ± 68.8	614.3 ± 289.6	344.726	2.7e-11	1.36e-08
NNMT	2940746	323.5 ± 1.2	416.2 ± 1.3	28.64	0.0001	0.0045	1715508	507.3 ± 228.2	823.1 ± 341.9	62.2458	3.81e-05	0.000909337
NPEPL1	4670021	389.1 ± 1.1	359.9 ± 1.1	-7.5	0.0019	0.0318	1724194	367.5 ± 55.5	320.7 ± 48.9	-12.7262	0.00173089	0.0178225
NR2C2	7150382	30.1 ± 1.3	24.8 ± 1.3	-17.75	0.0018	0.0301	3251303	53.4 ± 9.3	48.3 ± 7	-9.54148	0.0050508	0.0387352
NRBF2	5290592	99.5 ± 1.2	114.3 ± 1.2	14.94	0.0003	0.0106	3237385	165.3 ± 33.3	199.2 ± 42.7	20.4945	0.000217714	0.00374647
NUP62	2510279	46.8 ± 1.1	53.1 ± 1.2	13.42	0.0022	0.035	1738681	660.6 ± 87.5	587 ± 104.2	-11.1389	0.00142301	0.0155172
NUP98	630162	14.2 ± 1.3	16 ± 1.2	12.25	0.0014	0.0261	1732776	32.8 ± 4.6	44.4 ± 11.9	35.1522	5.33e-05	0.0011904
OSBPL1A	7650243	1108.6 ± 1.2	878.1 ± 1.2	-20.8	0.0003	0.0095	1773063	511.5 ± 78	453 ± 66.5	-11.4356	0.00018326	0.00325771
PARVB	1820386	167 ± 1.2	205.1 ± 1.2	22.86	0	0.0018	1667592	65.1 ± 22.3	49.2 ± 11.9	-24.4736	3.78e-05	0.000902143
PDE4B	2480577	38.5 ± 1.4	51.6 ± 1.4	33.95	0.0002	0.0085	2340259	46.3 ± 18.4	131 ± 63.4	182.813	3.02e-09	4.38e-07
PDE7B	1240068	89 ± 1.2	81.6 ± 1.3	-8.36	0.0007	0.0175	1806533	112 ± 30.1	83.3 ± 18.6	-25.6213	5.65e-06	0.000195396
PDLIM1	1410010	177.8 ± 1.2	224.4 ± 1.3	26.23	0.0007	0.0163	1788955	323.3 ± 111.2	398.1 ± 121.4	23.1165	0.00110303	0.0128617
PDLIM5	6040608	26.2 ± 1.3	30.7 ± 1.2	17	0.0002	0.0084	2412281	65.6 ± 47.7	102.9 ± 28.9	56.7866	0.000261808	0.00425646
PGAM4	6110168	404.6 ± 1.1	447.5 ± 1.1	10.6	0.0011	0.023	1691104	235.7 ± 50.4	190.4 ± 39.5	-19.232	0.000191303	0.00339011
PHF20L1	6270035	34.9 ± 1.1	30.6 ± 1.2	-12.33	0.0004	0.0127	1732985	242.3 ± 18.4	272.6 ± 33.5	12.5344	0.00136868	0.0150819
PHKA2	1050059	221.1 ± 1.2	182.4 ± 1.2	-17.49	0.0001	0.0046	1814074	248.1 ± 41.9	221.3 ± 40.6	-10.7825	0.00257568	0.0237444
PIK3R1	6520630	23.8 ± 1.3	19.6 ± 1.3	-17.82	0.0004	0.0115	2289433	28.5 ± 10.1	38.7 ± 14	35.7795	0.00219927	0.0212626
PIPSL	4640070	185.8 ± 1.1	203.2 ± 1.2	9.35	0.0034	0.0449	1676763	227.9 ± 40.3	192.5 ± 22.2	-15.5065	0.00144413	0.015693
PKP4	5870100	41.2 ± 1.2	35.8 ± 1.2	-13.29	0.0004	0.0128	1749410	268.2 ± 37.4	241.9 ± 36.9	-9.80093	0.00350541	0.0299286
PLCB1	1940735	16.7 ± 1.2	18.6 ± 1.2	10.87	0.0009	0.0203	1723969	127.2 ± 30.6	109.3 ± 25.2	-14.093	0.00571116	0.0420967
PLEKHO2	3990546	138 ± 1.4	193.4 ± 1.3	40.12	0.0001	0.0045	1689968	372.6 ± 67.3	471.8 ± 100.4	26.5959	0.000101015	0.00201848
PLSCR1	3890609	31 ± 1.2	36.5 ± 1.2	17.66	0.0004	0.012	1745242	43 ± 13.3	62.1 ± 20.2	44.3976	5.43e-06	0.000190306
PNKD	6400128	114.5 ± 1.1	100.8 ± 1.1	-11.95	0.0004	0.0119	1711810	136.4 ± 30.4	110.9 ± 22.1	-18.6415	0.000285793	0.00457336
PNMA3	7320270	89.8 ± 1.3	66.5 ± 1.3	-26.01	0	0.001	1783805	103.2 ± 44.7	86.5 ± 30.8	-16.2172	0.000141823	0.00264549
PNPLA8	450458	99.9 ± 1.2	112.6 ± 1.2	12.79	0.0014	0.0268	1680223	202.8 ± 33.6	256.6 ± 57.6	26.5022	0.000838418	0.0104073
POTEF	4850138	2807.7 ± 1.2	3446 ± 1.2	22.73	0.0002	0.0075	3241758	4706.4 ± 920	5409.1 ± 844.5	14.9306	0.00562145	0.0416817
POU2F1	7320687	45.8 ± 1.1	39.2 ± 1.1	-14.35	0	0.0006	1794333	50.5 ± 8	43.1 ± 8.8	-14.671	0.00294261	0.0262412
PPARG	830019	2866 ± 1.1	2478 ± 1.2	-13.54	0.0013	0.0247	1687612	325.2 ± 134.7	487 ± 166.9	49.7222	1.39e-08	1.6e-06
PPP1R3E	1710113	43 ± 1.1	38.4 ± 1.1	-10.59	0.0009	0.0197	1735064	42.4 ± 5.4	37.8 ± 5	-10.817	0.00477944	0.0373379
PPTC7	1090546	83.8 ± 1.1	71.4 ± 1.2	-14.79	0	0.0007	1800855	186 ± 28.5	221.5 ± 44.8	19.0709	0.000256827	0.00421183
PRICKLE1	1770224	119.5 ± 1.2	93.8 ± 1.2	-21.48	0	0.0005	1741356	229.4 ± 50.2	191.9 ± 47.2	-16.3426	0.0031807	0.0278115
PUM1	1690500	771.6 ± 1.1	701.6 ± 1.1	-9.08	0.0001	0.0064	1783424	657.9 ± 87.6	588 ± 65.5	-10.6189	0.00172206	0.0177607
PUS3	4260100	81.3 ± 1.1	90.5 ± 1.1	11.34	0.0007	0.017	2097185	108.9 ± 22.4	134.6 ± 23.3	23.6626	0.00143815	0.0156551
PWWP2B	2650020	145.5 ± 1.1	159 ± 1.2	9.26	0.004	0.0498	1764609	238.5 ± 38.2	197.5 ± 32.2	-17.1932	6.58e-06	0.00022189
RARA	7050600	230.3 ± 1.2	281.9 ± 1.2	22.4	0.0028	0.0399	1716176	52.9 ± 11.2	43.3 ± 7	-18.1208	6.85e-05	0.00146811
RASIP1	6860475	464.7 ± 1.2	518.7 ± 1.2	11.61	0.0037	0.047	1755657	546.5 ± 107.6	880.6 ± 230.5	61.1449	3.48e-08	3.21e-06
RASL12	4480731	109.8 ± 1.2	94.1 ± 1.2	-14.37	0.0002	0.0085	1806403	122.9 ± 33.8	103.1 ± 25.7	-16.1299	0.00251245	0.0233673
RBM12	4880021	42.4 ± 1.2	46.5 ± 1.2	9.6	0.0022	0.0348	2329834	114.8 ± 16.9	146.8 ± 27.7	27.8532	0.000181197	0.00322408
RBM3	4260162	69.8 ± 1.2	57.8 ± 1.3	-17.19	0.0001	0.0048	2298261	27.9 ± 7.5	32.3 ± 6.8	15.7989	0.00537037	0.0404129
RBM43	7560296	103.1 ± 1.2	87.3 ± 1.2	-15.37	0.0005	0.013	3251415	162.9 ± 33.8	130.4 ± 28.8	-19.9612	0.000524338	0.0073186
RBPMS	610392	185 ± 1.2	208.2 ± 1.3	12.52	0.0001	0.0039	2323087	250.1 ± 56.6	213.4 ± 37.8	-14.659	0.00140956	0.0154152
RG9MTD1	2600079	74.4 ± 1.2	80.2 ± 1.2	7.69	0.0019	0.032	1672565	158.5 ± 38.8	188.2 ± 44.5	18.7673	0.00360674	0.0305584
RIPK5	2850661	41.4 ± 1.2	35.3 ± 1.2	-14.65	0.0001	0.0036	2352023	174.1 ± 88.1	143.4 ± 65.1	-17.6694	0.0013017	0.0145049
RP5-1022P6,2	3360553	94.5 ± 1.1	103.4 ± 1.2	9.42	0.0022	0.0346	1701111	99.4 ± 18.7	133.4 ± 34.3	34.1913	1.89e-06	8.3e-05
RPS19BP1	6590209	292 ± 1.1	265 ± 1.1	-9.23	0.0003	0.0098	2177965	282.1 ± 44	251.2 ± 40.3	-10.957	0.00463029	0.0365516
RYBP	840554	224.9 ± 1.3	173.7 ± 1.4	-22.76	0.0014	0.0263	1721842	345 ± 79.2	447.3 ± 109.6	29.6477	1.56e-05	0.000447796
S1PR1	4810768	188.1 ± 1.2	214.1 ± 1.2	13.82	0.0003	0.0105	3235853	284.7 ± 75.4	345.4 ± 73.6	21.3157	0.0022317	0.0214441
SAC3D1	4210692	245.2 ± 1.1	276.1 ± 1.2	12.6	0.0001	0.0062	1776674	271 ± 33.9	240.3 ± 25.8	-11.3264	0.00293222	0.0261857
SAT1	5490431	2264.8 ± 1.1	2638.8 ± 1.2	16.51	0.0018	0.0304	1753342	2558.8 ± 556.1	3334.8 ± 619.5	30.325	7.02e-08	5.7e-06
SBNO2	3190609	49.6 ± 1.2	55.3 ± 1.2	11.44	0.0028	0.0397	1808811	100.2 ± 28	182.8 ± 72.8	82.3336	1.6e-06	7.37e-05
SCML1	5570646	48.9 ± 1.1	42 ± 1.2	-14.08	0.0015	0.0277	1776653	204.3 ± 60.1	249.1 ± 61.6	21.93	0.000718426	0.00921531
SDCBP	6040324	972 ± 1.1	1065.8 ± 1.2	9.66	0.0008	0.0192	2363591	699.3 ± 164.9	817.5 ± 203.1	16.906	0.00300179	0.0265677
SEMA3F	5690167	35.2 ± 1.2	43.7 ± 1.3	24.06	0.0002	0.0065	1761540	58.8 ± 12.5	79 ± 20.7	34.3289	7.02e-06	0.000232567
SEMA6B	160368	36.1 ± 1.2	43.8 ± 1.2	21.29	0	0.0026	1712914	52.8 ± 9.5	75.5 ± 17.2	43.0146	3.51e-06	0.000133647
SHE	1440189	108.3 ± 1.3	120.2 ± 1.2	11.05	0.0022	0.0348	1712865	42.9 ± 7.3	48.7 ± 4.7	13.6439	0.00346054	0.0296761
SIK1	1690678	25.7 ± 1.4	35 ± 1.4	36.1	0	0.0022	1717639	39.6 ± 14.1	187.7 ± 93.9	374.484	6e-11	2.21e-08
SIX5	5810672	237.1 ± 1.1	209.2 ± 1.2	-11.76	0.0018	0.0301	1793672	196.9 ± 30.4	159.5 ± 33	-18.967	0.000154577	0.00283888
SLC20A2	6590037	61.7 ± 1.1	53.3 ± 1.2	-13.61	0.0009	0.0205	1813763	69.2 ± 16	86.7 ± 25.1	25.3847	0.000391852	0.00585076
SLC30A1	5490546	44.8 ± 1.2	51.6 ± 1.2	15.19	0.0021	0.0338	2067852	56 ± 10.7	64.9 ± 12.6	15.833	0.000827163	0.0103015
SLC35E3	7380152	162.8 ± 1.1	184.4 ± 1.1	13.33	0.0008	0.0177	1749521	246.7 ± 34.7	214.6 ± 30.8	-13.0152	0.000531459	0.00738516
SLFN11	3440358	97.1 ± 1.2	110 ± 1.2	13.3	0.0008	0.0192	2162860	177.3 ± 32.1	234.7 ± 42.8	32.3625	5.68e-06	0.00019585
SMAP1	6020201	57.7 ± 1.2	60.9 ± 1.2	5.51	0.0021	0.0339	1768271	182.3 ± 26.4	158.9 ± 27	-12.8502	0.00112853	0.0130539
SNAPC4	2070195	128.4 ± 1.1	119.3 ± 1.1	-7.07	0.0028	0.0398	1677484	141.6 ± 17.2	125.3 ± 16.2	-11.5725	0.000242038	0.0040218
SNRNP200	3170072	95.6 ± 1.1	87.6 ± 1.1	-8.36	0.0013	0.0246	1705928	106.6 ± 13.2	96.1 ± 11.9	-9.83211	0.00320517	0.0279477
SNX6	3420008	28 ± 1.2	32.1 ± 1.2	14.88	0.0031	0.0428	1807873	235.3 ± 35.8	205.9 ± 36.8	-12.4875	0.000565232	0.00771954
SOX13	4250167	197.9 ± 1.2	154.4 ± 1.2	-21.97	0	0.0001	1683755	189.1 ± 40	150.3 ± 34.4	-20.5458	0.000516505	0.00722007
SOX7	7160706	42.3 ± 1.2	33.6 ± 1.2	-20.57	0	0.0006	2134056	86.2 ± 33	175.6 ± 83.6	103.64	2.88e-07	1.81e-05
SPRY2	6590575	284.4 ± 1.2	304.7 ± 1.2	7.12	0.0003	0.0099	2089329	342.4 ± 59.8	488.1 ± 123.6	42.5624	2.92e-08	2.84e-06
SQLE	3120367	42 ± 1.2	51.1 ± 1.3	21.73	0.0028	0.0399	2041293	65.7 ± 21.5	115 ± 36.2	75.0049	5e-12	4.24e-09
SRFBP1	2260176	50.5 ± 1.1	44.2 ± 1.1	-12.36	0.0001	0.0058	1721024	71.5 ± 13.3	82.1 ± 11.7	14.7039	0.00659008	0.0464971
SRP54	1570279	32.9 ± 1.2	39.7 ± 1.2	20.55	0	0.0008	1663149	49.9 ± 11.1	43.1 ± 8.7	-13.7528	0.00188047	0.0189485
STARD13	3440184	141.4 ± 1.3	114 ± 1.3	-19.38	0.0023	0.0351	1660451	126.2 ± 29.8	189 ± 49.7	49.8286	8.52e-07	4.38e-05
STC1	2650730	28 ± 1.5	40.4 ± 1.6	44.26	0.0027	0.0392	1758164	72.4 ± 39.3	182.6 ± 63.7	152.138	2.46e-09	3.87e-07
STIM2	3840386	52.5 ± 1.1	47.3 ± 1.1	-9.81	0.0011	0.0226	3307858	42.6 ± 6.1	50.7 ± 6.4	19.0069	0.000212835	0.00369286
STK17B	2490719	56.1 ± 1.2	67.7 ± 1.2	20.76	0.0001	0.0049	1798543	65.2 ± 14.7	90 ± 23.2	38.207	5.55e-06	0.000192938
STOM	6290519	423.7 ± 1.3	491.9 ± 1.3	16.07	0.0028	0.0397	1696419	488.2 ± 132.1	568.1 ± 115	16.3753	0.00558942	0.0415305
STRA13	270605	303.3 ± 1.1	275 ± 1.1	-9.32	0	0.0005	1769634	337.8 ± 38.4	304.5 ± 41.8	-9.86506	0.00335598	0.0290363
TARDBP	2570139	132 ± 1.1	110.5 ± 1.2	-16.32	0.0003	0.0093	1677532	127.4 ± 17.3	112.2 ± 16.1	-11.9391	0.00506961	0.0387689
TBC1D24	3120161	46.8 ± 1.2	36.2 ± 1.2	-22.6	0	0.0009	1780197	30 ± 5.4	40.1 ± 6.5	33.9529	4.08e-06	0.000150868
TBX15	6060113	186 ± 1.2	148.5 ± 1.3	-20.16	0.0013	0.0252	1721580	172.5 ± 39.2	129.1 ± 26.1	-25.1505	3.63e-05	0.000879427
TCF20	3450707	113 ± 1.1	102.1 ± 1.1	-9.62	0.0001	0.0046	2368068	134.2 ± 14.2	118.9 ± 11.9	-11.3859	0.000490687	0.00692068
TDG	70162	124.3 ± 1.2	100.3 ± 1.2	-19.3	0	0.0007	1782331	216.6 ± 36.7	256.1 ± 52.9	18.2064	0.0053854	0.0404613
TEAD4	4040746	45.8 ± 1.2	37.9 ± 1.2	-17.29	0.0004	0.0119	1705301	44.5 ± 10.4	61.3 ± 19.4	37.6651	0.00149556	0.0160301
TMEM214	1820048	191.9 ± 1.1	216.6 ± 1.2	12.85	0.002	0.0323	3297644	271.4 ± 50.7	236.5 ± 42.1	-12.8392	0.00157178	0.0166294
TMEM54	4890563	76.2 ± 1.4	102.1 ± 1.3	34.01	0.001	0.0217	2059689	122.8 ± 36.6	108.1 ± 38.3	-11.9698	0.00208095	0.0204332
TNFAIP1	1690681	289.6 ± 1.1	312 ± 1.1	7.75	0.0007	0.017	1655429	340.1 ± 52.7	450.4 ± 86.5	32.4068	8.6e-06	0.000273817
TNFAIP8L1	6200187	54.9 ± 1.2	42.5 ± 1.3	-22.65	0	0.0007	1684346	131.9 ± 22.2	111.6 ± 27.6	-15.4079	0.00217805	0.0211334
TPM4	5910524	89.4 ± 1.2	107 ± 1.2	19.77	0.0012	0.0232	1653180	138.8 ± 31.3	190.2 ± 34	37.0331	1.97e-06	8.54e-05
TRIM52	6130044	63.6 ± 1.2	53.4 ± 1.2	-16.01	0	0.0019	1754130	91.1 ± 13.8	78.9 ± 8.1	-13.4008	0.00190439	0.0191384
TSC22D1	7320670	15.1 ± 1.2	18 ± 1.2	18.97	0.0002	0.0088	2412380	318.3 ± 71	469.5 ± 185.1	47.5038	0.000115833	0.00225015
TTC14	7000240	147.4 ± 1.2	121.2 ± 1.2	-17.79	0.0001	0.0057	1696757	215.2 ± 33.7	191.5 ± 32.7	-10.9904	0.00164212	0.0171857
TWIST2	2260242	296.6 ± 1.2	304.8 ± 1.3	2.74	0.0034	0.045	1677429	382 ± 91.8	304 ± 83.9	-20.4042	0.000137606	0.00258779
UACA	1690411	60.8 ± 1.2	51.6 ± 1.2	-15.17	0.0001	0.0041	1703273	65.6 ± 11.5	58.5 ± 9.8	-10.7877	0.00494125	0.0382217
UBN2	4010494	47.6 ± 1.2	38.4 ± 1.2	-19.33	0	0.0023	3248928	64.2 ± 11.3	51.2 ± 8.2	-20.1355	5.54e-05	0.00123191
UBQLN1	4230484	66.6 ± 1.2	70.4 ± 1.1	5.59	0.0041	0.0498	2351611	176.7 ± 33.6	217.2 ± 42.4	22.9311	6.49e-05	0.00140622
USP13	7160037	116 ± 1.3	93.2 ± 1.3	-19.61	0.0036	0.0461	3251526	153.6 ± 33.7	127.8 ± 16.6	-16.7915	0.000576066	0.00784307
USP21	3360445	48.3 ± 1.1	51 ± 1.2	5.46	0.0024	0.0366	2349006	58.2 ± 8.4	50.9 ± 8	-12.5835	0.0059008	0.0430313
USP24	830634	444.9 ± 1.1	411.6 ± 1.1	-7.49	0	0.0016	1684594	456.1 ± 54	397.2 ± 53.2	-12.9128	0.000230378	0.00390028
USP41	620332	19.1 ± 1.2	21.6 ± 1.2	13.08	0.0003	0.0093	1801931	34.7 ± 5.9	29 ± 3.7	-16.305	0.000199285	0.00348989
UTP3	5490102	72.3 ± 1.1	78.6 ± 1.1	8.76	0.0004	0.0118	1745423	199.1 ± 29.7	242 ± 52.7	21.5287	0.00296695	0.026346
WDR1	4860239	35.1 ± 1.3	43.8 ± 1.3	24.59	0.0009	0.0203	1780036	1192.2 ± 181.4	1384.1 ± 159.9	16.0916	2.28e-05	0.000605176
WTAP	1510193	101.9 ± 1.2	110.3 ± 1.2	8.27	0.0036	0.0461	1748904	175.7 ± 33.6	207.9 ± 39.2	18.3375	0.00136006	0.0150177
YAF2	780630	24.2 ± 1.2	20.8 ± 1.2	-13.9	0.0007	0.0166	1765606	84 ± 9.2	70.6 ± 12.7	-15.8882	9.06e-05	0.001835
YWHAH	4810653	1617 ± 1.2	1885.5 ± 1.2	16.6	0.0024	0.0368	1728512	2004.1 ± 375.6	2211.7 ± 310.9	10.3586	0.00126106	0.0142038
ZADH2	6040743	68.5 ± 1.3	49.7 ± 1.3	-27.37	0	0.0001	1795063	124.3 ± 49.8	76.6 ± 24.2	-38.4191	5.14e-05	0.00115945
ZBTB16	5080450	737.5 ± 1.5	539.2 ± 1.6	-26.89	0.0006	0.0148	2402817	426.3 ± 175.4	225.6 ± 93.8	-47.0788	1.11e-08	1.31e-06
ZBTB43	2060037	79.6 ± 1.1	60.5 ± 1.2	-23.96	0	0	1731113	145.9 ± 20.6	180.3 ± 36.2	23.5967	0.000221855	0.00380038
ZFP161	1030324	160.6 ± 1.1	148.7 ± 1.1	-7.4	0.0009	0.0205	1772522	163.3 ± 19.2	136.3 ± 17.5	-16.5718	0.000358902	0.00544507
ZHX3	3460270	124.7 ± 1.2	108.3 ± 1.2	-13.14	0	0.0007	1774387	163.2 ± 23.7	141.8 ± 31.5	-13.0939	0.00233332	0.0221611
ZMYND8	4760300	89.8 ± 1.1	77.2 ± 1.2	-14.07	0.0003	0.0109	2386179	90.3 ± 16.4	73.7 ± 11.2	-18.3494	2.06e-05	0.000561689
ZNF133	1940494	98.5 ± 1.1	87.7 ± 1.1	-11	0.0009	0.0204	2174081	88.6 ± 16.1	72 ± 13.4	-18.739	0.000473106	0.00671796
ZNF234	5720072	52.4 ± 1.2	45.6 ± 1.2	-13.06	0.0003	0.0099	2103397	113.6 ± 21	95.2 ± 19.3	-16.1477	0.000134821	0.00254553
ZNF282	160364	61.1 ± 1.2	65.4 ± 1.2	7.08	0.0026	0.0385	1668185	68.8 ± 8.7	61 ± 7.6	-11.3908	0.00436858	0.0350733
ZNF395	1980403	490 ± 1.2	404.6 ± 1.2	-17.41	0	0.0028	1772876	486.2 ± 82.3	362.1 ± 70	-25.5207	1.16e-05	0.000349589
ZNF514	870735	90.6 ± 1.2	73.2 ± 1.3	-19.15	0.0012	0.0241	2215211	135.4 ± 28.5	104.2 ± 32.3	-22.9831	3.43e-05	0.000840435
ZNF606	770484	30.3 ± 1.1	26.9 ± 1.2	-11.11	0.0036	0.046	1681829	33.9 ± 5.7	27.9 ± 4.2	-17.5536	0.000295059	0.00467826
ZNF644	4890289	44 ± 1.1	38.5 ± 1.1	-12.49	0.0007	0.0168	1671048	46.7 ± 6.3	57.5 ± 11.9	23.1007	0.000362006	0.00548334
ZSCAN2	3140022	89.9 ± 1.2	78.5 ± 1.2	-12.67	0.0021	0.0335	1726512	76.7 ± 10	68.1 ± 13	-11.1826	0.00608026	0.0440148
ZYX	7050484	168.7 ± 1.2	211.4 ± 1.3	25.29	0.0018	0.0309	2371169	275 ± 64.6	410.5 ± 108.5	49.2791	2.04e-05	0.000559504
*Kokosar et al SciRep, 2016
