# Supplementary material for: A Single Bout of Electroacupuncture Remodels Epigenetic and Transcriptional Changes in Adipose Tissue in Polycystic Ovary Syndrome
Source: Sci Rep. 2018 Jan 30;8:1878. doi: 10.1038/s41598-017-17919-5 (PMC5790004; doi:10.1038/s41598-017-17919-5)
Supplement: Supplementary file 4 — Supplementary Table 3 [file 41598_2017_17919_MOESM4_ESM.xls]

## Sheet: Supplementary Table 4
Supplementary Table 3. : Overlap between genes with reversed expression by a single bout of electroacupuncture and genes differentially expressed between cases and controls (Q < 0.05).
Differences in mRNA expression between PCOS vs Controls*							Changes in mRNA expression by electroacupuncture in women with PCOS
Gene symbol	Illumina ID	Controls	PCOS	Change (%)	P value	Q value	Illumina ID	Before electroacupuncture	After electrocupuncture	Change (%)	P value	Q value	Regulated by electroacupuncture
		Mean ± SD	Mean ± SD					Mean ± SD	Mean ± SD
ABR	620240	452.1 ± 1.1	388.2 ± 1.2	-14.13	0	0.0017	1672878	449.9 ± 73.1	505.6 ± 90.6	12.3838	0.0031908	0.027874	UP
ADIPOR2	6960685	1113.5 ± 1.2	980.9 ± 1.2	-11.91	0.0002	0.0075	2224833	1233.1 ± 313	1489.8 ± 471	20.8233	0.000606791	0.00813792	UP
AES	1230458	1019.4 ± 1.2	1202.4 ± 1.2	17.95	0.0015	0.0277	2333107	527.6 ± 85.2	446.9 ± 74.8	-15.2961	0.000715764	0.00918742	DOWN
AKAP12	6900706	21.5 ± 1.3	17.5 ± 1.3	-18.37	0.0034	0.0446	1686846	29.7 ± 6.2	63.5 ± 31	113.896	3.01e-07	1.88e-05	UP
AKAP13	3940440	239.4 ± 1.2	225.7 ± 1.2	-5.73	0.0034	0.0447	2396956	203.9 ± 33.3	261.8 ± 53.3	28.3902	1.19e-06	5.76e-05	UP
AKIRIN1	520040	131.7 ± 1.2	107.3 ± 1.2	-18.49	0	0	1802799	237.5 ± 53.2	279.1 ± 67.3	17.5203	0.00665132	0.0467827	UP
ARHGAP12	5340747	24.9 ± 1.2	28.1 ± 1.2	12.8	0.0019	0.0312	1753500	230.5 ± 25.2	195.3 ± 27.1	-15.2637	2.16e-05	0.000578197	DOWN
ARID5B	1410408	692.8 ± 1.2	623.3 ± 1.2	-10.04	0.0022	0.0341	1721626	528.3 ± 192	1090.4 ± 335	106.411	4.23e-08	3.81e-06	UP
BANP	3780450	63.5 ± 1.2	54.5 ± 1.2	-14.27	0.0005	0.0139	1663631	494.9 ± 84.2	599.6 ± 106.9	21.1486	0.000272113	0.00438826	UP
BAZ1A	1240097	35.6 ± 1.2	32 ± 1.2	-10.23	0.0029	0.0409	1742230	169.9 ± 48.2	218.4 ± 59.8	28.4957	0.000783497	0.00986383	UP
BCL7C	5260196	181 ± 1.1	201.5 ± 1.1	11.37	0.0001	0.0043	2371147	260.6 ± 41.6	221.5 ± 36.3	-15.0061	0.00132919	0.014759	DOWN
BRD8	670397	188.2 ± 1.1	195.6 ± 1.1	3.9	0.0021	0.0332	1701711	120.5 ± 14.3	101.8 ± 13.5	-15.5174	0.00014735	0.00273279	DOWN
C14ORF80	7100008	32 ± 1.3	28.1 ± 1.2	-12.32	0.0006	0.0153	1653553	29.1 ± 5.5	37.1 ± 7.5	27.5791	0.000450804	0.0064893	UP
C5ORF4	2190619	13.7 ± 1.3	15.8 ± 1.3	15.79	0.0033	0.044	1728742	251 ± 41.1	208.4 ± 41.7	-16.9918	0.000440944	0.00639194	DOWN
CADM1	1170445	112.6 ± 1.3	83.6 ± 1.3	-25.78	0	0.0029	1680132	121.9 ± 42.2	158.8 ± 86.7	30.2743	0.00147969	0.015939	UP
CCDC121	6450048	48.2 ± 1.2	50.8 ± 1.2	5.46	0.0033	0.0442	2183772	43.5 ± 9.4	36.7 ± 6.5	-15.5483	0.00546729	0.0408972	DOWN
CCDC49	730253	98.6 ± 1.1	87.1 ± 1.1	-11.69	0.0001	0.0041	1720233	102.6 ± 14.5	117.4 ± 19.5	14.3531	0.00392455	0.032606	UP
CD74	4560047	59.4 ± 1.4	93.7 ± 1.5	57.8	0	0.001	1761464	176.2 ± 76	135.8 ± 56.5	-22.9486	0.00571674	0.0420967	DOWN
CHRNB1	7650639	87.1 ± 1.1	99.1 ± 1.1	13.74	0.0003	0.0098	1741131	124.7 ± 19.3	96.8 ± 18.4	-22.3693	1.02e-05	0.000315786	DOWN
CLEC16A	160224	134.4 ± 1.1	122.1 ± 1.1	-9.19	0	0.0005	1781752	154.3 ± 21.9	172.3 ± 18.7	11.707	0.00696991	0.0484558	UP
CSRP2BP	1070551	131.6 ± 1.1	139.9 ± 1.1	6.32	0.0005	0.0138	1690386	154.5 ± 18	138.5 ± 19	-10.3454	0.00185203	0.0187119	DOWN
DDX27	2600672	73.1 ± 1.1	65.2 ± 1.1	-10.83	0.0006	0.016	1676759	141 ± 23.9	173.8 ± 43.3	23.3174	0.0014406	0.0156727	UP
DNAJA4	6480091	290.4 ± 1.1	262.9 ± 1.1	-9.47	0.0026	0.0385	1776998	295.9 ± 79.1	354.9 ± 80	19.9286	0.00031537	0.00493155	UP
DNAJC27	620072	119.7 ± 1.2	98.4 ± 1.2	-17.81	0.0003	0.0106	1810436	103.9 ± 15.1	122.9 ± 27.5	18.189	0.00253394	0.0234745	UP
DPP7	1240047	43.5 ± 1.3	51.4 ± 1.3	18.22	0.0004	0.0122	2252309	254.2 ± 40.8	216.5 ± 32.1	-14.8349	0.000221498	0.00379771	DOWN
ETV3	4810343	30 ± 1.2	27.2 ± 1.2	-9.34	0.0029	0.041	1703180	43.9 ± 8.7	53 ± 12.1	20.7098	0.00547327	0.0409257	UP
FES	4120689	146.1 ± 1.1	136.9 ± 1.1	-6.25	0.0018	0.0301	1693650	136 ± 15.3	160.3 ± 24.3	17.8006	0.000270326	0.00436856	UP
FOXC1	2760079	165.9 ± 1.2	137.8 ± 1.3	-16.94	0	0.0015	1738401	246.2 ± 64.9	377.6 ± 137.9	53.3778	1.75e-08	1.89e-06	UP
FYTTD1	1470050	31.9 ± 1.2	26.4 ± 1.2	-17.23	0	0.0018	1683786	49.8 ± 7.6	65 ± 18.3	30.3814	0.000191473	0.00339011	UP
GRRP1	1710270	241.7 ± 1.2	201 ± 1.3	-16.85	0	0	2116299	345.9 ± 81.1	591 ± 193.9	70.8461	1.38e-07	9.73e-06	UP
IRF2BP2	6660768	100.9 ± 1.2	87.6 ± 1.2	-13.09	0.0005	0.0141	1671005	108.8 ± 30.9	134.5 ± 22.1	23.682	0.00165176	0.0172337	UP
ISCA1	5960221	231.8 ± 1.2	248.8 ± 1.1	7.36	0.0034	0.0448	1715931	134.5 ± 19.4	117.4 ± 15.1	-12.6767	0.000192758	0.00340406	DOWN
ISG20L2	2690224	94.3 ± 1.1	81.9 ± 1.1	-13.21	0	0.0008	2090397	179 ± 18.4	206 ± 24	15.1109	0.000893843	0.0108873	UP
KCNIP2	1850358	57.1 ± 1.4	71.4 ± 1.5	25.04	0.0001	0.0055	2325534	105.6 ± 51.8	78.8 ± 33.9	-25.4264	0.00505517	0.038744	DOWN
LOC100129905	1470639	38.2 ± 1.3	27 ± 1.4	-29.21	0	0.0019	3263864	54 ± 14.8	113.6 ± 51.9	110.243	1.6e-06	7.37e-05	UP
LOC100132060	4480176	144.9 ± 1.2	172.4 ± 1.3	18.99	0.0005	0.0139	3244611	185.8 ± 50.9	154.2 ± 35.6	-16.99	0.00152116	0.0162306	DOWN
LOC642255	4730040	44 ± 1.1	49.4 ± 1.2	12.2	0.0002	0.0081	1679867	71.8 ± 15.4	62.3 ± 8.7	-13.2814	0.00253827	0.023503	DOWN
LOC645233	3170040	31.6 ± 1.2	26.5 ± 1.2	-16.06	0.0011	0.0229	3240721	71.3 ± 11.9	84.1 ± 16.2	18.0762	0.00137351	0.0151174	UP
LOC653352	290301	21.5 ± 1.3	16 ± 1.3	-25.55	0	0.0002	1660942	29 ± 6	37.3 ± 6.9	28.6564	0.000176298	0.00316078	UP
LOC728153	580703	143.8 ± 1.1	115.2 ± 1.2	-19.92	0	0	1771048	219.3 ± 32.5	263.6 ± 52.7	20.1846	0.00470504	0.0369712	UP
LRFN4	4490044	63.2 ± 1.2	71.3 ± 1.2	12.86	0.0009	0.0201	1809417	103.5 ± 20.4	86.2 ± 14.3	-16.7252	0.00280863	0.0252978	DOWN
MTRF1L	5550564	300.4 ± 1.1	278.5 ± 1.1	-7.28	0.002	0.0331	2175474	431.3 ± 53.9	476.5 ± 52.8	10.4818	0.00662645	0.0466775	UP
NAE1	6510619	124.2 ± 1.1	134.3 ± 1.1	8.2	0.0006	0.0148	1689665	557.6 ± 55.9	498.5 ± 47.1	-10.5969	0.00203451	0.0200924	DOWN
NBPF1	6480561	31 ± 1.3	38.6 ± 1.4	24.34	0.0001	0.0034	2410421	56.8 ± 16.6	43.4 ± 11.8	-23.6426	2.05e-05	0.00055992	DOWN
NUP62	2510279	46.8 ± 1.1	53.1 ± 1.2	13.42	0.0022	0.035	1738681	660.6 ± 87.5	587 ± 104.2	-11.1389	0.00142301	0.0155172	DOWN
PARVB	1820386	167 ± 1.2	205.1 ± 1.2	22.86	0	0.0018	1667592	65.1 ± 22.3	49.2 ± 11.9	-24.4736	3.78e-05	0.000902143	DOWN
PGAM4	6110168	404.6 ± 1.1	447.5 ± 1.1	10.6	0.0011	0.023	1691104	235.7 ± 50.4	190.4 ± 39.5	-19.232	0.000191303	0.00339011	DOWN
PHF20L1	6270035	34.9 ± 1.1	30.6 ± 1.2	-12.33	0.0004	0.0127	1732985	242.3 ± 18.4	272.6 ± 33.5	12.5344	0.00136868	0.0150819	UP
PIK3R1	6520630	23.8 ± 1.3	19.6 ± 1.3	-17.82	0.0004	0.0115	2289433	28.5 ± 10.1	38.7 ± 14	35.7795	0.00219927	0.0212626	UP
PIPSL	4640070	185.8 ± 1.1	203.2 ± 1.2	9.35	0.0034	0.0449	1676763	227.9 ± 40.3	192.5 ± 22.2	-15.5065	0.00144413	0.015693	DOWN
PLCB1	1940735	16.7 ± 1.2	18.6 ± 1.2	10.87	0.0009	0.0203	1723969	127.2 ± 30.6	109.3 ± 25.2	-14.093	0.00571116	0.0420967	DOWN
PPARG	830019	2866 ± 1.1	2478 ± 1.2	-13.54	0.0013	0.0247	1687612	325.2 ± 134.7	487 ± 166.9	49.7222	1.39e-08	1.6e-06	UP
PPTC7	1090546	83.8 ± 1.1	71.4 ± 1.2	-14.79	0	0.0007	1800855	186 ± 28.5	221.5 ± 44.8	19.0709	0.000256827	0.00421183	UP
PWWP2B	2650020	145.5 ± 1.1	159 ± 1.2	9.26	0.004	0.0498	1764609	238.5 ± 38.2	197.5 ± 32.2	-17.1932	6.58e-06	0.00022189	DOWN
RARA	7050600	230.3 ± 1.2	281.9 ± 1.2	22.4	0.0028	0.0399	1716176	52.9 ± 11.2	43.3 ± 7	-18.1208	6.85e-05	0.00146811	DOWN
RBM3	4260162	69.8 ± 1.2	57.8 ± 1.3	-17.19	0.0001	0.0048	2298261	27.9 ± 7.5	32.3 ± 6.8	15.7989	0.00537037	0.0404129	UP
RBPMS	610392	185 ± 1.2	208.2 ± 1.3	12.52	0.0001	0.0039	2323087	250.1 ± 56.6	213.4 ± 37.8	-14.659	0.00140956	0.0154152	DOWN
RYBP	840554	224.9 ± 1.3	173.7 ± 1.4	-22.76	0.0014	0.0263	1721842	345 ± 79.2	447.3 ± 109.6	29.6477	1.56e-05	0.000447796	UP
SAC3D1	4210692	245.2 ± 1.1	276.1 ± 1.2	12.6	0.0001	0.0062	1776674	271 ± 33.9	240.3 ± 25.8	-11.3264	0.00293222	0.0261857	DOWN
SCML1	5570646	48.9 ± 1.1	42 ± 1.2	-14.08	0.0015	0.0277	1776653	204.3 ± 60.1	249.1 ± 61.6	21.93	0.000718426	0.00921531	UP
SLC20A2	6590037	61.7 ± 1.1	53.3 ± 1.2	-13.61	0.0009	0.0205	1813763	69.2 ± 16	86.7 ± 25.1	25.3847	0.000391852	0.00585076	UP
SLC35E3	7380152	162.8 ± 1.1	184.4 ± 1.1	13.33	0.0008	0.0177	1749521	246.7 ± 34.7	214.6 ± 30.8	-13.0152	0.000531459	0.00738516	DOWN
SMAP1	6020201	57.7 ± 1.2	60.9 ± 1.2	5.51	0.0021	0.0339	1768271	182.3 ± 26.4	158.9 ± 27	-12.8502	0.00112853	0.0130539	DOWN
SNX6	3420008	28 ± 1.2	32.1 ± 1.2	14.88	0.0031	0.0428	1807873	235.3 ± 35.8	205.9 ± 36.8	-12.4875	0.000565232	0.00771954	DOWN
SOX7	7160706	42.3 ± 1.2	33.6 ± 1.2	-20.57	0	0.0006	2134056	86.2 ± 33	175.6 ± 83.6	103.64	2.88e-07	1.81e-05	UP
SRFBP1	2260176	50.5 ± 1.1	44.2 ± 1.1	-12.36	0.0001	0.0058	1721024	71.5 ± 13.3	82.1 ± 11.7	14.7039	0.00659008	0.0464971	UP
SRP54	1570279	32.9 ± 1.2	39.7 ± 1.2	20.55	0	0.0008	1663149	49.9 ± 11.1	43.1 ± 8.7	-13.7528	0.00188047	0.0189485	DOWN
STARD13	3440184	141.4 ± 1.3	114 ± 1.3	-19.38	0.0023	0.0351	1660451	126.2 ± 29.8	189 ± 49.7	49.8286	8.52e-07	4.38e-05	UP
STIM2	3840386	52.5 ± 1.1	47.3 ± 1.1	-9.81	0.0011	0.0226	3307858	42.6 ± 6.1	50.7 ± 6.4	19.0069	0.000212835	0.00369286	UP
TBC1D24	3120161	46.8 ± 1.2	36.2 ± 1.2	-22.6	0	0.0009	1780197	30 ± 5.4	40.1 ± 6.5	33.9529	4.08e-06	0.000150868	UP
TDG	70162	124.3 ± 1.2	100.3 ± 1.2	-19.3	0	0.0007	1782331	216.6 ± 36.7	256.1 ± 52.9	18.2064	0.0053854	0.0404613	UP
TEAD4	4040746	45.8 ± 1.2	37.9 ± 1.2	-17.29	0.0004	0.0119	1705301	44.5 ± 10.4	61.3 ± 19.4	37.6651	0.00149556	0.0160301	UP
TMEM214	1820048	191.9 ± 1.1	216.6 ± 1.2	12.85	0.002	0.0323	3297644	271.4 ± 50.7	236.5 ± 42.1	-12.8392	0.00157178	0.0166294	DOWN
TMEM54	4890563	76.2 ± 1.4	102.1 ± 1.3	34.01	0.001	0.0217	2059689	122.8 ± 36.6	108.1 ± 38.3	-11.9698	0.00208095	0.0204332	DOWN
TWIST2	2260242	296.6 ± 1.2	304.8 ± 1.3	2.74	0.0034	0.045	1677429	382 ± 91.8	304 ± 83.9	-20.4042	0.000137606	0.00258779	DOWN
USP21	3360445	48.3 ± 1.1	51 ± 1.2	5.46	0.0024	0.0366	2349006	58.2 ± 8.4	50.9 ± 8	-12.5835	0.0059008	0.0430313	DOWN
USP41	620332	19.1 ± 1.2	21.6 ± 1.2	13.08	0.0003	0.0093	1801931	34.7 ± 5.9	29 ± 3.7	-16.305	0.000199285	0.00348989	DOWN
ZBTB43	2060037	79.6 ± 1.1	60.5 ± 1.2	-23.96	0	0	1731113	145.9 ± 20.6	180.3 ± 36.2	23.5967	0.000221855	0.00380038	UP
ZNF282	160364	61.1 ± 1.2	65.4 ± 1.2	7.08	0.0026	0.0385	1668185	68.8 ± 8.7	61 ± 7.6	-11.3908	0.00436858	0.0350733	DOWN
ZNF644	4890289	44 ± 1.1	38.5 ± 1.1	-12.49	0.0007	0.0168	1671048	46.7 ± 6.3	57.5 ± 11.9	23.1007	0.000362006	0.00548334	UP
*Kokosar et al SciRep, 2016
