# Supplementary material for: A Single Bout of Electroacupuncture Remodels Epigenetic and Transcriptional Changes in Adipose Tissue in Polycystic Ovary Syndrome
Source: Sci Rep. 2018 Jan 30;8:1878. doi: 10.1038/s41598-017-17919-5 (PMC5790004; doi:10.1038/s41598-017-17919-5)
Supplement: Supplementary file 5 — Supplementary Table 4 [file 41598_2017_17919_MOESM5_ESM.xls]

## Sheet: Supplementary Table 5
Supplementary Table 4. Significant gene sets contributing to Z-score in Ingenuity Pathway Analysis for expression pathways that are up-regulated by a single bout of electroacupunctur in adipose tissue in women PCOS.
Pathways (Gene Set Name)	Genes contributing to Z score (Enrichment Score)
Acute Phase Response Signaling	ABCG1,ACACA,CCL2,CLU,IL6,IL18RAP,IL1B,IL1R1,IL1R2,IL1RL1,IL1RN,LBP,LDLR,LY96,MSR1,
	NFKB1,NFKB2,PTGS2,RBP4,S100A8,SERPINA1,SERPINF1,TLR4,TNFRSF1B
TREM1 Signaling	CD83,CD86,CXCL8,ICAM1,IL6,IL1B,IL1RL1,ITGA5,JAK2,LAT2,MAPK1,MYD88,NFKB1,NFKB2,PLCG2,TLR4
Leukocyte Extravasation Signaling	ABL1,ACTA2,ACTB,ACTG1, ARHGAP9,CD44,CLDN5,CTNNA1,CXCL12,CXCR4,EZR,GNAI3,ICAM1,IRS1,ITGA5,ITK,MAPK1,MMP3,
	MMP25,NCF2,NCF4,PIK3R1,PIK3R3,PLCG2,PRKCB,PRKCD,PRKCH,PXN,RAP1A,RASSF5, SIPA1,VASP,VCAM1,VCL,WAS,WIPF1
IL-6 Signaling	CXCL8,FOS,IL6,IL18RAP,IL1B,IL1R1,IL1R2,IL1RL1,IL1RN,IRS1,JAK2,JUN,LBP,MAP2K3,MAPK1,MCL1,NFKB1,
	NFKB2,NFKBIA,NFKBIE,PIK3R1,PIK3R3,SOCS1,SOCS3,TAB1,TNFAIP6,TNFRSF1B
Production of NO and ROS in Macrophages	CXCL8,FOS,IL6,IL18RAP,IL1B,IL1R1,IL1R2,IL1RL1,IL1RN,IRS1,JAK2,JUN,LBP,MAP2K3,MAPK1,MCL1,NFKB1,NFKB2,NFKBIA,
	NFKBIE,PIK3R1,PIK3R3,SOCS1,SOCS3,TAB1,TNFAIP6,TNFRSF1B
Fcγ Receptor-mediated Phagocytosis in Macrophages and Monocytes	ACTA2,ACTB,ACTG1,ACTR3,ARPC1A,EZR,FCGR3A/FCGR3B,FGR,FYB,HCK,HMOX1,LCP2,LYN,MAPK1,PIK3R1,PIK3R3,PRKCB,
	PRKCD,PRKCH,PXN,VASP,WAS
Protein Kinase A Signaling	ACP1,AKAP8,AKAP11,AKAP12,AKAP13,ANAPC4,ATF4,CAMK2G,CDC16,CDC14B,CREB5,DUSP1,DUSP2,DUSP6,GNA13,GNAI3,
	GSK3B,ITPR1,KDELR3,LEF1,MAPK1,MYL4,NFATC1,NFATC3,NFKB1,NFKB2,NFKBIA,NFKBIE,NOS3,PDE4B,PDE4D,PHKA2,PLCG2,
	PPP1R10,PPP1R12A,PPP1R3C, PRKCB,PRKCD,PRKCH,PTGS2,PTPN12,PTPN22,PTPRE,PXN,PYGB,RAP1A,UBASH3B,VASP,YWHAH
NRF2-mediated Oxidative Stress Response	ACTA2,ACTB,ACTG1,ATF4,CDC34,DNAJA4,DNAJB1,DNAJB4,DNAJB11,DNAJC4,DNAJC17,EIF2AK3,FOS,GSK3B,GSTM2,GSTM4,
	HERPUD1,HMOX1,HSPB8,IRS1,JUN,JUND,MAF,MAFG,MAP2K3,MAPK1,NFE2L2,PIK3R1,PIK3R3,PRKCB,PRKCD,PRKCH,SOD2
MIF Regulation of Innate Immunity	CD74,FOS,JUN,LY96,MAPK1,NFKB1,NFKB2,NFKBIA,NFKBIE,PTGS2,TLR4
Dendritic Cell Maturation	ATF4,CCR7,CD83,CD86,CD1D,CREB5,FCGR3A/FCGR3B,ICAM1,IL6,IL1B,IL1RN,IRF8,IRS1,JAK2,MAPK1,MYD88,NFKB1,NFKB2,
	NFKBIA,NFKBIE,PIK3R1,PIK3R3,PLCG2,RELB,TAB1,TLR4,TNFRSF1B
Toll- Like Receptor Signaling	FOS,IL1B,IL1RL1,IL1RN,JUN,LBP,LY96,MAP2K3,MAPK1,MYD88,NFKB1,NFKB2,NFKBIA,TAB1,TLR4,TNFAIP3
Prolactin Signaling	FOS,IRF1,IRS1,JAK2,JUN,MAPK1,MYC,PIK3R1,PIK3R3,PLCG2,PRKCB,PRKCD,PRKCH,SOCS1,SOCS2,SOCS3,SOCS4,SP1
MIF-mediated Glucocorticoid regulation	CD74,LY96,MAPK1,NFKB1,NFKB2,NFKBIA,NFKBIE,PTGS2,TLR4
Role of IL-17F in Allergic Inflammatory Airway Diseases	ATF4,CCL2,CREB5,CXCL8,IL6,IL1B,MAPK1,NFKB1,NFKB2
B Cell Receptor Signaling	ABL1, ATF4,BCL6,BCL10,CAMK2G,CREB5,EBF1,EGR1,GSK3B,INPP5B,INPP5K,IRS1,JUN,LYN,MAP2K3,MAPK1,NFATC1,NFATC3, NFATC1,NFATC3,NFKB1,NFKB2,NFKBIA,NFKBIE,PIK3R1,PIK3R3,PLCG2,PRKCB,RAP1A,RASSF5
	NFKB1,NFKB2,NFKBIA,NFKBIE,PIK3R1,PIK3R3,PLCG2,PRKCB,RAP1A,RASSF5
Aryl Hydrocarbon Receptor Signaling	AHR,ALDH1A3,ALDH3A2,CDK2,CDKN1A,CYP1B1,FAS,FOS,GSTM2,GSTM4,HSP90AA1,IL6,IL1B,JUN,MAPK1,MCM7,MYC,NCOA7,
	NFE2L2,NFKB1,NFKB2,RARA,SP1,TGM2
HMGB1 Signaling	CCL2,CXCL8,FOS,ICAM1,IL6,IL1B,IL1R1,IRS1,JUN,MAP2K3,MAPK1,NFKB1,NFKB2,OSM,PIK3R1,PIK3R3,RHOJ,RHOU,SERPINE1,
	SP1,TLR4,TNFRSF1B,VCAM1
B-cell Activating Factor Signaling	FOS,JUN,MAPK1,NFATC1,NFATC3,NFKB1,NFKB2,NFKBIA,NFKBIE,TRAF5
April Mediated Signaling	FOS,JUN,MAPK1,NFATC1,NFATC3,NFKB1,NFKB2,NFKBIA,NFKBIE,TRAF5
Tec Kinase Signaling	ACTA2,ACTB,ACTG1,FAS,FGR,FOS,GNA13,GNAI3,HCK,IRS1,ITGA5,ITK,JAK2,LYN,NFKB1,NFKB2,PIK3R1,PIK3R3,PLCG2,PRKCB,
	PRKCD,PRKCH,RHOJ,RHOU,TLR4,WAS
Type I Diabetes Melitus Signaling	CD86,FAS,HSPD1,IL1B,IL1R1,IRF1,JAK2,MAP2K3,MAPK1,MYD88,NFKB1,NFKB2,NFKBIA,NFKBIE,SOCS1,SOCS2,SOCS3,SOCS4,
	TNFRSF1B
Role of NFAT in Regulation of the Immune Response	CD86,CSNK1D,CSNK1E,FCGR3A/FCGR3B,FOS,GNA13,GNAI3,GSK3B,IRS1,ITK,ITPR1,JUN,LCP2,LYN,MAPK1,MEF2A,MEF2D,NFATC1,
	NFATC3,NFKB1,NFKB2,NFKBIA,NFKBIE,PIK3R1,PIK3R3,PLCG2,RCAN1
