# Supplementary material for: A Single Bout of Electroacupuncture Remodels Epigenetic and Transcriptional Changes in Adipose Tissue in Polycystic Ovary Syndrome
Source: Sci Rep. 2018 Jan 30;8:1878. doi: 10.1038/s41598-017-17919-5 (PMC5790004; doi:10.1038/s41598-017-17919-5)
Supplement: Supplementary file 6 — Supplementary Table 5 [file 41598_2017_17919_MOESM6_ESM.xls]

## Sheet: Table S2
Supplementary Table 5. Significant gene sets contributing to Z-score in Ingenuity Pathway Analysis for expression pathways that are down-regulated by a single bout of electroacupunctur in adipose tissue in women PCOS.
Pathways (Gene set name)	Genes contributing to Z score (Enrichment Score)
LXR/RXR Activation	ABCG1,ACACA,CCL2,CLU,IL6,IL18RAP,IL1B,IL1R1,IL1R2,IL1RL1,IL1RN,LBP,LDLR,LY96,MSR1,NFKB1,
	NFKB2,PTGS2,RBP4,S100A8,SERPINA1,SERPINF1,TLR4,TNFRSF1B
PPAR Signaling	CITED2,FOS,HSP90AA1,IL18RAP,IL1B,IL1R1,IL1R2,IL1RL1,IL1RN,JUN,MAPK1,NFKB1,NFKB2,NFKBIA,NFKBIE,PDGFRA,PPARG,
	PTGS2,SRA1,TAB1,TNFRSF1B
