# Supplementary material for: A Single Bout of Electroacupuncture Remodels Epigenetic and Transcriptional Changes in Adipose Tissue in Polycystic Ovary Syndrome
Source: Sci Rep. 2018 Jan 30;8:1878. doi: 10.1038/s41598-017-17919-5 (PMC5790004; doi:10.1038/s41598-017-17919-5)
Supplement: Supplementary file 7 — Supplementary Table 6 [file 41598_2017_17919_MOESM7_ESM.xlsx]

## Sheet: Sheet1
Supplementary Table 6. Genes previously linked to insulin resistance, type 2 diabetes and obesity in published genome-wide association studies with corresponding change in gene expression in adipose tissue in women with PCOS after a single one bout of electrocupuncture.
Gene Symbol	illumina ID	Before Electrocupuncture	After Electrocupuncture	Change (%)	P value	Q value
		PCOS ± SD	PCOS ± SD
Insulin restance
FADS1	1670134	602.4 ± 486.2	814.2 ± 513	35.1538	1.3e-06	6.16e-05
GLIS3	2402600	34.7 ± 8.2	39.6 ± 7.2	14.1272	0.00179463	0.0182888
HERPUD1	2374159	495.7 ± 85.9	562.9 ± 82.3	13.5452	0.00176167	0.0180506
PPARG	1687612	325.2 ± 134.7	487 ± 166.9	49.7222	1.39e-08	1.6e-06
SYN2	1757081	53.9 ± 14.2	63 ± 16.3	16.7278	0.00339311	0.0292481
Diabetes
ATP2A2	1815666	222.6 ± 34	273.1 ± 44.3	22.6668	1.46e-05	0.000424332
ABCG1	1794782	102.4 ± 29.8	189 ± 60.1	84.6012	2.1e-11	1.15e-08
BDKRB2	1684086	29.3 ± 4.7	36.1 ± 7.1	23.205	0.000205875	0.00358199
DAAM1	2046470	577.7 ± 100.7	653.5 ± 121.4	13.1211	0.00223123	0.0214441
DAAM1	2046470	577.7 ± 100.7	653.5 ± 121.4	13.1211	0.00223123	0.0214441
ELMO1	1784320	146.4 ± 26.9	164.8 ± 26.5	12.5548	0.00518389	0.0393752
FADS1	1670134	602.4 ± 486.2	814.2 ± 513	35.1538	1.3e-06	6.16e-05
FAM60A	3272603	75.2 ± 13.3	99.7 ± 17.9	32.5177	2.45e-06	0.000100827
GLIS3	2402600	34.7 ± 8.2	39.6 ± 7.2	14.1272	0.00179463	0.0182888
GNL3	1806106	278.2 ± 50	357.3 ± 60	28.4439	2.13e-05	0.000572808
LPIN2	1670028	115.5 ± 20.6	129.6 ± 21.5	12.196	0.00700328	0.048623
MAF	1722206	107.7 ± 30.6	75.3 ± 29.3	-30.0613	2.88e-05	0.000732267
OASL	1674811	30 ± 8.2	44 ± 14.2	46.7709	2.14e-06	8.99e-05
OSBPL1A	1773063	511.5 ± 78	453 ± 66.5	-11.4356	0.00018326	0.00325771
PPARG	1687612	325.2 ± 134.7	487 ± 166.9	49.7222	1.39e-08	1.6e-06
PTPRD	2315789	59.4 ± 17.8	50.1 ± 13.3	-15.7739	0.00268702	0.0245406
PVRL2	1718303	147.9 ± 41.4	197.3 ± 57.1	33.3397	0.000163598	0.00296883
RBM24	1673941	27 ± 13.5	33.2 ± 9.5	23.2796	0.00571727	0.0420967
RCCD1	2409318	37.1 ± 8.1	32.7 ± 6.6	-11.8914	0.00724026	0.0497392
RHOU	3242586	411.4 ± 107.5	559.9 ± 168.4	36.0896	0.000331652	0.00511819
SLC22A18AS	1691048	25.8 ± 6.1	34.3 ± 9.9	33.1437	0.000438575	0.00638413
SNAPC4	1677484	141.6 ± 17.2	125.3 ± 16.2	-11.5725	0.000242038	0.0040218
TPST1	1651950	109.2 ± 17.6	125.5 ± 14.8	14.9557	0.00197266	0.01967
ZMIZ1	1771627	1252.2 ± 216.1	1412.9 ± 196.7	12.8395	0.0015264	0.0162681
Obesity
ABLIM1	2396672	483.5 ± 116.7	418.1 ± 72.3	-13.5347	0.00186054	0.0187878
ALPK1	2078697	68.4 ± 6.9	78.5 ± 9.8	14.8501	0.000497898	0.00701188
ANAPC4	1802973	230.8 ± 17.2	200.2 ± 20	-13.2374	0.000138842	0.0026006
ANKAR	2112829	51.6 ± 10.9	41.8 ± 7.4	-18.9858	0.00010882	0.00214487
ANKRD16	1675435	46.1 ± 8.3	40.5 ± 6	-12.2298	0.00666455	0.0468408
ARHGEF3	1781010	313.6 ± 72.2	397.2 ± 90.9	26.6477	1.31e-05	0.000387375
BTBD7	1757298	55.7 ± 8.7	65.9 ± 11.9	18.3558	0.000483959	0.00683601
C8orf34	1812841	120.2 ± 39.8	100.5 ± 33.9	-16.4069	0.000237123	0.00398227
CADM1	1680132	121.9 ± 42.2	158.8 ± 86.7	30.2743	0.00147969	0.015939
CAMK1D	1751561	61.9 ± 14.5	68.4 ± 8.1	10.5006	0.0064607	0.0459393
CLEC16A	1781752	154.3 ± 21.9	172.3 ± 18.7	11.707	0.00696991	0.0484558
CTBP2	3250209	72.8 ± 16.8	61.3 ± 12.1	-15.8261	0.000215329	0.00372584
CTSS	1743032	53.7 ± 22.6	65.8 ± 22.7	22.5132	0.000109941	0.00216245
DCP1B	1743992	34.9 ± 5.2	30.2 ± 3.4	-13.4388	0.00237651	0.0224472
DNAJB4	2222317	95.1 ± 20	125.4 ± 28.5	31.8535	0.000301994	0.00475793
DSTYK	3180989	76.8 ± 15.6	63.2 ± 11.4	-17.7049	0.000126954	0.00242125
EBF1	1778681	1780.2 ± 304.2	1552.2 ± 295.2	-12.8113	0.00337191	0.0291235
EEPD1	1811616	137.7 ± 28.8	164.5 ± 35.2	19.4589	0.00230287	0.0219325
EXT1	2129927	198.4 ± 46.6	170.2 ± 46	-14.2243	0.00515968	0.0392683
FGF2	2105919	370.2 ± 73.9	311.5 ± 63.7	-15.8526	0.000260668	0.0042416
FUK	1704195	96.7 ± 9.7	86.4 ± 12.4	-10.6972	0.00284923	0.0255536
GCH1	1812759	23.6 ± 4.3	35.1 ± 10.9	48.9148	4.92e-06	0.000176024
GGNBP2	1725620	521.6 ± 40.1	463.9 ± 56.4	-11.0614	0.000655143	0.00860269
GTF2B	1737857	115.1 ± 16.2	134.3 ± 23.4	16.6601	0.00296151	0.0263101
HIVEP1	1735548	45.4 ± 9.9	56.1 ± 10.8	23.719	0.000812825	0.0101431
HMOX1	1800512	183 ± 67.9	362.8 ± 161.6	98.2842	1.45e-07	9.99e-06
HSD17B12	1702168	699 ± 206.2	843.3 ± 278.4	20.6343	0.00129213	0.0144411
IFI16	1710937	380.3 ± 103.3	665.9 ± 225.3	75.1129	1.35e-07	9.68e-06
IL1RN	1774874	107.4 ± 79.1	160.6 ± 160.3	49.4949	0.0014937	0.0160193
INADL	1724666	58.1 ± 10.3	45.9 ± 9	-20.8827	5.73e-05	0.00126797
ITPR1	1789505	185.1 ± 25.5	212.6 ± 28.5	14.8526	0.000856139	0.0105508
MAF	1722206	107.7 ± 30.6	75.3 ± 29.3	-30.0613	2.88e-05	0.000732267
MYO16	1801889	103.3 ± 25.5	86 ± 23.6	-16.7832	0.000777432	0.00981847
NAV1	1703374	371.2 ± 89.9	317.5 ± 73.8	-14.4601	0.00198433	0.0197369
NAV2	2399300	180.3 ± 63.5	224.7 ± 73.6	24.6138	0.006274	0.0450023
NPC1	1713505	248.5 ± 24	338.2 ± 49.3	36.0952	5e-09	6.59e-07
NT5C2	1682165	380.6 ± 60.6	430.6 ± 73.9	13.1236	0.00369382	0.0311421
NUP153	1705907	139.5 ± 20.3	156.9 ± 23.7	12.4074	0.00233336	0.0221611
PDE4D	1791483	25.7 ± 4.5	31.7 ± 6.3	23.5871	0.000381361	0.00572589
PLEKHG1	2194561	56.6 ± 14.8	85.9 ± 24.8	51.7885	8.39e-05	0.0017289
PLEKHG6	1744614	210.6 ± 94.6	180.8 ± 91.4	-14.1656	0.000245185	0.00405795
PPARG	1687612	325.2 ± 134.7	487 ± 166.9	49.7222	1.39e-08	1.6e-06
PRKCH	1780898	299 ± 53.5	362.5 ± 58.5	21.2409	1.32e-06	6.2e-05
PTPRD	2315789	59.4 ± 17.8	50.1 ± 13.3	-15.7739	0.00268702	0.0245406
RAP1A	1809191	40.8 ± 5.8	45.9 ± 6.6	12.4038	0.00308127	0.0271564
RBBP6	1665135	32.2 ± 5.5	45.5 ± 12.3	41.1068	9.03e-08	6.92e-06
S100P	1801216	28.5 ± 20.6	65.9 ± 46.2	130.809	5.39e-06	0.00018925
SEMA3A	1765641	96.7 ± 19.5	80 ± 17.3	-17.2574	0.000530528	0.00737767
SP110	1731418	175.7 ± 42	208.3 ± 53.6	18.5409	9.03e-05	0.00183214
STIM2	3307858	42.6 ± 6.1	50.7 ± 6.4	19.0069	0.000212835	0.00369286
TBX15	1721580	172.5 ± 39.2	129.1 ± 26.1	-25.1505	3.63e-05	0.000879427
TCF20	2368068	134.2 ± 14.2	118.9 ± 11.9	-11.3859	0.000490687	0.00692068
TCFL5	1814247	231 ± 39.1	202.6 ± 31.4	-12.2976	0.00111566	0.0129687
TCTN1	1685124	175.3 ± 27.6	155.9 ± 25.9	-11.0918	0.00117106	0.0134223
TNRC6B	1726786	281 ± 60.1	233.3 ± 47.4	-16.9693	0.00506286	0.0387488
TRIM66	3235584	165.5 ± 25.6	147.9 ± 24.9	-10.6246	0.00469369	0.0369283
WDR59	1795428	277.1 ± 36.2	248.5 ± 27.7	-10.3231	0.00463626	0.0365833
