# Supplementary material for: A Single Bout of Electroacupuncture Remodels Epigenetic and Transcriptional Changes in Adipose Tissue in Polycystic Ovary Syndrome
Source: Sci Rep. 2018 Jan 30;8:1878. doi: 10.1038/s41598-017-17919-5 (PMC5790004; doi:10.1038/s41598-017-17919-5)
Supplement: Supplementary file 8 — Supplementary Table 7 [file 41598_2017_17919_MOESM8_ESM.xlsx]

## Sheet: Sheet1
Supplementary Table 7. Changes in DNA methylation in adipose tissue in women with PCOS before versus after a single bout of electroacupuncture (P < 0.05).
Gene	TargetID	Gene Region	Relation to	DNA methylation (%)	DNA methylation (%)	Change	P value	Q value
			CpG Island	Before Single Electrocupuncture	After Single Electrocupuncture	(%)
A1BG	cg03630821	Body	CpG Island	37.3 ± 7.6	42.1 ± 5.7	4.84143	0.00918579	0.126173
A2BP1	cg00962147	5'UTR	Open Sea	62.6 ± 2.9	65.8 ± 2	3.17087	0.000579834	0.114891
A2BP1	cg06035708	5'UTR	S Shelf	49.7 ± 6.9	54 ± 6	4.27035	0.00167847	0.114891
A2BP1	cg00491523	5'UTR	Open Sea	39.5 ± 4.8	46.2 ± 6.2	6.70538	0.00515747	0.116695
A2BP1	cg02909809	5'UTR	S Shore	51.5 ± 4.3	55.4 ± 4.4	3.94282	0.00762939	0.121974
A2BP1	cg02217063	5'UTR	Open Sea	82.3 ± 2.1	83.9 ± 1.7	1.68861	0.0109863	0.131227
A2BP1	cg06705265	5'UTR	Open Sea	68.6 ± 2.8	71.5 ± 2.7	2.84004	0.0155029	0.146041
A2BP1	cg08390979	5'UTR	Open Sea	64.7 ± 3	67.3 ± 3.4	2.59723	0.0155029	0.146041
A2BP1	cg08466740	5'UTR	S Shore	68.9 ± 3.7	70.4 ± 3	1.54961	0.0182495	0.154631
A2BP1	cg03623568	5'UTR	Open Sea	78.6 ± 5.9	75 ± 7.2	-3.58148	0.0213928	0.164688
A2BP1	cg05107500	5'UTR	CpG Island	11 ± 1.3	12.1 ± 2.3	1.09716	0.0213928	0.164688
A2BP1	cg00853103	5'UTR	CpG Island	6.7 ± 0.8	7.3 ± 0.5	0.616739	0.0249634	0.175592
A2BP1	cg05497273	5'UTR	N Shelf	77.3 ± 1.9	78.5 ± 1.8	1.21575	0.0249634	0.175592
A2BP1	cg01597629	5'UTR	Open Sea	42.6 ± 4.1	45.2 ± 4	2.58369	0.0289917	0.187506
A2BP1	cg16716449	5'UTR	Open Sea	44.7 ± 6.1	49.7 ± 6.3	4.98992	0.0289917	0.187506
A2BP1	cg08249698	5'UTR	Open Sea	68.4 ± 3.3	70.1 ± 2.9	1.65185	0.0335388	0.200383
A2BP1	cg00019838	5'UTR	Open Sea	84 ± 2.3	85.4 ± 2.1	1.41321	0.0443115	0.228627
A2BP1	cg27282264	Body	N Shore	19.5 ± 2.6	21.3 ± 2.4	1.73081	0.0249634	0.175592
A2BP1	cg06580966	Body	Open Sea	46.7 ± 5	50.9 ± 4.7	4.16585	0.0335388	0.200383
A2BP1	cg08255211	TSS1500	N Shore	70.6 ± 4.2	73.2 ± 2.9	2.6523	0.0443115	0.228627
A2LD1	cg17371841	3'UTR	N Shore	90.7 ± 1.1	89.9 ± 1.4	-0.832526	0.00762939	0.121974
A2LD1	cg02425595	5'UTR	S Shore	86 ± 1.7	84.7 ± 1.4	-1.28997	0.0289917	0.187506
A2LD1	cg01723761	TSS200	S Shore	55.7 ± 2.6	54.4 ± 1.5	-1.24807	0.0109863	0.131227
A2M	cg12058490	1stExon	Open Sea	50.9 ± 5.1	58.3 ± 6.3	7.45693	0.00515747	0.116695
A2M	cg26665904	Body	Open Sea	74.6 ± 3.5	77.4 ± 2.6	2.78226	6.10352e-05	0.114891
A2M	cg08012045	Body	Open Sea	80.2 ± 3.6	82.6 ± 3.2	2.38049	0.0155029	0.146041
A2M	cg08300930	Body	Open Sea	54.3 ± 4.2	58.5 ± 4.8	4.18359	0.0289917	0.187506
A2M	cg00146928	TSS1500	Open Sea	47.3 ± 6.2	55.3 ± 7.7	7.9886	0.00167847	0.114891
A2M	cg00134295	TSS1500	Open Sea	24.3 ± 4.5	26 ± 3.3	1.62979	0.0386353	0.214129
A2ML1	cg11756734	3'UTR	Open Sea	75.5 ± 2.3	77.1 ± 2	1.59666	0.0155029	0.146041
A2ML1	cg13209739	Body	Open Sea	72.1 ± 2.5	75 ± 2.4	2.90445	0.00213623	0.114891
A2ML1	cg15769388	TSS1500	Open Sea	61.5 ± 3.4	65.1 ± 3.9	3.60431	0.0155029	0.146041
A4GALT	cg11858499	5'UTR	N Shelf	87.4 ± 1.6	85.8 ± 2.1	-1.51912	0.0155029	0.146041
A4GALT	cg26158235	Body	S Shore	94.9 ± 0.6	95.4 ± 0.6	0.466481	0.0249634	0.175592
A4GALT	cg07393322	TSS1500	S Shore	14 ± 1.5	15.2 ± 1.4	1.22934	0.00335693	0.114891
A4GALT	cg01268859	TSS1500	S Shore	9.3 ± 1.4	10.2 ± 1.5	0.882064	0.0249634	0.175592
A4GNT	cg17687282	5'UTR;1stExon	Open Sea	72.3 ± 3.4	74.1 ± 2.4	1.85504	0.0155029	0.146041
A4GNT	cg09866565	Body	Open Sea	47.9 ± 4.6	44.2 ± 4.9	-3.71144	0.00762939	0.121974
A4GNT	cg23669440	TSS1500	Open Sea	65.3 ± 4.9	68.2 ± 2.5	2.90728	0.0289917	0.187506
AAA1	cg23862011	Body	Open Sea	85.3 ± 2.4	83.2 ± 2.6	-2.07796	0.013092	0.138303
AAA1	cg05399607	TSS1500;Body	Open Sea	66.1 ± 2.7	68.2 ± 2.6	2.04816	0.0213928	0.164688
AAAS	cg22861965	TSS1500	S Shore	7.4 ± 1.3	8.3 ± 1.1	0.978468	0.0443115	0.228627
AACS	cg09839279	3'UTR	Open Sea	72.4 ± 4.9	74.7 ± 4.4	2.27829	0.013092	0.138303
AACS	cg06287003	Body	Open Sea	87.4 ± 2.5	83.7 ± 3.7	-3.72367	0.00167847	0.114891
AACS	cg05341575	Body	Open Sea	82.3 ± 2.8	83.9 ± 2.5	1.52633	0.0289917	0.187506
AACS	cg16118089	Body	S Shore	23.2 ± 4	25.3 ± 3.7	2.10652	0.0289917	0.187506
AACS	cg25312822	Body	Open Sea	77.8 ± 3.5	79.6 ± 1.8	1.82659	0.0289917	0.187506
AACS	cg21269045	Body	Open Sea	80.8 ± 3.4	82.3 ± 3.6	1.47797	0.0335388	0.200383
AACS	cg02812487	Body	N Shore	72.5 ± 4.2	74.8 ± 4.3	2.34644	0.0443115	0.228627
AACS	cg08572757	Body	S Shelf	64.8 ± 4.3	68.5 ± 4.3	3.62368	0.0443115	0.228627
AACSL	cg27597459	TSS1500	Open Sea	47.1 ± 6.8	42.5 ± 6.2	-4.63362	0.00131226	0.114891
AACSL	cg03228145	TSS1500	Open Sea	52 ± 6.8	47.1 ± 7.6	-4.9048	0.0386353	0.214129
AADACL3	cg00254956	5'UTR;1stExon	Open Sea	67.8 ± 3	70.1 ± 3	2.34917	0.013092	0.138303
AADACL3	cg19620994	TSS1500	Open Sea	60.5 ± 4.9	56.3 ± 6.6	-4.26568	0.00628662	0.118803
AADACL3	cg04505750	TSS1500	Open Sea	50.8 ± 5.8	46.9 ± 6.8	-3.84871	0.0182495	0.154631
AAGAB	cg14437562	Body	N Shelf	86.7 ± 1.9	88.3 ± 1.9	1.64381	0.00335693	0.114891
AAK1	cg09446896	Body	Open Sea	88.1 ± 2.4	86.2 ± 2.6	-1.91741	0.00628662	0.118803
AAK1	cg01604601	Body	Open Sea	64.8 ± 6	58.2 ± 7.5	-6.61265	0.00762939	0.121974
AAK1	cg11423556	Body	Open Sea	57.8 ± 6.3	62.2 ± 4.7	4.39545	0.013092	0.138303
AAK1	cg24171555	Body	Open Sea	80.6 ± 3.9	75 ± 7.4	-5.57152	0.0155029	0.146041
AAK1	cg03186986	Body	N Shore	10 ± 1.6	9.4 ± 1.5	-0.5958	0.0249634	0.175592
AAK1	cg27117980	Body	Open Sea	83.3 ± 1.3	82.5 ± 1.2	-0.825487	0.0289917	0.187506
AAK1	cg01272601	TSS1500	CpG Island	6.1 ± 1.2	6.7 ± 1	0.609541	0.00213623	0.114891
AAK1	cg00864384	TSS200	CpG Island	11.8 ± 2.1	11 ± 1.6	-0.851967	0.0182495	0.154631
AANAT	cg10399944	5'UTR;1stExon;TSS1500	S Shore	9.8 ± 1.8	11.3 ± 1.7	1.46493	0.013092	0.138303
AANAT	cg09382492	Body;1stExon;5'UTR	Open Sea	51 ± 3.9	54.2 ± 3.7	3.23471	0.0155029	0.146041
AANAT	cg14864603	Body;TSS1500	Open Sea	73.4 ± 3.1	75.3 ± 2.1	1.90066	0.0155029	0.146041
AARS	cg03247595	3'UTR;TSS1500	S Shore	94.3 ± 0.9	95.1 ± 0.7	0.797704	0.0335388	0.200383
AARS	cg08750807	3'UTR;TSS1500	S Shore	71.7 ± 3.8	73.7 ± 2.4	2.02796	0.0335388	0.200383
AARS	cg25432323	5'UTR	N Shore	5.3 ± 1	5.8 ± 1	0.422946	0.00418091	0.114891
AARS	cg07992340	5'UTR	N Shelf	81.9 ± 3	83.5 ± 2.4	1.56732	0.0249634	0.175592
AARS	cg05322632	Body	S Shelf	85.6 ± 1.4	86.4 ± 1.2	0.794775	0.0249634	0.175592
AARS2	cg00115567	Body	N Shore	80 ± 2.1	81.5 ± 1.3	1.51136	0.0289917	0.187506
AARS2	cg22760420	TSS1500	S Shore	69.5 ± 3.6	71.7 ± 2.8	2.20522	0.0213928	0.164688
AARS2	cg01122755	TSS200	S Shore	12.2 ± 2.2	11.4 ± 1.7	-0.824565	0.00335693	0.114891
AASDH	cg12283482	TSS1500	S Shore	33.4 ± 5.8	37.8 ± 5.1	4.34181	0.000427246	0.114891
AASDH	cg04573661	TSS1500	S Shore	53.1 ± 4.8	55.2 ± 4.1	2.11446	0.0182495	0.154631
AATK	cg20814202	Body	N Shelf	71 ± 13.9	64.7 ± 13.9	-6.38034	0.00131226	0.114891
AATK	cg03809847	Body	CpG Island	20.8 ± 5.5	23 ± 5.9	2.24086	0.00167847	0.114891
AATK	cg23768117	Body	S Shore	35.5 ± 3.3	33 ± 4.2	-2.5142	0.00167847	0.114891
AATK	cg26783127	Body	N Shelf	78.6 ± 5.6	70.1 ± 9.9	-8.54704	0.00213623	0.114891
AATK	cg07971007	Body	Open Sea	40.4 ± 5.3	47.7 ± 6	7.36598	0.00268555	0.114891
AATK	cg13618516	Body	N Shelf	83 ± 5.5	74.4 ± 9.5	-8.57738	0.00268555	0.114891
AATK	cg23334433	Body	N Shelf	82 ± 4.8	73.6 ± 9.3	-8.42478	0.00268555	0.114891
AATK	cg04813159	Body	Open Sea	66.4 ± 4.3	71.2 ± 3.5	4.85933	0.00335693	0.114891
AATK	cg16732654	Body	N Shelf	72.6 ± 5.6	66.1 ± 8.5	-6.49365	0.00918579	0.126173
AATK	cg24924502	Body	CpG Island	64.8 ± 4.8	68.7 ± 5.1	3.89452	0.00918579	0.126173
AATK	cg02182592	Body	CpG Island	58.7 ± 3.5	61.1 ± 2.4	2.43171	0.0109863	0.131227
AATK	cg11190498	Body	N Shore	72.6 ± 2.9	74.9 ± 3	2.26029	0.013092	0.138303
AATK	cg00591333	Body	CpG Island	56.1 ± 5	59.4 ± 4.1	3.28535	0.0182495	0.154631
AATK	cg17279079	Body	CpG Island	50.9 ± 4	53.7 ± 4	2.81702	0.0182495	0.154631
AATK	cg02271139	Body	S Shore	67.3 ± 3.1	69.2 ± 2.1	1.9187	0.0249634	0.175592
AATK	cg25508376	Body	CpG Island	71.7 ± 3.3	74 ± 2.3	2.26638	0.0249634	0.175592
AATK	cg14312860	Body	S Shelf	84.1 ± 1.3	85 ± 0.8	0.952278	0.0289917	0.187506
AATK	cg21105924	Body	S Shore	72.4 ± 3.8	74.6 ± 2.7	2.19879	0.0289917	0.187506
AATK	cg26729913	Body	S Shore	40.7 ± 3.7	39.1 ± 3.6	-1.60653	0.0335388	0.200383
AATK	cg02113284	Body	S Shore	69.9 ± 3	72.3 ± 2.6	2.33737	0.0386353	0.214129
AATK	cg06971227	Body	CpG Island	57 ± 4.4	60.1 ± 3.9	3.0715	0.0386353	0.214129
AATK	cg16067628	Body	CpG Island	57.6 ± 5.1	61.1 ± 4.8	3.5366	0.0443115	0.228627
AATK	cg24085713	Body;TSS1500	N Shelf	51.9 ± 5.5	56.9 ± 5.1	4.94247	0.0289917	0.187506
AATK	cg11236755	Body;TSS1500	N Shore	63.9 ± 3.8	66.8 ± 3.2	2.82757	0.0386353	0.214129
AATK	cg01633363	TSS1500;Body	S Shore	55.7 ± 4.7	52.9 ± 4.2	-2.85578	0.0109863	0.131227
AATK	cg09142578	TSS1500;Body	S Shore	42.4 ± 4.8	38.7 ± 5.2	-3.70655	0.0155029	0.146041
AATK	cg00555905	TSS1500;Body	S Shore	39.6 ± 3.1	35.5 ± 5.6	-4.04031	0.0182495	0.154631
ABAT	cg03389720	5'UTR	Open Sea	47.3 ± 5.5	51.2 ± 4.6	3.86322	0.0249634	0.175592
ABAT	cg10292855	5'UTR;1stExon	Open Sea	36.8 ± 5.4	40.5 ± 4.4	3.65559	0.00628662	0.118803
ABAT	cg01221157	5'UTR;1stExon	Open Sea	59.2 ± 8.5	62.6 ± 6.6	3.42042	0.0289917	0.187506
ABAT	cg26915924	5'UTR;1stExon	Open Sea	59.4 ± 6.7	63.1 ± 6.3	3.68056	0.0289917	0.187506
ABAT	cg05372963	5'UTR;1stExon	Open Sea	58.4 ± 8.1	60.8 ± 6.6	2.39793	0.0443115	0.228627
ABAT	cg16586594	5'UTR;TSS1500	Open Sea	28.2 ± 6.1	32.7 ± 5.7	4.45583	0.00213623	0.114891
ABAT	cg01881182	5'UTR;TSS1500	Open Sea	39.5 ± 7.3	43.1 ± 6	3.68523	0.00418091	0.114891
ABAT	cg07431888	5'UTR;TSS1500	Open Sea	80.4 ± 2.5	82.4 ± 1.4	2.02481	0.000762939	0.114891
ABAT	cg08241330	5'UTR;TSS200	Open Sea	42.5 ± 7.5	46.7 ± 6.2	4.1302	0.00167847	0.114891
ABAT	cg08834902	5'UTR;TSS200	Open Sea	40.3 ± 5.7	44.1 ± 6.2	3.71674	0.0109863	0.131227
ABAT	cg03142071	Body	Open Sea	69 ± 5.2	72.5 ± 4	3.4745	0.0289917	0.187506
ABAT	cg03698956	TSS1500	N Shore	19.9 ± 4.8	17.8 ± 4	-2.04957	0.00628662	0.118803
ABAT	cg20587543	TSS1500	N Shore	12 ± 2.5	10.9 ± 2.2	-1.07528	0.00918579	0.126173
ABAT	cg02564313	TSS1500	N Shore	71.6 ± 4.1	70.2 ± 3.6	-1.38779	0.0289917	0.187506
ABCA1	cg14564724	5'UTR	N Shore	60.3 ± 5.8	64.2 ± 5.5	3.94187	0.0155029	0.146041
ABCA1	cg14326305	Body	Open Sea	47.8 ± 6	53.1 ± 5.4	5.33127	0.013092	0.138303
ABCA1	cg14019050	TSS1500	CpG Island	33 ± 6.4	39 ± 6.7	6.0331	0.00515747	0.116695
ABCA1	cg13430450	TSS1500	S Shore	63.8 ± 6.1	68.4 ± 5.7	4.65331	0.00628662	0.118803
ABCA10	cg14019757	5'UTR	Open Sea	14 ± 2.7	15 ± 2.4	0.967643	0.0213928	0.164688
ABCA12	cg11970703	Body	Open Sea	69.1 ± 3.9	71.7 ± 3.5	2.58888	0.0335388	0.200383
ABCA13	cg04077417	Body	Open Sea	69.3 ± 3.8	73.9 ± 4.4	4.58095	0.00268555	0.114891
ABCA13	cg15382258	Body	S Shore	84.2 ± 2.4	85.7 ± 1.8	1.53482	0.0155029	0.146041
ABCA17P	cg02847766	Body	Open Sea	45.7 ± 4.6	42 ± 4.9	-3.73358	0.0109863	0.131227
ABCA17P	cg12878183	TSS1500;5'UTR	CpG Island	17.5 ± 3.6	19 ± 2.3	1.43956	0.0386353	0.214129
ABCA2	cg13930557	Body	N Shore	82.8 ± 1.9	80.9 ± 2.1	-1.93072	0.00628662	0.118803
ABCA2	cg05775779	Body	N Shore	84.5 ± 2.2	83.1 ± 1.7	-1.38321	0.0109863	0.131227
ABCA2	cg02663193	Body	CpG Island	87.1 ± 1.6	85.8 ± 1.6	-1.33132	0.0155029	0.146041
ABCA2	cg13845858	Body	N Shore	62.9 ± 4	65.7 ± 3.4	2.71882	0.0155029	0.146041
ABCA2	cg13806966	TSS1500;5'UTR;TSS200	N Shore	51.8 ± 5.6	48.2 ± 6.6	-3.56589	0.0386353	0.214129
ABCA3	cg10154010	3'UTR	Open Sea	75.4 ± 2.9	78.2 ± 2.7	2.83531	0.0155029	0.146041
ABCA3	cg09481056	Body	CpG Island	79 ± 3.7	75.4 ± 4.6	-3.64242	0.00418091	0.114891
ABCA3	cg09263316	Body	N Shelf	83 ± 1.7	84.4 ± 1.5	1.38352	0.00918579	0.126173
ABCA3	cg07701514	Body	N Shelf	58.4 ± 8	62.5 ± 6.3	4.15493	0.0213928	0.164688
ABCA3	cg05654361	Body	CpG Island	71 ± 4.7	74.1 ± 3	3.0825	0.0249634	0.175592
ABCA3	cg05814755	Body	N Shelf	78.3 ± 4.2	79.5 ± 2.9	1.21403	0.0335388	0.200383
ABCA4	cg01922613	Body	Open Sea	43 ± 6.7	49.5 ± 6.1	6.48084	0.00515747	0.116695
ABCA4	cg14014879	Body	Open Sea	40.5 ± 5.1	45.8 ± 5.3	5.2735	0.00515747	0.116695
ABCA4	cg09168805	Body	Open Sea	38.4 ± 6.5	44.4 ± 5	5.97802	0.00762939	0.121974
ABCA4	cg09234454	Body	Open Sea	69 ± 7.6	75 ± 6.9	6.08248	0.0109863	0.131227
ABCA4	cg18185648	Body	Open Sea	33 ± 5.8	38.6 ± 6	5.59936	0.0155029	0.146041
ABCA4	cg01437135	Body	Open Sea	45 ± 5.2	50.6 ± 5.3	5.56923	0.0182495	0.154631
ABCA4	cg01921066	Body	Open Sea	24.7 ± 3.3	28.4 ± 4.5	3.71162	0.0213928	0.164688
ABCA4	cg26904308	Body	Open Sea	77.6 ± 2.6	79.6 ± 2.1	2.00673	0.0213928	0.164688
ABCA4	cg12600556	Body	Open Sea	70.3 ± 3.2	72.5 ± 2.4	2.21008	0.0249634	0.175592
ABCA4	cg01807748	Body	Open Sea	63.7 ± 4.8	66.7 ± 3.9	2.94869	0.0386353	0.214129
ABCA4	cg04100956	Body	Open Sea	62.7 ± 3.9	60.1 ± 5.2	-2.52329	0.0386353	0.214129
ABCA4	cg06895831	TSS1500	Open Sea	79.5 ± 2.4	81.6 ± 2.3	2.05001	0.0213928	0.164688
ABCA4	cg12869058	TSS1500	Open Sea	84.3 ± 2	83 ± 2	-1.30729	0.0249634	0.175592
ABCA5	cg03805929	5'UTR;TSS1500	Open Sea	79.4 ± 2.9	80.7 ± 2.2	1.3008	0.0386353	0.214129
ABCA6	cg22081096	1stExon;5'UTR	Open Sea	24.3 ± 8	34.8 ± 11.1	10.5056	0.0109863	0.131227
ABCA7	cg00874873	Body	CpG Island	76.9 ± 2.8	79.4 ± 1.4	2.57196	0.000762939	0.114891
ABCA7	cg02817925	Body	CpG Island	95.6 ± 0.4	96.1 ± 0.5	0.472907	0.00268555	0.114891
ABCA7	cg10406526	Body	CpG Island	72.4 ± 3.9	77 ± 4.1	4.59674	0.00628662	0.118803
ABCA7	cg26576206	Body	CpG Island	6.8 ± 2	7.8 ± 1.8	1.03818	0.0155029	0.146041
ABCA7	cg21995147	Body	CpG Island	80.2 ± 6.3	81.5 ± 7.4	1.20456	0.0289917	0.187506
ABCA8	cg21660392	5'UTR	Open Sea	65.4 ± 5	68.5 ± 3.9	3.11968	0.0213928	0.164688
ABCA8	cg17461670	Body	Open Sea	83.2 ± 3	84.8 ± 2.9	1.648	0.0249634	0.175592
ABCA8	cg20561863	Body	Open Sea	23.7 ± 3	22.3 ± 3.8	-1.40673	0.0289917	0.187506
ABCA8	cg27464144	TSS200	Open Sea	62.5 ± 5.2	65.6 ± 3.6	3.09709	0.0443115	0.228627
ABCA9	cg19464780	5'UTR	Open Sea	71.1 ± 4.2	74 ± 2.6	2.91499	0.00918579	0.126173
ABCA9	cg01517431	TSS1500	Open Sea	64.1 ± 4.1	68.2 ± 3.1	4.00949	0.00213623	0.114891
ABCB1	cg00141548	5'UTR	N Shore	12.6 ± 2.1	11.4 ± 1.5	-1.17983	0.00268555	0.114891
ABCB1	cg15446670	5'UTR;TSS200	CpG Island	4.8 ± 0.6	4.5 ± 0.6	-0.332267	0.013092	0.138303
ABCB1	cg25477497	Body	N Shore	67.6 ± 5.1	60.5 ± 7.7	-7.1123	0.00213623	0.114891
ABCB1	cg19861260	Body	N Shore	62.6 ± 4.9	56.1 ± 7.7	-6.46881	0.00918579	0.126173
ABCB1	cg14319793	Body	Open Sea	83.9 ± 3.2	85.7 ± 2.4	1.74387	0.0289917	0.187506
ABCB10	cg11742688	Body	Open Sea	84.8 ± 3	79.8 ± 6.5	-5.00604	0.00268555	0.114891
ABCB10	cg21220147	TSS1500	CpG Island	11.5 ± 1	10.4 ± 1.3	-1.09156	0.00918579	0.126173
ABCB11	cg24334048	Body	Open Sea	79.7 ± 3	81.3 ± 2.8	1.58044	0.0443115	0.228627
ABCB11	cg21346679	TSS1500	Open Sea	69.6 ± 4.2	72.8 ± 2.9	3.21736	0.0443115	0.228627
ABCB11	cg00295325	TSS200	Open Sea	49.5 ± 4.7	53.3 ± 3.4	3.82936	0.00918579	0.126173
ABCB4	cg09708066	Body	Open Sea	69.1 ± 2.7	72.3 ± 2.4	3.12979	0.000305176	0.114891
ABCB4	cg25823085	TSS1500	S Shore	35 ± 5.6	39.9 ± 4.9	4.81158	0.00918579	0.126173
ABCB4	cg04996195	TSS1500	S Shore	24.9 ± 5.2	30 ± 6.5	5.07972	0.0289917	0.187506
ABCB5	cg25840822	Body;3'UTR	Open Sea	84 ± 2	85.2 ± 1.8	1.21301	0.0213928	0.164688
ABCB5	cg21643191	Body;TSS1500	Open Sea	72.8 ± 2.9	76.9 ± 3.5	4.10247	0.00131226	0.114891
ABCB5	cg02470904	Body;TSS1500	Open Sea	53.3 ± 5.5	60 ± 5.8	6.74506	0.00918579	0.126173
ABCB6	cg02776283	3'UTR	S Shelf	68.7 ± 6.4	60.5 ± 9.3	-8.25267	0.00918579	0.126173
ABCB6	cg19964303	Body	N Shelf	82.8 ± 2.4	84.6 ± 1.8	1.79915	0.0155029	0.146041
ABCB6	cg07100128	TSS200	CpG Island	8.7 ± 1.6	8.1 ± 1	-0.606992	0.0289917	0.187506
ABCB6	cg24775454	TSS200	CpG Island	3.6 ± 0.5	3.1 ± 0.5	-0.45984	0.0386353	0.214129
ABCB8	cg26175729	Body	S Shore	30.6 ± 5.5	36.9 ± 7	6.33245	0.0155029	0.146041
ABCB8	cg17112266	Body	N Shelf	41.1 ± 4.3	39.4 ± 4.4	-1.72625	0.0249634	0.175592
ABCB8	cg09884940	Body	CpG Island	89.2 ± 1.4	88.3 ± 1.3	-0.907667	0.0335388	0.200383
ABCB9	cg03212620	3'UTR	Open Sea	69.7 ± 2.9	71.2 ± 2.6	1.54196	0.0109863	0.131227
ABCB9	cg16427983	5'UTR	S Shelf	74.1 ± 2.9	76.7 ± 2.1	2.63263	0.000579834	0.114891
ABCB9	cg23100375	5'UTR	N Shore	7.4 ± 1.1	6.8 ± 0.9	-0.541358	0.0249634	0.175592
ABCB9	cg07949141	5'UTR;TSS1500	S Shore	66.1 ± 3.5	68.7 ± 3.5	2.61616	0.00628662	0.118803
ABCB9	cg19766033	Body	N Shore	87.9 ± 1.2	89.1 ± 1.3	1.19346	0.00100708	0.114891
ABCB9	cg08631328	Body	Open Sea	83 ± 1.4	84.1 ± 1.7	1.06679	0.013092	0.138303
ABCB9	cg04772575	Body	Open Sea	48.8 ± 3	47 ± 2.3	-1.74046	0.0386353	0.214129
ABCC1	cg01394781	Body	Open Sea	78.7 ± 4.2	71.8 ± 7.5	-6.81097	0.000762939	0.114891
ABCC1	cg03653601	Body	Open Sea	65.4 ± 5.7	58.4 ± 8.5	-7.03902	0.000762939	0.114891
ABCC1	cg10118456	Body	Open Sea	90.3 ± 2.3	84.2 ± 5.8	-6.11661	0.000762939	0.114891
ABCC1	cg26675785	Body	Open Sea	82.6 ± 2.6	79.7 ± 3.3	-2.90647	0.00167847	0.114891
ABCC1	cg04885396	Body	Open Sea	82.7 ± 2.9	78 ± 4.5	-4.71913	0.00268555	0.114891
ABCC1	cg09255514	Body	Open Sea	76.9 ± 3.1	74.2 ± 4.1	-2.68225	0.00268555	0.114891
ABCC1	cg02010829	Body	Open Sea	35.2 ± 4.8	41.4 ± 5.6	6.24588	0.00418091	0.114891
ABCC1	cg10111352	Body	Open Sea	60.4 ± 5	55.2 ± 7.1	-5.24666	0.00628662	0.118803
ABCC1	cg08363067	Body	Open Sea	58.3 ± 5.6	53.1 ± 6.6	-5.22668	0.0109863	0.131227
ABCC1	cg06503456	Body	Open Sea	69.1 ± 3.6	72.1 ± 3.2	3.0827	0.0213928	0.164688
ABCC1	cg00649632	Body	Open Sea	39.4 ± 6.9	45.6 ± 5.6	6.21344	0.0249634	0.175592
ABCC1	cg01332683	Body	Open Sea	47.6 ± 4.9	44.8 ± 5.5	-2.78759	0.0249634	0.175592
ABCC1	cg16702014	Body	Open Sea	48.9 ± 3.6	45.6 ± 5.7	-3.28929	0.0249634	0.175592
ABCC1	cg02196379	Body	Open Sea	94.6 ± 1.7	93.9 ± 1.8	-0.653834	0.0289917	0.187506
ABCC1	cg17199483	TSS1500	N Shore	51.3 ± 5.1	48.8 ± 4.3	-2.4305	0.00918579	0.126173
ABCC10	cg00050375	Body	Open Sea	65.6 ± 4	68.2 ± 2.6	2.58221	0.0182495	0.154631
ABCC10	cg25545088	TSS1500	S Shelf	60.1 ± 5.8	64.3 ± 3.9	4.12295	0.00918579	0.126173
ABCC11	cg09228051	1stExon;Body	Open Sea	70.9 ± 3.8	66.5 ± 7.2	-4.42612	0.0335388	0.200383
ABCC11	cg02938045	Body	Open Sea	82.6 ± 2.7	79 ± 4.7	-3.64057	0.00628662	0.118803
ABCC11	cg09147400	TSS1500	Open Sea	60.8 ± 4.3	64.6 ± 4.2	3.83918	0.0249634	0.175592
ABCC12	cg08447910	3'UTR	Open Sea	76.7 ± 3	78.8 ± 2.7	2.11599	0.013092	0.138303
ABCC13	cg19211382	TSS1500	Open Sea	80.5 ± 2.9	81.6 ± 2.8	1.0769	0.0155029	0.146041
ABCC2	cg14947634	1stExon;5'UTR	Open Sea	89.1 ± 1.6	88 ± 1	-1.04961	0.00918579	0.126173
ABCC2	cg03381359	Body	S Shelf	87.6 ± 2.6	82.9 ± 5.5	-4.64418	0.00268555	0.114891
ABCC2	cg17044311	Body	Open Sea	80.9 ± 3.3	77.9 ± 4.1	-3.05761	0.00628662	0.118803
ABCC2	cg19604369	Body	Open Sea	79.2 ± 3.7	77 ± 3.8	-2.25216	0.0182495	0.154631
ABCC2	cg02672229	Body	Open Sea	80.8 ± 3	77.6 ± 4.6	-3.14672	0.0213928	0.164688
ABCC2	cg09448875	TSS200	Open Sea	76.4 ± 3.9	79.7 ± 3	3.35677	0.00418091	0.114891
ABCC3	cg14592673	3'UTR	Open Sea	60.4 ± 4.4	63.3 ± 4	2.96259	0.013092	0.138303
ABCC3	cg18426477	Body	Open Sea	60.1 ± 3.9	62.9 ± 3.8	2.82888	0.0249634	0.175592
ABCC3	cg18312989	Body	Open Sea	56.2 ± 4.6	59.3 ± 3.2	3.04286	0.0289917	0.187506
ABCC3	cg04433051	Body	Open Sea	24.6 ± 3.8	23.2 ± 3	-1.38809	0.0386353	0.214129
ABCC4	cg15868151	1stExon	CpG Island	8.2 ± 1.8	7.5 ± 0.9	-0.784149	0.0386353	0.214129
ABCC4	cg16708465	Body	Open Sea	25.1 ± 6	35.1 ± 9.1	9.99291	0.00418091	0.114891
ABCC4	cg05412028	Body	N Shore	7 ± 1.2	8.1 ± 1.2	1.057	0.00515747	0.116695
ABCC4	cg25868675	Body	N Shore	3.8 ± 0.4	3.6 ± 0.4	-0.272074	0.0155029	0.146041
ABCC4	cg24476569	TSS1500	S Shore	34.4 ± 8	32.2 ± 7.1	-2.26871	0.0249634	0.175592
ABCC5	cg01324343	5'UTR	N Shore	17.9 ± 11.9	21.4 ± 14.4	3.49363	0.0386353	0.214129
ABCC5	cg09230938	Body	Open Sea	56.3 ± 4.6	61.3 ± 4.6	4.90751	0.00335693	0.114891
ABCC6	cg10024478	3'UTR	Open Sea	54.7 ± 3.6	57.4 ± 3.6	2.67105	0.0182495	0.154631
ABCC6	cg07965331	Body	Open Sea	55.6 ± 3.9	58.9 ± 3	3.22691	0.0213928	0.164688
ABCC8	cg09575421	Body	S Shelf	86.7 ± 1.7	85.4 ± 1.7	-1.34685	0.00167847	0.114891
ABCC8	cg26105227	Body	N Shelf	42.6 ± 4.5	41.1 ± 4.8	-1.48839	0.0335388	0.200383
ABCC8	cg03790908	TSS200	CpG Island	4.6 ± 0.6	4.3 ± 0.4	-0.306622	0.0386353	0.214129
ABCC9	cg22213622	TSS1500	N Shelf	80 ± 3.7	81.9 ± 2.1	1.89802	0.0249634	0.175592
ABCD3	cg11237362	Body	S Shelf	81.6 ± 2.6	83.1 ± 1.8	1.56125	0.0213928	0.164688
ABCD3	cg17906523	TSS1500	CpG Island	11.5 ± 1.8	11.1 ± 1.7	-0.419693	0.0335388	0.200383
ABCD3	cg24215727	TSS1500	N Shore	12.6 ± 1.6	13.6 ± 1.5	1.05206	0.0335388	0.200383
ABCE1	cg07702259	5'UTR;TSS1500	S Shore	18.6 ± 2.7	20.4 ± 2.6	1.76369	0.00628662	0.118803
ABCF1	cg22409504	Body	Open Sea	76.7 ± 2.3	79.4 ± 2.4	2.67655	0.00335693	0.114891
ABCF1	cg10982113	Body	Open Sea	79.8 ± 1.9	82.3 ± 2.7	2.49851	0.00418091	0.114891
ABCF1	cg25315493	Body	S Shore	66.1 ± 3.8	68.9 ± 3	2.77735	0.00762939	0.121974
ABCF1	cg22643189	Body	S Shore	16.5 ± 3.1	18.5 ± 2.6	2.00215	0.00918579	0.126173
ABCF1	cg24448840	Body	S Shore	24.6 ± 3.7	28.3 ± 5.2	3.62607	0.0109863	0.131227
ABCF1	cg20738959	Body	S Shore	10.7 ± 1.4	12.1 ± 1.5	1.44186	0.013092	0.138303
ABCF1	cg22851514	Body	S Shore	69.8 ± 3.8	72.3 ± 2.4	2.45162	0.0155029	0.146041
ABCF1	cg07983888	Body	S Shelf	72.9 ± 2.9	74.5 ± 1.9	1.5867	0.0182495	0.154631
ABCF1	cg22953267	Body	S Shelf	61 ± 3.7	64.2 ± 3.2	3.2815	0.0182495	0.154631
ABCF1	cg25632840	Body	S Shore	64.7 ± 5.2	68.5 ± 5	3.77781	0.0249634	0.175592
ABCF1	cg02086286	Body	Open Sea	75 ± 2.4	77.2 ± 2.4	2.113	0.0289917	0.187506
ABCF1	cg05177685	Body	Open Sea	63.7 ± 6.1	67.3 ± 4.2	3.63318	0.0386353	0.214129
ABCF1	cg23104816	Body;TSS200	Open Sea	84.9 ± 1.7	85.7 ± 1.3	0.842059	0.0335388	0.200383
ABCF1	cg03020891	TSS1500	N Shore	75.4 ± 2.4	77.6 ± 2.7	2.17562	0.00918579	0.126173
ABCF1	cg26484464	TSS1500	N Shore	67.7 ± 4.3	69.4 ± 3.5	1.74041	0.0443115	0.228627
ABCF1	cg07657521	TSS200	CpG Island	3.7 ± 0.3	4 ± 0.4	0.261089	0.0155029	0.146041
ABCF2	cg13080927	3'UTR	S Shelf	61 ± 3	63.2 ± 2.2	2.2017	0.0155029	0.146041
ABCF2	cg07824710	Body	N Shore	33.9 ± 4.4	35.4 ± 3	1.51623	0.0182495	0.154631
ABCF2	cg11799480	Body	Open Sea	56.2 ± 3.9	58.7 ± 3.6	2.48253	0.0335388	0.200383
ABCF3	cg24632865	Body	S Shelf	78.7 ± 2.4	80.1 ± 2.4	1.40618	0.0109863	0.131227
ABCF3	cg13491563	TSS1500	N Shore	45.1 ± 6.4	51.6 ± 5.6	6.42992	0.00762939	0.121974
ABCF3	cg05629195	TSS1500	N Shore	38.6 ± 6.9	46.6 ± 7.7	8.00673	0.00918579	0.126173
ABCF3	cg09866366	TSS1500	N Shore	30.4 ± 5.7	35.8 ± 5	5.48054	0.0213928	0.164688
ABCF3	cg27220130	TSS200	CpG Island	3.4 ± 0.4	3.1 ± 0.6	-0.246037	0.0443115	0.228627
ABCG1	cg17526396	5'UTR	Open Sea	87.2 ± 1.5	86.2 ± 1.3	-0.93858	0.0249634	0.175592
ABCG1	cg01881899	Body	N Shelf	57 ± 6.8	50.8 ± 6.9	-6.17273	0.00268555	0.114891
ABCG1	cg07397296	Body	CpG Island	11.2 ± 2.6	13.7 ± 2.6	2.45205	0.00335693	0.114891
ABCG1	cg00222799	Body	CpG Island	35.1 ± 5.4	39.3 ± 5.1	4.19947	0.00918579	0.126173
ABCG1	cg27243685	Body;5'UTR	S Shelf	57.5 ± 5.4	60.6 ± 4.2	3.03188	0.0155029	0.146041
ABCG1	cg05046272	TSS1500	Open Sea	62.6 ± 4.4	59.9 ± 3.4	-2.69749	0.00335693	0.114891
ABCG1	cg20214535	TSS1500	Open Sea	56.3 ± 4.7	58.7 ± 3.8	2.48663	0.0249634	0.175592
ABCG1	cg08841829	TSS1500;5'UTR;Body	N Shore	12.5 ± 1.8	11.6 ± 2	-0.869494	0.0443115	0.228627
ABCG1	cg14982472	TSS1500;TSS200	Open Sea	18.5 ± 3.4	16.6 ± 2.6	-1.90437	0.0289917	0.187506
ABCG2	cg02016771	5'UTR	Open Sea	83 ± 2.7	84.4 ± 1.9	1.36292	0.0386353	0.214129
ABCG2	cg25295218	TSS200	CpG Island	4.6 ± 0.6	4.1 ± 0.5	-0.506841	0.0109863	0.131227
ABCG4	cg06622994	3'UTR	Open Sea	65.2 ± 3.6	67.5 ± 2.8	2.31078	0.0335388	0.200383
ABCG4	cg13063614	Body	CpG Island	52.6 ± 4.3	50.4 ± 3.4	-2.21355	0.0213928	0.164688
ABCG5	cg18281102	Body;TSS1500	Open Sea	75.7 ± 2.5	77.8 ± 2.4	2.03144	0.0182495	0.154631
ABCG8	cg03157395	TSS200	Open Sea	59.8 ± 3.9	62.4 ± 3.9	2.67353	0.013092	0.138303
ABCG8	cg05864261	TSS200	Open Sea	47.7 ± 4.2	49.9 ± 3.2	2.23417	0.0335388	0.200383
ABHD1	cg25101396	TSS1500	N Shore	44.7 ± 5.8	40.1 ± 4.9	-4.55996	0.00762939	0.121974
ABHD1	cg21468035	TSS1500	N Shore	73.2 ± 3.7	71.3 ± 3.2	-1.88884	0.0249634	0.175592
ABHD10	cg08979515	TSS1500	N Shore	16.9 ± 2.4	20.4 ± 3.7	3.45808	0.00762939	0.121974
ABHD10	cg10672681	TSS1500	N Shore	28.3 ± 5	33.7 ± 6.6	5.45765	0.013092	0.138303
ABHD10	cg22488352	TSS1500	N Shore	27.8 ± 5.9	33.9 ± 6.4	6.14571	0.0182495	0.154631
ABHD11	cg20033401	Body	N Shore	93.2 ± 0.5	93.6 ± 0.7	0.468138	0.013092	0.138303
ABHD12	cg13407422	1stExon;5'UTR	CpG Island	8.2 ± 1.2	7.4 ± 0.8	-0.821265	0.00418091	0.114891
ABHD12	cg01877301	TSS1500	CpG Island	9.5 ± 0.9	9 ± 0.9	-0.587251	0.00762939	0.121974
ABHD12B	cg13335112	5'UTR;Body	S Shore	75 ± 3.5	71.4 ± 3.9	-3.56181	0.00268555	0.114891
ABHD12B	cg01270593	5'UTR;Body	CpG Island	8.5 ± 2.1	10 ± 3	1.57123	0.0249634	0.175592
ABHD12B	cg26239297	Body	Open Sea	62.3 ± 4.8	65.2 ± 2.7	2.95078	0.0155029	0.146041
ABHD13	cg04461947	5'UTR;TSS1500	CpG Island	7.3 ± 1.1	8 ± 1.2	0.663892	0.0249634	0.175592
ABHD14A	cg04210566	Body	S Shore	51.1 ± 4.5	57.2 ± 5.4	6.03868	0.00268555	0.114891
ABHD14A	cg23527366	Body	S Shore	59 ± 4.8	63 ± 4	3.95057	0.0182495	0.154631
ABHD14B	cg11830695	Body;5'UTR;TSS1500	N Shore	6.2 ± 1	7.1 ± 1.9	0.884483	0.0289917	0.187506
ABHD14B	cg05541640	TSS200;TSS1500	N Shore	18.1 ± 2.7	19.8 ± 2.9	1.64957	0.0182495	0.154631
ABHD14B	cg10247798	TSS200;TSS1500	N Shore	11.3 ± 1.9	12.5 ± 1.8	1.12209	0.0443115	0.228627
ABHD15	cg23112192	1stExon	CpG Island	34.3 ± 5.2	30.7 ± 4.3	-3.52506	0.0109863	0.131227
ABHD15	cg04528771	Body	CpG Island	39.2 ± 6.4	35.7 ± 5.3	-3.44401	0.0182495	0.154631
ABHD15	cg20817100	Body	N Shelf	76.7 ± 3	75.2 ± 3.1	-1.45999	0.0386353	0.214129
ABHD2	cg02557652	3'UTR	Open Sea	65 ± 5.4	67.3 ± 4	2.25334	0.0249634	0.175592
ABHD2	cg17860366	5'UTR	S Shelf	50.7 ± 6.4	48.1 ± 4.9	-2.66518	0.0155029	0.146041
ABHD2	cg24109852	5'UTR	CpG Island	9.1 ± 1.4	8.4 ± 1	-0.674537	0.0155029	0.146041
ABHD3	cg05948372	Body	N Shore	40.9 ± 5.2	37 ± 5.2	-3.91742	0.0182495	0.154631
ABHD3	cg25890168	Body;TSS1500	Open Sea	35.1 ± 5.4	30.8 ± 6.1	-4.27682	0.0109863	0.131227
ABHD4	cg23123972	3'UTR	Open Sea	85 ± 2.6	86.1 ± 1.4	1.11588	0.0213928	0.164688
ABHD5	cg24595152	Body	S Shore	63.3 ± 5.5	56.8 ± 7.2	-6.48437	0.00167847	0.114891
ABHD5	cg19150852	TSS1500	CpG Island	12.2 ± 2.1	11.2 ± 1.7	-0.956755	0.0443115	0.228627
ABHD5	cg24822001	TSS200	CpG Island	4.2 ± 0.7	4.4 ± 0.6	0.258294	0.0386353	0.214129
ABHD6	cg01953156	3'UTR	Open Sea	61.7 ± 4.5	64.5 ± 2.8	2.83098	0.00762939	0.121974
ABHD6	cg16569813	5'UTR	Open Sea	63.3 ± 6.8	66.7 ± 5.3	3.42703	0.00762939	0.121974
ABHD6	cg07704718	TSS1500	N Shore	59.3 ± 4.8	62.8 ± 3.3	3.54544	0.00918579	0.126173
ABHD8	cg08145177	5'UTR	CpG Island	26.7 ± 3.9	24.7 ± 3.9	-2.02973	0.00918579	0.126173
ABHD8	cg26450010	Body	CpG Island	92.4 ± 1	93.4 ± 0.8	0.967127	0.013092	0.138303
ABHD8	cg01853216	Body	CpG Island	44.6 ± 4.1	49.2 ± 5	4.59091	0.0182495	0.154631
ABHD8	cg14325436	Body	CpG Island	35 ± 4.9	40 ± 8	4.95918	0.0213928	0.164688
ABHD8	cg20218135	Body	N Shelf	70.4 ± 19.2	71.7 ± 17.2	1.35127	0.0386353	0.214129
ABHD8	cg22734480	TSS200	CpG Island	8.9 ± 1.5	8.4 ± 1.3	-0.476655	0.0213928	0.164688
ABI1	cg06020978	Body	Open Sea	68.6 ± 4	65.9 ± 3.5	-2.69953	0.013092	0.138303
ABI1	cg26142490	Body	Open Sea	71.9 ± 4.4	74.1 ± 2.8	2.16882	0.0335388	0.200383
ABI1	cg17850367	TSS1500	S Shore	62.5 ± 4.2	65.2 ± 2.5	2.73155	0.0155029	0.146041
ABI2	cg02795432	1stExon	CpG Island	7.7 ± 0.9	7.1 ± 0.6	-0.659991	0.0335388	0.200383
ABI2	cg05983229	TSS200	CpG Island	3.7 ± 0.6	3.4 ± 0.3	-0.338967	0.00918579	0.126173
ABI3	cg25839227	Body	Open Sea	42.9 ± 4.7	49.1 ± 4.8	6.19103	0.00213623	0.114891
ABI3	cg25616535	Body	N Shelf	27.2 ± 3	31.4 ± 4.4	4.22056	0.00335693	0.114891
ABI3	cg21400896	Body	Open Sea	49 ± 4.3	53.6 ± 4.3	4.67394	0.00918579	0.126173
ABI3	cg11133963	Body	S Shore	72.7 ± 2.8	74.3 ± 2.3	1.66638	0.0155029	0.146041
ABI3	cg26334023	TSS200;TSS1500	Open Sea	31.5 ± 3.4	36.2 ± 4.8	4.75864	0.00515747	0.116695
ABI3	cg00980784	TSS200;TSS1500	Open Sea	13.3 ± 2.8	15.7 ± 3.2	2.33106	0.013092	0.138303
ABI3	cg22960869	TSS200;TSS1500	Open Sea	13.2 ± 2	15.3 ± 3.1	2.01856	0.0213928	0.164688
ABI3	cg25451120	TSS200;TSS1500	Open Sea	44.9 ± 4.1	48.8 ± 5	3.84781	0.0213928	0.164688
ABI3	cg05716556	TSS200;TSS1500	Open Sea	40 ± 3.7	42.6 ± 4.1	2.61662	0.0335388	0.200383
ABI3BP	cg15028548	5'UTR;1stExon	Open Sea	30.1 ± 5.1	33.2 ± 4.4	3.12669	0.0109863	0.131227
ABI3BP	cg16163419	5'UTR;1stExon	Open Sea	32 ± 4.8	34.4 ± 3.6	2.34376	0.0213928	0.164688
ABI3BP	cg14969542	Body	Open Sea	67.5 ± 4.4	71.3 ± 3.5	3.81582	0.0182495	0.154631
ABI3BP	cg16873343	Body	Open Sea	79 ± 2.3	80.5 ± 1.9	1.44828	0.0289917	0.187506
ABI3BP	cg21968765	TSS200	Open Sea	17.2 ± 2.9	19.8 ± 3.5	2.5833	0.0289917	0.187506
ABL1	cg14270890	3'UTR	S Shore	79.4 ± 1.9	80.8 ± 1.4	1.39969	0.0289917	0.187506
ABL1	cg14362370	5'UTR;1stExon	S Shore	47.1 ± 5.8	52.2 ± 4.8	5.1035	0.0109863	0.131227
ABL1	cg13509765	Body	N Shelf	82.3 ± 2.3	84 ± 1.6	1.7776	0.00515747	0.116695
ABL1	cg13670057	Body	Open Sea	30.9 ± 6.6	38.7 ± 7.9	7.79068	0.0109863	0.131227
ABL1	cg13440206	Body	N Shore	45.3 ± 7	51.3 ± 5	5.968	0.0213928	0.164688
ABL1	cg14483856	Body	N Shelf	82.5 ± 3.2	84.2 ± 2.2	1.70385	0.0335388	0.200383
ABL1	cg13822231	TSS1500	CpG Island	2.4 ± 0.5	2.1 ± 0.4	-0.27123	0.0443115	0.228627
ABL1	cg21156057	TSS1500;Body	N Shore	40.8 ± 7.8	49.8 ± 8.2	8.9528	0.013092	0.138303
ABL2	cg18433086	TSS1500	S Shore	47.4 ± 5.1	50.7 ± 4.6	3.28177	0.00762939	0.121974
ABLIM1	cg27290215	Body	S Shore	36 ± 6.3	45 ± 6.8	9.06783	0.000762939	0.114891
ABLIM1	cg24760869	Body	Open Sea	53.5 ± 5.1	58.1 ± 3.7	4.56429	0.00268555	0.114891
ABLIM1	cg06539091	Body	N Shore	67.5 ± 3.9	70.7 ± 2.9	3.20077	0.00335693	0.114891
ABLIM1	cg00950497	Body	S Shore	24.5 ± 4.2	29.9 ± 5.4	5.40813	0.00418091	0.114891
ABLIM1	cg06848487	Body	Open Sea	45.2 ± 5.2	52.8 ± 6.3	7.58314	0.00515747	0.116695
ABLIM1	cg02068171	Body	S Shore	57.7 ± 3.9	62.8 ± 4.4	5.11034	0.00628662	0.118803
ABLIM1	cg01658815	Body	Open Sea	41 ± 6.2	47.6 ± 6.1	6.61493	0.00762939	0.121974
ABLIM1	cg12403162	Body	S Shelf	44 ± 7	52.7 ± 7.6	8.67826	0.00762939	0.121974
ABLIM1	cg13587915	Body	Open Sea	65.4 ± 4.4	63.4 ± 4.3	-2.0654	0.00762939	0.121974
ABLIM1	cg07978738	Body	Open Sea	55.6 ± 5.3	51.3 ± 5.7	-4.25771	0.00918579	0.126173
ABLIM1	cg08797444	Body	Open Sea	60.6 ± 4.4	64.3 ± 3.7	3.66078	0.0182495	0.154631
ABLIM1	cg19226626	Body	Open Sea	64.9 ± 4.6	68 ± 3.9	3.03709	0.0182495	0.154631
ABLIM1	cg07317843	Body	Open Sea	78.8 ± 3.5	76.5 ± 4.2	-2.33022	0.0213928	0.164688
ABLIM1	cg12736146	Body	CpG Island	11.5 ± 1.5	12.8 ± 2	1.29558	0.0289917	0.187506
ABLIM1	cg16327338	Body	Open Sea	69.2 ± 3.9	72.3 ± 3.3	3.10107	0.0289917	0.187506
ABLIM1	cg17056676	Body	Open Sea	52.2 ± 4.1	54.2 ± 3.6	1.97294	0.0335388	0.200383
ABLIM1	cg22698604	Body;1stExon;5'UTR	Open Sea	13.5 ± 2.3	13 ± 1.9	-0.596911	0.0386353	0.214129
ABLIM1	cg23786209	Body;5'UTR	Open Sea	48 ± 3.6	50.5 ± 3.1	2.41091	0.00762939	0.121974
ABLIM1	cg11936643	Body;5'UTR	Open Sea	31.2 ± 5.3	28.5 ± 4.2	-2.73082	0.0109863	0.131227
ABLIM1	cg04055345	Body;5'UTR	Open Sea	42.3 ± 7.8	50.7 ± 8.9	8.48306	0.0155029	0.146041
ABLIM1	cg00454770	Body;TSS1500	Open Sea	48.3 ± 5.3	44.1 ± 5.6	-4.22763	0.00628662	0.118803
ABLIM1	cg01185921	TSS200	Open Sea	28.3 ± 4.8	32.7 ± 3.9	4.35921	0.00515747	0.116695
ABLIM2	cg15948795	3'UTR	Open Sea	90.9 ± 1	89.7 ± 2	-1.1975	0.0249634	0.175592
ABLIM2	cg23208443	Body	N Shore	58.9 ± 10.8	64.7 ± 9.7	5.8485	0.00100708	0.114891
ABLIM2	cg08886494	Body	N Shelf	53.5 ± 3.8	56.5 ± 3.3	3.07326	0.00418091	0.114891
ABLIM2	cg17949969	Body	Open Sea	32 ± 5.3	27.8 ± 4.7	-4.1753	0.00628662	0.118803
ABLIM2	cg22301854	Body	Open Sea	48.2 ± 6.3	43.5 ± 5.1	-4.70258	0.00762939	0.121974
ABLIM2	cg22654055	Body	Open Sea	69.1 ± 3.5	66.4 ± 3.9	-2.68018	0.00762939	0.121974
ABLIM2	cg01081775	Body	N Shore	46 ± 4.2	49.7 ± 4	3.67345	0.00918579	0.126173
ABLIM2	cg00245896	Body	Open Sea	91 ± 2	89.7 ± 1.4	-1.26143	0.013092	0.138303
ABLIM2	cg25636182	Body	Open Sea	85.9 ± 2.6	84.6 ± 2.2	-1.33833	0.0155029	0.146041
ABLIM2	cg05719818	Body	Open Sea	63.1 ± 4.2	60.2 ± 5	-2.85618	0.0182495	0.154631
ABLIM2	cg13133492	Body	Open Sea	84.5 ± 1.9	83.5 ± 1.1	-1.00229	0.0182495	0.154631
ABLIM2	cg14872707	Body	Open Sea	80.4 ± 2.5	81.7 ± 2.1	1.27826	0.0213928	0.164688
ABLIM2	cg17665830	Body	Open Sea	57.8 ± 3.9	59.9 ± 3.2	2.08083	0.0213928	0.164688
ABLIM2	cg21854560	Body	Open Sea	52.6 ± 6.1	50.5 ± 4.4	-2.17693	0.0213928	0.164688
ABLIM2	cg10754215	Body	Open Sea	53.6 ± 4.5	49 ± 5.2	-4.60905	0.0249634	0.175592
ABLIM2	cg00861207	Body	N Shore	71.9 ± 3.9	73.8 ± 2.8	1.90698	0.0335388	0.200383
ABLIM2	cg15688324	Body	S Shelf	55.7 ± 4.6	58.6 ± 4.2	2.91256	0.0335388	0.200383
ABLIM2	cg10531263	Body	Open Sea	42.6 ± 10	38.5 ± 10.3	-4.08975	0.0386353	0.214129
ABLIM2	cg00130393	Body	CpG Island	78.2 ± 1.9	79.6 ± 2.9	1.43592	0.0443115	0.228627
ABLIM2	cg09940872	TSS200	CpG Island	6.6 ± 0.9	6 ± 0.9	-0.587886	0.0213928	0.164688
ABLIM3	cg11438560	5'UTR	S Shore	18.2 ± 2.8	21.2 ± 2.6	2.98775	0.00628662	0.118803
ABLIM3	cg12302647	Body	Open Sea	48.5 ± 4.3	54 ± 5	5.55836	0.00131226	0.114891
ABLIM3	cg00245502	Body	Open Sea	32.8 ± 3.3	35.8 ± 3.5	3.0729	0.00418091	0.114891
ABLIM3	cg10574431	Body	Open Sea	36.9 ± 5.3	44.1 ± 6.6	7.19262	0.00418091	0.114891
ABLIM3	cg21614682	Body	Open Sea	58.6 ± 4.4	62.7 ± 3.4	4.11993	0.00918579	0.126173
ABLIM3	cg10879397	Body	Open Sea	48.4 ± 4	53.9 ± 6	5.56798	0.0155029	0.146041
ABLIM3	cg27130993	Body	Open Sea	48.1 ± 4	51.2 ± 4.3	3.09382	0.0335388	0.200383
ABLIM3	cg12140854	TSS1500	N Shore	57.7 ± 4.3	60.4 ± 3	2.72695	0.0289917	0.187506
ABLIM3	cg23229984	TSS1500	N Shore	68.2 ± 2.7	70.6 ± 3.2	2.42156	0.0289917	0.187506
ABLIM3	cg05026186	TSS200	N Shore	27.1 ± 4.6	28.6 ± 3.5	1.52592	0.0213928	0.164688
ABO	cg14440550	Body	CpG Island	83.8 ± 2.1	81.4 ± 3.7	-2.39102	0.00628662	0.118803
ABO	cg14639822	Body	CpG Island	97.1 ± 0.4	97.5 ± 0.4	0.388125	0.013092	0.138303
ABO	cg13506600	Body	CpG Island	9.1 ± 1.9	8 ± 2.3	-1.04677	0.0289917	0.187506
ABO	cg12020464	Body	CpG Island	91.8 ± 1.6	90.5 ± 2.7	-1.38076	0.0335388	0.200383
ABP1	cg07897701	TSS1500	Open Sea	60.3 ± 4.7	54.6 ± 5.1	-5.69872	0.000305176	0.114891
ABP1	cg23533927	TSS1500	Open Sea	79.2 ± 3.7	74.4 ± 5.3	-4.79579	0.00131226	0.114891
ABP1	cg08540215	TSS1500	Open Sea	69.8 ± 5.9	63 ± 7.5	-6.86762	0.00628662	0.118803
ABP1	cg14909495	TSS200	Open Sea	48.3 ± 4.8	43.4 ± 5.6	-4.90938	0.00335693	0.114891
ABP1	cg13603551	TSS200	Open Sea	73 ± 4.6	68.7 ± 5.8	-4.30426	0.0182495	0.154631
ABR	cg06427816	1stExon;5'UTR	Open Sea	33.6 ± 7.6	41 ± 7.5	7.44242	0.00268555	0.114891
ABR	cg23753807	1stExon;5'UTR	Open Sea	37 ± 7.6	45.4 ± 8.3	8.40059	0.00762939	0.121974
ABR	cg04318619	1stExon;5'UTR	Open Sea	48 ± 9.1	55.7 ± 7.8	7.68913	0.00918579	0.126173
ABR	cg16483033	1stExon;5'UTR	Open Sea	42.3 ± 6.9	48.3 ± 4.8	5.99033	0.013092	0.138303
ABR	cg05707655	3'UTR	N Shore	69.3 ± 3.8	66.3 ± 5.6	-2.99515	0.00918579	0.126173
ABR	cg09580592	3'UTR	N Shelf	47.4 ± 3.4	50.6 ± 3.8	3.23916	0.0289917	0.187506
ABR	cg01841306	3'UTR	N Shore	33.4 ± 5	32.1 ± 4	-1.2983	0.0335388	0.200383
ABR	cg18638251	5'UTR	S Shelf	51.5 ± 4.9	54.1 ± 4	2.66817	0.0182495	0.154631
ABR	cg18831134	5'UTR	S Shore	79.5 ± 2.4	80.8 ± 1.9	1.29317	0.0386353	0.214129
ABR	cg23454284	Body	S Shore	70.6 ± 4.2	73.6 ± 2.9	3.00054	0.00167847	0.114891
ABR	cg17208740	Body	N Shore	63.8 ± 4	67 ± 2.7	3.21441	0.00268555	0.114891
ABR	cg25436152	Body	S Shelf	86.9 ± 2.7	84.2 ± 3.5	-2.74338	0.00268555	0.114891
ABR	cg02135245	Body	Open Sea	70.7 ± 6.1	64.1 ± 7.9	-6.59527	0.00418091	0.114891
ABR	cg06614508	Body	S Shore	48.4 ± 5.4	53.2 ± 4.5	4.79868	0.0109863	0.131227
ABR	cg25018458	Body	N Shore	94.3 ± 0.7	94.8 ± 0.6	0.47356	0.0109863	0.131227
ABR	cg20497635	Body	Open Sea	62.3 ± 5	58 ± 6.1	-4.29871	0.013092	0.138303
ABR	cg23407655	Body	Open Sea	76.6 ± 4.4	70.6 ± 7.4	-6.06062	0.013092	0.138303
ABR	cg16374343	Body	S Shore	46 ± 4.6	43.4 ± 4.5	-2.59832	0.0182495	0.154631
ABR	cg01642895	Body	S Shelf	87.9 ± 2.1	86.7 ± 2.2	-1.22564	0.0213928	0.164688
ABR	cg26013733	Body	S Shelf	74 ± 3.3	75.4 ± 2.8	1.43597	0.0249634	0.175592
ABR	cg00196407	Body	Open Sea	20.6 ± 3.8	22.3 ± 2.4	1.77909	0.0386353	0.214129
ABR	cg08034867	Body	Open Sea	51.8 ± 5.4	54.1 ± 3.5	2.35385	0.0443115	0.228627
ABR	cg01555791	Body;1stExon	CpG Island	12.2 ± 2.1	11.5 ± 1.5	-0.639007	0.0335388	0.200383
ABR	cg03062587	Body;5'UTR	Open Sea	42.5 ± 3.9	48.2 ± 4.9	5.70171	0.00335693	0.114891
ABR	cg12422704	Body;5'UTR	N Shore	42.9 ± 3.8	46 ± 3.7	3.11872	0.00628662	0.118803
ABR	cg00025496	Body;5'UTR	Open Sea	40.9 ± 5.2	46.1 ± 4.4	5.18781	0.0109863	0.131227
ABR	cg00354884	Body;5'UTR	Open Sea	48.8 ± 5.1	52.3 ± 3.8	3.54289	0.0109863	0.131227
ABR	cg21950605	Body;5'UTR	Open Sea	54.3 ± 3.9	58.9 ± 4.6	4.53211	0.0109863	0.131227
ABR	cg11314598	Body;5'UTR	Open Sea	54.3 ± 6.2	60.4 ± 6.8	6.10346	0.013092	0.138303
ABR	cg01884917	Body;5'UTR	Open Sea	59.1 ± 7.1	63 ± 5.1	3.94452	0.0182495	0.154631
ABR	cg04080005	Body;5'UTR	Open Sea	63 ± 4.6	66.2 ± 3.4	3.182	0.0335388	0.200383
ABR	cg22559878	Body;5'UTR	Open Sea	59.3 ± 5.4	62.6 ± 3.7	3.32293	0.0335388	0.200383
ABR	cg19807420	TSS1500	Open Sea	70.1 ± 2.7	73.1 ± 3.2	3.03092	0.00918579	0.126173
ABR	cg09927651	TSS1500	Open Sea	42.6 ± 4.1	48.1 ± 6.4	5.52012	0.0182495	0.154631
ABRA	cg15603885	1stExon	Open Sea	86.5 ± 1.4	85.8 ± 1.7	-0.727561	0.0335388	0.200383
ABRA	cg25021532	TSS200	Open Sea	59.8 ± 2.8	63.4 ± 3.6	3.61295	0.00268555	0.114891
ABRA	cg16457675	TSS200	Open Sea	82.5 ± 3.3	84.3 ± 1.8	1.81113	0.0155029	0.146041
ABRA	cg08837344	TSS200	Open Sea	66.8 ± 4.9	69.5 ± 3.7	2.65637	0.0386353	0.214129
ABT1	cg21579726	3'UTR	S Shore	79.4 ± 2.9	77 ± 3.4	-2.42149	0.00268555	0.114891
ABT1	cg06728252	Body	CpG Island	34 ± 7	39.2 ± 8.8	5.19644	0.00515747	0.116695
ABT1	cg05185573	Body	CpG Island	79.9 ± 2.7	81.7 ± 2.3	1.88486	0.0443115	0.228627
ABTB1	cg18353563	TSS1500;Body	N Shore	20.1 ± 3.2	18.7 ± 2.6	-1.4015	0.0443115	0.228627
ABTB2	cg03360728	Body	Open Sea	63.6 ± 5	67.2 ± 3.2	3.63029	0.00335693	0.114891
ABTB2	cg13289202	Body	Open Sea	75.3 ± 4.5	68.5 ± 7	-6.77641	0.00418091	0.114891
ABTB2	cg08401725	Body	Open Sea	42.5 ± 5.5	48.7 ± 5.2	6.17025	0.00515747	0.116695
ABTB2	cg23845009	Body	Open Sea	85 ± 4.6	78.3 ± 7.1	-6.65439	0.00762939	0.121974
ABTB2	cg03325693	Body	S Shore	39.9 ± 5	43.5 ± 3.7	3.58629	0.0109863	0.131227
ABTB2	cg04954111	Body	Open Sea	39.6 ± 5.8	45.4 ± 6.1	5.79937	0.013092	0.138303
ABTB2	cg08663298	Body	Open Sea	77.6 ± 2.3	78.9 ± 2.2	1.31784	0.013092	0.138303
ABTB2	cg08202743	Body	Open Sea	58.1 ± 4.3	61.3 ± 3.6	3.26505	0.0155029	0.146041
ABTB2	cg25522867	Body	Open Sea	57.6 ± 3.6	60.8 ± 3.8	3.19622	0.0155029	0.146041
ABTB2	cg13292777	Body	CpG Island	20.9 ± 3.4	22.5 ± 3.4	1.58851	0.0249634	0.175592
ABTB2	cg02680254	TSS200	CpG Island	10.4 ± 1.6	11.1 ± 1.1	0.690345	0.0443115	0.228627
ACAA1	cg10548708	Body	N Shelf	76.7 ± 4.1	78.3 ± 3.1	1.64964	0.0249634	0.175592
ACACA	cg19725098	5'UTR;3'UTR;Body	Open Sea	70.3 ± 3.1	72.3 ± 2.8	1.98109	0.0249634	0.175592
ACACA	cg07375836	5'UTR;Body	S Shore	39.8 ± 5.9	36.7 ± 5.4	-3.09762	0.0443115	0.228627
ACACA	cg16822666	5'UTR;1stExon;Body	Open Sea	43.2 ± 6.2	47.8 ± 5.3	4.61038	0.0182495	0.154631
ACACA	cg07660627	Body	Open Sea	88 ± 2	84.5 ± 3.3	-3.47832	0.00167847	0.114891
ACACA	cg21096718	Body	Open Sea	57.5 ± 8.2	61.3 ± 7.1	3.80392	0.00515747	0.116695
ACACA	cg04193015	Body	Open Sea	77 ± 2.7	74.3 ± 2.7	-2.66806	0.00628662	0.118803
ACACA	cg08013737	Body	Open Sea	70.1 ± 5	73.3 ± 3.5	3.23019	0.00762939	0.121974
ACACA	cg15939920	Body	Open Sea	73.5 ± 4.4	67.2 ± 7.7	-6.31869	0.013092	0.138303
ACACA	cg09855384	Body	Open Sea	85.2 ± 1.7	85.9 ± 1.6	0.700548	0.0443115	0.228627
ACACA	cg26534468	Body	Open Sea	87.8 ± 1.5	86.5 ± 1.8	-1.2853	0.0443115	0.228627
ACACA	cg06026545	Body;TSS200;Body	Open Sea	37.9 ± 5.9	43.8 ± 5.8	5.9196	0.00418091	0.114891
ACACA	cg20778688	TSS1500;Body	Open Sea	76.1 ± 3.5	78.2 ± 3.4	2.15337	0.00918579	0.126173
ACACB	cg12178147	TSS1500	Open Sea	73.1 ± 5.2	75.6 ± 3.4	2.43421	0.0289917	0.187506
ACAD10	cg25200151	5'UTR;TSS1500	S Shore	76.1 ± 2.7	77.9 ± 1.8	1.79923	0.00515747	0.116695
ACAD10	cg21702516	Body	Open Sea	78.8 ± 2.4	77.7 ± 2.8	-1.16232	0.0213928	0.164688
ACAD11	cg12293095	Body	Open Sea	87.6 ± 1.3	86.6 ± 1.6	-0.967591	0.0335388	0.200383
ACAD8	cg19037107	Body	S Shelf	82.8 ± 3.6	76.4 ± 7.1	-6.41052	0.00167847	0.114891
ACAD8	cg20203469	Body	S Shelf	86.1 ± 3.5	79 ± 8	-7.15016	0.00418091	0.114891
ACAD8	cg01692842	Body	S Shelf	72.3 ± 4.8	66.1 ± 7.6	-6.21338	0.00628662	0.118803
ACAD8	cg05949667	Body	S Shelf	81 ± 3.2	74.5 ± 7.4	-6.49926	0.0109863	0.131227
ACAD8	cg18043283	Body	S Shore	84.7 ± 2.2	85.8 ± 1.8	1.1469	0.0289917	0.187506
ACADM	cg05258079	TSS1500	N Shore	77.6 ± 3.1	78.8 ± 2.7	1.20733	0.00213623	0.114891
ACADM	cg03433033	TSS1500	N Shore	21.8 ± 8	24.8 ± 8.2	2.98604	0.0289917	0.187506
ACADM	cg10523679	TSS1500	N Shore	13.2 ± 5.7	15.6 ± 7.4	2.374	0.0335388	0.200383
ACADS	cg00293381	3'UTR	S Shore	59.6 ± 3.2	56.5 ± 3	-3.06892	0.000152588	0.114891
ACADS	cg06196801	Body	S Shore	8.4 ± 1.6	9.7 ± 2.1	1.30876	0.0109863	0.131227
ACADS	cg21721566	TSS1500	N Shore	41.9 ± 5.4	45.5 ± 4.1	3.60895	0.00213623	0.114891
ACADSB	cg01011367	Body	Open Sea	73.7 ± 5.6	66.8 ± 7.1	-6.91197	0.00418091	0.114891
ACADVL	cg17355042	3'UTR	Open Sea	66.3 ± 3.7	68.7 ± 2.7	2.45832	0.0249634	0.175592
ACADVL	cg01377644	Body	S Shelf	64.3 ± 4.8	66.9 ± 3.2	2.60945	0.0386353	0.214129
ACADVL	cg26881362	Body;TSS1500	S Shelf	75.9 ± 2.9	77.9 ± 1.8	1.98826	0.0249634	0.175592
ACADVL	cg24825722	TSS1500;Body	N Shore	53 ± 3.9	56.7 ± 3.4	3.66594	0.00762939	0.121974
ACADVL	cg21636577	TSS1500;Body	N Shore	75.1 ± 2.4	74.6 ± 2	-0.551048	0.0335388	0.200383
ACAN	cg03648457	5'UTR	S Shelf	62.4 ± 5.3	65.1 ± 4.6	2.6521	0.00167847	0.114891
ACAN	cg14914908	TSS1500	N Shore	60.3 ± 4.3	55.4 ± 6.1	-4.88528	0.00131226	0.114891
ACAP1	cg25671438	Body	Open Sea	59.3 ± 5.3	52.5 ± 7.6	-6.78224	0.00268555	0.114891
ACAP1	cg19175364	Body	N Shelf	52.7 ± 3.9	57.6 ± 4.3	4.90194	0.00335693	0.114891
ACAP1	cg25900902	Body	CpG Island	51 ± 8	56.4 ± 6	5.30877	0.0289917	0.187506
ACAP1	cg13925686	TSS1500	Open Sea	58.3 ± 5.8	53.2 ± 6.5	-5.14119	0.00918579	0.126173
ACAP1	cg14050954	TSS1500	Open Sea	62.3 ± 5.2	57.6 ± 5.8	-4.72434	0.0155029	0.146041
ACAP2	cg00275449	Body	N Shore	27.9 ± 4.1	25.1 ± 3.8	-2.76406	0.0109863	0.131227
ACAP2	cg06602478	Body	N Shelf	87.9 ± 1.5	88.7 ± 1.1	0.787818	0.0386353	0.214129
ACAP3	cg03003335	Body	CpG Island	62.7 ± 7.7	68 ± 5.9	5.3374	0.00762939	0.121974
ACAP3	cg02953397	Body	N Shelf	91.7 ± 1.2	90.6 ± 2	-1.05341	0.013092	0.138303
ACAP3	cg09556527	Body	N Shelf	57.6 ± 5.4	59.9 ± 3	2.38414	0.0155029	0.146041
ACAT1	cg04180462	Body	S Shore	59.2 ± 5	55.9 ± 4.7	-3.24829	0.013092	0.138303
ACBD3	cg18385299	Body	N Shore	50.1 ± 4.2	55.7 ± 6.4	5.62835	0.00268555	0.114891
ACBD7	cg06224017	Body	N Shelf	40.9 ± 8	47.5 ± 5.9	6.54466	0.0213928	0.164688
ACBD7	cg12009856	TSS1500	S Shore	71.7 ± 3.9	74.6 ± 3.1	2.89657	0.00335693	0.114891
ACBD7	cg03408893	TSS200	CpG Island	8.6 ± 1.8	8 ± 1.2	-0.67943	0.00628662	0.118803
ACCN1	cg26369259	3'UTR	Open Sea	87.1 ± 1.8	88 ± 1.9	0.909389	0.00918579	0.126173
ACCN1	cg09143318	Body	Open Sea	70.4 ± 3.5	73.1 ± 2.7	2.64695	0.00131226	0.114891
ACCN1	cg07456480	Body	Open Sea	61 ± 3.5	63.5 ± 3.1	2.57432	0.00213623	0.114891
ACCN1	cg07428782	Body	Open Sea	52.9 ± 3.1	57.4 ± 4.5	4.50933	0.00628662	0.118803
ACCN1	cg07860833	Body	Open Sea	56.1 ± 5.2	59.3 ± 4	3.13967	0.00628662	0.118803
ACCN1	cg16166230	Body	N Shelf	60 ± 3.8	63.6 ± 2.9	3.54696	0.00918579	0.126173
ACCN1	cg23302998	Body	Open Sea	33.5 ± 6.5	41.3 ± 7.6	7.75797	0.0109863	0.131227
ACCN1	cg08579420	Body	Open Sea	72.3 ± 2.5	74.7 ± 2.5	2.33133	0.013092	0.138303
ACCN1	cg01882539	Body	N Shelf	58.1 ± 5.4	61.9 ± 3	3.73667	0.0155029	0.146041
ACCN1	cg14826891	Body	Open Sea	48.5 ± 4.4	52 ± 3.8	3.58514	0.0289917	0.187506
ACCN1	cg24950828	Body	Open Sea	85.7 ± 1.6	84.1 ± 2.8	-1.57567	0.0443115	0.228627
ACCN1	cg25304405	TSS1500	S Shore	52.6 ± 8.4	56.9 ± 8.4	4.34231	0.00418091	0.114891
ACCN1	cg07900998	TSS1500;Body	S Shore	39.1 ± 5.3	42.1 ± 6.2	3.02737	0.0386353	0.214129
ACCN3	cg11262093	1stExon	CpG Island	81.2 ± 3.1	83.3 ± 2.6	2.10953	0.013092	0.138303
ACCN3	cg00533407	TSS1500	N Shore	32.1 ± 4.7	37.8 ± 5.2	5.66052	0.00762939	0.121974
ACCN3	cg01106572	TSS1500;3'UTR;TSS1500	N Shore	43.4 ± 3.8	45.6 ± 3.7	2.17338	0.0386353	0.214129
ACCN3	cg21101226	TSS200	N Shore	74.6 ± 3	76.4 ± 1.8	1.75349	0.013092	0.138303
ACCN3	cg01624004	TSS200	N Shore	60.8 ± 3.3	63.5 ± 3.8	2.75881	0.0289917	0.187506
ACCN4	cg02197228	3'UTR	N Shore	42.9 ± 4.5	47.2 ± 3.7	4.29337	0.00762939	0.121974
ACCN4	cg14527333	Body	S Shelf	48.4 ± 5	43 ± 6.1	-5.35548	0.00131226	0.114891
ACCN4	cg08614334	Body	S Shelf	53.4 ± 6.2	49.3 ± 6.7	-4.05548	0.0109863	0.131227
ACCN4	cg10043663	Body	N Shelf	50.8 ± 4.1	54.2 ± 3.3	3.36541	0.013092	0.138303
ACCN4	cg06175981	Body	CpG Island	23.4 ± 4.4	22.4 ± 3.7	-0.999225	0.0386353	0.214129
ACCN4	cg15660807	Body	S Shelf	51.6 ± 3.4	54.1 ± 2.9	2.47026	0.0386353	0.214129
ACCN4	cg02595377	Body	CpG Island	16.5 ± 2.8	18 ± 3	1.4856	0.0443115	0.228627
ACCN4	cg11248254	TSS1500	S Shore	33.7 ± 3.7	31.7 ± 3.8	-2.00495	0.0213928	0.164688
ACCS	cg20240860	TSS1500	N Shore	15.4 ± 3	18.6 ± 2.8	3.16494	0.00167847	0.114891
ACCS	cg18265608	TSS1500	N Shore	37.4 ± 5.2	42.4 ± 4.2	5.01538	0.00918579	0.126173
ACCS	cg09339476	TSS1500	N Shore	10.1 ± 2	11.3 ± 1.8	1.21596	0.0335388	0.200383
ACCSL	cg23980760	1stExon;5'UTR	Open Sea	62.8 ± 2.4	65.9 ± 3	3.06515	0.013092	0.138303
ACE	cg05952120	TSS200	CpG Island	7.1 ± 1	6.7 ± 1.2	-0.488482	0.0386353	0.214129
ACER1	cg19440035	TSS200	Open Sea	65.2 ± 4	67.3 ± 2.9	2.06811	0.0443115	0.228627
ACER2	cg14628274	Body	Open Sea	32 ± 6	38.8 ± 5.4	6.83631	0.00628662	0.118803
ACER2	cg02616710	TSS1500	CpG Island	13.3 ± 3	15.1 ± 2.6	1.84042	0.0213928	0.164688
ACER3	cg19314992	Body	Open Sea	41.7 ± 5.4	47.8 ± 5.2	6.12919	0.00918579	0.126173
ACER3	cg02385173	TSS1500	N Shore	71 ± 4.4	73.3 ± 2.9	2.35582	0.0443115	0.228627
ACHE	cg11844970	5'UTR	N Shore	26.5 ± 3.4	27.9 ± 3.1	1.38842	0.0182495	0.154631
ACHE	cg16616348	Body	CpG Island	87.3 ± 1.2	88.2 ± 1.1	0.886216	0.0213928	0.164688
ACHE	cg11385616	Body	CpG Island	70.1 ± 2.4	71.2 ± 2.2	1.15301	0.0443115	0.228627
ACIN1	cg02037503	1stExon;Body;5'UTR	Open Sea	28.8 ± 4.4	26.7 ± 2	-2.12909	0.0289917	0.187506
ACIN1	cg26404748	5'UTR;1stExon;TSS200	CpG Island	9.7 ± 2	8.7 ± 1.1	-1.0021	0.0289917	0.187506
ACIN1	cg16502747	Body	S Shelf	48.5 ± 4	45.4 ± 5.8	-3.0524	0.00213623	0.114891
ACIN1	cg09367198	TSS1500;Body	Open Sea	57.5 ± 5.8	63.1 ± 3.7	5.62451	0.00515747	0.116695
ACLY	cg12641024	5'UTR	N Shelf	60 ± 5.8	65.1 ± 4.2	5.01039	0.00515747	0.116695
ACLY	cg27470486	5'UTR	N Shore	34.6 ± 5.8	40.9 ± 6.4	6.30831	0.013092	0.138303
ACLY	cg14583225	5'UTR	N Shore	52.7 ± 4.7	55.6 ± 5.7	2.81484	0.0155029	0.146041
ACLY	cg01761362	Body	Open Sea	69 ± 4	72 ± 4.6	2.97859	0.0249634	0.175592
ACMSD	cg26890182	Body	Open Sea	87.7 ± 2.8	85.1 ± 4	-2.56168	0.0155029	0.146041
ACMSD	cg02499308	TSS1500	Open Sea	68.1 ± 4.9	71.5 ± 3.8	3.41429	0.0289917	0.187506
ACN9	cg00555456	TSS1500	N Shore	62.7 ± 4.4	56.7 ± 7.3	-5.97903	0.0155029	0.146041
ACO1	cg16259069	TSS200	CpG Island	9.6 ± 1.5	9.1 ± 1.2	-0.526009	0.0289917	0.187506
ACO2	cg08172947	Body	S Shelf	68 ± 4.8	71.3 ± 3.7	3.2733	0.00515747	0.116695
ACOT11	cg01445479	Body	Open Sea	74.4 ± 3.2	76.1 ± 2.1	1.70345	0.0182495	0.154631
ACOT11	cg11177235	Body;1stExon;5'UTR	Open Sea	35.5 ± 5.7	41.4 ± 5.3	5.93976	0.00335693	0.114891
ACOT11	cg12179353	Body;1stExon;5'UTR	Open Sea	65.3 ± 4.4	68.7 ± 3	3.45821	0.00418091	0.114891
ACOT11	cg04919581	Body;TSS200	Open Sea	38.4 ± 6.7	44.5 ± 6.2	6.13265	0.00762939	0.121974
ACOT11	cg13458781	Body;TSS200	Open Sea	35.6 ± 6.1	41 ± 5.7	5.41787	0.013092	0.138303
ACOT11	cg10710218	TSS1500	Open Sea	67.4 ± 4.8	61.6 ± 6.8	-5.79925	0.00131226	0.114891
ACOT11	cg02905900	TSS1500	Open Sea	30 ± 4.2	27.6 ± 3.4	-2.35679	0.00418091	0.114891
ACOT11	cg21527621	TSS1500	Open Sea	26.1 ± 2.5	22.7 ± 4.1	-3.41473	0.00418091	0.114891
ACOT13	cg09568774	Body	Open Sea	60.7 ± 4.2	62.6 ± 3.7	1.82827	0.0182495	0.154631
ACOT2	cg25598083	TSS1500	N Shore	52.6 ± 8.3	55.3 ± 9	2.74245	0.00918579	0.126173
ACOT2	cg20067142	TSS1500	N Shore	56 ± 5.2	59.3 ± 4.7	3.31211	0.0335388	0.200383
ACOT4	cg01839271	Body	S Shore	41.9 ± 3.4	43.7 ± 3.2	1.81239	0.0109863	0.131227
ACOT4	cg13197457	Body	S Shore	77.8 ± 3.7	79.4 ± 2.5	1.54522	0.0335388	0.200383
ACOT4	cg00620857	TSS1500	N Shore	81 ± 2.1	82.1 ± 2.6	1.10883	0.0443115	0.228627
ACOT7	cg05045598	Body	Open Sea	69.6 ± 3.6	65.1 ± 5.8	-4.51918	0.00213623	0.114891
ACOT7	cg04309375	Body	Open Sea	53.5 ± 4.6	57.4 ± 3.9	3.92817	0.00268555	0.114891
ACOT7	cg25706257	Body	Open Sea	47 ± 5	54.7 ± 6.5	7.76267	0.00268555	0.114891
ACOT7	cg10976772	Body	Open Sea	39.7 ± 7.2	47.7 ± 6.6	8.05943	0.00762939	0.121974
ACOT7	cg13549940	Body	Open Sea	28.4 ± 4.6	31.5 ± 5	3.07877	0.00762939	0.121974
ACOT7	cg16034168	Body	N Shelf	35.6 ± 7.3	42.8 ± 7.4	7.26494	0.00762939	0.121974
ACOT7	cg24927687	Body	N Shelf	45.7 ± 6.5	51.2 ± 5.3	5.501	0.00918579	0.126173
ACOT7	cg00081799	Body	Open Sea	86.1 ± 1.8	87.5 ± 1.4	1.38037	0.0289917	0.187506
ACOT7	cg05786314	Body	N Shore	61 ± 3.4	59 ± 3.3	-2.00537	0.0335388	0.200383
ACOT7	cg26570804	Body	Open Sea	71.2 ± 4.6	74.2 ± 3.3	2.97582	0.0335388	0.200383
ACOT7	cg24563804	Body	CpG Island	19.4 ± 2.5	20.1 ± 2.4	0.695368	0.0386353	0.214129
ACOT7	cg23095988	Body;1stExon;5'UTR	Open Sea	45.7 ± 4.3	49.5 ± 4.2	3.85187	0.0155029	0.146041
ACOT7	cg20414935	Body;1stExon;5'UTR	Open Sea	43.8 ± 5.3	47.3 ± 4.2	3.51396	0.0182495	0.154631
ACOT7	cg10219223	Body;5'UTR;1stExon	Open Sea	74.2 ± 3.5	70.8 ± 3.8	-3.4291	0.00100708	0.114891
ACOT7	cg00821310	Body;5'UTR;1stExon	Open Sea	77.9 ± 3.3	75.4 ± 4.3	-2.56083	0.0249634	0.175592
ACOT7	cg00425213	Body;TSS1500	Open Sea	64.5 ± 3.8	68 ± 4.4	3.51038	0.00335693	0.114891
ACOT7	cg02995045	Body;TSS1500	Open Sea	21 ± 4.2	19.1 ± 3.7	-1.8888	0.0182495	0.154631
ACOT7	cg12082302	Body;TSS1500	Open Sea	87.5 ± 1.7	86.4 ± 1.4	-1.09696	0.0289917	0.187506
ACOT9	cg05826817	Body	N Shore	31.3 ± 3.7	34.7 ± 4.7	3.4547	0.00762939	0.121974
ACOT9	cg09061583	TSS200	CpG Island	24 ± 3.6	25.4 ± 3.9	1.41909	0.0289917	0.187506
ACOX1	cg15269548	1stExon;5'UTR;5'UTR	CpG Island	3.1 ± 0.6	2.9 ± 0.4	-0.23075	0.0182495	0.154631
ACOX1	cg23099439	3'UTR;TSS1500;3'UTR	S Shore	36.8 ± 5.2	42 ± 5.8	5.22248	0.0213928	0.164688
ACOX2	cg16209444	5'UTR	Open Sea	47.6 ± 5.6	50.1 ± 4.9	2.57738	0.0289917	0.187506
ACOX2	cg22012981	5'UTR	Open Sea	53.8 ± 6.3	55.8 ± 4.8	1.94975	0.0443115	0.228627
ACOX2	cg23652987	Body	Open Sea	56.4 ± 5.3	59.9 ± 4.6	3.49245	0.013092	0.138303
ACOX2	cg13705284	TSS1500	Open Sea	51.9 ± 6.7	55.8 ± 5.5	3.86686	0.00268555	0.114891
ACOX2	cg16587010	TSS1500	Open Sea	31.5 ± 5.8	33.9 ± 4.4	2.39584	0.0182495	0.154631
ACOX3	cg16140913	5'UTR	CpG Island	9.7 ± 2.1	8.9 ± 1.5	-0.777307	0.0289917	0.187506
ACOX3	cg05936438	5'UTR	CpG Island	5.7 ± 0.5	5.4 ± 0.7	-0.301295	0.0386353	0.214129
ACOX3	cg19661030	5'UTR	N Shore	89.2 ± 1.5	89.9 ± 1	0.78147	0.0386353	0.214129
ACOX3	cg27080986	Body	Open Sea	45.8 ± 5.9	51.5 ± 4.8	5.68339	0.00628662	0.118803
ACOX3	cg17781866	Body	N Shelf	83.5 ± 2.4	84.8 ± 1.7	1.32368	0.00762939	0.121974
ACOX3	cg25599924	Body	Open Sea	56.5 ± 6.3	60.9 ± 5.4	4.39682	0.00762939	0.121974
ACOX3	cg02537800	Body	CpG Island	95.8 ± 0.5	96.2 ± 0.5	0.4071	0.0109863	0.131227
ACOX3	cg18631798	Body	Open Sea	43.9 ± 5	48.7 ± 5.7	4.86238	0.013092	0.138303
ACOX3	cg23629820	Body	N Shore	62.9 ± 4.1	65 ± 3.1	2.0978	0.0155029	0.146041
ACOX3	cg19317600	Body	Open Sea	58.2 ± 6.4	62.9 ± 6.4	4.77152	0.0182495	0.154631
ACOX3	cg04334422	Body	Open Sea	91.7 ± 1.2	92.6 ± 1.2	0.909048	0.0213928	0.164688
ACOX3	cg03870033	Body	Open Sea	79.9 ± 3.4	81.8 ± 2.8	1.94535	0.0289917	0.187506
ACOX3	cg19542630	TSS1500	CpG Island	3.7 ± 0.5	3.2 ± 0.4	-0.48037	0.0155029	0.146041
ACOXL	cg04202892	3'UTR	CpG Island	24.9 ± 6.1	23.3 ± 6.4	-1.60136	0.0213928	0.164688
ACOXL	cg09636163	Body	Open Sea	14.8 ± 5.8	24.9 ± 8.5	10.0501	0.00268555	0.114891
ACOXL	cg18282393	Body	Open Sea	79.4 ± 3	82.3 ± 2	2.86883	0.00335693	0.114891
ACOXL	cg19992207	Body	N Shore	31.7 ± 4.7	37.1 ± 4.6	5.41703	0.00628662	0.118803
ACOXL	cg05826458	Body	N Shore	13.3 ± 2.5	14.9 ± 1.9	1.60562	0.0109863	0.131227
ACOXL	cg13448828	Body	Open Sea	78.4 ± 2.8	80 ± 2	1.64875	0.0289917	0.187506
ACP1	cg13354988	TSS1500;Body	CpG Island	14.3 ± 2.7	16.1 ± 3.9	1.77342	0.00628662	0.118803
ACP2	cg12565914	1stExon;TSS200;1stExon	CpG Island	10.5 ± 1.4	11.3 ± 1.5	0.771237	0.013092	0.138303
ACP5	cg14188508	3'UTR	N Shelf	61.7 ± 4.4	56.6 ± 5.9	-5.067	0.00628662	0.118803
ACP5	cg07967308	5'UTR	N Shore	69.6 ± 2.8	72.6 ± 3.1	3.0074	0.0213928	0.164688
ACP5	cg21207418	5'UTR;TSS200	N Shore	68.5 ± 3.1	70.3 ± 2.9	1.80956	0.0249634	0.175592
ACP5	cg27542552	TSS1500;5'UTR;1stExon	CpG Island	11.8 ± 2.3	11.1 ± 1.9	-0.676139	0.000579834	0.114891
ACP5	cg04566159	TSS1500;5'UTR;1stExon;TSS200	CpG Island	27.6 ± 3.3	24.5 ± 3	-3.08129	0.00418091	0.114891
ACP5	cg00487737	TSS1500;5'UTR;1stExon;TSS200	CpG Island	20.7 ± 2.7	18.6 ± 2.5	-2.13631	0.00918579	0.126173
ACP5	cg17658002	TSS1500;TSS200	S Shore	64.4 ± 5.6	58.6 ± 6	-5.78804	0.00167847	0.114891
ACP5	cg00481884	TSS1500;TSS200	S Shore	45.1 ± 2.4	43 ± 2.5	-2.13322	0.00418091	0.114891
ACP5	cg03302259	TSS1500;TSS200	S Shore	51.2 ± 3.7	47 ± 4.7	-4.20744	0.00515747	0.116695
ACP5	cg26570683	TSS1500;TSS200	S Shore	42.6 ± 5	40.2 ± 5.1	-2.47228	0.00515747	0.116695
ACP5	cg03719155	TSS1500;TSS200	S Shore	42.3 ± 3.9	39 ± 3.2	-3.28594	0.00628662	0.118803
ACP5	cg01602621	TSS1500;TSS200	S Shore	29.5 ± 3.7	28.2 ± 4.6	-1.25132	0.0249634	0.175592
ACPL2	cg24187645	5'UTR	Open Sea	56.5 ± 4.9	59.8 ± 6	3.23986	0.00213623	0.114891
ACPL2	cg19377384	5'UTR	CpG Island	11.2 ± 2.5	10.5 ± 1.7	-0.704725	0.0182495	0.154631
ACPP	cg15958424	TSS200	Open Sea	64.8 ± 4.5	59.2 ± 6.9	-5.62494	0.00762939	0.121974
ACPT	cg05239360	Body	CpG Island	62.6 ± 4	64.6 ± 3.1	1.98044	0.0289917	0.187506
ACPT	cg14582544	TSS200	N Shore	76.5 ± 2.7	78.2 ± 1.8	1.72008	0.0289917	0.187506
ACR	cg08423507	Body	Open Sea	59.6 ± 4.7	65.6 ± 5.5	5.92661	0.00335693	0.114891
ACRBP	cg07694975	TSS200	CpG Island	16.1 ± 3.7	14.8 ± 2.5	-1.25052	0.0182495	0.154631
ACRV1	cg07153965	TSS1500	Open Sea	74.8 ± 3.3	77.3 ± 2.5	2.57392	0.0249634	0.175592
ACSBG1	cg17519101	1stExon	Open Sea	56.7 ± 3.8	58.5 ± 3.4	1.72475	0.0443115	0.228627
ACSBG1	cg02119938	Body	Open Sea	34.7 ± 6.2	43.1 ± 7.8	8.3346	0.00268555	0.114891
ACSBG1	cg00292947	Body	Open Sea	54 ± 4.3	56.7 ± 3.4	2.70129	0.0443115	0.228627
ACSF2	cg11988604	3'UTR	Open Sea	76.9 ± 2.6	79.4 ± 1.8	2.50743	0.00213623	0.114891
ACSF2	cg18038894	Body	S Shelf	69.8 ± 5.2	64.5 ± 6.2	-5.33772	0.00268555	0.114891
ACSF2	cg12649208	Body	S Shore	81.9 ± 2.3	79.9 ± 3	-2.01886	0.0155029	0.146041
ACSF2	cg05992990	Body	Open Sea	87.6 ± 1.5	86.6 ± 1.5	-0.923633	0.0386353	0.214129
ACSF2	cg05346527	Body;3'UTR	N Shelf	68.6 ± 3.3	70.5 ± 2.8	1.8554	0.0249634	0.175592
ACSF2	cg14672994	TSS1500	CpG Island	10.5 ± 1.4	11.6 ± 1.9	1.10275	0.00268555	0.114891
ACSF2	cg03919657	TSS1500	N Shore	60.4 ± 5	55.9 ± 6.3	-4.45001	0.00515747	0.116695
ACSF2	cg22002216	TSS1500	N Shore	64.9 ± 4.8	66.8 ± 3.4	1.94278	0.0335388	0.200383
ACSF3	cg00316478	3'UTR	N Shelf	32 ± 6.9	40.1 ± 6.7	8.15104	0.00762939	0.121974
ACSF3	cg10265258	Body	N Shore	85.1 ± 2.2	81.4 ± 3.7	-3.6566	0.00131226	0.114891
ACSF3	cg06800849	Body	Open Sea	97.1 ± 1.1	96.4 ± 1.2	-0.718512	0.00335693	0.114891
ACSF3	cg07944420	Body	N Shore	82.4 ± 2.5	79.1 ± 4.4	-3.28541	0.00335693	0.114891
ACSF3	cg07192734	Body	N Shore	54.5 ± 3.6	49.5 ± 5.1	-4.93293	0.00515747	0.116695
ACSF3	cg16488021	Body	Open Sea	72.7 ± 7.5	64.6 ± 9.2	-8.14355	0.00515747	0.116695
ACSF3	cg04252928	Body	S Shore	79.3 ± 2.7	75.4 ± 5.9	-3.88464	0.00918579	0.126173
ACSF3	cg00759803	Body	CpG Island	87.8 ± 1.6	86.3 ± 2	-1.49682	0.0109863	0.131227
ACSF3	cg04069539	Body	S Shore	78.7 ± 3.6	74 ± 6.3	-4.69378	0.0109863	0.131227
ACSF3	cg01083549	Body	S Shore	95.2 ± 0.8	94.1 ± 1.8	-1.09849	0.0155029	0.146041
ACSF3	cg05145233	Body	S Shore	81.7 ± 2.9	83.3 ± 2.7	1.5448	0.0155029	0.146041
ACSF3	cg16698281	Body	Open Sea	46 ± 6	51.7 ± 6.1	5.64252	0.0155029	0.146041
ACSF3	cg07474797	Body	N Shore	67.7 ± 5.1	62.7 ± 6.6	-4.99543	0.0249634	0.175592
ACSF3	cg27226538	Body	Open Sea	86.5 ± 1.8	87.4 ± 1.1	0.958955	0.0289917	0.187506
ACSF3	cg27424853	Body	CpG Island	79 ± 3.5	77.4 ± 4.5	-1.60635	0.0289917	0.187506
ACSF3	cg00144414	Body	Open Sea	91.7 ± 1	91 ± 0.9	-0.67698	0.0386353	0.214129
ACSF3	cg02098565	Body	S Shore	88.2 ± 1.3	86.7 ± 2.1	-1.46191	0.0386353	0.214129
ACSF3	cg02691035	Body;5'UTR	N Shelf	83.1 ± 4.1	75.5 ± 8.8	-7.66025	0.00628662	0.118803
ACSF3	cg05104581	Body;5'UTR	N Shelf	59 ± 4.3	54.4 ± 6.4	-4.57196	0.013092	0.138303
ACSF3	cg03172657	Body;5'UTR	N Shelf	89.2 ± 3.7	84.9 ± 7.7	-4.25436	0.0155029	0.146041
ACSF3	cg02193283	Body;5'UTR	N Shelf	72 ± 4.1	67.3 ± 6.3	-4.75825	0.0182495	0.154631
ACSF3	cg16754613	Body;5'UTR	N Shelf	74 ± 4.3	71 ± 6.2	-3.00755	0.0182495	0.154631
ACSF3	cg06419212	Body;5'UTR	S Shore	84.9 ± 1.9	86 ± 1.6	1.01361	0.0213928	0.164688
ACSL1	cg03422749	3'UTR	Open Sea	62.9 ± 5.1	68 ± 4.1	5.09649	0.00167847	0.114891
ACSL1	cg24721647	5'UTR	S Shelf	45.2 ± 5.9	51.2 ± 5.8	6.02679	0.00762939	0.121974
ACSL1	cg11168687	5'UTR	S Shelf	51.4 ± 5.7	55.7 ± 5.6	4.26785	0.0182495	0.154631
ACSL1	cg27112742	Body	Open Sea	89.8 ± 1.5	87.1 ± 2.6	-2.70719	9.15527e-05	0.114891
ACSL1	cg03977443	Body	Open Sea	63.3 ± 4.6	66 ± 3	2.69497	0.00762939	0.121974
ACSL1	cg27571769	Body	Open Sea	50.3 ± 5.8	46.5 ± 6.2	-3.78111	0.00762939	0.121974
ACSL1	cg01714284	Body	Open Sea	42.9 ± 6.3	38.7 ± 6.7	-4.272	0.0249634	0.175592
ACSL1	cg08823975	Body	CpG Island	79.5 ± 6.3	81.4 ± 4.2	1.87578	0.0289917	0.187506
ACSL3	cg14157824	5'UTR	Open Sea	58.9 ± 4.5	61.8 ± 4.7	2.92292	0.0182495	0.154631
ACSL3	cg14685946	Body	Open Sea	54.8 ± 4	58.2 ± 4	3.39106	0.0249634	0.175592
ACSL3	cg23325384	TSS1500	N Shore	25 ± 5.5	31.8 ± 7	6.7994	0.013092	0.138303
ACSL5	cg02402091	TSS1500;1stExon;5'UTR	Open Sea	66.1 ± 4.4	64 ± 3.8	-2.05246	0.0249634	0.175592
ACSL5	cg14991821	TSS1500;1stExon;5'UTR	Open Sea	34 ± 5.9	31.1 ± 4.2	-2.88364	0.0386353	0.214129
ACSL5	cg11152574	TSS1500;5'UTR	Open Sea	89.9 ± 1.6	89.1 ± 1	-0.836092	0.0155029	0.146041
ACSL5	cg11079635	TSS1500;TSS200	Open Sea	75.1 ± 3.2	76.9 ± 2.7	1.85601	0.0289917	0.187506
ACSL5	cg25780389	TSS1500;TSS200;5'UTR	Open Sea	43.8 ± 5.3	39.1 ± 5.8	-4.70173	0.00515747	0.116695
ACSL6	cg11010552	Body	Open Sea	71.7 ± 3.8	66.8 ± 4.6	-4.97957	0.00167847	0.114891
ACSL6	cg02257405	Body	CpG Island	34.2 ± 5.4	38.3 ± 4.1	4.0974	0.00335693	0.114891
ACSL6	cg14841483	Body	Open Sea	50.6 ± 6	56 ± 4.7	5.40645	0.013092	0.138303
ACSL6	cg19096799	Body	CpG Island	4.4 ± 0.5	5 ± 0.8	0.617806	0.013092	0.138303
ACSL6	cg00425827	Body	N Shore	56.5 ± 5.9	60.2 ± 4.8	3.71855	0.0155029	0.146041
ACSL6	cg09035699	Body	Open Sea	73.8 ± 2.6	75.8 ± 2.6	1.98962	0.0155029	0.146041
ACSM1	cg02675179	Body	Open Sea	69.8 ± 5.2	67 ± 4.7	-2.84073	0.00418091	0.114891
ACSM1	cg09620718	TSS1500	Open Sea	77.3 ± 3.4	73.4 ± 3.3	-3.87306	0.000305176	0.114891
ACSM1	cg02009395	TSS200	Open Sea	65.8 ± 4.7	68.1 ± 2.8	2.3186	0.0155029	0.146041
ACSM3	cg10060338	TSS1500	Open Sea	45.6 ± 7	41.9 ± 7.5	-3.661	0.00918579	0.126173
ACSM3	cg10078415	TSS1500	Open Sea	50.9 ± 7.2	46.8 ± 6.8	-4.10041	0.0386353	0.214129
ACSM3	cg06478823	TSS1500	Open Sea	56.9 ± 6	52.8 ± 6.6	-4.16679	0.0443115	0.228627
ACSM3	cg00394823	TSS200	Open Sea	49.4 ± 6	45.3 ± 6.5	-4.04864	0.013092	0.138303
ACSM4	cg21343895	TSS1500	Open Sea	72.1 ± 2.9	74.4 ± 2.6	2.34289	0.00268555	0.114891
ACSM5	cg02147009	3'UTR	Open Sea	63.6 ± 4.8	67.8 ± 4.7	4.13848	0.00131226	0.114891
ACSM5	cg16736889	5'UTR	Open Sea	54.4 ± 4.2	59 ± 5	4.57207	0.00131226	0.114891
ACSM5	cg04428453	TSS1500	Open Sea	74.7 ± 3.3	76.4 ± 2.8	1.61667	0.0249634	0.175592
ACSM5	cg06686156	TSS1500	Open Sea	60.3 ± 5	63.4 ± 3.5	3.07469	0.0443115	0.228627
ACSM5	cg10938486	TSS200	Open Sea	37.2 ± 6.5	43.4 ± 8.3	6.17432	0.0289917	0.187506
ACSM5	cg05300045	TSS200	Open Sea	81.5 ± 3.2	82.7 ± 3	1.20794	0.0386353	0.214129
ACSS1	cg14124376	3'UTR	Open Sea	84 ± 1.6	85.1 ± 2.2	1.14731	0.0443115	0.228627
ACSS2	cg21132536	Body	S Shore	17.6 ± 5.6	21.9 ± 6	4.32566	0.0289917	0.187506
ACSS2	cg13368786	Body;TSS1500	N Shore	33.2 ± 4.2	30.6 ± 4.3	-2.65794	0.00515747	0.116695
ACSS3	cg05143887	1stExon	CpG Island	4.3 ± 0.7	4.6 ± 0.5	0.34954	0.00762939	0.121974
ACTA1	cg24104241	Body	CpG Island	12.3 ± 2.6	13.4 ± 2.7	1.14938	0.0213928	0.164688
ACTA1	cg05353133	Body	CpG Island	12.7 ± 1.3	13.5 ± 1.4	0.774452	0.0335388	0.200383
ACTA1	cg07777790	TSS1500	CpG Island	15 ± 2.5	16 ± 2.7	1.08246	0.0335388	0.200383
ACTA2	cg10894512	5'UTR	Open Sea	66.9 ± 5	71 ± 4.2	4.14959	0.0109863	0.131227
ACTA2	cg15950761	5'UTR	Open Sea	77.5 ± 2.8	78.6 ± 2.2	1.12104	0.0443115	0.228627
ACTA2	cg26479099	TSS1500;5'UTR	Open Sea	71 ± 3.8	74 ± 2.9	2.98026	0.00418091	0.114891
ACTA2	cg07216529	TSS200;5'UTR	Open Sea	73.5 ± 3.9	75.8 ± 2.6	2.30246	0.00918579	0.126173
ACTA2	cg03221266	TSS200;5'UTR	Open Sea	58 ± 4.6	61.4 ± 3.3	3.37414	0.0182495	0.154631
ACTA2	cg09990481	TSS200;5'UTR	Open Sea	60.3 ± 4.4	63.5 ± 4.4	3.12291	0.0249634	0.175592
ACTB	cg01741041	Body	N Shore	19 ± 4	23.5 ± 3.8	4.41554	0.00762939	0.121974
ACTB	cg14145074	Body	N Shore	18.3 ± 5.2	24.3 ± 5.7	6.00948	0.0109863	0.131227
ACTBL2	cg20772593	TSS200	Open Sea	77.2 ± 2.8	78.6 ± 1.6	1.38617	0.0289917	0.187506
ACTC1	cg10580056	Body	Open Sea	22 ± 4.6	24.1 ± 4.2	2.10081	0.0213928	0.164688
ACTC1	cg03844894	Body	Open Sea	37.4 ± 5.1	39.1 ± 5.7	1.77378	0.0386353	0.214129
ACTG1	cg12793711	Body	N Shore	19.8 ± 4.2	23.9 ± 4	4.09198	0.00268555	0.114891
ACTG1	cg15906692	Body	CpG Island	12.1 ± 2.3	10.9 ± 1.6	-1.15471	0.00335693	0.114891
ACTG1	cg10607155	TSS1500	CpG Island	17.4 ± 13	18.5 ± 13.7	1.15218	0.0249634	0.175592
ACTG2	cg12039197	1stExon;5'UTR	Open Sea	71.4 ± 3.8	73.7 ± 3	2.31336	0.0443115	0.228627
ACTG2	cg23173910	5'UTR	Open Sea	75.3 ± 3.6	77.3 ± 2.1	2.00319	0.00268555	0.114891
ACTG2	cg17176609	Body	Open Sea	31.6 ± 5.2	33.9 ± 3.5	2.32053	0.0386353	0.214129
ACTG2	cg24691835	TSS1500	Open Sea	75.6 ± 3.9	77.7 ± 2.6	2.08395	0.0249634	0.175592
ACTG2	cg02274550	TSS200	Open Sea	61.7 ± 5.1	65.6 ± 2.7	3.86511	0.0249634	0.175592
ACTL6A	cg22619386	TSS200	CpG Island	10.8 ± 1.5	11.5 ± 1	0.664507	0.0443115	0.228627
ACTL6B	cg19014623	Body	Open Sea	23.6 ± 3.8	26.3 ± 2.8	2.68684	0.00918579	0.126173
ACTL6B	cg24471254	Body	CpG Island	31.8 ± 4.8	34.8 ± 5.6	2.95882	0.0335388	0.200383
ACTL6B	cg14088161	TSS1500	S Shore	59 ± 4.2	61.7 ± 2.9	2.64804	0.0213928	0.164688
ACTL8	cg08734527	5'UTR	Open Sea	58.8 ± 3.6	62.5 ± 4.3	3.71931	0.00335693	0.114891
ACTL8	cg09821328	Body	N Shore	67.3 ± 2.9	68.9 ± 2.1	1.5497	0.0386353	0.214129
ACTL9	cg02825211	1stExon	CpG Island	13.8 ± 6	16.5 ± 5.4	2.7678	0.0182495	0.154631
ACTL9	cg13607935	1stExon;5'UTR	S Shore	86.7 ± 2.8	88.4 ± 2.1	1.7248	0.0109863	0.131227
ACTL9	cg01621764	TSS200	S Shore	42.4 ± 6.2	48.8 ± 5.1	6.40648	0.00335693	0.114891
ACTN1	cg00000289	3'UTR	N Shore	61.4 ± 3.9	62.9 ± 2.9	1.57246	0.0155029	0.146041
ACTN1	cg08064672	Body	Open Sea	80.7 ± 3.5	75.7 ± 5.2	-4.94353	0.00100708	0.114891
ACTN1	cg15364504	Body	Open Sea	38.2 ± 5.8	45.6 ± 6	7.34364	0.00335693	0.114891
ACTN1	cg00739471	Body	Open Sea	50.9 ± 6.2	56.3 ± 5.2	5.35585	0.00515747	0.116695
ACTN1	cg08170227	Body	Open Sea	29.7 ± 4.9	32.9 ± 3.5	3.24502	0.00628662	0.118803
ACTN1	cg20505457	Body	Open Sea	36.7 ± 6.6	44.2 ± 6.2	7.47437	0.00762939	0.121974
ACTN1	cg18446708	Body	Open Sea	89 ± 1.2	87.9 ± 1.9	-1.06631	0.00918579	0.126173
ACTN1	cg08292104	Body	Open Sea	64.2 ± 5	68.3 ± 3.2	4.13787	0.0109863	0.131227
ACTN1	cg04958055	Body	Open Sea	47.9 ± 4	44.4 ± 5.3	-3.48543	0.013092	0.138303
ACTN1	cg02057747	Body	Open Sea	45.2 ± 5.2	42.6 ± 5.1	-2.64124	0.0335388	0.200383
ACTN3	cg08012287	Body	S Shore	48.5 ± 5.6	52.9 ± 3.9	4.39357	0.00918579	0.126173
ACTN3	cg20648847	Body	CpG Island	5.5 ± 2.2	6.2 ± 1.7	0.72879	0.00918579	0.126173
ACTN3	cg01806972	TSS200;TSS1500	CpG Island	14.7 ± 2.4	17.8 ± 2.8	3.02489	0.00100708	0.114891
ACTN4	cg17659896	3'UTR	S Shelf	74.3 ± 2.3	72.2 ± 2.7	-2.08003	0.0109863	0.131227
ACTN4	cg04678989	Body	CpG Island	9.2 ± 1.2	10 ± 0.7	0.763544	0.00762939	0.121974
ACTR1A	cg04408200	3'UTR	Open Sea	33.1 ± 4.4	29.7 ± 4.4	-3.35317	0.00131226	0.114891
ACTR1A	cg15219811	Body	N Shelf	70.8 ± 4.3	66 ± 6.4	-4.84308	0.00100708	0.114891
ACTR2	cg14629348	Body	CpG Island	9.5 ± 1.2	9 ± 1	-0.541253	0.0289917	0.187506
ACTR3	cg07093324	Body	S Shelf	56 ± 5.7	51 ± 7.5	-4.98209	0.0155029	0.146041
ACTR3B	cg03678189	Body	Open Sea	84.9 ± 3.6	86.6 ± 2.6	1.76262	0.013092	0.138303
ACTR3B	cg25152498	TSS200	CpG Island	4 ± 0.6	4.2 ± 0.4	0.228489	0.0335388	0.200383
ACTR3C	cg20927119	5'UTR;1stExon	Open Sea	60.8 ± 5.2	54.7 ± 6	-6.08696	0.00213623	0.114891
ACTR3C	cg25198701	Body	Open Sea	71 ± 3.1	73.7 ± 2.7	2.68888	0.000427246	0.114891
ACTR3C	cg06158589	Body	Open Sea	76 ± 2	77.9 ± 2	1.88853	0.0109863	0.131227
ACTR3C	cg11347411	TSS200;5'UTR	S Shore	25.1 ± 5.3	22.4 ± 4.6	-2.63094	0.000305176	0.114891
ACTR3C	cg02119840	TSS200;5'UTR	S Shore	28.4 ± 5.2	26.1 ± 4.8	-2.30647	0.00762939	0.121974
ACTR3C	cg01959416	TSS200;5'UTR	S Shore	30.1 ± 3.4	27.6 ± 2.8	-2.55166	0.0213928	0.164688
ACTR6	cg26647736	TSS1500	CpG Island	6.3 ± 0.7	5.5 ± 0.6	-0.839461	0.000427246	0.114891
ACTR8	cg06098138	Body	N Shelf	87.6 ± 1.9	86.6 ± 1.4	-1.02019	0.00762939	0.121974
ACTR8	cg20879770	TSS1500	S Shore	67.9 ± 5.3	70.8 ± 4.5	2.91048	0.00918579	0.126173
ACTRT2	cg10888031	1stExon	CpG Island	72.3 ± 2.6	74.8 ± 3	2.48117	0.00918579	0.126173
ACTRT2	cg14365123	1stExon;5'UTR	N Shore	61.1 ± 3.1	63.6 ± 3.4	2.47869	0.0155029	0.146041
ACTRT2	cg04716261	TSS200	N Shore	22.9 ± 3.6	25.5 ± 3.8	2.64905	0.0109863	0.131227
ACVR1	cg20453861	5'UTR	Open Sea	57.7 ± 3.9	64.1 ± 4.5	6.34723	0.000213623	0.114891
ACVR1	cg13287763	5'UTR	Open Sea	69.6 ± 3.1	72.4 ± 3	2.79851	0.00418091	0.114891
ACVR1	cg16326402	5'UTR	Open Sea	45.1 ± 5.9	50.2 ± 4.8	5.09366	0.0155029	0.146041
ACVR1	cg19077494	5'UTR	Open Sea	59.9 ± 5.1	63.9 ± 3.7	3.96595	0.0155029	0.146041
ACVR1	cg16682903	5'UTR	Open Sea	25.7 ± 4.9	30 ± 4.3	4.29366	0.0289917	0.187506
ACVR1B	cg15540623	3'UTR	Open Sea	50.5 ± 2.8	45 ± 5	-5.54714	0.00213623	0.114891
ACVR1B	cg15871766	Body	Open Sea	87.5 ± 3.2	82.6 ± 5	-4.86848	0.00418091	0.114891
ACVR1C	cg24893551	Body;5'UTR	N Shore	37.3 ± 4	39.4 ± 3.6	2.15481	0.0289917	0.187506
ACVR1C	cg05010623	TSS1500	S Shore	10.1 ± 1.9	9.5 ± 1.7	-0.611339	0.0109863	0.131227
ACVR1C	cg08651064	TSS1500	S Shore	12.7 ± 2	11.5 ± 1.1	-1.19562	0.0335388	0.200383
ACVR2A	cg22464182	1stExon;5'UTR	CpG Island	8.1 ± 1.5	7.4 ± 1.2	-0.653561	0.00213623	0.114891
ACVR2B	cg06120492	3'UTR	Open Sea	51.6 ± 7.4	58.6 ± 6	7.03763	0.00335693	0.114891
ACVR2B	cg16870585	Body	Open Sea	75.5 ± 4	78 ± 3	2.52267	0.00335693	0.114891
ACVRL1	cg07170824	1stExon;5'UTR	CpG Island	47.1 ± 5.4	44.8 ± 3.4	-2.38475	0.0289917	0.187506
ACVRL1	cg26850673	3'UTR	Open Sea	51.4 ± 5.2	55.4 ± 4.5	3.94648	0.0249634	0.175592
ACVRL1	cg25749512	5'UTR	CpG Island	36.4 ± 5.2	41.8 ± 4.6	5.40254	0.00335693	0.114891
ACVRL1	cg03035704	5'UTR	S Shore	41.4 ± 4	46.6 ± 4.6	5.16131	0.00628662	0.118803
ACVRL1	cg23640701	5'UTR	S Shore	39.1 ± 6.3	45.5 ± 6.6	6.46098	0.00918579	0.126173
ACVRL1	cg09043511	5'UTR;TSS200	N Shelf	45.5 ± 4.2	51.1 ± 5.5	5.62829	0.00762939	0.121974
ACVRL1	cg14872074	5'UTR;TSS200	N Shelf	49.6 ± 3.5	53.2 ± 3.9	3.51925	0.0335388	0.200383
ACVRL1	cg21415035	TSS1500;5'UTR	N Shelf	62.5 ± 3.8	66 ± 4	3.52058	0.013092	0.138303
ACVRL1	cg20131897	TSS1500;5'UTR	N Shelf	65.2 ± 3.2	67.3 ± 3.4	2.09521	0.0335388	0.200383
ACVRL1	cg22497336	TSS1500;5'UTR	N Shelf	64.5 ± 3.4	67.2 ± 3.7	2.67161	0.0386353	0.214129
ACY1	cg25719102	Body	S Shelf	80.2 ± 2.2	81.5 ± 1.3	1.2808	0.0182495	0.154631
ACY3	cg03933203	3'UTR	Open Sea	81.2 ± 2.8	82.8 ± 1.7	1.63512	0.0249634	0.175592
ACY3	cg23879118	Body	Open Sea	60.4 ± 5.3	53.3 ± 6.7	-7.07159	0.00418091	0.114891
ACY3	cg04986336	TSS1500	Open Sea	51.7 ± 2.5	50.4 ± 3.2	-1.30344	0.0182495	0.154631
ACYP1	cg12075442	TSS1500	N Shelf	68.1 ± 3.6	70.8 ± 3.4	2.65201	0.0443115	0.228627
ACYP2	cg01615080	1stExon;5'UTR	N Shore	12.6 ± 2	11.7 ± 1.7	-0.909446	0.0443115	0.228627
ACYP2	cg09921423	Body	Open Sea	69.2 ± 7.6	73.2 ± 7.2	3.99801	0.00167847	0.114891
ACYP2	cg13006717	Body	N Shelf	85.3 ± 2.1	86.4 ± 2.3	1.06858	0.0182495	0.154631
ADA	cg20622019	Body	N Shore	37.7 ± 4.4	35.2 ± 4.7	-2.51166	0.0213928	0.164688
ADAD1	cg17139861	Body	S Shelf	72.8 ± 3.1	75.3 ± 3.2	2.45745	0.0249634	0.175592
ADAD2	cg04497927	1stExon	CpG Island	83.7 ± 2.1	84.3 ± 2	0.618039	0.0335388	0.200383
ADAD2	cg00225858	TSS1500	N Shore	78.8 ± 4.2	72.2 ± 8.2	-6.69139	0.00213623	0.114891
ADAD2	cg01705811	TSS1500	N Shore	69.2 ± 5.8	72.2 ± 3.3	2.99418	0.0213928	0.164688
ADAM10	cg22727416	1stExon	CpG Island	7 ± 1.2	6.7 ± 1.2	-0.339372	0.0386353	0.214129
ADAM10	cg08898775	TSS1500	S Shore	52.5 ± 5.5	56.9 ± 5	4.44699	0.0213928	0.164688
ADAM11	cg00473531	Body	Open Sea	70 ± 3.4	73.4 ± 2.3	3.41345	0.000427246	0.114891
ADAM11	cg10035737	Body	S Shelf	71.2 ± 5	65.3 ± 7.4	-5.87375	0.00167847	0.114891
ADAM11	cg25282715	Body	N Shelf	49.3 ± 4	46.9 ± 5	-2.43551	0.0335388	0.200383
ADAM11	cg26050159	Body	S Shore	63.8 ± 3	65.6 ± 2.6	1.85171	0.0443115	0.228627
ADAM12	cg20496568	Body	Open Sea	87.5 ± 1.7	89.5 ± 1.8	1.93286	0.00335693	0.114891
ADAM12	cg08295661	Body	Open Sea	48.2 ± 6.8	55 ± 5.4	6.83756	0.00418091	0.114891
ADAM12	cg05229965	Body	Open Sea	45.2 ± 5.4	40.8 ± 6.3	-4.38684	0.00628662	0.118803
ADAM12	cg15342452	Body	Open Sea	33.6 ± 5.3	39.5 ± 6.2	5.97061	0.00628662	0.118803
ADAM12	cg02235497	Body	Open Sea	66.4 ± 4.9	70.5 ± 4.1	4.05396	0.00762939	0.121974
ADAM12	cg08993079	Body	Open Sea	65.1 ± 5.4	68.2 ± 4	3.11374	0.0155029	0.146041
ADAM12	cg15280358	Body	Open Sea	67.9 ± 5.3	70.9 ± 3.4	3.05408	0.0155029	0.146041
ADAM12	cg09866104	Body	Open Sea	20.8 ± 4.5	23.3 ± 3.1	2.5818	0.0182495	0.154631
ADAM12	cg04834770	Body	Open Sea	58.1 ± 9.7	61.1 ± 10.7	2.99171	0.0289917	0.187506
ADAM12	cg25238274	Body	Open Sea	65.9 ± 7.1	69.5 ± 5.6	3.63148	0.0289917	0.187506
ADAM12	cg07244202	Body	Open Sea	50.4 ± 4	53.1 ± 3.5	2.74053	0.0386353	0.214129
ADAM12	cg07251141	Body	Open Sea	72.1 ± 5.9	75.7 ± 6	3.51335	0.0386353	0.214129
ADAM12	cg04034998	Body	Open Sea	87.9 ± 7.7	87.1 ± 7	-0.809822	0.0443115	0.228627
ADAM12	cg16257029	TSS1500	CpG Island	60.7 ± 4.8	57 ± 5.4	-3.69518	0.00515747	0.116695
ADAM12	cg13488201	TSS200	CpG Island	34.4 ± 5.6	30.6 ± 5.1	-3.89628	0.00213623	0.114891
ADAM12	cg02327997	TSS200	CpG Island	40.3 ± 5.5	36.8 ± 5.2	-3.43046	0.00418091	0.114891
ADAM12	cg14621053	TSS200	CpG Island	23.8 ± 3.7	21 ± 3.3	-2.8685	0.00628662	0.118803
ADAM12	cg05237641	TSS200	CpG Island	32.4 ± 4.4	29.2 ± 4	-3.14168	0.0443115	0.228627
ADAM15	cg18832152	3'UTR;TSS1500	CpG Island	35.2 ± 4.8	32.7 ± 4.5	-2.49835	0.0335388	0.200383
ADAM15	cg04018299	TSS200	CpG Island	5.6 ± 1.3	4.9 ± 0.7	-0.667644	0.013092	0.138303
ADAM17	cg04254681	Body	Open Sea	61.7 ± 6.6	67.1 ± 5.4	5.38953	0.00762939	0.121974
ADAM17	cg12347123	Body	Open Sea	92.2 ± 1.1	91.6 ± 0.9	-0.557154	0.0443115	0.228627
ADAM17	cg01822537	TSS200	CpG Island	4.4 ± 0.5	4.8 ± 0.6	0.389162	0.0386353	0.214129
ADAM19	cg04815959	Body	Open Sea	59 ± 4.6	62.8 ± 3.5	3.85258	0.00515747	0.116695
ADAM19	cg08295410	Body	Open Sea	43.7 ± 5.2	50.2 ± 6.4	6.48772	0.00515747	0.116695
ADAM19	cg13667243	Body	CpG Island	24.4 ± 4.5	31.3 ± 6.9	6.90121	0.00628662	0.118803
ADAM19	cg14104626	Body	Open Sea	52.5 ± 5.3	57.5 ± 4.7	5.0523	0.0109863	0.131227
ADAM19	cg07301795	Body	CpG Island	26.1 ± 5	29.8 ± 4.5	3.70051	0.013092	0.138303
ADAM19	cg09648467	Body	Open Sea	39.9 ± 5.2	45.2 ± 6.6	5.30107	0.0249634	0.175592
ADAM19	cg01823925	Body	Open Sea	61 ± 4.5	62.9 ± 4.8	1.92275	0.0335388	0.200383
ADAM19	cg15598120	Body	CpG Island	14 ± 2.3	15.5 ± 2.2	1.46585	0.0335388	0.200383
ADAM19	cg08604960	TSS1500	S Shore	54.9 ± 6.5	60.4 ± 4.3	5.467	0.00335693	0.114891
ADAM19	cg23214435	TSS1500	S Shore	82.3 ± 4.4	75.3 ± 8	-7.04875	0.00335693	0.114891
ADAM22	cg01858583	Body	S Shelf	59.8 ± 1.7	62.3 ± 3.3	2.50309	0.0109863	0.131227
ADAM22	cg06315606	Body	S Shore	58.2 ± 5.2	62.2 ± 4	4.02173	0.013092	0.138303
ADAM22	cg05131524	TSS1500	N Shore	7.2 ± 1.8	7.9 ± 1.7	0.724742	0.0155029	0.146041
ADAM23	cg24399540	TSS1500	N Shore	56.9 ± 6.4	52 ± 7.1	-4.8982	0.0335388	0.200383
ADAM28	cg22915945	1stExon;5'UTR	Open Sea	40 ± 5.3	35.9 ± 4.7	-4.02873	0.00762939	0.121974
ADAM28	cg16767652	3'UTR	Open Sea	64.2 ± 3.3	67 ± 3.2	2.71263	0.00515747	0.116695
ADAM28	cg14976447	Body	Open Sea	72.6 ± 5.5	67.5 ± 7.7	-5.12625	0.0335388	0.200383
ADAM28	cg18757155	TSS200	Open Sea	32.9 ± 4.8	30.3 ± 3.5	-2.54773	0.00918579	0.126173
ADAM28	cg17969683	TSS200	Open Sea	53.5 ± 5.4	49.2 ± 6.3	-4.26253	0.0335388	0.200383
ADAM30	cg07814932	1stExon	N Shore	84.5 ± 4.1	77.8 ± 8	-6.61371	0.00628662	0.118803
ADAM30	cg16166968	1stExon;5'UTR	CpG Island	40.6 ± 5.2	44.6 ± 4.7	3.94372	0.0213928	0.164688
ADAM30	cg23326301	TSS1500	S Shore	89 ± 1.1	88.4 ± 0.9	-0.596715	0.0155029	0.146041
ADAM32	cg16540080	Body	S Shore	38.6 ± 4.9	41 ± 4.5	2.38561	0.00918579	0.126173
ADAM32	cg25765819	Body	Open Sea	85.9 ± 1.8	85.3 ± 1.5	-0.665418	0.0443115	0.228627
ADAM32	cg01565608	TSS1500	N Shore	67.1 ± 4.4	70.3 ± 3.7	3.20524	0.00628662	0.118803
ADAM33	cg04505348	Body	N Shore	79.6 ± 2.5	81.1 ± 2.1	1.55298	0.00628662	0.118803
ADAM33	cg04368843	Body	N Shore	48.6 ± 4.5	51.2 ± 4	2.66486	0.0213928	0.164688
ADAM33	cg22333888	TSS1500	S Shore	27.1 ± 4.2	29.2 ± 3.3	2.08488	0.0109863	0.131227
ADAM5P	cg10242788	TSS1500	Open Sea	75.5 ± 3.4	77.4 ± 3.2	1.85264	0.0109863	0.131227
ADAM5P	cg11583762	TSS200	Open Sea	29.1 ± 4.5	31 ± 3.9	1.88257	0.00335693	0.114891
ADAM5P	cg19659741	TSS200	Open Sea	30.9 ± 4.6	36.6 ± 5	5.70595	0.00418091	0.114891
ADAM5P	cg11199639	TSS200	Open Sea	32.7 ± 3.7	36.5 ± 4.4	3.7749	0.00918579	0.126173
ADAM5P	cg14742937	TSS200	Open Sea	25.5 ± 4.6	29.6 ± 5.1	4.13492	0.0182495	0.154631
ADAM5P	cg07387286	TSS200	Open Sea	33.7 ± 4.3	37.9 ± 5.2	4.27595	0.0335388	0.200383
ADAM6	cg04975143	Body	Open Sea	68 ± 3.9	69.7 ± 2.9	1.68555	0.0443115	0.228627
ADAM7	cg26826339	3'UTR	Open Sea	46.5 ± 6.6	52.6 ± 7.2	6.09356	0.00918579	0.126173
ADAM7	cg17897391	TSS1500	Open Sea	72.8 ± 3.2	69 ± 4.1	-3.79223	0.00418091	0.114891
ADAM7	cg08383526	TSS1500	Open Sea	68 ± 4	71.4 ± 2.7	3.36909	0.00515747	0.116695
ADAM8	cg17787585	Body	N Shelf	78 ± 2.2	80.1 ± 2.6	2.09711	0.00762939	0.121974
ADAM8	cg25526061	Body	N Shore	60.7 ± 3.5	55.5 ± 5.7	-5.20108	0.00762939	0.121974
ADAM8	cg23114262	Body	N Shelf	74.2 ± 2.4	76.6 ± 3.3	2.35239	0.0182495	0.154631
ADAM8	cg06188870	Body	N Shelf	69.9 ± 3.2	72.2 ± 3.6	2.33578	0.0335388	0.200383
ADAM8	cg16786703	Body	CpG Island	11.4 ± 1.8	11.8 ± 1.6	0.45552	0.0443115	0.228627
ADAM8	cg17214902	Body	S Shore	66.5 ± 3.3	68.4 ± 3.3	1.91685	0.0443115	0.228627
ADAM8	cg00805360	TSS1500	S Shore	63.3 ± 4.6	61.1 ± 3.9	-2.24063	0.0182495	0.154631
ADAM8	cg14259466	TSS1500	S Shore	76.3 ± 3.2	78.6 ± 2.4	2.28826	0.0335388	0.200383
ADAM8	cg00337466	TSS200	S Shore	19.7 ± 3.4	18.4 ± 2.8	-1.21675	0.00628662	0.118803
ADAM9	cg05022368	Body	S Shelf	73.4 ± 3.7	75.3 ± 2.7	1.83691	0.0289917	0.187506
ADAMTS1	cg00952789	Body	N Shore	48.9 ± 5.4	53.5 ± 5.5	4.57718	0.0335388	0.200383
ADAMTS1	cg15621322	TSS1500	CpG Island	11.2 ± 2.2	9.9 ± 1.1	-1.33386	0.00762939	0.121974
ADAMTS1	cg13758712	TSS1500	S Shore	8.5 ± 2.3	7.4 ± 1.7	-1.04691	0.0289917	0.187506
ADAMTS10	cg00436874	Body	S Shore	82 ± 2	83.3 ± 2.2	1.25517	0.0335388	0.200383
ADAMTS10	cg11990296	Body	S Shore	73.2 ± 3.7	75 ± 2.7	1.81913	0.0335388	0.200383
ADAMTS10	cg25354248	TSS1500	S Shore	35.6 ± 4.9	41.9 ± 5.1	6.24467	0.00918579	0.126173
ADAMTS10	cg14252502	TSS1500	S Shore	35.7 ± 4.6	32.9 ± 4.7	-2.80518	0.0109863	0.131227
ADAMTS12	cg07700393	Body	Open Sea	68.3 ± 3.2	71.8 ± 2.4	3.49451	0.00100708	0.114891
ADAMTS12	cg21874902	Body	Open Sea	54.9 ± 8.9	59.3 ± 8.6	4.4148	0.00335693	0.114891
ADAMTS12	cg15833353	Body	Open Sea	50 ± 4.1	54.6 ± 4.7	4.66465	0.00762939	0.121974
ADAMTS12	cg01990593	Body	N Shore	30.2 ± 5.4	36.1 ± 4.5	5.84496	0.00918579	0.126173
ADAMTS12	cg06893139	Body	Open Sea	57.9 ± 5.2	63.2 ± 4.7	5.32422	0.0109863	0.131227
ADAMTS12	cg08768395	Body	N Shelf	54.2 ± 4.6	58.5 ± 4.1	4.33097	0.0155029	0.146041
ADAMTS12	cg19641747	Body	Open Sea	60.6 ± 4.6	64.7 ± 3.9	4.07034	0.0155029	0.146041
ADAMTS12	cg21569398	Body	Open Sea	44.4 ± 6.1	50.8 ± 6.4	6.37796	0.0155029	0.146041
ADAMTS12	cg03592903	Body	Open Sea	67.5 ± 3.6	66.3 ± 3.8	-1.26359	0.0335388	0.200383
ADAMTS12	cg07784793	Body	Open Sea	73.2 ± 4.3	75.3 ± 2.5	2.09257	0.0386353	0.214129
ADAMTS12	cg14827469	Body	Open Sea	65.9 ± 3.9	67 ± 3.2	1.11884	0.0443115	0.228627
ADAMTS12	cg09747891	TSS1500	S Shore	38.2 ± 4.6	44.9 ± 6.8	6.66744	0.00628662	0.118803
ADAMTS12	cg23236370	TSS1500	S Shore	39 ± 6.7	44.7 ± 6.1	5.66886	0.0213928	0.164688
ADAMTS13	cg09420761	Body	N Shore	12.8 ± 2.6	14.1 ± 2.1	1.38313	0.0213928	0.164688
ADAMTS13	cg16112945	Body;TSS1500	S Shelf	67.5 ± 2.5	69.3 ± 1.9	1.81523	0.0249634	0.175592
ADAMTS13	cg13413996	Body;TSS1500	N Shore	58.1 ± 3.9	59.4 ± 2.8	1.27036	0.0109863	0.131227
ADAMTS13	cg14349763	Body;TSS200	S Shelf	37.5 ± 2.3	41.1 ± 4.6	3.55512	0.00628662	0.118803
ADAMTS14	cg23169883	Body	S Shelf	77.7 ± 4.3	69.3 ± 8.5	-8.32957	0.00418091	0.114891
ADAMTS14	cg16352527	Body	Open Sea	49.7 ± 3.3	52.1 ± 3.4	2.47425	0.00918579	0.126173
ADAMTS14	cg14557288	Body	Open Sea	61.9 ± 5.3	67.6 ± 6.6	5.61749	0.0109863	0.131227
ADAMTS14	cg17289597	Body	S Shore	47.1 ± 5	50.1 ± 4	3.02097	0.0109863	0.131227
ADAMTS14	cg06982745	Body	Open Sea	72.4 ± 5.6	75.8 ± 2.9	3.38656	0.0155029	0.146041
ADAMTS14	cg18886109	Body	Open Sea	48 ± 4.3	44.5 ± 5.8	-3.46412	0.0182495	0.154631
ADAMTS14	cg19730092	Body	S Shore	42.5 ± 3.8	44.8 ± 3.1	2.3086	0.0386353	0.214129
ADAMTS14	cg25315400	Body	S Shore	56.5 ± 5.6	59 ± 4.6	2.56456	0.0443115	0.228627
ADAMTS15	cg12007053	1stExon	CpG Island	11.9 ± 2.5	13.7 ± 2.2	1.82305	0.00418091	0.114891
ADAMTS15	cg12444117	1stExon	CpG Island	10.1 ± 2.5	11.6 ± 2.5	1.44765	0.0213928	0.164688
ADAMTS15	cg10773249	Body	CpG Island	89.4 ± 0.9	87.9 ± 1.5	-1.49001	0.00131226	0.114891
ADAMTS15	cg02590614	Body	CpG Island	83.9 ± 1.8	82.8 ± 1.6	-1.13312	0.00762939	0.121974
ADAMTS15	cg19333883	Body	S Shore	27.2 ± 5.1	30.5 ± 4	3.3023	0.0249634	0.175592
ADAMTS16	cg16163140	Body	Open Sea	46.8 ± 4.3	43.6 ± 4.3	-3.17809	0.00418091	0.114891
ADAMTS16	cg22983903	Body	CpG Island	9.6 ± 1.4	10.4 ± 1.5	0.755977	0.00762939	0.121974
ADAMTS16	cg15411554	Body	Open Sea	54.7 ± 5	50.5 ± 5	-4.14047	0.00918579	0.126173
ADAMTS16	cg24030232	Body	Open Sea	60.3 ± 5.1	63.2 ± 4.3	2.95946	0.00918579	0.126173
ADAMTS16	cg26892415	Body	Open Sea	49.4 ± 4	52.4 ± 2.9	2.98852	0.00918579	0.126173
ADAMTS16	cg06434454	Body	Open Sea	85.8 ± 3.5	87.7 ± 3.2	1.88853	0.0109863	0.131227
ADAMTS16	cg00087067	Body	Open Sea	77.9 ± 2.9	76.5 ± 2.8	-1.35366	0.0289917	0.187506
ADAMTS16	cg01085224	TSS1500	CpG Island	18.9 ± 3.6	20.7 ± 3.5	1.78979	0.00762939	0.121974
ADAMTS16	cg18503643	TSS1500	CpG Island	70.8 ± 6.5	69.2 ± 5.6	-1.6382	0.0109863	0.131227
ADAMTS16	cg10881764	TSS1500	CpG Island	51.4 ± 6.3	50.1 ± 5.6	-1.3813	0.0443115	0.228627
ADAMTS16	cg01717727	TSS200	CpG Island	15 ± 1.9	14 ± 1.6	-0.929746	0.0109863	0.131227
ADAMTS17	cg01769428	Body	Open Sea	37.7 ± 3.5	40.4 ± 3.1	2.72273	0.00167847	0.114891
ADAMTS17	cg09918751	Body	Open Sea	78.1 ± 6.6	75.4 ± 7.4	-2.71105	0.00167847	0.114891
ADAMTS17	cg20993253	Body	S Shore	78.1 ± 2.2	75.5 ± 3.2	-2.54833	0.00515747	0.116695
ADAMTS17	cg21314318	Body	Open Sea	16.5 ± 3.6	21.6 ± 5	5.1632	0.0109863	0.131227
ADAMTS17	cg00884844	Body	N Shore	30.1 ± 4.1	32.4 ± 3	2.3029	0.0155029	0.146041
ADAMTS17	cg03351248	Body	N Shore	71.7 ± 3	73.5 ± 2.5	1.83377	0.0182495	0.154631
ADAMTS17	cg07394446	Body	CpG Island	5.3 ± 0.7	6 ± 1.1	0.708772	0.0182495	0.154631
ADAMTS17	cg19107291	Body	Open Sea	78 ± 2.3	79.8 ± 2.3	1.72882	0.0182495	0.154631
ADAMTS17	cg07015368	Body	Open Sea	59 ± 2.3	61.1 ± 2.8	2.05241	0.0213928	0.164688
ADAMTS17	cg16398051	Body	Open Sea	74.8 ± 28.9	74.3 ± 29.1	-0.517628	0.0213928	0.164688
ADAMTS17	cg25510115	Body	CpG Island	94.3 ± 0.6	93.7 ± 0.5	-0.535959	0.0213928	0.164688
ADAMTS17	cg04622200	Body	Open Sea	24.4 ± 4.9	27.4 ± 4.7	3.047	0.0249634	0.175592
ADAMTS17	cg22886323	Body	Open Sea	74.8 ± 2.6	77.1 ± 2.1	2.36206	0.0443115	0.228627
ADAMTS17	cg20578175	TSS200	CpG Island	4.8 ± 0.3	4.5 ± 0.5	-0.330834	0.0335388	0.200383
ADAMTS18	cg05485250	Body	N Shelf	47.5 ± 5.7	53.2 ± 6.9	5.6803	0.0289917	0.187506
ADAMTS18	cg07288031	Body	Open Sea	81.4 ± 2.9	82.5 ± 2.9	1.16951	0.0289917	0.187506
ADAMTS18	cg20807545	TSS1500	S Shore	35.3 ± 5.5	32.4 ± 4.7	-2.85945	0.00418091	0.114891
ADAMTS18	cg03739573	TSS1500	S Shore	44.3 ± 4.8	42.6 ± 4.4	-1.70661	0.0386353	0.214129
ADAMTS2	cg06010443	Body	CpG Island	30.8 ± 3.2	35.4 ± 5.1	4.58892	0.000579834	0.114891
ADAMTS2	cg02497046	Body	Open Sea	54.8 ± 3.5	59.1 ± 4.3	4.29487	0.00131226	0.114891
ADAMTS2	cg10997906	Body	Open Sea	43.4 ± 6.1	48.4 ± 4.8	4.95614	0.00131226	0.114891
ADAMTS2	cg21052104	Body	Open Sea	39.2 ± 5.6	45.3 ± 5	6.1145	0.00628662	0.118803
ADAMTS2	cg01274233	Body	Open Sea	43.6 ± 4	45.6 ± 3.7	1.99447	0.00762939	0.121974
ADAMTS2	cg06495631	Body	Open Sea	33.5 ± 5.1	37.4 ± 5.3	3.91276	0.00762939	0.121974
ADAMTS2	cg18720326	Body	Open Sea	41.1 ± 5.9	47.9 ± 6.1	6.84104	0.00762939	0.121974
ADAMTS2	cg26658465	Body	CpG Island	8.8 ± 0.8	9.5 ± 0.9	0.721132	0.00762939	0.121974
ADAMTS2	cg12613839	Body	Open Sea	47.6 ± 5	50.8 ± 2.9	3.26025	0.00918579	0.126173
ADAMTS2	cg00799121	Body	Open Sea	49.9 ± 5.3	55.3 ± 5.1	5.4419	0.0109863	0.131227
ADAMTS2	cg07378490	Body	Open Sea	71.9 ± 4.3	75.5 ± 4	3.60631	0.013092	0.138303
ADAMTS2	cg25550425	Body	Open Sea	69.6 ± 2.8	72.1 ± 3	2.54271	0.013092	0.138303
ADAMTS2	cg00096810	Body	Open Sea	25.4 ± 4.4	28.1 ± 5.9	2.69387	0.0155029	0.146041
ADAMTS2	cg11405216	Body	S Shelf	71.3 ± 3.8	74.3 ± 3	3.04278	0.0155029	0.146041
ADAMTS2	cg17651451	Body	Open Sea	31.2 ± 4.2	35.3 ± 4.9	4.10322	0.0155029	0.146041
ADAMTS2	cg21491706	Body	Open Sea	62.8 ± 4.8	66.5 ± 4.1	3.71207	0.0155029	0.146041
ADAMTS2	cg01231141	Body	Open Sea	22.9 ± 5.8	26.6 ± 6.2	3.63835	0.0182495	0.154631
ADAMTS2	cg18045155	Body	N Shelf	60.6 ± 3.3	63 ± 2.6	2.35925	0.0182495	0.154631
ADAMTS2	cg04706600	Body	Open Sea	69.2 ± 4	72 ± 2.3	2.86955	0.0213928	0.164688
ADAMTS2	cg21183664	Body	CpG Island	17.9 ± 3.7	21 ± 3.8	3.12635	0.0249634	0.175592
ADAMTS2	cg21901223	Body	N Shelf	68 ± 2.3	69.7 ± 2.1	1.72848	0.0249634	0.175592
ADAMTS2	cg10947826	Body	Open Sea	88.6 ± 1.5	89.6 ± 1.6	0.99917	0.0289917	0.187506
ADAMTS2	cg17212277	Body	Open Sea	60.3 ± 3.8	62.5 ± 3.3	2.2526	0.0289917	0.187506
ADAMTS2	cg00329441	Body	Open Sea	42.6 ± 5.2	45.5 ± 4.3	2.86534	0.0335388	0.200383
ADAMTS2	cg09046370	Body	Open Sea	56.8 ± 5.4	60.8 ± 5.9	4.08369	0.0335388	0.200383
ADAMTS2	cg15726814	Body	S Shore	70.7 ± 2.6	72.3 ± 2.2	1.54291	0.0386353	0.214129
ADAMTS2	cg19096358	Body	CpG Island	89.8 ± 1.4	88.6 ± 2.8	-1.22888	0.0386353	0.214129
ADAMTS3	cg04812351	Body	Open Sea	33.3 ± 7.2	41.5 ± 6.8	8.17796	0.00515747	0.116695
ADAMTS3	cg05797623	Body	Open Sea	36.4 ± 6.9	44.5 ± 7.5	8.11411	0.00515747	0.116695
ADAMTS3	cg07974833	Body	N Shelf	67 ± 3.5	64.8 ± 3.7	-2.21339	0.0249634	0.175592
ADAMTS3	cg01664241	TSS1500	S Shore	11.7 ± 2.5	13.3 ± 2.8	1.63987	0.0386353	0.214129
ADAMTS5	cg08979041	1stExon	CpG Island	24.4 ± 4	26.2 ± 3.1	1.82173	0.00515747	0.116695
ADAMTS5	cg03202077	1stExon;5'UTR	CpG Island	8.9 ± 1.7	9.6 ± 1.8	0.652057	0.0386353	0.214129
ADAMTS5	cg03294207	Body	N Shore	59.2 ± 6.1	64.8 ± 3.8	5.59765	0.00213623	0.114891
ADAMTS5	cg07771160	Body	N Shore	34.8 ± 5	39.9 ± 4.4	5.06248	0.00268555	0.114891
ADAMTS5	cg00646084	Body	N Shore	62.4 ± 6.2	66.5 ± 4	4.07302	0.0213928	0.164688
ADAMTS5	cg05529278	Body	N Shore	58.4 ± 4.1	62.8 ± 4.1	4.38547	0.0386353	0.214129
ADAMTS6	cg16580073	3'UTR	Open Sea	76.6 ± 3.6	78.6 ± 2.6	1.99159	0.0155029	0.146041
ADAMTS6	cg14700821	TSS200	Open Sea	9.5 ± 2.1	8.8 ± 1.8	-0.724752	0.0213928	0.164688
ADAMTS7	cg21242079	Body	N Shore	69.1 ± 5.1	66.3 ± 5.3	-2.82779	0.00131226	0.114891
ADAMTS7	cg06752398	Body	S Shore	48.2 ± 3.8	45.3 ± 4.6	-2.93109	0.0109863	0.131227
ADAMTS7	cg23506979	Body	N Shore	50.4 ± 4.7	55.4 ± 5.5	5.04885	0.0182495	0.154631
ADAMTS7	cg12645284	Body	CpG Island	89.6 ± 2	88.2 ± 3.3	-1.41798	0.0213928	0.164688
ADAMTS7	cg22753661	Body	CpG Island	94.8 ± 1.7	92.9 ± 3.5	-1.84465	0.0386353	0.214129
ADAMTS7	cg20246113	TSS1500	CpG Island	16.3 ± 4.3	18.7 ± 4.5	2.43338	0.0182495	0.154631
ADAMTS8	cg24917241	3'UTR	Open Sea	89 ± 1.5	88.7 ± 0.9	-0.356594	0.0249634	0.175592
ADAMTS8	cg08182171	Body	Open Sea	69.9 ± 4.1	66.3 ± 5.3	-3.62919	0.0155029	0.146041
ADAMTS9	cg05668317	Body	Open Sea	83.7 ± 2.3	85.2 ± 2	1.48466	0.000762939	0.114891
ADAMTS9	cg01635742	Body	Open Sea	90 ± 1.2	89.2 ± 1.3	-0.828737	0.00918579	0.126173
ADAMTS9	cg02246130	Body	Open Sea	54.6 ± 5.6	58.3 ± 3.8	3.72161	0.00918579	0.126173
ADAMTS9	cg00344411	Body	Open Sea	54.9 ± 5.5	59.2 ± 4.3	4.30325	0.0109863	0.131227
ADAMTS9	cg10447977	Body	Open Sea	33.2 ± 6.7	40.1 ± 6.6	6.90788	0.0109863	0.131227
ADAMTS9	cg07777540	Body	Open Sea	63.3 ± 5.9	67.9 ± 5	4.60164	0.0182495	0.154631
ADAMTS9	cg27203924	Body	Open Sea	65.4 ± 3.3	68.3 ± 2.8	2.92453	0.0213928	0.164688
ADAMTS9	cg00508543	Body	CpG Island	8 ± 1.2	8.6 ± 1.2	0.590795	0.0386353	0.214129
ADAMTSL1	cg14003978	Body	Open Sea	31.8 ± 6.6	39.3 ± 6.6	7.50009	0.00418091	0.114891
ADAMTSL1	cg06294856	Body	N Shore	74.1 ± 4.1	76.4 ± 2.3	2.24619	0.00628662	0.118803
ADAMTSL1	cg13883376	Body	Open Sea	72.9 ± 4.4	75.9 ± 3.1	2.92714	0.00918579	0.126173
ADAMTSL2	cg21202204	5'UTR	N Shore	51 ± 4.3	47.4 ± 5	-3.62625	0.0155029	0.146041
ADAMTSL2	cg13872238	Body	N Shelf	49 ± 3.5	51.1 ± 3	2.17614	0.0443115	0.228627
ADAMTSL3	cg01152302	5'UTR	CpG Island	10.9 ± 3	12.4 ± 2.7	1.48887	0.0109863	0.131227
ADAMTSL3	cg21377071	5'UTR	S Shore	44.2 ± 3.9	47.1 ± 3.3	2.84481	0.0386353	0.214129
ADAMTSL3	cg18637232	TSS1500	N Shore	63.3 ± 4.9	67.6 ± 3.7	4.23396	0.0249634	0.175592
ADAMTSL4	cg27630771	3'UTR	N Shore	70.6 ± 3.5	72.7 ± 2.4	2.08108	0.0386353	0.214129
ADAMTSL4	cg12974394	5'UTR	CpG Island	32.1 ± 5.6	37.7 ± 5.7	5.61913	0.00762939	0.121974
ADAMTSL4	cg24441324	5'UTR	S Shore	47.5 ± 5.2	52.9 ± 7.5	5.4029	0.0213928	0.164688
ADAMTSL4	cg14037218	5'UTR	CpG Island	42.9 ± 4.5	47.2 ± 4	4.29434	0.0249634	0.175592
ADAMTSL4	cg26875450	Body	S Shore	72.9 ± 3.1	76 ± 3.4	3.14199	0.00762939	0.121974
ADAMTSL4	cg15107203	Body	N Shore	46.9 ± 5.9	52.5 ± 5	5.67247	0.013092	0.138303
ADAMTSL5	cg09791746	Body	CpG Island	50.1 ± 6.2	53.7 ± 5.8	3.6374	0.0443115	0.228627
ADAP1	cg15108645	3'UTR	S Shore	46.1 ± 4.5	51.3 ± 5.4	5.25557	0.00762939	0.121974
ADAP1	cg23896431	3'UTR	S Shore	75.6 ± 3.2	78.6 ± 3.4	3.01373	0.0386353	0.214129
ADAP1	cg02123534	Body	N Shore	72.6 ± 4	67.8 ± 4.3	-4.84419	0.000305176	0.114891
ADAP1	cg04786889	Body	N Shelf	62.3 ± 3.2	66.7 ± 4.4	4.39307	0.000427246	0.114891
ADAP1	cg12561079	Body	S Shore	64.2 ± 4	68.8 ± 4.4	4.62587	0.00167847	0.114891
ADAP1	cg01629749	Body	CpG Island	70.4 ± 3.7	73.3 ± 2.8	2.91408	0.00418091	0.114891
ADAP1	cg08512365	Body	S Shore	38.5 ± 3.5	34.6 ± 3.1	-3.92686	0.00418091	0.114891
ADAP1	cg11569869	Body	S Shore	85.6 ± 2.9	87.5 ± 2	1.96813	0.00418091	0.114891
ADAP1	cg05904016	Body	S Shelf	56.5 ± 5.2	52.4 ± 5.3	-4.06384	0.00628662	0.118803
ADAP1	cg15483084	Body	N Shelf	58.9 ± 5.4	65.2 ± 5.6	6.24465	0.00628662	0.118803
ADAP1	cg20705627	Body	N Shore	42.6 ± 5.3	47.7 ± 5.2	5.11469	0.00628662	0.118803
ADAP1	cg24272254	Body	CpG Island	59.3 ± 3.1	62.4 ± 3.5	3.12973	0.00628662	0.118803
ADAP1	cg13463690	Body	N Shore	65.3 ± 3.2	68.4 ± 2.7	3.15849	0.00762939	0.121974
ADAP1	cg19163939	Body	S Shore	61.7 ± 4.2	65.8 ± 3.6	4.03985	0.00762939	0.121974
ADAP1	cg21842920	Body	S Shelf	66.7 ± 4.5	61.7 ± 6.2	-4.98453	0.00762939	0.121974
ADAP1	cg02084118	Body	N Shelf	62.6 ± 4	60.2 ± 3.4	-2.32503	0.00918579	0.126173
ADAP1	cg15392988	Body	N Shelf	34.4 ± 4.6	38.5 ± 4.4	4.08899	0.0109863	0.131227
ADAP1	cg03810769	Body	S Shelf	60.9 ± 5	64.2 ± 3.9	3.31809	0.013092	0.138303
ADAP1	cg05528492	Body	N Shore	42.2 ± 6	46.9 ± 5.8	4.66673	0.013092	0.138303
ADAP1	cg01503938	Body	N Shore	57.7 ± 5.1	61.4 ± 4.7	3.71588	0.0182495	0.154631
ADAP1	cg18332229	Body	N Shelf	71.6 ± 3.9	67.8 ± 5.4	-3.88306	0.0182495	0.154631
ADAP1	cg23946286	Body	N Shelf	44.7 ± 3.3	47.8 ± 3.6	3.01801	0.0182495	0.154631
ADAP1	cg25361454	Body	CpG Island	79.4 ± 13.6	80.8 ± 14	1.41638	0.0182495	0.154631
ADAP1	cg27326224	Body	S Shore	79 ± 2.5	81 ± 3.2	2.06376	0.0182495	0.154631
ADAP1	cg27572072	Body	N Shore	54.1 ± 4.3	51 ± 4.9	-3.05051	0.0182495	0.154631
ADAP1	cg03634833	Body	N Shore	67.7 ± 4.8	64.1 ± 4.8	-3.55632	0.0249634	0.175592
ADAP1	cg00904258	Body	S Shore	68.9 ± 4.4	64.6 ± 5.7	-4.27112	0.0289917	0.187506
ADAP1	cg06902609	Body	CpG Island	80.9 ± 4	83.1 ± 3	2.27885	0.0289917	0.187506
ADAP1	cg12381074	Body	CpG Island	73.8 ± 4.9	76.4 ± 3.1	2.61915	0.0289917	0.187506
ADAP1	cg15549450	Body	N Shore	86.8 ± 2.9	88.2 ± 2.3	1.33802	0.0289917	0.187506
ADAP1	cg24335793	Body	S Shore	52 ± 4.4	55.5 ± 4.6	3.49865	0.0289917	0.187506
ADAP1	cg25401210	Body	S Shore	65.2 ± 6.7	71 ± 5.6	5.78243	0.0289917	0.187506
ADAP1	cg02006134	Body	N Shelf	41.6 ± 5.1	39.6 ± 4.4	-2.04532	0.0335388	0.200383
ADAP1	cg19741026	Body	N Shelf	59.7 ± 3.8	57.4 ± 4	-2.26765	0.0335388	0.200383
ADAP1	cg20928945	Body	S Shore	72.5 ± 1.9	69.2 ± 5.5	-3.29915	0.0386353	0.214129
ADAP1	cg11685960	Body	CpG Island	58.8 ± 4.7	61.2 ± 4.2	2.36125	0.0443115	0.228627
ADAP1	cg13687274	Body	CpG Island	78.8 ± 2	80 ± 2.4	1.23256	0.0443115	0.228627
ADAP1	cg20737995	Body	N Shore	70.3 ± 4.2	72.8 ± 3.3	2.5238	0.0443115	0.228627
ADAP2	cg11103652	1stExon;5'UTR	CpG Island	6.1 ± 0.5	5.7 ± 0.5	-0.403046	0.00918579	0.126173
ADAP2	cg02262923	3'UTR	Open Sea	58.3 ± 3.7	52.7 ± 5.4	-5.60215	0.0109863	0.131227
ADAP2	cg06957310	Body	Open Sea	33.7 ± 6.5	42.3 ± 8.5	8.55973	0.00335693	0.114891
ADAP2	cg08242070	TSS1500	N Shore	64.6 ± 5.8	69.5 ± 5.7	4.85941	0.00418091	0.114891
ADAP2	cg22485810	TSS200	N Shore	42.2 ± 4.7	38.1 ± 4.8	-4.01917	0.00628662	0.118803
ADAP2	cg00160505	TSS200	N Shore	35.7 ± 4.7	31.7 ± 3.7	-3.95641	0.0155029	0.146041
ADAR	cg09786420	5'UTR	S Shelf	84.9 ± 2.4	80.4 ± 5.3	-4.50805	0.00268555	0.114891
ADAR	cg27530370	5'UTR	Open Sea	53.2 ± 6.1	57.6 ± 4.8	4.32164	0.0335388	0.200383
ADAR	cg20239527	5'UTR;1stExon;5'UTR	CpG Island	4.4 ± 0.5	4.2 ± 0.6	-0.248061	0.0289917	0.187506
ADAR	cg17218026	5'UTR;TSS1500	S Shore	81.4 ± 4.6	74.6 ± 8.5	-6.75449	0.00418091	0.114891
ADAR	cg03920003	5'UTR;TSS1500	S Shore	50.7 ± 4.7	46.5 ± 6.4	-4.22464	0.0213928	0.164688
ADAR	cg13392022	TSS1500	S Shore	25.6 ± 3.6	30.4 ± 5.2	4.8136	0.00335693	0.114891
ADARB1	cg19810954	5'UTR;Body	S Shore	47.1 ± 3.9	50.6 ± 3.5	3.4131	0.00628662	0.118803
ADARB1	cg21913632	5'UTR;Body	Open Sea	56 ± 3.4	58.7 ± 2.8	2.64273	0.0155029	0.146041
ADARB1	cg05516004	5'UTR;Body	S Shore	68.7 ± 3.5	71.7 ± 3.1	3.04805	0.0386353	0.214129
ADARB1	cg04233620	Body	Open Sea	73.6 ± 3.1	76.4 ± 3.1	2.83913	0.00628662	0.118803
ADARB2	cg13961576	3'UTR	N Shelf	57.7 ± 4.5	61.1 ± 3.8	3.3931	0.00418091	0.114891
ADARB2	cg09105442	3'UTR	N Shelf	67.3 ± 3.7	69.8 ± 3.3	2.55493	0.00515747	0.116695
ADARB2	cg17861863	Body	Open Sea	41.1 ± 4.4	35.9 ± 4.7	-5.1455	3.05176e-05	0.114891
ADARB2	cg07162000	Body	N Shelf	48.1 ± 7.3	40.1 ± 7.3	-8.01041	0.000427246	0.114891
ADARB2	cg14826909	Body	CpG Island	61.8 ± 4	67.2 ± 2.7	5.37687	0.000762939	0.114891
ADARB2	cg14288594	Body	Open Sea	80.9 ± 2.2	82 ± 1.6	1.12478	0.00167847	0.114891
ADARB2	cg01561194	Body	CpG Island	38.3 ± 4	42.9 ± 4.4	4.61277	0.00268555	0.114891
ADARB2	cg01033356	Body	N Shore	65.7 ± 5.5	69.4 ± 4.2	3.73761	0.00418091	0.114891
ADARB2	cg04887078	Body	Open Sea	66.6 ± 3.5	69.4 ± 2.4	2.76689	0.00418091	0.114891
ADARB2	cg20257634	Body	S Shore	82.3 ± 2	84.3 ± 2.3	2.06439	0.00418091	0.114891
ADARB2	cg02445968	Body	Open Sea	44.7 ± 5.6	50.1 ± 5.8	5.40311	0.00515747	0.116695
ADARB2	cg03678558	Body	Open Sea	84.7 ± 1.9	83 ± 2.3	-1.63113	0.00628662	0.118803
ADARB2	cg14434293	Body	S Shore	45.7 ± 3.6	49 ± 2.4	3.23732	0.00628662	0.118803
ADARB2	cg25379549	Body	Open Sea	69.3 ± 5.4	73.6 ± 4.9	4.33723	0.00762939	0.121974
ADARB2	cg26939277	Body	S Shelf	44.4 ± 5.2	48.9 ± 4.1	4.47948	0.00762939	0.121974
ADARB2	cg12581741	Body	Open Sea	70.9 ± 3.2	73 ± 2.2	2.12315	0.00918579	0.126173
ADARB2	cg16252868	Body	Open Sea	81.3 ± 2.4	83.3 ± 2	1.9993	0.00918579	0.126173
ADARB2	cg19163058	Body	CpG Island	84 ± 3.6	86.3 ± 2.9	2.25702	0.00918579	0.126173
ADARB2	cg20112984	Body	Open Sea	62.6 ± 3.5	65.6 ± 2.6	2.91801	0.00918579	0.126173
ADARB2	cg22172057	Body	CpG Island	50.4 ± 7.2	48.4 ± 6.9	-2.03941	0.00918579	0.126173
ADARB2	cg12805552	Body	Open Sea	80.6 ± 2.8	82.6 ± 2.4	1.99475	0.0109863	0.131227
ADARB2	cg17221993	Body	S Shelf	53.1 ± 3.1	56 ± 4.1	2.93254	0.0109863	0.131227
ADARB2	cg27404824	Body	Open Sea	68.7 ± 5.8	64.9 ± 4.9	-3.79642	0.0109863	0.131227
ADARB2	cg06837068	Body	Open Sea	43.5 ± 6.1	46.3 ± 6.1	2.76957	0.013092	0.138303
ADARB2	cg10041069	Body	Open Sea	79.8 ± 2.5	81.1 ± 2.1	1.31308	0.013092	0.138303
ADARB2	cg16296438	Body	S Shore	82.1 ± 4.5	85 ± 3.5	2.87725	0.013092	0.138303
ADARB2	cg19942454	Body	Open Sea	52.5 ± 4.6	55 ± 3.2	2.42308	0.013092	0.138303
ADARB2	cg06385202	Body	N Shore	50.6 ± 5.5	53.6 ± 5.4	2.94839	0.0155029	0.146041
ADARB2	cg17981439	Body	Open Sea	65.1 ± 4.4	67.3 ± 3.6	2.22254	0.0155029	0.146041
ADARB2	cg19976363	Body	Open Sea	67.2 ± 4.1	70.9 ± 3.7	3.71563	0.0155029	0.146041
ADARB2	cg26361041	Body	S Shelf	52.4 ± 5.6	57.7 ± 5.6	5.36948	0.0155029	0.146041
ADARB2	cg09265586	Body	CpG Island	80.4 ± 3	83.4 ± 3.2	2.99111	0.0182495	0.154631
ADARB2	cg12205554	Body	Open Sea	69.9 ± 3.8	72.5 ± 2.5	2.54625	0.0182495	0.154631
ADARB2	cg26383468	Body	Open Sea	74.2 ± 2.4	75.1 ± 2.6	0.860966	0.0182495	0.154631
ADARB2	cg18387659	Body	Open Sea	74.5 ± 3.9	77 ± 2.7	2.45131	0.0213928	0.164688
ADARB2	cg23853507	Body	Open Sea	23.8 ± 4.6	27.1 ± 5.6	3.29706	0.0213928	0.164688
ADARB2	cg04012681	Body	Open Sea	51.6 ± 6.6	54.9 ± 6	3.28828	0.0249634	0.175592
ADARB2	cg05230927	Body	S Shore	78.2 ± 2.9	79.2 ± 2.9	0.966968	0.0249634	0.175592
ADARB2	cg16957758	Body	Open Sea	43 ± 4.5	44.7 ± 3.6	1.75048	0.0249634	0.175592
ADARB2	cg17023203	Body	S Shelf	63.7 ± 8.7	61.3 ± 7.1	-2.37958	0.0249634	0.175592
ADARB2	cg00075956	Body	Open Sea	70 ± 3.9	72.4 ± 2.3	2.434	0.0289917	0.187506
ADARB2	cg00525288	Body	Open Sea	60.1 ± 5.2	63.4 ± 4.8	3.31684	0.0289917	0.187506
ADARB2	cg01277072	Body	Open Sea	73.4 ± 3.3	75.4 ± 2.8	1.95257	0.0289917	0.187506
ADARB2	cg05750078	Body	Open Sea	76.3 ± 3.4	78.2 ± 2.9	1.88067	0.0289917	0.187506
ADARB2	cg06422309	Body	Open Sea	56.1 ± 6.6	58.4 ± 5.8	2.34654	0.0289917	0.187506
ADARB2	cg14058291	Body	Open Sea	84.9 ± 3.3	86 ± 3	1.11199	0.0289917	0.187506
ADARB2	cg02069524	Body	S Shelf	54.5 ± 6.4	59.5 ± 6.1	5.02006	0.0335388	0.200383
ADARB2	cg10677688	Body	Open Sea	69 ± 2.1	68 ± 1.6	-1.01238	0.0335388	0.200383
ADARB2	cg11270017	Body	N Shelf	73.6 ± 4.4	71.8 ± 3.3	-1.7658	0.0335388	0.200383
ADARB2	cg20151301	Body	N Shelf	51.5 ± 3.8	53.3 ± 2.5	1.84065	0.0335388	0.200383
ADARB2	cg20423602	Body	Open Sea	79.4 ± 1.9	80.9 ± 1.6	1.54654	0.0335388	0.200383
ADARB2	cg26900105	Body	Open Sea	73.6 ± 2.5	75 ± 1.7	1.41621	0.0335388	0.200383
ADARB2	cg27467275	Body	Open Sea	32.6 ± 5.6	34.8 ± 5.3	2.17471	0.0335388	0.200383
ADARB2	cg00363080	Body	Open Sea	47.5 ± 4.4	43.9 ± 6.8	-3.56071	0.0386353	0.214129
ADARB2	cg10830219	Body	S Shore	68.1 ± 4.1	70.7 ± 4.9	2.59896	0.0386353	0.214129
ADARB2	cg13504411	Body	S Shore	68.4 ± 3.8	70.9 ± 3.6	2.46608	0.0386353	0.214129
ADARB2	cg13720710	Body	Open Sea	87.9 ± 1.8	86.5 ± 1.8	-1.38768	0.0386353	0.214129
ADARB2	cg02204442	Body	S Shelf	54 ± 5	57.6 ± 4.8	3.58448	0.0443115	0.228627
ADARB2	cg02697989	Body	S Shelf	46.2 ± 3.2	47.5 ± 2.7	1.36429	0.0443115	0.228627
ADARB2	cg10916515	Body	Open Sea	59.1 ± 5	62.3 ± 4	3.17661	0.0443115	0.228627
ADARB2	cg13178198	Body	Open Sea	65 ± 6.7	67.8 ± 6.6	2.78785	0.0443115	0.228627
ADARB2	cg19046793	Body	Open Sea	92.9 ± 0.6	93.3 ± 1.2	0.361952	0.0443115	0.228627
ADARB2	cg20425058	Body	Open Sea	88.1 ± 2	89.1 ± 2.4	0.960341	0.0443115	0.228627
ADARB2	cg25430878	Body	Open Sea	72.8 ± 3.1	74.9 ± 3.1	2.10855	0.0443115	0.228627
ADARB2	cg17000076	TSS1500	S Shore	21.1 ± 4.3	24.3 ± 3	3.16215	0.0213928	0.164688
ADARB2	cg02899206	TSS200	CpG Island	5.9 ± 0.7	5.2 ± 0.7	-0.671895	0.013092	0.138303
ADAT1	cg07861456	Body	N Shelf	69.8 ± 5.6	62.3 ± 7.6	-7.44628	0.000762939	0.114891
ADC	cg03149157	3'UTR	Open Sea	76 ± 4.1	77.5 ± 3.2	1.49004	0.0443115	0.228627
ADC	cg05923595	5'UTR	S Shore	13.6 ± 3	15.1 ± 2.3	1.53895	0.0289917	0.187506
ADC	cg05127548	Body	Open Sea	60 ± 5.4	63 ± 4.4	2.96743	0.0182495	0.154631
ADC	cg14037114	Body	S Shelf	81.2 ± 2.8	78.7 ± 3.8	-2.46012	0.0335388	0.200383
ADCK2	cg24022528	Body	N Shelf	82 ± 7.2	83.3 ± 7.2	1.33696	0.00167847	0.114891
ADCK4	cg15740054	5'UTR;TSS200	CpG Island	3.3 ± 0.4	3 ± 0.3	-0.313394	0.00268555	0.114891
ADCK5	cg06948878	Body	S Shore	79.9 ± 1.7	81.1 ± 1.4	1.17778	0.0335388	0.200383
ADCK5	cg14447165	Body	CpG Island	3 ± 0.3	3.3 ± 0.6	0.284784	0.0443115	0.228627
ADCK5	cg04548483	TSS1500	N Shore	26.2 ± 3.9	29.5 ± 4.5	3.22799	0.0109863	0.131227
ADCK5	cg07776993	TSS1500	N Shore	83.7 ± 3.7	85.7 ± 3.9	2.00653	0.0213928	0.164688
ADCY1	cg21873741	3'UTR	Open Sea	87.2 ± 1.6	88.7 ± 1.8	1.46795	0.0289917	0.187506
ADCY1	cg14919164	Body	Open Sea	79.8 ± 2.7	76.8 ± 3.4	-3.0542	0.00167847	0.114891
ADCY1	cg24676071	TSS1500	CpG Island	49.2 ± 5.1	43.7 ± 5.6	-5.42714	0.00628662	0.118803
ADCY10	cg26344392	Body	Open Sea	51 ± 5	54.5 ± 4.9	3.56586	0.0443115	0.228627
ADCY2	cg19606462	3'UTR	Open Sea	68 ± 4.6	72.7 ± 3.6	4.63789	0.000762939	0.114891
ADCY2	cg12378867	3'UTR	Open Sea	61.3 ± 4	66.3 ± 3.7	5.05462	0.00131226	0.114891
ADCY2	cg06887224	Body	S Shelf	89 ± 1	88.2 ± 1.4	-0.783748	0.0443115	0.228627
ADCY2	cg10590857	Body	CpG Island	11.3 ± 2.3	12 ± 2.2	0.681033	0.0443115	0.228627
ADCY2	cg18845797	Body	Open Sea	65.7 ± 3.8	68.1 ± 2.8	2.35571	0.0443115	0.228627
ADCY3	cg04348872	1stExon	N Shore	76.3 ± 3	78.3 ± 2.6	2.04424	0.0289917	0.187506
ADCY3	cg08266286	5'UTR;1stExon	N Shore	58.6 ± 3.8	61.6 ± 4	3.05767	0.013092	0.138303
ADCY3	cg26752663	5'UTR;1stExon	N Shore	65.8 ± 2.8	68.4 ± 3.7	2.62102	0.0182495	0.154631
ADCY3	cg02353427	Body	Open Sea	73.8 ± 4.1	76.4 ± 2.9	2.6948	0.00167847	0.114891
ADCY3	cg27107076	Body	Open Sea	33.8 ± 3.9	38.1 ± 4.8	4.28477	0.00268555	0.114891
ADCY3	cg25562925	Body	Open Sea	50.7 ± 4.1	48.4 ± 4.3	-2.29418	0.0109863	0.131227
ADCY3	cg10639428	Body	N Shelf	53.1 ± 4.7	56.8 ± 4.1	3.65994	0.0155029	0.146041
ADCY3	cg04440551	Body	Open Sea	58.9 ± 5.2	62.5 ± 4.3	3.60382	0.0335388	0.200383
ADCY3	cg04586622	Body	Open Sea	58.8 ± 4.6	61.3 ± 3.7	2.51804	0.0335388	0.200383
ADCY3	cg06525750	Body	N Shore	79.8 ± 2.3	81 ± 1.4	1.23398	0.0335388	0.200383
ADCY3	cg22495460	Body	Open Sea	79.1 ± 3.5	81.4 ± 2.1	2.2662	0.0443115	0.228627
ADCY3	cg22956310	TSS1500	CpG Island	8.2 ± 0.7	7.7 ± 1	-0.520885	0.0443115	0.228627
ADCY4	cg16761581	1stExon	CpG Island	5.2 ± 1.1	5 ± 1	-0.268271	0.0443115	0.228627
ADCY4	cg19558628	Body	N Shore	33.7 ± 4.6	30.8 ± 5.2	-2.8311	0.00213623	0.114891
ADCY4	cg22990158	Body	CpG Island	36.4 ± 3.7	33.1 ± 3.9	-3.29162	0.00268555	0.114891
ADCY4	cg26279745	Body	CpG Island	66.9 ± 5.1	64.2 ± 5.2	-2.63701	0.00628662	0.118803
ADCY4	cg02098786	Body	CpG Island	55.9 ± 2.4	53.4 ± 2.5	-2.44032	0.0109863	0.131227
ADCY4	cg07485357	Body	CpG Island	8.4 ± 1	9.3 ± 1.4	0.890429	0.0386353	0.214129
ADCY4	cg08218799	TSS1500	S Shore	58.3 ± 2.9	56.3 ± 3.3	-1.97995	0.0213928	0.164688
ADCY4	cg00951869	TSS1500;3'UTR	S Shore	48.6 ± 4.4	44.8 ± 5.2	-3.82533	0.00918579	0.126173
ADCY5	cg04908625	1stExon	CpG Island	33.9 ± 7.9	35.8 ± 8.8	1.89865	0.013092	0.138303
ADCY5	cg20789595	Body	Open Sea	77.6 ± 3.8	74.1 ± 4.6	-3.45406	0.013092	0.138303
ADCY5	cg14872036	Body	Open Sea	42.6 ± 5.7	47.6 ± 6	5.07478	0.0155029	0.146041
ADCY5	cg02953559	Body	N Shore	78 ± 3.3	79.8 ± 2.5	1.79623	0.0182495	0.154631
ADCY5	cg25357706	Body	Open Sea	55.6 ± 3.7	58.5 ± 2.9	2.91507	0.0182495	0.154631
ADCY5	cg25976932	Body	Open Sea	66.2 ± 4.2	69.7 ± 3.4	3.49287	0.0249634	0.175592
ADCY5	cg11803871	Body	Open Sea	71 ± 2.4	73 ± 2.4	1.99932	0.0386353	0.214129
ADCY5	cg19008133	Body	Open Sea	77.1 ± 2.4	78.4 ± 1.6	1.34952	0.0386353	0.214129
ADCY5	cg20300093	Body	Open Sea	51 ± 3.8	53 ± 3.3	2.00134	0.0443115	0.228627
ADCY5	cg13384396	TSS1500	CpG Island	21.1 ± 2.9	22.3 ± 2.9	1.21049	0.0443115	0.228627
ADCY6	cg24092939	5'UTR	N Shore	36.4 ± 7.1	45.6 ± 8.2	9.23744	0.00268555	0.114891
ADCY6	cg04149773	5'UTR	N Shelf	49.4 ± 4.6	53.2 ± 3.9	3.80466	0.00762939	0.121974
ADCY6	cg25196508	5'UTR	N Shore	58.2 ± 6.1	62.5 ± 4.3	4.28573	0.0443115	0.228627
ADCY6	cg00160359	5'UTR;TSS1500	S Shore	73.5 ± 2.7	75.1 ± 1.9	1.6609	0.0289917	0.187506
ADCY6	cg19120580	Body	N Shelf	76.5 ± 3.1	78.7 ± 2.1	2.22096	0.0335388	0.200383
ADCY6	cg26266429	Body	N Shore	39.5 ± 4.6	42.5 ± 4.3	3.02029	0.0386353	0.214129
ADCY6	cg27279809	TSS1500	CpG Island	18.9 ± 2	17.9 ± 2	-1.04066	0.0386353	0.214129
ADCY6	cg25350635	TSS200	N Shore	17.2 ± 2.5	15.7 ± 2.5	-1.43909	0.0443115	0.228627
ADCY7	cg23580000	1stExon	Open Sea	72.3 ± 3.3	69.5 ± 3.5	-2.79714	0.00167847	0.114891
ADCY7	cg06897661	5'UTR;1stExon	Open Sea	81.5 ± 3.1	77.2 ± 3.9	-4.31318	0.00167847	0.114891
ADCY7	cg03485674	Body	Open Sea	63.2 ± 3.9	58 ± 4	-5.17458	0.00167847	0.114891
ADCY7	cg10341242	Body	Open Sea	67.9 ± 5.2	62.4 ± 5.7	-5.51913	0.00335693	0.114891
ADCY7	cg16548911	Body	Open Sea	64 ± 4.8	58.9 ± 5	-5.11221	0.00335693	0.114891
ADCY7	cg06490627	Body	Open Sea	73 ± 3.1	74.7 ± 2.7	1.73203	0.013092	0.138303
ADCY7	cg06466348	Body	Open Sea	63.3 ± 4.2	66.4 ± 2.8	3.06811	0.0249634	0.175592
ADCY7	cg09596260	Body	Open Sea	94.6 ± 0.6	94.9 ± 0.6	0.288547	0.0443115	0.228627
ADCY8	cg16696270	TSS200	CpG Island	7.9 ± 1.3	7.5 ± 1.1	-0.432757	0.0335388	0.200383
ADCY9	cg08550394	3'UTR	N Shore	67.6 ± 5.6	63.9 ± 5.4	-3.68438	0.00167847	0.114891
ADCY9	cg00834536	3'UTR	N Shore	46.3 ± 5.1	43.7 ± 4.8	-2.64645	0.00515747	0.116695
ADCY9	cg00800141	3'UTR	N Shore	84.8 ± 2.8	83.5 ± 2.2	-1.25963	0.0249634	0.175592
ADCY9	cg04737885	3'UTR	N Shore	84.3 ± 2.5	82.6 ± 3.1	-1.64688	0.0386353	0.214129
ADCY9	cg00701890	Body	Open Sea	86.8 ± 1.6	85.1 ± 1.6	-1.69187	3.05176e-05	0.114891
ADCY9	cg09340615	Body	S Shelf	90 ± 1.1	89 ± 1.3	-0.999357	0.000579834	0.114891
ADCY9	cg09300795	Body	Open Sea	79.2 ± 8.9	70.9 ± 9.1	-8.34888	0.00100708	0.114891
ADCY9	cg05765011	Body	Open Sea	57.9 ± 5	54.9 ± 5	-2.94229	0.00418091	0.114891
ADCY9	cg10487659	Body	Open Sea	65.4 ± 4.7	69.1 ± 4.3	3.76534	0.00628662	0.118803
ADCY9	cg10371483	Body	Open Sea	59.4 ± 5.9	64.1 ± 4.5	4.67972	0.00762939	0.121974
ADCY9	cg16812352	Body	Open Sea	64 ± 4.5	67.8 ± 3.1	3.77794	0.013092	0.138303
ADCY9	cg06912227	Body	Open Sea	77.8 ± 3.8	81 ± 3.1	3.18606	0.0182495	0.154631
ADCY9	cg10123654	Body	N Shelf	29.8 ± 4.5	35.9 ± 7.2	6.04607	0.0182495	0.154631
ADCY9	cg01352090	Body	Open Sea	27.9 ± 4.1	25.7 ± 4.1	-2.20694	0.0213928	0.164688
ADCY9	cg02993882	Body	Open Sea	85.9 ± 1.5	86.7 ± 0.9	0.728516	0.0335388	0.200383
ADCY9	cg08098950	Body	S Shelf	31.6 ± 4.5	30 ± 5	-1.53044	0.0335388	0.200383
ADCY9	cg06153873	Body	Open Sea	95.9 ± 0.8	95.4 ± 0.7	-0.497649	0.0443115	0.228627
ADCY9	cg07628416	Body	S Shelf	45.8 ± 3.4	43.5 ± 4.6	-2.31905	0.0443115	0.228627
ADCYAP1	cg15194943	5'UTR;TSS200	CpG Island	5.6 ± 1	6.6 ± 1.2	0.984284	0.0213928	0.164688
ADCYAP1R1	cg03447880	Body	Open Sea	48.2 ± 4.6	44.8 ± 5	-3.37835	0.00918579	0.126173
ADD1	cg03889700	5'UTR	Open Sea	37.1 ± 6.2	43.5 ± 5.3	6.39128	0.00918579	0.126173
ADD1	cg07134632	Body	N Shelf	88.8 ± 1.7	84.5 ± 4.5	-4.33949	0.00167847	0.114891
ADD1	cg12952128	Body	Open Sea	82.4 ± 1.5	84.1 ± 1.5	1.70606	0.00515747	0.116695
ADD1	cg10733616	TSS1500	CpG Island	5 ± 0.7	4.5 ± 0.5	-0.522256	0.0109863	0.131227
ADD1	cg15457390	TSS1500	N Shore	15.2 ± 2.7	13.9 ± 2.6	-1.24858	0.0213928	0.164688
ADD1	cg01122304	TSS200	CpG Island	4.6 ± 0.6	4.3 ± 0.6	-0.314946	0.0386353	0.214129
ADD2	cg15016734	3'UTR	Open Sea	80.9 ± 2.3	82.7 ± 1.6	1.85742	0.00418091	0.114891
ADD2	cg03756645	5'UTR	Open Sea	74.9 ± 3.6	77.8 ± 2.5	2.82134	0.00762939	0.121974
ADD2	cg06915226	5'UTR	Open Sea	56.4 ± 5.1	60.7 ± 4.3	4.33489	0.0249634	0.175592
ADD2	cg17075459	Body	N Shelf	55.1 ± 4.7	59 ± 4	3.94042	0.00628662	0.118803
ADD2	cg16166011	TSS1500	S Shore	64.8 ± 5.7	67.1 ± 4.8	2.32335	0.0213928	0.164688
ADD3	cg23691894	1stExon;5'UTR	N Shore	40 ± 7.5	48.1 ± 7.5	8.16423	0.00918579	0.126173
ADD3	cg02619834	5'UTR	Open Sea	89.7 ± 2	87.7 ± 2.9	-2.06127	0.0109863	0.131227
ADD3	cg25341032	5'UTR	N Shore	41.7 ± 6.9	50.1 ± 7.7	8.42081	0.0109863	0.131227
ADD3	cg14972654	5'UTR	S Shelf	82.9 ± 2.5	84.4 ± 2	1.49879	0.0335388	0.200383
ADD3	cg05214460	5'UTR;TSS1500	N Shore	25.6 ± 4.2	29.1 ± 2.9	3.49525	0.00515747	0.116695
ADD3	cg03962527	5'UTR;TSS1500	N Shore	29.2 ± 6.3	36.6 ± 6.9	7.43549	0.013092	0.138303
ADD3	cg05098590	5'UTR;TSS1500	CpG Island	2.9 ± 0.5	2.5 ± 0.4	-0.332003	0.0155029	0.146041
ADD3	cg16320159	TSS200	N Shore	38.7 ± 6.3	46.3 ± 6.6	7.59838	0.00418091	0.114891
ADH1B	cg15395354	TSS1500	Open Sea	21.4 ± 4.5	24.2 ± 4.1	2.80337	0.0249634	0.175592
ADH1B	cg24368912	TSS1500	Open Sea	64.3 ± 5	67.1 ± 4.4	2.83598	0.0335388	0.200383
ADH1C	cg03415545	TSS200	Open Sea	54.1 ± 3.6	59.3 ± 3.6	5.16006	0.00268555	0.114891
ADH1C	cg00689360	TSS200	Open Sea	50.1 ± 5	54.7 ± 4.2	4.62795	0.0213928	0.164688
ADH5	cg13152082	TSS200	CpG Island	10.5 ± 1.9	9.6 ± 1.2	-0.947052	0.0182495	0.154631
ADH6	cg25223878	3'UTR;Body	Open Sea	68.2 ± 4.8	71.1 ± 3.2	2.93372	0.0289917	0.187506
ADHFE1	cg20794855	Body	Open Sea	78 ± 4.5	70.6 ± 7.7	-7.4271	0.000762939	0.114891
ADHFE1	cg11530289	Body	N Shore	54.3 ± 5	59.4 ± 3.7	5.05242	0.00762939	0.121974
ADHFE1	cg05850205	Body	N Shore	35.4 ± 3.8	38.5 ± 3.8	3.08684	0.0289917	0.187506
ADHFE1	cg08490624	Body	N Shelf	69.8 ± 3.1	71.9 ± 2.1	2.0831	0.0289917	0.187506
ADHFE1	cg22628608	Body	S Shore	74.2 ± 3.3	77.3 ± 3.1	3.03233	0.0386353	0.214129
ADHFE1	cg19283840	TSS200	CpG Island	9.5 ± 1.6	8.6 ± 1.1	-0.834787	0.00335693	0.114891
ADI1	cg02063365	Body	S Shore	72.8 ± 3.1	74.1 ± 2.1	1.36704	0.0386353	0.214129
ADIG	cg17349406	1stExon;5'UTR	Open Sea	60.7 ± 3.1	63.9 ± 3.7	3.23375	0.0335388	0.200383
ADIPOQ	cg03573747	5'UTR	Open Sea	67.7 ± 4.3	70.7 ± 2.6	2.97231	0.0182495	0.154631
ADIPOQ	cg10681525	Body	Open Sea	79.5 ± 2.5	75.8 ± 4.2	-3.69608	0.00131226	0.114891
ADIPOQ	cg02235049	TSS1500	Open Sea	80 ± 2.3	78.7 ± 2.3	-1.34008	0.0249634	0.175592
ADIPOQ	cg23249140	TSS200	Open Sea	60.2 ± 4.7	63 ± 4.2	2.83402	0.00100708	0.114891
ADIPOQ	cg21978128	TSS200	Open Sea	62.7 ± 5.2	64.7 ± 2.8	1.97677	0.0443115	0.228627
ADIPOR2	cg16939112	5'UTR	Open Sea	88.3 ± 1.8	89.7 ± 1.4	1.40335	0.00213623	0.114891
ADIPOR2	cg01924292	5'UTR	Open Sea	75.5 ± 5.9	68.3 ± 7.8	-7.19319	0.00418091	0.114891
ADIPOR2	cg12193943	Body	Open Sea	45.5 ± 5.4	51.8 ± 5.8	6.28518	0.0182495	0.154631
ADK	cg09299075	Body	Open Sea	85.5 ± 3.1	80.9 ± 5.4	-4.60827	0.00213623	0.114891
ADK	cg24340640	Body	Open Sea	70.2 ± 3.8	73.1 ± 2.8	2.81468	0.00418091	0.114891
ADK	cg26757820	Body	Open Sea	33.9 ± 5.3	38.9 ± 5	5.00301	0.0289917	0.187506
ADM	cg10044466	3'UTR	CpG Island	19.4 ± 3.3	17.9 ± 2	-1.54129	0.0443115	0.228627
ADM2	cg03373419	TSS200	CpG Island	6.3 ± 0.9	5.7 ± 0.8	-0.653351	0.0335388	0.200383
ADNP	cg00530805	5'UTR	N Shelf	54.1 ± 4.7	50.3 ± 5.2	-3.82073	0.00515747	0.116695
ADNP2	cg12174077	3'UTR	Open Sea	88.6 ± 1.4	89.9 ± 1	1.26581	0.00628662	0.118803
ADNP2	cg26914205	TSS1500	Open Sea	39.6 ± 5.6	45.5 ± 4.5	5.91128	0.00628662	0.118803
ADNP2	cg05458220	TSS1500	Open Sea	25.3 ± 3.6	27.5 ± 3.6	2.27261	0.0289917	0.187506
ADO	cg21538902	1stExon	CpG Island	13.2 ± 1.9	12 ± 1.5	-1.16306	0.00628662	0.118803
ADO	cg12474798	3'UTR;1stExon	CpG Island	15.8 ± 4.3	23.7 ± 8.1	7.94179	0.000579834	0.114891
ADO	cg25103895	3'UTR;1stExon	CpG Island	37.2 ± 5	41.3 ± 4.1	4.05877	0.00335693	0.114891
ADO	cg20684110	3'UTR;1stExon	CpG Island	14.4 ± 2.9	20.4 ± 6.7	6.00708	0.00515747	0.116695
ADO	cg01005506	3'UTR;1stExon	CpG Island	17.6 ± 5.1	23.3 ± 5.8	5.69169	0.0109863	0.131227
ADO	cg19580792	3'UTR;1stExon	S Shelf	84.1 ± 2.5	85.1 ± 1.4	1.05894	0.0249634	0.175592
ADORA1	cg12794758	5'UTR	CpG Island	19.3 ± 3.2	20.9 ± 3.7	1.58131	0.00515747	0.116695
ADORA1	cg20142535	5'UTR	S Shore	20.1 ± 3.7	21.4 ± 2.7	1.29441	0.0249634	0.175592
ADORA1	cg23257225	Body	Open Sea	36.2 ± 4.2	40.1 ± 5.1	3.87884	0.0289917	0.187506
ADORA1	cg07232945	TSS1500	N Shore	14.1 ± 2	15.6 ± 1.8	1.4481	0.0249634	0.175592
ADORA1	cg03547181	TSS200	N Shore	21 ± 3	23.1 ± 2.9	2.10849	0.0443115	0.228627
ADORA2A	cg12793123	1stExon;5'UTR	S Shelf	64.1 ± 4.7	58.2 ± 5.4	-5.94552	0.00762939	0.121974
ADORA2A	cg04990420	5'UTR	S Shelf	76.7 ± 3.8	73 ± 5.4	-3.72994	0.0335388	0.200383
ADORA2A	cg04250930	TSS1500	S Shelf	82.9 ± 2.5	81.7 ± 1.2	-1.19669	0.0182495	0.154631
ADORA2A	cg02237342	TSS200	S Shelf	77.2 ± 5.2	69.6 ± 7.2	-7.59245	0.00418091	0.114891
ADORA2A	cg20660269	TSS200	S Shelf	76.5 ± 5.2	68.7 ± 7.1	-7.82006	0.00418091	0.114891
ADORA2A	cg08025954	TSS200	S Shelf	66.2 ± 5.5	60 ± 6.7	-6.14529	0.00918579	0.126173
ADORA2A	cg23763137	TSS200	S Shelf	66.2 ± 5.7	59.7 ± 7.2	-6.48538	0.0182495	0.154631
ADORA2B	cg17580614	Body	CpG Island	35.2 ± 5.9	41.2 ± 7	5.98922	0.00762939	0.121974
ADORA2B	cg08826152	Body	Open Sea	70 ± 4.8	64.2 ± 7.9	-5.77603	0.0109863	0.131227
ADORA2B	cg20959872	TSS200	CpG Island	4.3 ± 0.3	4.7 ± 0.4	0.38443	0.000762939	0.114891
ADORA2B	cg00443276	TSS200	CpG Island	9.8 ± 1.4	9.1 ± 1	-0.695043	0.0155029	0.146041
ADORA3	cg07314829	Body	CpG Island	12.3 ± 2	11.3 ± 1.9	-0.960688	0.00918579	0.126173
ADORA3	cg10376161	Body	N Shore	54.8 ± 4.7	51.1 ± 5.1	-3.69747	0.0109863	0.131227
ADORA3	cg08256939	Body	CpG Island	34.3 ± 4.4	32.6 ± 3.8	-1.70332	0.0335388	0.200383
ADORA3	cg02947253	Body;5'UTR;1stExon	Open Sea	77.4 ± 3.8	73 ± 4.5	-4.41283	0.000427246	0.114891
ADORA3	cg15673896	Body;5'UTR;1stExon	Open Sea	78 ± 2.1	76.8 ± 2.3	-1.19449	0.00268555	0.114891
ADORA3	cg01918604	TSS1500	Open Sea	76.8 ± 2.1	79 ± 3	2.27091	0.0249634	0.175592
ADPGK	cg17127015	Body	Open Sea	73.2 ± 2.5	75.8 ± 3.3	2.5257	0.00213623	0.114891
ADPGK	cg14597545	Body	N Shore	71.9 ± 3.9	68.7 ± 4.8	-3.20991	0.0213928	0.164688
ADPGK	cg03441853	Body	N Shore	41.2 ± 4.6	43 ± 3.3	1.82124	0.0335388	0.200383
ADPGK	cg02259723	Body;3'UTR	Open Sea	88.3 ± 2.3	85.3 ± 3.1	-2.99761	0.000762939	0.114891
ADPGK	cg00484488	TSS1500	S Shore	34.7 ± 5.5	40.4 ± 5.1	5.61873	0.00628662	0.118803
ADPGK	cg10862018	TSS1500	S Shore	61.2 ± 3.1	63.7 ± 3.2	2.51843	0.0443115	0.228627
ADPRH	cg01788444	3'UTR	Open Sea	49.3 ± 4.6	46.5 ± 5.4	-2.78315	0.00918579	0.126173
ADPRHL1	cg00463202	1stExon	Open Sea	66.3 ± 3.6	68.6 ± 3.1	2.37426	0.0182495	0.154631
ADPRHL1	cg04398180	1stExon;5'UTR;Body	Open Sea	42.3 ± 5	46.2 ± 5.1	3.9395	0.0386353	0.214129
ADPRHL1	cg06864391	3'UTR	Open Sea	62.4 ± 5	66.2 ± 2.6	3.80553	0.00335693	0.114891
ADPRHL1	cg20619751	Body	N Shelf	50.6 ± 3.5	55.4 ± 5.3	4.78834	0.00628662	0.118803
ADPRHL1	cg27163431	Body	CpG Island	91.2 ± 1.5	91.8 ± 2	0.585371	0.0386353	0.214129
ADPRHL1	cg00767058	Body;TSS1500	Open Sea	50.4 ± 4.4	54.8 ± 4.7	4.33638	0.0289917	0.187506
ADPRHL1	cg10039500	Body;TSS200	Open Sea	44.9 ± 3.4	49.2 ± 4.1	4.31621	0.013092	0.138303
ADPRHL1	cg10624914	Body;TSS200	Open Sea	41.5 ± 4.8	46.6 ± 5.2	5.08357	0.0155029	0.146041
ADPRHL1	cg03502979	Body;TSS200	Open Sea	35.2 ± 3.7	40.8 ± 5.9	5.63522	0.0182495	0.154631
ADPRHL1	cg22478679	Body;TSS200	Open Sea	45.7 ± 3.6	50.4 ± 4.8	4.73721	0.0249634	0.175592
ADPRHL1	cg12912869	TSS1500	Open Sea	72.4 ± 3.7	74.8 ± 2.9	2.4447	0.0109863	0.131227
ADPRHL1	cg21834032	TSS1500	Open Sea	73.7 ± 3.7	76.5 ± 3.5	2.83202	0.0155029	0.146041
ADPRHL1	cg17414127	TSS1500	Open Sea	80.5 ± 2.9	82.4 ± 2.4	1.94879	0.0213928	0.164688
ADPRHL1	cg01679512	TSS1500	Open Sea	77.3 ± 4	79.6 ± 3	2.29751	0.0386353	0.214129
ADPRHL1	cg20773767	TSS200	Open Sea	38.6 ± 5.2	42.3 ± 5.1	3.6928	0.00515747	0.116695
ADPRHL1	cg21243846	TSS200	Open Sea	50.4 ± 5.3	54 ± 4.6	3.63692	0.00918579	0.126173
ADRA1A	cg23328194	Body	Open Sea	48.3 ± 4.6	52.8 ± 4.4	4.54441	0.00762939	0.121974
ADRA1A	cg07572251	Body	Open Sea	46.2 ± 4	50.8 ± 4.8	4.51606	0.00918579	0.126173
ADRA1A	cg26730369	TSS1500	CpG Island	15.2 ± 2.6	14.1 ± 2.8	-1.04527	0.0289917	0.187506
ADRA1B	cg14614811	3'UTR	CpG Island	29.1 ± 4.7	25.8 ± 3.7	-3.26281	0.00335693	0.114891
ADRA1B	cg09444685	Body	Open Sea	35.6 ± 5.1	41.4 ± 6.4	5.78054	0.00918579	0.126173
ADRA1B	cg16162590	Body	Open Sea	66.9 ± 3.9	68.7 ± 3.2	1.84142	0.00918579	0.126173
ADRA1D	cg21999991	Body	CpG Island	36.6 ± 3	33.9 ± 2.7	-2.7544	0.00268555	0.114891
ADRA1D	cg04293085	Body	CpG Island	54.7 ± 4.4	51.2 ± 4.2	-3.47367	0.0213928	0.164688
ADRA1D	cg01204060	Body	N Shore	63.3 ± 4.6	65.5 ± 3.2	2.1345	0.0335388	0.200383
ADRA1D	cg18435870	TSS1500	S Shore	67.9 ± 3.5	71.7 ± 3.4	3.81613	0.00268555	0.114891
ADRA2A	cg05329352	1stExon	CpG Island	40.2 ± 3.6	42.6 ± 3.2	2.38684	0.0109863	0.131227
ADRA2A	cg12696037	5'UTR;1stExon	CpG Island	16.2 ± 3	15 ± 2.1	-1.2585	0.0443115	0.228627
ADRA2B	cg25074764	3'UTR;1stExon	N Shelf	55.1 ± 4.5	57.8 ± 3.1	2.69358	0.0249634	0.175592
ADRA2C	cg10235817	1stExon	CpG Island	22.7 ± 4.2	24.6 ± 3.2	1.84662	0.00515747	0.116695
ADRA2C	cg06149034	1stExon	CpG Island	28.2 ± 4.6	30.2 ± 4.6	2.07323	0.0109863	0.131227
ADRA2C	cg13244559	3'UTR;1stExon	S Shore	44.3 ± 2.3	45.6 ± 3.1	1.37892	0.0213928	0.164688
ADRA2C	cg12094402	TSS1500	CpG Island	10.9 ± 2	10.1 ± 1.7	-0.82046	0.00335693	0.114891
ADRA2C	cg04325632	TSS1500	CpG Island	31.8 ± 4.6	36.1 ± 3.6	4.2659	0.00515747	0.116695
ADRA2C	cg06065164	TSS1500	N Shore	85.4 ± 2.5	87.3 ± 2.5	1.86068	0.0335388	0.200383
ADRB2	cg08370787	1stExon;3'UTR	S Shore	55.9 ± 3.9	59 ± 5.1	3.1517	0.013092	0.138303
ADRB3	cg03103178	1stExon;5'UTR	S Shore	17.8 ± 4	21.3 ± 5.1	3.46754	0.00131226	0.114891
ADRB3	cg22275864	Body	CpG Island	22.5 ± 2.8	20.6 ± 2.8	-1.94969	0.0289917	0.187506
ADRB3	cg10357888	TSS1500	S Shore	26.2 ± 2.7	28.5 ± 2.7	2.21657	0.0155029	0.146041
ADRB3	cg19806221	TSS1500	S Shore	43 ± 5.8	45.3 ± 4.3	2.37245	0.0443115	0.228627
ADRB3	cg23460057	TSS200	S Shore	26.2 ± 4.3	28.3 ± 4.4	2.02933	0.0213928	0.164688
ADRBK1	cg08670658	3'UTR	CpG Island	81.1 ± 5.1	71.2 ± 9.3	-9.8682	0.00131226	0.114891
ADRBK1	cg13924996	3'UTR	S Shore	79.4 ± 4.7	72.5 ± 6	-6.93641	0.00268555	0.114891
ADRBK1	cg11436362	3'UTR	S Shore	67.1 ± 5.4	59.3 ± 7.1	-7.83487	0.00515747	0.116695
ADRBK1	cg08615650	Body	N Shelf	79.1 ± 2.7	74.9 ± 4.4	-4.19974	0.000305176	0.114891
ADRBK1	cg19905880	Body	N Shelf	89.9 ± 1.4	87.8 ± 2.3	-2.07646	0.000579834	0.114891
ADRBK1	cg03837292	Body	N Shelf	94.3 ± 0.7	93 ± 1.3	-1.35405	0.00100708	0.114891
ADRBK1	cg11973132	Body	CpG Island	73.9 ± 4.4	67.2 ± 6.6	-6.7016	0.00167847	0.114891
ADRBK1	cg14343548	Body	S Shelf	28.5 ± 3.8	26 ± 4.7	-2.47747	0.00167847	0.114891
ADRBK1	cg21194066	Body	CpG Island	83.6 ± 2.9	79.2 ± 4.8	-4.33952	0.00213623	0.114891
ADRBK1	cg04731714	Body	N Shelf	78.1 ± 2.8	74.9 ± 4.1	-3.1856	0.00268555	0.114891
ADRBK1	cg04407063	Body	N Shore	62.5 ± 4.4	57.5 ± 6.1	-5.02733	0.00335693	0.114891
ADRBK1	cg09688579	Body	S Shore	17.8 ± 2.7	15.2 ± 2.6	-2.50669	0.00762939	0.121974
ADRBK1	cg09130535	Body	Open Sea	47.2 ± 3.4	42.9 ± 4.7	-4.29835	0.00918579	0.126173
ADRBK1	cg14276125	Body	CpG Island	71.3 ± 5.1	65.1 ± 7.4	-6.24391	0.00918579	0.126173
ADRBK1	cg21836487	Body	N Shelf	77.8 ± 2.8	75.6 ± 3	-2.14427	0.0109863	0.131227
ADRBK1	cg19784198	Body	Open Sea	59.8 ± 5.5	53.5 ± 9.6	-6.32679	0.0213928	0.164688
ADRBK1	cg07120479	TSS200	CpG Island	4.3 ± 0.5	4.6 ± 0.5	0.246675	0.0443115	0.228627
ADRM1	cg01771885	Body	CpG Island	46.9 ± 5.1	51.6 ± 4.2	4.69781	0.00418091	0.114891
ADRM1	cg15276500	Body	CpG Island	8.1 ± 1.3	8.6 ± 0.9	0.501697	0.0335388	0.200383
ADSL	cg13370427	Body	S Shore	35 ± 4	37.9 ± 3.8	2.8918	0.0386353	0.214129
ADSS	cg01012879	Body	N Shore	85.2 ± 4	79 ± 7.5	-6.25828	0.00335693	0.114891
ADSSL1	cg13127574	1stExon;Body	Open Sea	73.7 ± 2.9	75.2 ± 2	1.48103	0.0182495	0.154631
ADSSL1	cg19426827	Body	S Shore	15.8 ± 2.8	17.4 ± 2.6	1.64729	0.00167847	0.114891
ADSSL1	cg27312798	Body	Open Sea	79.3 ± 3.9	81.6 ± 3.9	2.20447	0.0109863	0.131227
ADSSL1	cg24114545	Body	Open Sea	87.8 ± 1.8	86.7 ± 1.7	-1.1641	0.013092	0.138303
ADSSL1	cg21083556	Body	S Shelf	60.8 ± 4.4	64.2 ± 3	3.35439	0.0249634	0.175592
ADSSL1	cg18150247	Body	Open Sea	54.7 ± 5.1	58 ± 6	3.2331	0.0386353	0.214129
ADSSL1	cg13636887	TSS1500	CpG Island	43.9 ± 4.3	40.9 ± 4.1	-2.99202	0.00100708	0.114891
ADSSL1	cg25954705	TSS1500;Body	Open Sea	61.8 ± 3.5	64.7 ± 2.8	2.97975	0.00628662	0.118803
ADSSL1	cg20546518	TSS1500;Body	Open Sea	55.6 ± 3.2	58.2 ± 2.9	2.61302	0.0182495	0.154631
AEBP1	cg12978582	Body	N Shore	67.5 ± 4.2	69.2 ± 3	1.71184	0.0109863	0.131227
AEBP1	cg18628255	Body	CpG Island	67.3 ± 6	70.6 ± 5.2	3.27222	0.0182495	0.154631
AEBP1	cg07998236	Body	N Shore	52.1 ± 5.8	55.5 ± 4.8	3.37985	0.0335388	0.200383
AEBP2	cg02664216	1stExon	CpG Island	11.2 ± 2.2	10.5 ± 1.6	-0.684993	0.00762939	0.121974
AEBP2	cg22871566	Body	Open Sea	67.3 ± 2.6	69.6 ± 2.3	2.24987	0.013092	0.138303
AEBP2	cg16822174	Body	Open Sea	73.8 ± 4.5	69.6 ± 5.9	-4.2048	0.0335388	0.200383
AEN	cg26561254	TSS1500	N Shore	51.9 ± 3.9	55.7 ± 3.7	3.74065	0.00213623	0.114891
AEN	cg17369091	TSS200	CpG Island	11 ± 2	10.3 ± 1.6	-0.664798	0.0443115	0.228627
AES	cg05350224	3'UTR	Open Sea	42.3 ± 5.4	47 ± 4.4	4.63681	0.013092	0.138303
AES	cg11891735	Body	N Shelf	45.9 ± 4.3	50.5 ± 4.2	4.53352	0.0109863	0.131227
AFAP1	cg12728606	5'UTR	Open Sea	85.9 ± 2.5	82.7 ± 4.7	-3.22311	0.00100708	0.114891
AFAP1	cg13534536	5'UTR	N Shelf	91 ± 1.3	89.4 ± 1.8	-1.6037	0.00131226	0.114891
AFAP1	cg25003275	5'UTR	N Shore	21.4 ± 5	27.7 ± 5.1	6.28783	0.00628662	0.118803
AFAP1	cg18085176	5'UTR	N Shore	27.9 ± 4	30.5 ± 3.5	2.59523	0.00762939	0.121974
AFAP1	cg14692106	5'UTR	N Shore	13.2 ± 3	16 ± 3.7	2.75757	0.013092	0.138303
AFAP1	cg20708173	5'UTR	N Shore	13.4 ± 2.2	15.6 ± 2.9	2.20403	0.013092	0.138303
AFAP1	cg18619267	5'UTR	N Shore	7.4 ± 1.4	8.5 ± 1.5	1.08813	0.0289917	0.187506
AFAP1	cg25912009	Body	Open Sea	62.5 ± 3.4	65.6 ± 2.7	3.08359	0.00628662	0.118803
AFAP1	cg06934132	Body	CpG Island	53.8 ± 7	57.5 ± 4.7	3.74067	0.013092	0.138303
AFAP1	cg19509663	Body	Open Sea	47.2 ± 5.1	51.1 ± 4.4	3.86613	0.013092	0.138303
AFAP1	cg14543780	Body	Open Sea	40.5 ± 5	44.2 ± 4.2	3.70205	0.0213928	0.164688
AFAP1	cg00135399	Body	Open Sea	56.2 ± 6.9	60.8 ± 4	4.64457	0.0249634	0.175592
AFAP1	cg16215705	Body	Open Sea	59.3 ± 5.3	62.7 ± 3.3	3.41624	0.0249634	0.175592
AFAP1	cg24216542	Body	Open Sea	74.5 ± 3.5	77.2 ± 2.9	2.73618	0.0249634	0.175592
AFAP1	cg02614549	Body	Open Sea	76.7 ± 2.8	78.2 ± 2.9	1.50062	0.0335388	0.200383
AFAP1	cg27326882	Body	Open Sea	84.8 ± 1.6	83.2 ± 2.5	-1.56379	0.0443115	0.228627
AFAP1	cg19702703	TSS1500	S Shore	48.8 ± 4.6	52.2 ± 3.5	3.35744	0.00918579	0.126173
AFAP1	cg15957394	TSS200	CpG Island	12.5 ± 2	14.4 ± 1.9	1.86032	0.00213623	0.114891
AFAP1	cg19564367	TSS200	CpG Island	16 ± 3.2	18.1 ± 3	2.08791	0.0213928	0.164688
AFAP1L1	cg23520478	3'UTR	N Shelf	83.6 ± 2.3	84.6 ± 1.7	0.966196	0.0182495	0.154631
AFAP1L1	cg13926347	Body	Open Sea	65.6 ± 4.4	68.4 ± 3.2	2.89482	0.00335693	0.114891
AFAP1L1	cg15621178	Body	Open Sea	50.2 ± 4.7	54.9 ± 5.5	4.68752	0.0182495	0.154631
AFAP1L1	cg04979599	TSS1500	N Shore	57.6 ± 4.9	62 ± 4.3	4.34584	0.0213928	0.164688
AFAP1L2	cg20283670	Body	N Shore	40.5 ± 6.6	36.6 ± 6.1	-3.95291	0.00628662	0.118803
AFAP1L2	cg12177113	Body	Open Sea	45.8 ± 4.7	49.9 ± 4.2	4.10331	0.00918579	0.126173
AFAP1L2	cg26017408	Body	N Shelf	59.3 ± 4.6	62.9 ± 4	3.5366	0.0155029	0.146041
AFAP1L2	cg04982488	Body	Open Sea	63.5 ± 3.9	64.8 ± 2.8	1.32339	0.0213928	0.164688
AFF1	cg11857921	3'UTR	Open Sea	75 ± 2.3	76.4 ± 2.3	1.43778	0.0335388	0.200383
AFF1	cg10338518	Body	Open Sea	76 ± 5.4	67.8 ± 7.9	-8.18508	0.00213623	0.114891
AFF1	cg26708781	Body	Open Sea	34.3 ± 5.4	43.2 ± 8.5	8.90464	0.00213623	0.114891
AFF1	cg08197287	Body	Open Sea	32.3 ± 5.5	40.4 ± 7.1	8.01707	0.00268555	0.114891
AFF1	cg23210971	Body	Open Sea	77 ± 5	70.9 ± 7.4	-6.03317	0.00335693	0.114891
AFF1	cg02979487	Body	Open Sea	24.6 ± 3.9	23.1 ± 3.6	-1.45171	0.00628662	0.118803
AFF1	cg20026664	Body	Open Sea	43.3 ± 4.9	47.2 ± 3.9	3.91685	0.00918579	0.126173
AFF1	cg17455261	Body	Open Sea	60.9 ± 5.5	56.4 ± 6.2	-4.56475	0.0182495	0.154631
AFF1	cg17593384	Body	Open Sea	27.7 ± 5.4	32.4 ± 4.8	4.66275	0.0182495	0.154631
AFF1	cg27179352	Body	Open Sea	41.5 ± 6	46.9 ± 5.9	5.41439	0.0182495	0.154631
AFF1	cg01323104	Body	Open Sea	43 ± 6.9	47.9 ± 5.6	4.8344	0.0249634	0.175592
AFF1	cg07889938	TSS1500	N Shore	33.2 ± 5.2	29.6 ± 4.3	-3.60651	0.00515747	0.116695
AFF3	cg07349094	1stExon;5'UTR	Open Sea	69.4 ± 5	63.6 ± 7.6	-5.76968	0.0213928	0.164688
AFF3	cg04109781	5'UTR;1stExon	S Shore	29.2 ± 2.5	31.9 ± 4	2.70348	0.0155029	0.146041
AFF3	cg21959618	Body	Open Sea	69.3 ± 3.8	72.5 ± 2.7	3.20926	0.000579834	0.114891
AFF3	cg02245998	Body	S Shore	37.1 ± 5.8	43.8 ± 5.9	6.66532	0.00268555	0.114891
AFF3	cg20059337	Body	Open Sea	46.4 ± 4.7	42.6 ± 5.7	-3.79473	0.00418091	0.114891
AFF3	cg14057383	Body	Open Sea	77.3 ± 4.4	72.5 ± 5.5	-4.83803	0.00515747	0.116695
AFF3	cg15934776	Body	Open Sea	65.6 ± 6	71.1 ± 4.8	5.45769	0.00515747	0.116695
AFF3	cg14151288	Body	Open Sea	78.3 ± 2.8	79.9 ± 2.4	1.63172	0.00628662	0.118803
AFF3	cg13353679	Body	N Shore	42.1 ± 7.5	50.3 ± 5.7	8.2036	0.0109863	0.131227
AFF3	cg01109289	Body	N Shelf	76.8 ± 2.7	78.4 ± 2.4	1.64926	0.013092	0.138303
AFF3	cg13361307	Body	Open Sea	44.4 ± 5.4	50.3 ± 5.7	5.97513	0.013092	0.138303
AFF3	cg14552010	Body	Open Sea	46.1 ± 5	51.8 ± 6.1	5.66773	0.013092	0.138303
AFF3	cg17362661	Body	CpG Island	53.9 ± 4.6	56.9 ± 4.4	2.97481	0.0182495	0.154631
AFF3	cg14941226	Body	Open Sea	69.5 ± 4	73 ± 4.3	3.5367	0.0249634	0.175592
AFF3	cg24716042	Body	Open Sea	77.4 ± 3.1	79.8 ± 2.3	2.36982	0.0289917	0.187506
AFF3	cg07810366	Body	CpG Island	16.8 ± 4.8	18.9 ± 4.5	2.04803	0.0335388	0.200383
AFF3	cg22139774	Body	CpG Island	17.1 ± 4.3	18.8 ± 4.6	1.71968	0.0335388	0.200383
AFF3	cg00118158	Body	Open Sea	83.9 ± 1.5	85.1 ± 1.1	1.16158	0.0386353	0.214129
AFF3	cg22162422	Body	Open Sea	70.6 ± 4.5	74.5 ± 4.5	3.90991	0.0386353	0.214129
AFF3	cg02518546	Body	Open Sea	51.9 ± 6.9	56.7 ± 6.2	4.85023	0.0443115	0.228627
AFF3	cg21988972	TSS1500	Open Sea	50.4 ± 3	52.5 ± 2.8	2.10291	0.00918579	0.126173
AFF3	cg17273588	TSS1500	Open Sea	50.5 ± 3.6	53.6 ± 3.8	3.06864	0.0386353	0.214129
AFF3	cg04101806	TSS1500;5'UTR	S Shore	67.1 ± 3.3	70.6 ± 4.4	3.48352	0.00268555	0.114891
AFF3	cg11577355	TSS1500;5'UTR	S Shore	45.8 ± 4.5	49.9 ± 5	4.03065	0.0109863	0.131227
AFF3	cg11428546	TSS1500;5'UTR	S Shelf	68 ± 3.3	70.9 ± 3.4	2.90365	0.0182495	0.154631
AFF3	cg09521647	TSS1500;5'UTR	S Shore	35.1 ± 5.2	39.6 ± 6	4.50101	0.0335388	0.200383
AFF3	cg23497683	TSS200	Open Sea	62.9 ± 6.4	54.4 ± 8.4	-8.42112	0.00213623	0.114891
AFF3	cg06183267	TSS200	Open Sea	68.1 ± 5.9	60.7 ± 8.2	-7.44574	0.00418091	0.114891
AFF3	cg19071879	TSS200;5'UTR	S Shore	37.6 ± 6.2	45.2 ± 7.8	7.58237	0.00918579	0.126173
AFF4	cg04651658	5'UTR	N Shore	12.6 ± 2	11.5 ± 1.8	-1.16617	0.00762939	0.121974
AFF4	cg05506979	5'UTR	N Shelf	82 ± 3.2	83.5 ± 2.3	1.45444	0.0249634	0.175592
AFF4	cg22212250	Body	Open Sea	57.6 ± 4.2	62.4 ± 3.9	4.80991	0.00213623	0.114891
AFG3L2	cg13720868	Body	N Shore	35.3 ± 5.7	39.3 ± 5.3	4.00647	0.00335693	0.114891
AFG3L2	cg24254271	Body	CpG Island	9.4 ± 1.4	10.1 ± 1.7	0.669542	0.0289917	0.187506
AFTPH	cg01663407	5'UTR	S Shelf	79.2 ± 2.9	81.1 ± 2.2	1.8771	0.0213928	0.164688
AGA	cg09976051	Body	N Shore	76.1 ± 4.4	70.7 ± 7.1	-5.46278	0.0182495	0.154631
AGA	cg16070743	TSS1500	S Shore	20.9 ± 4.7	19.1 ± 3.9	-1.80444	0.0443115	0.228627
AGAP1	cg00369677	Body	N Shore	93.9 ± 1	92.5 ± 1.2	-1.3377	0.000427246	0.114891
AGAP1	cg10984962	Body	Open Sea	79.8 ± 2.5	82.2 ± 2	2.39052	0.000427246	0.114891
AGAP1	cg08348422	Body	Open Sea	50.7 ± 6.2	56.5 ± 4.5	5.79717	0.00167847	0.114891
AGAP1	cg19892195	Body	Open Sea	65.9 ± 4	63.2 ± 3.7	-2.7094	0.00213623	0.114891
AGAP1	cg02244583	Body	N Shore	76.2 ± 3	73 ± 3.3	-3.17956	0.00268555	0.114891
AGAP1	cg15002250	Body	Open Sea	66.1 ± 4.6	70.1 ± 3.5	3.98777	0.00268555	0.114891
AGAP1	cg21195462	Body	Open Sea	77.6 ± 3.4	74.6 ± 3.5	-3.0004	0.00268555	0.114891
AGAP1	cg04587858	Body	Open Sea	82.4 ± 2.4	80.1 ± 2.7	-2.24324	0.00335693	0.114891
AGAP1	cg12296472	Body	N Shore	87 ± 1.6	85 ± 2.4	-2.05221	0.00418091	0.114891
AGAP1	cg14165096	Body	Open Sea	87.4 ± 1.2	85.8 ± 1.9	-1.61926	0.00515747	0.116695
AGAP1	cg23922520	Body	CpG Island	46.2 ± 4.8	43.3 ± 4.7	-2.91204	0.00628662	0.118803
AGAP1	cg08374746	Body	N Shore	90 ± 1.5	88.4 ± 1.6	-1.56084	0.00762939	0.121974
AGAP1	cg14226755	Body	Open Sea	72.5 ± 4.1	66.1 ± 6.1	-6.35827	0.00762939	0.121974
AGAP1	cg17147638	Body	S Shelf	73.2 ± 2.5	71.7 ± 2.3	-1.42027	0.00918579	0.126173
AGAP1	cg18019810	Body	Open Sea	62.9 ± 5.2	66.4 ± 3.7	3.44241	0.00918579	0.126173
AGAP1	cg01139016	Body	Open Sea	75.3 ± 2.4	77.1 ± 2.2	1.8286	0.0109863	0.131227
AGAP1	cg02244431	Body	Open Sea	67.1 ± 4.2	70.3 ± 3.4	3.19784	0.0109863	0.131227
AGAP1	cg15068641	Body	Open Sea	59.7 ± 4.2	62.5 ± 3.6	2.78571	0.0109863	0.131227
AGAP1	cg17653955	Body	S Shelf	95.8 ± 1.5	95.1 ± 1.7	-0.72328	0.0109863	0.131227
AGAP1	cg10096519	Body	S Shelf	62.9 ± 5.4	66.6 ± 3.9	3.66822	0.013092	0.138303
AGAP1	cg04134958	Body	Open Sea	82.3 ± 3	80.3 ± 3.2	-1.94456	0.0155029	0.146041
AGAP1	cg09646946	Body	Open Sea	90.1 ± 1.2	89.3 ± 1.6	-0.812865	0.0155029	0.146041
AGAP1	cg12436738	Body	CpG Island	14.6 ± 4.2	13 ± 3.2	-1.54979	0.0155029	0.146041
AGAP1	cg14406878	Body	Open Sea	56.5 ± 4	59.2 ± 2.9	2.68672	0.0155029	0.146041
AGAP1	cg20882773	Body	Open Sea	70.7 ± 3.9	67.5 ± 4.6	-3.19688	0.0155029	0.146041
AGAP1	cg00340052	Body	Open Sea	89.3 ± 2.3	86.8 ± 3.5	-2.49803	0.0182495	0.154631
AGAP1	cg12157614	Body	Open Sea	72 ± 2.8	65.7 ± 6.5	-6.27579	0.0182495	0.154631
AGAP1	cg14464361	Body	CpG Island	89.7 ± 2	88.4 ± 2.6	-1.27109	0.0182495	0.154631
AGAP1	cg14794350	Body	Open Sea	90.4 ± 1.1	89.7 ± 1.2	-0.695113	0.0182495	0.154631
AGAP1	cg22926824	Body	Open Sea	76.5 ± 3.2	74.2 ± 3.8	-2.3488	0.0182495	0.154631
AGAP1	cg00125544	Body	N Shore	91.2 ± 1.5	90.1 ± 1.5	-1.10414	0.0213928	0.164688
AGAP1	cg09726703	Body	N Shelf	74.6 ± 2.6	77 ± 2.7	2.40525	0.0213928	0.164688
AGAP1	cg24410469	Body	Open Sea	87 ± 7.8	86.3 ± 7.6	-0.626648	0.0213928	0.164688
AGAP1	cg26459473	Body	Open Sea	90.5 ± 1.4	89.8 ± 1.4	-0.700231	0.0213928	0.164688
AGAP1	cg21368566	Body	Open Sea	60.6 ± 5.3	64.6 ± 4.1	4.08809	0.0249634	0.175592
AGAP1	cg01254170	Body	Open Sea	62 ± 5.9	64.8 ± 4.3	2.75769	0.0289917	0.187506
AGAP1	cg11905061	Body	S Shore	49.5 ± 5.5	45.8 ± 5.2	-3.77392	0.0289917	0.187506
AGAP1	cg23835377	Body	Open Sea	85.6 ± 2.6	87.6 ± 2.2	1.99511	0.0289917	0.187506
AGAP1	cg01879273	Body	CpG Island	64.5 ± 7.6	67.6 ± 8.4	3.07917	0.0335388	0.200383
AGAP1	cg22029015	Body	S Shore	68.1 ± 4.4	72 ± 5.6	3.90283	0.0335388	0.200383
AGAP1	cg23551605	Body	N Shore	85.4 ± 1.8	84.3 ± 1.9	-1.08699	0.0386353	0.214129
AGAP1	cg24213248	Body	Open Sea	66.9 ± 4.3	64.7 ± 5.1	-2.28543	0.0386353	0.214129
AGAP1	cg26914931	Body	S Shore	86.3 ± 2.1	85 ± 1.5	-1.30052	0.0386353	0.214129
AGAP1	cg27634020	Body	Open Sea	63.1 ± 3.9	60.9 ± 5	-2.16657	0.0386353	0.214129
AGAP1	cg02638523	Body	Open Sea	86.8 ± 1.7	85.9 ± 1.6	-0.879392	0.0443115	0.228627
AGAP1	cg07988466	Body	N Shore	88.8 ± 1.5	88 ± 1.5	-0.845501	0.0443115	0.228627
AGAP1	cg10396701	Body	Open Sea	81.7 ± 2.5	79.6 ± 3.3	-2.02232	0.0443115	0.228627
AGAP1	cg12678433	Body	Open Sea	73.1 ± 2.8	71.9 ± 2.6	-1.20836	0.0443115	0.228627
AGAP1	cg14435073	Body	S Shore	55.3 ± 5	57.7 ± 3.9	2.38924	0.0443115	0.228627
AGAP1	cg18662228	Body	CpG Island	42.2 ± 27.6	43.7 ± 27.2	1.55451	0.0443115	0.228627
AGAP1	cg24768561	TSS1500	CpG Island	53.2 ± 3.9	51.1 ± 2.9	-2.00388	0.0249634	0.175592
AGAP11	cg02388882	5'UTR	CpG Island	32.8 ± 5.9	30.5 ± 5.2	-2.30971	0.0182495	0.154631
AGAP11	cg01004363	TSS1500;Body	N Shore	36.4 ± 6.2	42.7 ± 5.4	6.26936	0.00918579	0.126173
AGAP11	cg14209784	TSS1500;Body	N Shore	33 ± 6.3	39.8 ± 6.1	6.78817	0.013092	0.138303
AGAP11	cg17792740	TSS1500;Body	N Shore	36.6 ± 5.7	41.8 ± 4.9	5.28335	0.0155029	0.146041
AGAP11	cg10376827	TSS200;Body	N Shore	22.9 ± 4.4	28.7 ± 4.7	5.74337	0.00335693	0.114891
AGAP2	cg22199080	1stExon	S Shelf	38.1 ± 5.3	34.9 ± 6.6	-3.18274	0.0249634	0.175592
AGAP2	cg03505148	1stExon;Body	CpG Island	44 ± 5.7	50.3 ± 5.9	6.32142	0.00762939	0.121974
AGAP2	cg22507723	1stExon;Body	CpG Island	37.1 ± 5.8	43.1 ± 5.6	6.0596	0.0155029	0.146041
AGAP2	cg14795572	1stExon;Body	CpG Island	51.7 ± 6.4	57.5 ± 5.2	5.82099	0.0182495	0.154631
AGAP2	cg14845962	3'UTR;Body	CpG Island	31.3 ± 7.8	41 ± 8.9	9.70708	0.00335693	0.114891
AGAP2	cg16823042	3'UTR;TSS200;3'UTR	CpG Island	37.6 ± 4.8	43.3 ± 4.9	5.71881	0.00418091	0.114891
AGAP2	cg11511175	3'UTR;TSS200;3'UTR	CpG Island	45.9 ± 7.2	52.4 ± 5	6.4656	0.00918579	0.126173
AGAP2	cg23387569	3'UTR;TSS200;3'UTR	CpG Island	39.3 ± 5.7	46 ± 6.8	6.64143	0.0182495	0.154631
AGAP2	cg01834979	3'UTR;TSS200;3'UTR	CpG Island	47.6 ± 6.4	53.1 ± 4.8	5.49056	0.0249634	0.175592
AGAP2	cg06314111	3'UTR;TSS200;3'UTR	CpG Island	42.8 ± 3.8	46.8 ± 3.7	3.97412	0.0249634	0.175592
AGAP2	cg00769161	Body	CpG Island	48.1 ± 8.2	57.1 ± 7.8	8.96972	0.0109863	0.131227
AGAP2	cg15539944	Body	N Shore	34.1 ± 6.3	41.6 ± 7.3	7.47994	0.0109863	0.131227
AGAP2	cg12116027	Body	N Shore	39.5 ± 7.8	48.1 ± 8.3	8.61136	0.0182495	0.154631
AGAP2	cg16402452	Body	CpG Island	26.2 ± 5.8	33.3 ± 7.7	7.12968	0.0213928	0.164688
AGAP2	cg23377551	Body	CpG Island	39.6 ± 7.5	47.4 ± 6.8	7.77177	0.0213928	0.164688
AGAP2	cg13203811	TSS1500	S Shelf	68.8 ± 3.3	64.8 ± 3.7	-4.05405	0.00628662	0.118803
AGAP2	cg22505898	TSS1500	S Shelf	52.9 ± 4.4	48.5 ± 4.6	-4.42694	0.0155029	0.146041
AGAP2	cg13879455	TSS1500;Body	S Shore	46.8 ± 7.7	54.3 ± 6.2	7.51889	0.00628662	0.118803
AGAP2	cg01353646	TSS1500;Body	CpG Island	39.1 ± 5.8	44.3 ± 4.5	5.25889	0.013092	0.138303
AGAP2	cg18667086	TSS1500;Body	S Shore	46.3 ± 5	50.6 ± 4.2	4.26674	0.0213928	0.164688
AGAP2	cg25582401	TSS1500;Body	S Shore	43.1 ± 5.7	47.5 ± 4.8	4.40967	0.0213928	0.164688
AGAP2	cg09973986	TSS200	S Shelf	42.6 ± 4.6	37.1 ± 6.1	-5.56542	0.0155029	0.146041
AGAP2	cg12253175	TSS200;Body	N Shore	43.8 ± 6.3	50.7 ± 5.6	6.9404	0.00335693	0.114891
AGAP2	cg09596958	TSS200;Body	N Shore	43.5 ± 7.7	50.2 ± 5.8	6.6442	0.0155029	0.146041
AGAP3	cg16419361	Body	Open Sea	88.2 ± 1.4	87.6 ± 1.4	-0.59487	0.013092	0.138303
AGAP3	cg03714522	Body	CpG Island	35.4 ± 5.4	40.6 ± 4.4	5.18237	0.0155029	0.146041
AGAP3	cg15337905	Body	Open Sea	60.3 ± 2.6	61.8 ± 2.2	1.50859	0.0155029	0.146041
AGAP3	cg14446604	Body	CpG Island	52.1 ± 4	55.3 ± 2.2	3.18326	0.0182495	0.154631
AGAP3	cg02549844	Body	Open Sea	84.4 ± 2.6	85.9 ± 1.4	1.4986	0.0213928	0.164688
AGAP3	cg25788549	Body	S Shore	20 ± 2.6	18.1 ± 2.2	-1.84764	0.0213928	0.164688
AGAP3	cg07429146	Body	CpG Island	47.2 ± 7.2	52.7 ± 5.6	5.50728	0.0249634	0.175592
AGAP3	cg12599641	Body	Open Sea	55.3 ± 2.7	57.9 ± 3	2.61282	0.0249634	0.175592
AGAP3	cg04712895	Body	Open Sea	66.2 ± 4.5	68.1 ± 2.6	1.91095	0.0335388	0.200383
AGAP3	cg08708553	Body	N Shore	53.4 ± 4	55.7 ± 3.3	2.27686	0.0386353	0.214129
AGAP3	cg25417842	Body	CpG Island	50 ± 6.4	55.5 ± 5.8	5.51127	0.0443115	0.228627
AGAP3	cg09205595	TSS1500	N Shore	35.8 ± 4.9	40.1 ± 5.9	4.34836	0.013092	0.138303
AGAP4	cg14591564	Body	S Shore	63.9 ± 5.4	66.7 ± 4.2	2.82181	0.0289917	0.187506
AGAP4	cg23750895	Body	CpG Island	52.4 ± 9.2	55.5 ± 8.6	3.12861	0.0289917	0.187506
AGAP4	cg13555884	TSS1500	Open Sea	87.1 ± 1.9	85.1 ± 3.3	-1.90873	0.00762939	0.121974
AGAP4	cg23286756	TSS1500	Open Sea	79.4 ± 2.7	76.9 ± 4.1	-2.54155	0.00918579	0.126173
AGAP5	cg22992057	1stExon	Open Sea	80 ± 3.4	80.9 ± 3.7	0.887902	0.0289917	0.187506
AGAP5	cg02947784	Body	S Shore	57.3 ± 4.3	59.7 ± 3.7	2.4173	0.0213928	0.164688
AGAP5	cg00625450	TSS1500;Body	Open Sea	79.8 ± 2.8	78.4 ± 3.8	-1.42423	0.00628662	0.118803
AGAP5	cg12724942	TSS200	Open Sea	89.3 ± 1.1	89.9 ± 1.5	0.60602	0.0443115	0.228627
AGAP7	cg16299440	TSS1500	N Shore	81.4 ± 2.7	79.4 ± 3.2	-1.98978	0.013092	0.138303
AGBL1	cg20975733	Body	Open Sea	66.5 ± 2.9	70 ± 3.2	3.4376	0.00418091	0.114891
AGBL1	cg22590902	Body	Open Sea	41.1 ± 6.6	47.1 ± 6.3	5.96784	0.00918579	0.126173
AGBL1	cg16226785	Body	Open Sea	77.4 ± 3.5	79.1 ± 2.5	1.74161	0.0213928	0.164688
AGBL2	cg16174121	1stExon;5'UTR	N Shore	31.7 ± 5	29.1 ± 5.4	-2.57619	0.0249634	0.175592
AGBL2	cg23836814	3'UTR	Open Sea	79.1 ± 3.4	81.5 ± 2.4	2.375	0.0182495	0.154631
AGBL2	cg20064370	Body	N Shelf	53.7 ± 4.1	51.5 ± 3.7	-2.14197	0.00515747	0.116695
AGBL2	cg22271305	TSS1500	CpG Island	11.1 ± 1.5	10 ± 1.3	-1.08321	0.0335388	0.200383
AGBL2	cg04217927	TSS1500	CpG Island	8.1 ± 1.2	9 ± 1.7	0.857324	0.0443115	0.228627
AGBL3	cg07277447	5'UTR	CpG Island	5.1 ± 0.6	4.5 ± 0.5	-0.581499	0.00918579	0.126173
AGBL3	cg24097460	TSS1500	N Shore	10.1 ± 1.9	9.4 ± 1.5	-0.759235	0.013092	0.138303
AGBL3	cg00588300	TSS200	N Shore	8.8 ± 2.1	9.4 ± 1.8	0.658563	0.0386353	0.214129
AGBL4	cg02057755	3'UTR	Open Sea	37 ± 3.5	40.2 ± 3.5	3.16865	0.00268555	0.114891
AGBL4	cg16260421	Body	N Shore	23.8 ± 4.9	27.6 ± 4.5	3.75685	0.00628662	0.118803
AGBL4	cg11204987	Body	Open Sea	78.5 ± 2	77.4 ± 1.6	-1.18401	0.00762939	0.121974
AGBL4	cg12127196	Body	N Shore	29.1 ± 3.9	33.6 ± 4.5	4.46518	0.0109863	0.131227
AGBL4	cg25281584	Body	Open Sea	79.7 ± 2.6	81 ± 2.2	1.30781	0.0289917	0.187506
AGBL4	cg15009232	Body	Open Sea	60.5 ± 4.4	64 ± 4.2	3.48418	0.0386353	0.214129
AGBL5	cg22115977	Body	S Shore	80.4 ± 2.3	82 ± 1.9	1.55921	0.0335388	0.200383
AGER	cg26626042	Body	Open Sea	74.1 ± 2.9	76.7 ± 1.6	2.5306	0.000762939	0.114891
AGER	cg20638582	Body	Open Sea	49.1 ± 6.1	55.3 ± 4.5	6.27396	0.00268555	0.114891
AGER	cg20905680	Body	Open Sea	77.6 ± 2.7	79.6 ± 1.8	1.98243	0.00418091	0.114891
AGER	cg08328160	Body	Open Sea	58.5 ± 4.7	63.6 ± 4.1	5.13017	0.00515747	0.116695
AGER	cg18139800	Body	Open Sea	48.5 ± 5.1	53 ± 4.5	4.53828	0.013092	0.138303
AGER	cg04096477	Body	Open Sea	58.8 ± 4.7	61.7 ± 4.5	2.81962	0.0182495	0.154631
AGER	cg10677959	Body	Open Sea	60.7 ± 4.1	65.3 ± 4.2	4.59244	0.0182495	0.154631
AGER	cg17874413	TSS1500	Open Sea	65.6 ± 4.3	69.2 ± 2.4	3.65974	0.00515747	0.116695
AGER	cg05914981	TSS200	Open Sea	58.7 ± 5	61.8 ± 3.8	3.06061	0.0289917	0.187506
AGFG1	cg03404211	Body	S Shelf	80.3 ± 2.6	82.2 ± 1.9	1.89609	0.0213928	0.164688
AGFG2	cg03431524	Body	Open Sea	59.1 ± 3.6	62.1 ± 3.1	2.99573	0.013092	0.138303
AGFG2	cg18991321	Body	Open Sea	65.1 ± 3.5	67.8 ± 3.9	2.70416	0.0213928	0.164688
AGGF1	cg13928102	3'UTR	Open Sea	78.2 ± 3.2	79.6 ± 2.3	1.38277	0.013092	0.138303
AGGF1	cg06573795	Body	S Shelf	78.2 ± 2.2	80 ± 3	1.81327	0.013092	0.138303
AGGF1	cg22197936	TSS1500	N Shore	80.1 ± 1.8	77.9 ± 4.1	-2.22233	0.00515747	0.116695
AGGF1	cg17394996	TSS200	N Shore	12 ± 2.3	10.7 ± 1.5	-1.3127	0.0155029	0.146041
AGK	cg23104549	5'UTR	S Shelf	77.6 ± 2.8	80.4 ± 2.1	2.75163	0.00167847	0.114891
AGK	cg26891873	TSS1500	N Shore	11.6 ± 1.4	13.3 ± 2.3	1.72782	0.0213928	0.164688
AGL	cg01791524	3'UTR	Open Sea	89.5 ± 1.9	90.4 ± 0.9	0.952804	0.0443115	0.228627
AGL	cg22353495	5'UTR;Body;1stExon	Open Sea	82.3 ± 3.2	84.1 ± 2.1	1.78275	0.00918579	0.126173
AGL	cg01933228	Body;1stExon;5'UTR;Body	S Shore	42 ± 3.8	39.3 ± 4.8	-2.64848	0.0182495	0.154631
AGL	cg06086933	TSS1500;Body	Open Sea	85.2 ± 2.6	82.7 ± 3.3	-2.53293	0.00762939	0.121974
AGL	cg16724148	TSS1500;Body	Open Sea	81.8 ± 3.1	80.3 ± 2.3	-1.53145	0.013092	0.138303
AGL	cg04143346	TSS200;5'UTR;1stExon;TSS1500	CpG Island	3.7 ± 0.3	4 ± 0.5	0.310066	0.0386353	0.214129
AGMAT	cg05141711	TSS1500	S Shore	87.9 ± 1.4	88.9 ± 1.5	0.96918	0.0249634	0.175592
AGPAT1	cg09314258	5'UTR	Open Sea	89.3 ± 1.4	90.5 ± 1	1.12354	0.00628662	0.118803
AGPAT1	cg19730924	5'UTR	Open Sea	71.2 ± 4.3	73.6 ± 2.9	2.38356	0.0109863	0.131227
AGPAT1	cg26185009	5'UTR	Open Sea	77.4 ± 2.4	79.7 ± 2.3	2.2447	0.013092	0.138303
AGPAT1	cg13071068	5'UTR	Open Sea	57.4 ± 6.4	52.8 ± 6.7	-4.59892	0.0335388	0.200383
AGPAT1	cg19007101	TSS1500;Body	Open Sea	14.7 ± 2.7	14 ± 1.9	-0.752757	0.0443115	0.228627
AGPAT3	cg10636297	3'UTR	S Shelf	39.9 ± 5.4	43 ± 3.3	3.05813	0.0386353	0.214129
AGPAT3	cg21213332	5'UTR	Open Sea	73.6 ± 2.8	70.2 ± 4.5	-3.41078	0.00515747	0.116695
AGPAT3	cg09731946	5'UTR	Open Sea	54 ± 6.1	48.2 ± 6.8	-5.89123	0.0109863	0.131227
AGPAT3	cg09777775	5'UTR	Open Sea	67.7 ± 5.3	61.4 ± 6.8	-6.29783	0.0109863	0.131227
AGPAT3	cg09792612	5'UTR	N Shore	83.2 ± 3.3	81.4 ± 2.8	-1.75661	0.0213928	0.164688
AGPAT3	cg06230805	Body	N Shelf	82.4 ± 3.4	74.9 ± 6.7	-7.55207	0.000427246	0.114891
AGPAT3	cg24928023	Body	S Shelf	68.6 ± 4.7	72.8 ± 3.2	4.26737	0.00167847	0.114891
AGPAT4	cg18299670	3'UTR	Open Sea	79.5 ± 2.1	82.3 ± 1.2	2.79904	0.000152588	0.114891
AGPAT4	cg14170337	5'UTR	Open Sea	77.8 ± 3.4	74.8 ± 4.3	-3.0303	0.00918579	0.126173
AGPAT4	cg23825897	5'UTR	Open Sea	86.2 ± 1.4	87.5 ± 1.1	1.31985	0.0155029	0.146041
AGPAT4	cg00692088	Body	Open Sea	54 ± 10.1	49.6 ± 9.5	-4.40915	0.00213623	0.114891
AGPAT4	cg09043403	Body	Open Sea	71.5 ± 2.9	73.4 ± 2	1.86451	0.0213928	0.164688
AGPAT4	cg09498014	Body	Open Sea	94.2 ± 0.6	93.7 ± 0.8	-0.489705	0.0443115	0.228627
AGPAT4	cg07074571	TSS1500	Open Sea	13.9 ± 3.2	16.2 ± 2.7	2.29359	0.0182495	0.154631
AGPAT4	cg02031769	TSS200	Open Sea	7.4 ± 1.2	6.8 ± 0.8	-0.641492	0.0182495	0.154631
AGPAT5	cg24485696	3'UTR	Open Sea	36.9 ± 7.7	45.9 ± 7.2	9.05785	0.00418091	0.114891
AGPAT5	cg26814335	Body	Open Sea	79.9 ± 4.9	74 ± 7.7	-5.87524	0.00515747	0.116695
AGPAT5	cg24470692	TSS1500	N Shore	27.6 ± 3.4	31.2 ± 3.6	3.62814	0.00268555	0.114891
AGPAT6	cg02377900	3'UTR	Open Sea	89.1 ± 3	90.5 ± 2.2	1.43614	0.013092	0.138303
AGPAT6	cg24327836	3'UTR	Open Sea	80.9 ± 2.1	82.1 ± 2.2	1.18759	0.0182495	0.154631
AGPAT6	cg22638105	Body	Open Sea	37.4 ± 5.8	45.3 ± 6.4	7.95308	0.00213623	0.114891
AGPAT9	cg08017911	3'UTR	Open Sea	71.4 ± 3.6	74.3 ± 3.1	2.93892	0.0386353	0.214129
AGPHD1	cg11862491	TSS200	CpG Island	8.8 ± 1.5	8.1 ± 1.4	-0.616441	0.0386353	0.214129
AGPS	cg01395754	3'UTR	Open Sea	50.7 ± 7.5	56.8 ± 7.6	6.10576	0.0182495	0.154631
AGPS	cg25843927	Body	S Shelf	86.3 ± 1.9	84.5 ± 2.4	-1.74397	0.0109863	0.131227
AGR3	cg21678478	Body	Open Sea	65 ± 4.7	68.6 ± 4.5	3.59428	0.0335388	0.200383
AGRN	cg24704476	Body	S Shore	48.1 ± 2.7	51.5 ± 3.1	3.39911	0.00268555	0.114891
AGRN	cg02494066	Body	CpG Island	82.6 ± 1.6	81 ± 2.2	-1.54855	0.0109863	0.131227
AGRN	cg18272461	Body	N Shelf	46 ± 4.5	51.3 ± 4.8	5.29952	0.013092	0.138303
AGRN	cg15840462	Body	CpG Island	45.2 ± 4.6	41.3 ± 4.1	-3.95166	0.0155029	0.146041
AGRN	cg25759916	Body	CpG Island	20.9 ± 3.4	18.8 ± 3.3	-2.11869	0.0155029	0.146041
AGRN	cg09248054	Body	CpG Island	30.4 ± 7.7	25.9 ± 5.2	-4.42676	0.0182495	0.154631
AGRN	cg16318112	Body	CpG Island	36.7 ± 7.1	33.7 ± 5.3	-3.02392	0.0386353	0.214129
AGRN	cg01150641	Body	CpG Island	32.8 ± 6.3	29.6 ± 5.5	-3.1783	0.0443115	0.228627
AGRN	cg14663984	Body	CpG Island	26.1 ± 5.2	24.3 ± 4.2	-1.84756	0.0443115	0.228627
AGRN	cg03185752	TSS1500	N Shore	12.5 ± 2.3	13.6 ± 2.1	1.04228	0.0249634	0.175592
AGRP	cg09179347	TSS200;5'UTR;1stExon	S Shelf	79.1 ± 2.2	80.3 ± 1.4	1.23865	0.0335388	0.200383
AGRP	cg05382012	TSS200;TSS1500	S Shelf	75.1 ± 5.2	67.4 ± 8.7	-7.70924	0.00213623	0.114891
AGT	cg24474852	1stExon;5'UTR	Open Sea	18.9 ± 4.8	23.1 ± 6.4	4.19651	0.013092	0.138303
AGT	cg19125606	1stExon;5'UTR	Open Sea	46.7 ± 6.4	52.1 ± 5.9	5.43406	0.0249634	0.175592
AGT	cg07502417	5'UTR	Open Sea	25.2 ± 4.4	28.6 ± 5.2	3.39338	0.00628662	0.118803
AGTPBP1	cg14063347	Body	Open Sea	78.1 ± 3.5	74.7 ± 5.2	-3.48394	0.0289917	0.187506
AGTR1	cg13528513	5'UTR	S Shelf	43.5 ± 5.5	49.9 ± 5.4	6.3652	0.00918579	0.126173
AGTR1	cg15463966	5'UTR;TSS1500	Open Sea	63.3 ± 4.7	59.1 ± 7.2	-4.26543	0.0443115	0.228627
AGTR1	cg25712987	Body	Open Sea	90.4 ± 1.1	89.7 ± 1.6	-0.65008	0.0289917	0.187506
AGTR1	cg22498996	TSS200	CpG Island	11.5 ± 1	10.7 ± 1.1	-0.79823	0.00213623	0.114891
AGTR2	cg17403974	Body	Open Sea	39.5 ± 4.9	44 ± 5.7	4.42704	0.0109863	0.131227
AGTRAP	cg21112485	Body	Open Sea	96.3 ± 0.5	95.7 ± 0.5	-0.587238	0.00213623	0.114891
AGTRAP	cg22501942	Body	S Shelf	54.5 ± 4.5	49.8 ± 6.1	-4.66659	0.0109863	0.131227
AGTRAP	cg20164720	TSS200	CpG Island	7.2 ± 1.1	7.8 ± 1	0.560154	0.0386353	0.214129
AGTRAP	cg13862210	TSS200	CpG Island	2.7 ± 0.3	2.9 ± 0.3	0.161301	0.0443115	0.228627
AGXT	cg10775488	Body	Open Sea	64.2 ± 5.7	67.8 ± 4.3	3.61992	0.0249634	0.175592
AGXT	cg18657700	TSS1500	Open Sea	70.5 ± 2.2	72.4 ± 2.7	1.82017	0.00628662	0.118803
AGXT	cg24371033	TSS1500	Open Sea	49.9 ± 5.1	46.2 ± 5.2	-3.7392	0.0109863	0.131227
AGXT	cg16967583	TSS1500	Open Sea	48.9 ± 4.6	46.2 ± 6	-2.68703	0.0443115	0.228627
AGXT2	cg15664442	3'UTR	Open Sea	68.8 ± 4.3	72.3 ± 3.7	3.43866	0.00762939	0.121974
AGXT2	cg04543510	Body	Open Sea	74.3 ± 2.5	76.2 ± 2.6	1.91259	0.00628662	0.118803
AGXT2	cg10196026	Body	Open Sea	47.5 ± 4	49.7 ± 3.1	2.15775	0.0443115	0.228627
AGXT2	cg09414557	TSS200	Open Sea	83.8 ± 1.5	82.8 ± 1.8	-0.985461	0.0249634	0.175592
AGXT2L2	cg20721320	TSS1500	S Shore	39.4 ± 3.9	42.2 ± 3.5	2.79401	0.00100708	0.114891
AHCTF1	cg09867115	Body	N Shelf	71.1 ± 3.7	73.2 ± 2.6	2.07901	0.00918579	0.126173
AHCTF1	cg13550148	Body	N Shore	42.1 ± 4.4	43.8 ± 3.9	1.70141	0.0289917	0.187506
AHCTF1	cg23799440	TSS1500	S Shore	54.1 ± 4.8	56.5 ± 4.3	2.39899	0.0109863	0.131227
AHCY	cg02138331	5'UTR	S Shelf	81.6 ± 3.4	76.5 ± 6.4	-5.09018	0.00628662	0.118803
AHCY	cg04043623	5'UTR;TSS1500	S Shore	64.8 ± 4.4	67.3 ± 4	2.46149	0.0443115	0.228627
AHCY	cg09250727	TSS200	Open Sea	6 ± 0.8	6.3 ± 0.6	0.372823	0.0155029	0.146041
AHCYL1	cg09513758	TSS1500	N Shore	34.5 ± 7.9	43.5 ± 6.9	8.99755	0.00918579	0.126173
AHCYL2	cg20013533	Body	S Shore	39.7 ± 5.8	43.4 ± 5.1	3.68203	0.0155029	0.146041
AHCYL2	cg03822873	Body	Open Sea	44.1 ± 5.4	40.5 ± 6.1	-3.64222	0.0182495	0.154631
AHCYL2	cg15664152	Body	Open Sea	58 ± 5.9	53.2 ± 7.9	-4.8771	0.0182495	0.154631
AHCYL2	cg11961845	Body;1stExon;5'UTR;Body	Open Sea	48 ± 5.4	43.2 ± 5.3	-4.76798	0.00167847	0.114891
AHCYL2	cg17827670	Body;1stExon;5'UTR;Body	Open Sea	29.2 ± 4.1	26.8 ± 4.4	-2.33168	0.0182495	0.154631
AHCYL2	cg08738403	Body;TSS200;Body	Open Sea	15.8 ± 2.8	14.5 ± 2.5	-1.3058	0.0289917	0.187506
AHDC1	cg13920090	3'UTR	N Shelf	38.2 ± 6.3	45.6 ± 6.7	7.46792	0.00515747	0.116695
AHDC1	cg16604035	3'UTR	Open Sea	57.9 ± 5.2	61.5 ± 4	3.54866	0.0386353	0.214129
AHDC1	cg04212092	5'UTR	Open Sea	55.3 ± 4.3	52.7 ± 4.3	-2.63948	0.00335693	0.114891
AHDC1	cg24534743	5'UTR	Open Sea	44.7 ± 4.4	41.6 ± 4.5	-3.11999	0.00515747	0.116695
AHDC1	cg10364249	5'UTR	CpG Island	47.7 ± 6.2	51.5 ± 3.9	3.78974	0.0249634	0.175592
AHDC1	cg15714221	5'UTR	S Shelf	89.5 ± 1.5	88.8 ± 1.3	-0.739091	0.0249634	0.175592
AHDC1	cg12484113	5'UTR	N Shelf	27.2 ± 4.3	29.1 ± 3.3	1.94982	0.0289917	0.187506
AHDC1	cg17110920	5'UTR	N Shore	62.7 ± 5.4	65.2 ± 3.2	2.46184	0.0386353	0.214129
AHDC1	cg26161057	5'UTR	Open Sea	56.2 ± 5.4	59.8 ± 3.8	3.61495	0.0386353	0.214129
AHI1	cg14291549	5'UTR;1stExon;TSS200;1stExon;5'UTR	CpG Island	3.8 ± 0.4	3.4 ± 0.3	-0.391313	0.0289917	0.187506
AHI1	cg14564351	Body	Open Sea	80.1 ± 4.6	73.9 ± 7.2	-6.23868	0.00628662	0.118803
AHNAK	cg14789828	3'UTR	Open Sea	44.4 ± 4.5	41.1 ± 5.8	-3.29623	0.0155029	0.146041
AHNAK	cg09183450	5'UTR	Open Sea	14.6 ± 5.6	24.3 ± 8.8	9.70238	0.00268555	0.114891
AHNAK	cg05427381	5'UTR	N Shelf	42.5 ± 5.6	50.4 ± 7.4	7.94977	0.00418091	0.114891
AHNAK	cg26484813	5'UTR	N Shore	28.4 ± 7.3	39.7 ± 10.7	11.2892	0.00418091	0.114891
AHNAK	cg06219806	5'UTR	Open Sea	39.6 ± 7.1	49.5 ± 8	9.93025	0.00515747	0.116695
AHNAK	cg13282971	5'UTR	N Shelf	26.4 ± 5.3	35.8 ± 9.5	9.35304	0.00628662	0.118803
AHNAK	cg14171514	5'UTR	Open Sea	16.2 ± 3.3	20.9 ± 5.6	4.66876	0.00918579	0.126173
AHNAK	cg22365167	5'UTR	Open Sea	9.6 ± 2.1	11.4 ± 2.6	1.82244	0.0335388	0.200383
AHNAK	cg08160224	Body	Open Sea	38.2 ± 6.6	47.2 ± 7.9	8.96862	0.00167847	0.114891
AHNAK	cg16509239	Body	S Shore	28.2 ± 3.6	32.7 ± 4.6	4.5563	0.00268555	0.114891
AHNAK	cg08491575	Body	Open Sea	42.1 ± 5.1	47.5 ± 5.8	5.4395	0.0109863	0.131227
AHNAK	cg03274456	Body	Open Sea	51.2 ± 6.1	54.8 ± 5.5	3.59581	0.0335388	0.200383
AHNAK	cg27641076	Body	N Shore	20.6 ± 3	19.5 ± 2.7	-1.0425	0.0335388	0.200383
AHNAK	cg20518446	TSS1500	CpG Island	16.6 ± 3.9	21.8 ± 5.8	5.18345	0.00628662	0.118803
AHNAK	cg23447569	TSS1500	S Shore	56 ± 4.7	60.2 ± 3.8	4.21738	0.00918579	0.126173
AHNAK2	cg04908382	Body	Open Sea	67.4 ± 3.3	69.2 ± 2.8	1.79383	0.00131226	0.114891
AHNAK2	cg05376485	Body	N Shelf	49.5 ± 4.7	47.1 ± 4.4	-2.45112	0.0109863	0.131227
AHNAK2	cg01987417	Body	Open Sea	4.8 ± 0.7	4.1 ± 0.5	-0.612552	0.0155029	0.146041
AHNAK2	cg01513078	Body	Open Sea	56.4 ± 4.6	59.8 ± 4.1	3.43997	0.0213928	0.164688
AHNAK2	cg23385208	Body	Open Sea	51.9 ± 4.9	55.2 ± 4.7	3.31927	0.0213928	0.164688
AHNAK2	cg11138227	Body	Open Sea	60.4 ± 3.9	62.9 ± 2.9	2.57085	0.0289917	0.187506
AHNAK2	cg14976660	TSS1500	CpG Island	5.1 ± 1.1	5.5 ± 0.7	0.450713	0.013092	0.138303
AHR	cg16535332	1stExon;5'UTR	CpG Island	7.3 ± 1.1	6.6 ± 0.8	-0.728337	0.0213928	0.164688
AHR	cg18810542	Body	Open Sea	75.9 ± 2.8	78.3 ± 2.4	2.42928	0.00628662	0.118803
AHR	cg25706683	Body	Open Sea	65.2 ± 4.4	68.8 ± 3.5	3.61652	0.00918579	0.126173
AHR	cg18356276	TSS1500	N Shore	75.3 ± 3.5	77.7 ± 2.3	2.41529	0.0182495	0.154631
AHRR	cg14448919	3'UTR	Open Sea	76.3 ± 2	77.8 ± 2.3	1.48555	0.0386353	0.214129
AHRR	cg25004427	Body	S Shelf	83.3 ± 1.8	82.3 ± 1.5	-0.998292	0.00100708	0.114891
AHRR	cg17472786	Body	Open Sea	66.4 ± 2.8	68.6 ± 1.7	2.20747	0.00268555	0.114891
AHRR	cg25648203	Body	Open Sea	49.8 ± 4.8	54.7 ± 4.5	4.92564	0.00268555	0.114891
AHRR	cg10841124	Body	Open Sea	74.8 ± 2.8	77.8 ± 2.3	3.0409	0.00335693	0.114891
AHRR	cg00300637	Body	N Shore	46.4 ± 4.6	50.5 ± 3.9	4.1226	0.00418091	0.114891
AHRR	cg11610050	Body	Open Sea	66.9 ± 3.4	70.7 ± 2.6	3.77227	0.00418091	0.114891
AHRR	cg12845747	Body	S Shore	83.1 ± 1.3	84.2 ± 1.3	1.10325	0.00418091	0.114891
AHRR	cg14817490	Body	Open Sea	75.4 ± 5	68.5 ± 6.8	-6.81045	0.00418091	0.114891
AHRR	cg03991871	Body	N Shore	66.8 ± 2.6	70 ± 3.3	3.28022	0.00515747	0.116695
AHRR	cg23916896	Body	N Shore	63.4 ± 4.2	59 ± 5	-4.39379	0.0109863	0.131227
AHRR	cg08858540	Body	S Shore	49.5 ± 4.9	53.9 ± 5.1	4.46242	0.013092	0.138303
AHRR	cg12202185	Body	N Shore	35.7 ± 4.8	31.9 ± 5	-3.75406	0.013092	0.138303
AHRR	cg18541609	Body	Open Sea	63.8 ± 4.1	67.2 ± 3.4	3.38828	0.013092	0.138303
AHRR	cg22698028	Body	Open Sea	18 ± 1.8	19.2 ± 1.2	1.25837	0.0155029	0.146041
AHRR	cg24090911	Body	Open Sea	37.2 ± 5.8	44.3 ± 7.8	7.15828	0.0155029	0.146041
AHRR	cg26703534	Body	S Shelf	78.6 ± 2.7	75.9 ± 3.8	-2.68386	0.0155029	0.146041
AHRR	cg02356223	Body	Open Sea	59.9 ± 4.4	63.7 ± 4.2	3.79682	0.0182495	0.154631
AHRR	cg11148817	Body	S Shelf	64.1 ± 6	67 ± 3.4	2.90381	0.0213928	0.164688
AHRR	cg17248487	Body	Open Sea	37.8 ± 5.5	41.9 ± 4.5	4.11493	0.0213928	0.164688
AHRR	cg21144161	Body	S Shelf	89.5 ± 1.9	91.1 ± 2.1	1.55154	0.0213928	0.164688
AHRR	cg13707777	Body	N Shore	64.7 ± 3.9	67.5 ± 3.2	2.79314	0.0249634	0.175592
AHRR	cg02088390	Body	N Shore	86 ± 1.7	86.9 ± 1.5	0.881294	0.0289917	0.187506
AHRR	cg05575921	Body	N Shore	68.9 ± 2.9	71 ± 3.7	2.03125	0.0289917	0.187506
AHRR	cg09084391	Body	S Shore	42 ± 6.1	48.3 ± 7.1	6.24742	0.0289917	0.187506
AHRR	cg16081854	Body	N Shore	31.8 ± 19.8	33.8 ± 20.5	1.98531	0.0289917	0.187506
AHRR	cg17310215	Body	N Shore	69.1 ± 5.5	71.7 ± 2.9	2.53813	0.0289917	0.187506
AHRR	cg05527650	Body	Open Sea	42.8 ± 3.8	40.8 ± 4.2	-1.99009	0.0335388	0.200383
AHRR	cg08556107	Body	Open Sea	51.6 ± 5.1	54.8 ± 3.8	3.21161	0.0335388	0.200383
AHRR	cg17287155	Body	Open Sea	75.2 ± 3.5	77.2 ± 2.7	1.9898	0.0335388	0.200383
AHRR	cg05521499	Body	N Shelf	91.2 ± 1.2	90.3 ± 1.2	-0.917127	0.0386353	0.214129
AHRR	cg19442702	Body	Open Sea	92.6 ± 1.5	93.4 ± 0.8	0.864252	0.0386353	0.214129
AHRR	cg26076054	Body	CpG Island	88.5 ± 3.9	87 ± 5.3	-1.51333	0.0386353	0.214129
AHRR	cg11557553	Body;TSS1500	Open Sea	67.1 ± 3	70 ± 2.7	2.89896	0.00762939	0.121974
AHSA1	cg20045696	Body	S Shelf	85.8 ± 2.4	86.9 ± 2.1	1.09861	0.0335388	0.200383
AHSA2	cg06949933	5'UTR	S Shore	61 ± 4.9	63.9 ± 3.5	2.94352	0.013092	0.138303
AHSA2	cg22934200	5'UTR	S Shore	60.8 ± 6.5	64.9 ± 5.7	4.17183	0.0289917	0.187506
AHSG	cg21510841	5'UTR;1stExon	Open Sea	72.9 ± 3.1	74.8 ± 2.3	1.90221	0.0289917	0.187506
AHSG	cg17151621	TSS1500	Open Sea	75.4 ± 2.7	78.5 ± 3.9	3.09027	0.00515747	0.116695
AHSG	cg08929133	TSS1500	Open Sea	81.6 ± 2.3	83.6 ± 2.2	1.98379	0.00628662	0.118803
AHSP	cg00148355	TSS1500	Open Sea	75 ± 2.9	77.5 ± 2.1	2.43611	0.00762939	0.121974
AHSP	cg05772125	TSS200	Open Sea	43.7 ± 4.7	49 ± 4.6	5.27254	0.00418091	0.114891
AICDA	cg00245465	3'UTR	N Shore	69.4 ± 4.5	71.6 ± 4.1	2.1837	0.0155029	0.146041
AIF1	cg18113826	Body	N Shelf	75.6 ± 5.3	68.2 ± 7.3	-7.40634	0.00167847	0.114891
AIF1	cg04812347	Body	N Shelf	71.1 ± 5.7	66 ± 7	-5.15212	0.00918579	0.126173
AIF1	cg25403205	Body	N Shelf	75.4 ± 5.4	69.2 ± 7	-6.18396	0.0182495	0.154631
AIF1	cg19563932	Body;1stExon	N Shelf	66.1 ± 6.8	58.8 ± 7.3	-7.27134	0.00268555	0.114891
AIF1	cg14694191	TSS1500	Open Sea	56.5 ± 5.1	51.2 ± 6.2	-5.22859	0.00762939	0.121974
AIF1	cg15343510	TSS1500	Open Sea	62.7 ± 6	60.5 ± 4	-2.13616	0.0249634	0.175592
AIF1	cg01674119	TSS1500;5'UTR;Body	Open Sea	50 ± 4.7	46.2 ± 4.8	-3.85666	0.00100708	0.114891
AIF1	cg21440587	TSS1500;5'UTR;Body	Open Sea	27.7 ± 4.4	25.5 ± 4	-2.16769	0.0289917	0.187506
AIF1	cg24211388	TSS1500;TSS200	Open Sea	75.4 ± 4.7	68.5 ± 7.7	-6.85474	0.00515747	0.116695
AIF1L	cg14006239	TSS1500	N Shore	58.4 ± 4.2	60.8 ± 3.9	2.37189	0.0289917	0.187506
AIFM1	cg15769969	TSS200	CpG Island	30.7 ± 4.3	32.5 ± 4.5	1.84632	0.0443115	0.228627
AIFM2	cg24659758	5'UTR	N Shore	43.6 ± 6.4	49.5 ± 4.7	5.93919	0.0109863	0.131227
AIFM2	cg18061319	5'UTR	N Shore	41.7 ± 5.1	46.1 ± 4.7	4.36041	0.0289917	0.187506
AIFM3	cg17072519	5'UTR;Body	S Shelf	46.1 ± 5.7	50.9 ± 4.8	4.8343	0.00628662	0.118803
AIFM3	cg04093079	5'UTR;Body;1stExon	S Shore	54.1 ± 3.9	57 ± 4.1	2.86274	0.0443115	0.228627
AIFM3	cg20401101	5'UTR;TSS1500	S Shore	62.1 ± 3.9	65.3 ± 3.8	3.21578	0.013092	0.138303
AIFM3	cg12360084	5'UTR;TSS200	S Shore	49.2 ± 4	52.5 ± 3.5	3.23886	0.00335693	0.114891
AIFM3	cg05279387	5'UTR;TSS200	S Shore	50.2 ± 4.7	53.8 ± 4.3	3.62636	0.0155029	0.146041
AIG1	cg08824384	Body	Open Sea	19.5 ± 5.9	28.7 ± 8.4	9.17552	0.00131226	0.114891
AIG1	cg14646893	Body	Open Sea	63.2 ± 5.7	67.5 ± 4.8	4.28651	0.0289917	0.187506
AIG1	cg02283949	Body	Open Sea	73.3 ± 3.3	75.3 ± 3.4	2.04053	0.0335388	0.200383
AIG1	cg25991026	Body	Open Sea	75.6 ± 3.8	77.3 ± 2.7	1.78393	0.0335388	0.200383
AIG1	cg11314042	TSS1500	N Shore	27.1 ± 4.2	24.4 ± 4	-2.64788	0.0335388	0.200383
AIM1	cg06773563	3'UTR	Open Sea	85.8 ± 1.5	84.6 ± 1.9	-1.21267	0.0249634	0.175592
AIM1	cg02331198	Body	Open Sea	60.2 ± 7.2	54.7 ± 7.2	-5.46417	0.00628662	0.118803
AIM1	cg02696253	Body	S Shelf	78.6 ± 4.4	71.6 ± 8.6	-6.94103	0.00762939	0.121974
AIM1	cg22261694	Body	Open Sea	63.7 ± 5.8	57.7 ± 7.9	-6.00515	0.00918579	0.126173
AIM1	cg16202624	Body	CpG Island	19 ± 2.6	17.7 ± 2.3	-1.24116	0.0386353	0.214129
AIM1	cg09184502	TSS1500	CpG Island	11.3 ± 2.1	10.2 ± 1.5	-1.10419	0.0182495	0.154631
AIM1L	cg10813720	1stExon;5'UTR	N Shelf	79.2 ± 1.9	80.9 ± 1.9	1.70074	0.0335388	0.200383
AIM2	cg27541604	5'UTR;1stExon	Open Sea	47.9 ± 4.9	53.1 ± 4.5	5.13398	0.0182495	0.154631
AIM2	cg17515347	TSS1500	Open Sea	79.5 ± 3	76.6 ± 3.3	-2.98258	0.00213623	0.114891
AIM2	cg10636246	TSS1500	Open Sea	69.9 ± 6.3	63.5 ± 7.8	-6.36745	0.00918579	0.126173
AIM2	cg07195224	TSS1500	Open Sea	64.3 ± 5.9	58.4 ± 7.9	-5.91847	0.0155029	0.146041
AIM2	cg00490406	TSS200	Open Sea	71 ± 4.1	68.1 ± 3.3	-2.88563	0.013092	0.138303
AIMP1	cg09646026	3'UTR	Open Sea	78.6 ± 2.8	80.7 ± 2.1	2.10847	0.013092	0.138303
AIMP1	cg17221455	TSS200;5'UTR;TSS1500	Open Sea	10.5 ± 2	9.5 ± 1.4	-1.06198	0.0109863	0.131227
AIMP2	cg11684826	Body	Open Sea	56.7 ± 5	60 ± 3.9	3.30324	0.0213928	0.164688
AIP	cg20973735	Body	S Shore	78.9 ± 3.6	75.7 ± 3.7	-3.25746	0.00918579	0.126173
AIP	cg21052656	TSS1500	N Shore	48.3 ± 4.9	43.9 ± 5.8	-4.33063	0.00418091	0.114891
AIP	cg21747271	TSS1500	N Shore	42.6 ± 4.4	39.6 ± 4.6	-2.99644	0.00515747	0.116695
AIP	cg13979863	TSS200	CpG Island	7.5 ± 1.2	6.5 ± 0.9	-0.962755	0.0249634	0.175592
AIPL1	cg06096677	1stExon	Open Sea	50.4 ± 3.4	53.5 ± 4.1	3.07197	0.0155029	0.146041
AIPL1	cg02482001	1stExon;5'UTR	Open Sea	58.7 ± 3	62.4 ± 4.5	3.71691	0.0155029	0.146041
AIPL1	cg26770882	Body	Open Sea	54.7 ± 5.2	59.6 ± 4.6	4.82809	0.00918579	0.126173
AIPL1	cg05890279	Body	Open Sea	79.7 ± 2.1	81.3 ± 2.1	1.58625	0.013092	0.138303
AIPL1	cg11972796	TSS200	Open Sea	77.7 ± 3.3	79.8 ± 3	2.08989	0.0335388	0.200383
AIRE	cg08089567	1stExon	CpG Island	26.2 ± 4.5	31.5 ± 6.1	5.25397	0.00418091	0.114891
AIRE	cg12843033	Body	CpG Island	43.8 ± 4.6	49.1 ± 5.1	5.36772	0.00213623	0.114891
AIRE	cg20588285	Body	S Shore	36.2 ± 5.6	42.7 ± 6.2	6.48792	0.00268555	0.114891
AIRE	cg18876487	Body	S Shore	63.6 ± 3.6	65.8 ± 2.8	2.15035	0.00628662	0.118803
AIRE	cg19450046	Body	N Shore	88.2 ± 2.2	89.4 ± 2.3	1.26285	0.0213928	0.164688
AIRE	cg05547091	Body	N Shore	88.4 ± 1.2	87.8 ± 1.3	-0.589733	0.0386353	0.214129
AIRE	cg16717549	TSS200	CpG Island	50.5 ± 6.1	55.5 ± 6.3	4.9951	0.00167847	0.114891
AIRE	cg18689454	TSS200	CpG Island	45.8 ± 6.8	51.7 ± 8.4	5.81622	0.00167847	0.114891
AIRE	cg09510531	TSS200	CpG Island	44.3 ± 3.9	47.4 ± 4.3	3.02596	0.00628662	0.118803
AIRE	cg11923631	TSS200	CpG Island	40.2 ± 5.3	43.8 ± 5.5	3.6382	0.00762939	0.121974
AIRE	cg17356252	TSS200	CpG Island	40.8 ± 7.6	45.8 ± 7.1	5.03428	0.0109863	0.131227
AIRE	cg27251412	TSS200	CpG Island	41.6 ± 4.4	45 ± 4.3	3.41001	0.0109863	0.131227
AJAP1	cg25552937	3'UTR	Open Sea	82.8 ± 2	85.1 ± 2.3	2.2898	0.0109863	0.131227
AJAP1	cg12065138	Body	N Shore	24.4 ± 4.9	22 ± 4	-2.46308	0.00131226	0.114891
AJAP1	cg27181471	Body	Open Sea	54.9 ± 5.4	58.9 ± 3.3	3.99891	0.00762939	0.121974
AJAP1	cg02837536	Body	CpG Island	32.3 ± 5.8	28.5 ± 5.6	-3.81148	0.0109863	0.131227
AJAP1	cg26599630	Body	S Shore	24 ± 2.7	26.6 ± 3.9	2.64411	0.0155029	0.146041
AJAP1	cg21913897	Body	Open Sea	74.2 ± 4.6	78.1 ± 3.5	3.86165	0.0182495	0.154631
AJAP1	cg10400362	Body	CpG Island	91.9 ± 1	92.4 ± 1	0.470333	0.0386353	0.214129
AJAP1	cg11380667	Body	Open Sea	77.2 ± 2.7	78.3 ± 1.8	1.15578	0.0386353	0.214129
AK1	cg11714502	TSS200	S Shore	25.4 ± 5	30.7 ± 5.6	5.34281	0.0155029	0.146041
AK1	cg14005294	TSS200	S Shore	16.4 ± 3.1	18.6 ± 3.1	2.2551	0.0443115	0.228627
AK2	cg11202380	3'UTR	Open Sea	86.2 ± 2.3	84 ± 2.9	-2.12425	0.00762939	0.121974
AK2	cg11254053	Body	Open Sea	78.7 ± 4.5	70.4 ± 9.9	-8.28842	0.00418091	0.114891
AK3	cg25282780	TSS1500	CpG Island	7.7 ± 1.2	7.1 ± 1.2	-0.565203	0.0335388	0.200383
AK3L1	cg00009916	5'UTR;TSS200	CpG Island	3.6 ± 0.7	4 ± 0.8	0.32313	0.0386353	0.214129
AK3L1	cg23983726	Body	Open Sea	92.5 ± 1.4	93.3 ± 1	0.747016	0.0213928	0.164688
AK3L1	cg24049468	Body	S Shore	44.9 ± 3.9	42.6 ± 4.6	-2.32725	0.0386353	0.214129
AK5	cg21785245	Body	Open Sea	75.9 ± 1.8	78.7 ± 2.6	2.84088	0.00213623	0.114891
AK5	cg15505642	Body	Open Sea	75.9 ± 2.8	77.6 ± 3.2	1.74569	0.00268555	0.114891
AK5	cg10386431	Body	Open Sea	82.8 ± 2.6	79.2 ± 4.3	-3.63336	0.00418091	0.114891
AK5	cg21546950	Body	Open Sea	34.6 ± 6.8	43.8 ± 8.3	9.21958	0.00918579	0.126173
AK5	cg15824100	Body	Open Sea	38 ± 5.6	42.7 ± 6.2	4.6722	0.0155029	0.146041
AK5	cg05347985	Body;5'UTR	S Shelf	84.5 ± 1.8	86.7 ± 2	2.14993	0.00762939	0.121974
AK7	cg18936744	1stExon;5'UTR	S Shore	9.6 ± 1.4	10.4 ± 1.3	0.804768	0.0213928	0.164688
AK7	cg00947324	Body	N Shelf	79.8 ± 1.9	80.9 ± 2	1.15105	0.0109863	0.131227
AKAP1	cg10972821	5'UTR	CpG Island	9.1 ± 1.4	8.2 ± 1	-0.972132	0.000579834	0.114891
AKAP1	cg08754294	5'UTR	Open Sea	34.1 ± 7	41.9 ± 7.1	7.88085	0.00628662	0.118803
AKAP1	cg05778424	5'UTR	Open Sea	62.7 ± 4.7	58.8 ± 6	-3.88027	0.0249634	0.175592
AKAP1	cg12850099	Body	Open Sea	54.9 ± 5.1	58.1 ± 3.8	3.19152	0.0182495	0.154631
AKAP1	cg25182165	Body	Open Sea	70 ± 3.6	67.7 ± 3.8	-2.26938	0.0213928	0.164688
AKAP1	cg26909851	Body	Open Sea	88.4 ± 1.6	87.6 ± 1	-0.757779	0.0249634	0.175592
AKAP1	cg18265938	TSS1500	CpG Island	4.8 ± 0.6	4.5 ± 0.5	-0.348645	0.0213928	0.164688
AKAP10	cg20035980	Body	N Shore	43.7 ± 5.5	40.2 ± 6.6	-3.58308	0.0155029	0.146041
AKAP10	cg25907965	TSS1500	N Shore	34.8 ± 5.8	32.3 ± 5.1	-2.49856	0.0109863	0.131227
AKAP10	cg12065943	TSS1500	N Shore	46 ± 6.2	43.1 ± 5.5	-2.92323	0.0213928	0.164688
AKAP10	cg00218134	TSS1500	N Shore	87.3 ± 1.7	85.8 ± 1.7	-1.47582	0.0386353	0.214129
AKAP11	cg03439687	3'UTR	Open Sea	56.6 ± 6.4	62.4 ± 4	5.82937	0.00131226	0.114891
AKAP11	cg23261171	5'UTR	S Shore	52.5 ± 4.7	57.5 ± 3.6	4.95825	0.000427246	0.114891
AKAP11	cg21800400	TSS1500	N Shore	14 ± 2.9	17.4 ± 4.1	3.47066	0.00335693	0.114891
AKAP11	cg21020944	TSS1500	N Shore	11.3 ± 2.2	12.6 ± 2.1	1.29948	0.0289917	0.187506
AKAP11	cg10391629	TSS1500	CpG Island	9.1 ± 1.5	8.7 ± 1.1	-0.486247	0.0443115	0.228627
AKAP12	cg13500720	3'UTR	Open Sea	75.3 ± 4.5	69.8 ± 7.2	-5.56967	0.00167847	0.114891
AKAP12	cg24121503	Body	S Shelf	63 ± 6	58.4 ± 6.3	-4.59524	0.00100708	0.114891
AKAP12	cg20407861	Body	Open Sea	55.3 ± 4.3	59.8 ± 3.8	4.4803	0.00335693	0.114891
AKAP12	cg26390965	Body	Open Sea	81.3 ± 2.4	79.1 ± 2.2	-2.20836	0.00515747	0.116695
AKAP12	cg07804773	Body	CpG Island	94.6 ± 0.9	93.8 ± 1	-0.749093	0.0182495	0.154631
AKAP12	cg18144247	Body	Open Sea	73.4 ± 4.8	75.8 ± 2.4	2.3676	0.0182495	0.154631
AKAP12	cg17520539	TSS1500	CpG Island	24.5 ± 4.1	26.7 ± 3.5	2.16783	0.0109863	0.131227
AKAP12	cg20068535	TSS200	CpG Island	13.8 ± 1.8	15.8 ± 2.2	2.07702	0.000152588	0.114891
AKAP12	cg13033898	TSS200	N Shore	15.1 ± 2.6	16.2 ± 2.2	1.12593	0.0443115	0.228627
AKAP13	cg10389371	5'UTR	Open Sea	74.7 ± 3.8	77.2 ± 2.6	2.52453	0.00335693	0.114891
AKAP13	cg00834924	5'UTR	Open Sea	42.9 ± 4.7	38.7 ± 5	-4.1495	0.00918579	0.126173
AKAP13	cg03362667	5'UTR	S Shelf	67.1 ± 5.1	70.8 ± 3.3	3.65909	0.0155029	0.146041
AKAP13	cg05421555	5'UTR	CpG Island	5 ± 0.5	4.6 ± 0.6	-0.379636	0.0386353	0.214129
AKAP13	cg09874482	Body	Open Sea	74.8 ± 5.3	68.2 ± 6.9	-6.55942	0.00418091	0.114891
AKAP13	cg07350262	Body	Open Sea	73.2 ± 4.4	67 ± 8	-6.2323	0.00628662	0.118803
AKAP13	cg25266621	Body	CpG Island	89.3 ± 1	88.3 ± 0.8	-0.962724	0.00628662	0.118803
AKAP13	cg16085649	Body	Open Sea	62.1 ± 4.8	66.6 ± 4.2	4.58732	0.00762939	0.121974
AKAP13	cg00691586	Body	Open Sea	47.5 ± 6.5	53.3 ± 5.7	5.77369	0.00918579	0.126173
AKAP13	cg11345955	Body	Open Sea	86 ± 1.7	85 ± 1.8	-0.971268	0.0155029	0.146041
AKAP13	cg01954585	Body	Open Sea	62.5 ± 5.8	66.7 ± 5.5	4.24728	0.0182495	0.154631
AKAP13	cg17133734	Body	Open Sea	66 ± 3.3	68.7 ± 3.6	2.66064	0.0249634	0.175592
AKAP13	cg20773751	Body;5'UTR	Open Sea	59.5 ± 4.8	63.5 ± 4.6	4.02671	0.00335693	0.114891
AKAP13	cg08211967	TSS200	CpG Island	9.7 ± 1.6	9 ± 1.2	-0.722795	0.0213928	0.164688
AKAP14	cg15664701	5'UTR	Open Sea	38.6 ± 5	42.5 ± 4.5	3.93638	0.00268555	0.114891
AKAP2	cg13526642	Body	Open Sea	34 ± 6.7	41.1 ± 7	7.17064	0.00628662	0.118803
AKAP2	cg13430173	Body	Open Sea	53.7 ± 4.7	56.4 ± 3.4	2.69037	0.013092	0.138303
AKAP2	cg21171115	Body;5'UTR	Open Sea	41.9 ± 7.5	49 ± 5.4	7.06536	0.00268555	0.114891
AKAP3	cg04254119	5'UTR;1stExon	N Shelf	88.4 ± 1.2	89.1 ± 1.5	0.700144	0.0335388	0.200383
AKAP5	cg23039471	5'UTR	S Shore	10.1 ± 1.7	9.2 ± 1.4	-0.90232	0.0182495	0.154631
AKAP6	cg15924738	3'UTR	Open Sea	61.3 ± 5	65.2 ± 4	3.94708	0.00515747	0.116695
AKAP6	cg14509245	5'UTR	Open Sea	57 ± 4.5	59.5 ± 4.1	2.49195	0.00628662	0.118803
AKAP6	cg18849583	5'UTR	Open Sea	72.4 ± 4.3	75.3 ± 3.2	2.82902	0.013092	0.138303
AKAP6	cg13811867	5'UTR	Open Sea	79.6 ± 10.2	80.6 ± 10.4	1.01949	0.0443115	0.228627
AKAP6	cg20448706	Body	Open Sea	40.2 ± 4.9	43.7 ± 4.4	3.47339	0.00918579	0.126173
AKAP6	cg07185587	Body	Open Sea	73 ± 3.3	75.2 ± 1.9	2.15071	0.0213928	0.164688
AKAP6	cg04815371	Body	Open Sea	86.8 ± 2.4	85.9 ± 1.6	-0.975306	0.0386353	0.214129
AKAP6	cg16235995	TSS1500	Open Sea	61.6 ± 4.9	64.8 ± 3.7	3.24075	0.0109863	0.131227
AKAP6	cg09246570	TSS1500	Open Sea	67.2 ± 3.8	69.4 ± 3.4	2.26325	0.0443115	0.228627
AKAP7	cg05915981	1stExon;Body;5'UTR;1stExon	Open Sea	18.5 ± 3.3	16.8 ± 3.6	-1.62794	0.000427246	0.114891
AKAP8	cg03654623	Body	N Shore	23.8 ± 4.7	29.6 ± 4.7	5.78612	0.00335693	0.114891
AKAP8	cg22765626	Body	N Shore	27.8 ± 5.4	33.5 ± 5	5.71063	0.00418091	0.114891
AKAP8	cg17311290	Body	CpG Island	84.4 ± 1.4	85.4 ± 1.4	1.03142	0.00762939	0.121974
AKAP8	cg04760559	Body	CpG Island	66.9 ± 3.8	70.1 ± 3.4	3.28243	0.0289917	0.187506
AKAP8L	cg10754777	Body	CpG Island	85.8 ± 4.2	87.9 ± 3.4	2.16979	0.0213928	0.164688
AKAP8L	cg20222376	TSS1500	S Shore	13.4 ± 2	14.9 ± 2.2	1.53657	0.00335693	0.114891
AKAP8L	cg26608718	TSS1500	S Shore	19.4 ± 3.4	23.2 ± 3.2	3.77827	0.00918579	0.126173
AKAP9	cg21804372	5'UTR;1stExon	CpG Island	30.8 ± 3.4	29.6 ± 3.7	-1.15163	0.0213928	0.164688
AKAP9	cg08548478	Body	S Shore	4.5 ± 0.5	4.9 ± 0.3	0.342042	0.00918579	0.126173
AKD1	cg01500097	5'UTR;TSS1500	N Shore	50.4 ± 5.3	56.6 ± 3.9	6.12391	0.00918579	0.126173
AKIRIN2	cg05217213	TSS1500	S Shore	75.6 ± 3.5	78.3 ± 2.2	2.70031	0.00762939	0.121974
AKNA	cg13999433	TSS200	N Shelf	60.4 ± 4.7	55.8 ± 6.4	-4.58474	0.0109863	0.131227
AKNAD1	cg16315020	Body	Open Sea	21.2 ± 5.8	28.7 ± 6.8	7.47491	0.00167847	0.114891
AKNAD1	cg03884543	Body	Open Sea	53 ± 4.4	57.4 ± 4.4	4.4185	0.00213623	0.114891
AKR1A1	cg24332710	TSS1500	N Shore	19.7 ± 3.5	22.8 ± 3.7	3.14259	0.0213928	0.164688
AKR1B1	cg00174851	Body	N Shore	35.5 ± 4.2	38.8 ± 3.9	3.27311	0.00167847	0.114891
AKR1B1	cg04663564	TSS1500	S Shore	73 ± 2.8	75.3 ± 2.8	2.27232	0.0335388	0.200383
AKR1B10	cg25171118	1stExon;5'UTR	Open Sea	72.4 ± 2.6	74.7 ± 2.2	2.3302	0.0249634	0.175592
AKR1B10	cg15489301	Body	Open Sea	31.7 ± 3.5	36 ± 4.5	4.27006	0.00762939	0.121974
AKR1B10	cg12001930	TSS200	Open Sea	39.9 ± 5.2	47.2 ± 5.3	7.34759	0.00213623	0.114891
AKR1B15	cg15224955	1stExon	Open Sea	59.6 ± 3.8	62.1 ± 2.7	2.46518	0.0182495	0.154631
AKR1B15	cg16903269	Body	Open Sea	42.9 ± 4.5	46.8 ± 3.8	3.89526	0.00628662	0.118803
AKR1C1	cg10568634	5'UTR;1stExon	Open Sea	36.5 ± 6.4	39.5 ± 5.1	2.95147	0.0155029	0.146041
AKR1C2	cg18841653	5'UTR;TSS200	Open Sea	37.1 ± 6.7	39.6 ± 4.9	2.46998	0.0182495	0.154631
AKR1C2	cg22074467	TSS1500	Open Sea	60.1 ± 7.3	64 ± 4.5	3.96091	0.00918579	0.126173
AKR1C2	cg00863716	TSS1500	Open Sea	39.4 ± 6.1	45 ± 6.8	5.54945	0.013092	0.138303
AKR1C2	cg04683516	TSS1500;5'UTR	Open Sea	53.3 ± 30.1	52.3 ± 29.9	-0.97905	0.0182495	0.154631
AKR1C4	cg09272256	1stExon	Open Sea	59.7 ± 5.3	64.8 ± 4.5	5.15533	0.00762939	0.121974
AKR1CL1	cg14011422	TSS1500	Open Sea	70 ± 5.7	72.6 ± 4.3	2.54324	0.0213928	0.164688
AKR1CL1	cg12737536	TSS200	Open Sea	50.9 ± 6.9	57.1 ± 6.3	6.13615	0.0213928	0.164688
AKR1CL1	cg10764388	TSS200	Open Sea	52.8 ± 7	57.2 ± 5.4	4.39846	0.0335388	0.200383
AKR1D1	cg24212267	3'UTR	Open Sea	49.9 ± 5.8	54.4 ± 5.3	4.44497	0.00628662	0.118803
AKR1D1	cg05082563	Body	Open Sea	58.5 ± 5.2	54 ± 5.9	-4.45199	0.00628662	0.118803
AKR1D1	cg20518096	TSS1500	Open Sea	52 ± 3.8	56.4 ± 4.3	4.37997	0.00628662	0.118803
AKR1D1	cg09277575	TSS1500	Open Sea	64.8 ± 3.7	67.5 ± 3.7	2.71952	0.0155029	0.146041
AKR1D1	cg15002691	TSS200	Open Sea	69 ± 3.7	71.1 ± 2.6	2.12018	0.00628662	0.118803
AKR1E2	cg04225104	TSS200	CpG Island	22 ± 5.8	23.5 ± 6.1	1.54055	0.0182495	0.154631
AKR7A2	cg00784105	Body	N Shelf	50.6 ± 5.5	55.2 ± 4.9	4.6492	0.0155029	0.146041
AKR7A3	cg02910873	TSS1500	CpG Island	24.4 ± 3.4	25.5 ± 3	1.11484	0.0249634	0.175592
AKR7L	cg09045262	TSS1500	CpG Island	36.4 ± 5.6	34.5 ± 5.8	-1.94409	0.0249634	0.175592
AKT1	cg19831386	3'UTR	N Shelf	66 ± 4.9	69.9 ± 3.8	3.81651	0.0155029	0.146041
AKT1	cg21822834	3'UTR	N Shelf	66.4 ± 3.4	69.1 ± 2.3	2.74799	0.0335388	0.200383
AKT1	cg12100463	5'UTR;1stExon	N Shore	73.9 ± 3	75.5 ± 2.6	1.52863	0.0213928	0.164688
AKT1	cg14274357	Body	CpG Island	90.8 ± 3	88.4 ± 3.6	-2.42003	0.000152588	0.114891
AKT1	cg02072813	Body	Open Sea	91.6 ± 0.9	89.5 ± 2.3	-2.17223	0.00628662	0.118803
AKT1	cg10100767	Body	Open Sea	92.2 ± 1.8	91 ± 2.3	-1.24225	0.0182495	0.154631
AKT1	cg26023960	Body	S Shore	69.2 ± 3.8	71.8 ± 3.9	2.60423	0.0443115	0.228627
AKT1S1	cg01027422	5'UTR	S Shore	73.5 ± 3.1	75.4 ± 1.5	1.90873	0.0213928	0.164688
AKT1S1	cg08711674	TSS1500;Body	S Shore	38.4 ± 4.4	42 ± 4.1	3.59777	0.00762939	0.121974
AKT1S1	cg11739626	TSS1500;Body	S Shore	68.9 ± 3.4	71.4 ± 3	2.51826	0.0289917	0.187506
AKT2	cg15701203	3'UTR	Open Sea	76.1 ± 3.3	78.4 ± 2.8	2.28537	0.00418091	0.114891
AKT2	cg15153957	3'UTR	S Shelf	27.7 ± 5.1	33.8 ± 5.5	6.11016	0.00918579	0.126173
AKT2	cg13351352	Body	Open Sea	66.3 ± 4.2	69.1 ± 2.5	2.77157	0.00918579	0.126173
AKT2	cg14309246	TSS1500	S Shore	50.4 ± 4.4	55.5 ± 3.8	5.07696	0.00131226	0.114891
AKT2	cg26862316	TSS1500	S Shore	59.2 ± 6	64 ± 4	4.81765	0.00762939	0.121974
AKT3	cg20686125	Body	Open Sea	59.7 ± 4.3	55.4 ± 6.7	-4.33706	0.00918579	0.126173
AKT3	cg11314684	Body	Open Sea	34 ± 2.9	37.1 ± 4.2	3.11776	0.0109863	0.131227
AKT3	cg11496569	Body	Open Sea	52.2 ± 3	53.7 ± 3	1.45303	0.0335388	0.200383
AKTIP	cg24367314	5'UTR	CpG Island	7.3 ± 1.2	6.8 ± 1	-0.539673	0.013092	0.138303
AKTIP	cg02965178	TSS1500	S Shore	34.1 ± 5.4	37.9 ± 3.6	3.83443	0.00335693	0.114891
ALAD	cg14193097	3'UTR	Open Sea	64.2 ± 6	67.4 ± 5.3	3.10803	0.013092	0.138303
ALAD	cg01257194	5'UTR	N Shore	70.5 ± 4.8	66 ± 5.9	-4.53033	0.00515747	0.116695
ALAS1	cg15698299	5'UTR	S Shore	47.4 ± 4.8	44.6 ± 5.9	-2.86153	0.0386353	0.214129
ALAS1	cg13241645	Body	S Shelf	63.3 ± 5.4	59.1 ± 6.7	-4.14533	0.0155029	0.146041
ALAS1	cg16983541	TSS1500	N Shore	42.8 ± 4.5	45.3 ± 3.3	2.53266	0.0289917	0.187506
ALAS1	cg22288737	TSS200	CpG Island	6.8 ± 1	5.9 ± 0.8	-0.859732	0.00918579	0.126173
ALB	cg24018190	Body	Open Sea	62.9 ± 3.8	66.6 ± 3.6	3.68366	0.00762939	0.121974
ALB	cg13077930	TSS1500	Open Sea	82.9 ± 2.5	84.6 ± 1.9	1.63267	0.0182495	0.154631
ALB	cg02951062	TSS200	Open Sea	57.6 ± 4	61.9 ± 4.7	4.2945	0.0182495	0.154631
ALCAM	cg24685239	Body	Open Sea	57.7 ± 5.9	64.6 ± 4.9	6.89554	0.00167847	0.114891
ALCAM	cg06648780	Body	Open Sea	56.8 ± 5.4	62.2 ± 5.2	5.44144	0.00628662	0.118803
ALCAM	cg16654432	Body	Open Sea	48.8 ± 5.8	54.6 ± 5.6	5.81219	0.00918579	0.126173
[truncated: 91,262 more rows]
