# Supplementary material for: A Single Bout of Electroacupuncture Remodels Epigenetic and Transcriptional Changes in Adipose Tissue in Polycystic Ovary Syndrome
Source: Sci Rep. 2018 Jan 30;8:1878. doi: 10.1038/s41598-017-17919-5 (PMC5790004; doi:10.1038/s41598-017-17919-5)
Supplement: Supplementary file 9 — Supplementary Table 8 [file 41598_2017_17919_MOESM9_ESM.xlsx]

## Sheet: Sheet1
Supplementary Table 8. Changes in DNA methylation in adipose tissue in women with PCOS before versus after a single bout of electroacupuncture with a Q = 0.11.
Gene	TargetID	Gene Region	Relation to	DNA methylation (%)	DNA methylation (%)	Change	P value	Q value
			CpG Island	Before Single Electrocupuncture	After Single Electrocupuncture	(%)
A2BP1	cg00962147	5'UTR	Open Sea	62.6 ± 2.9	65.8 ± 2	3.17087	0.000579834	0.114891
A2BP1	cg06035708	5'UTR	S Shelf	49.7 ± 6.9	54 ± 6	4.27035	0.00167847	0.114891
A2M	cg26665904	Body	Open Sea	74.6 ± 3.5	77.4 ± 2.6	2.78226	6.10352e-05	0.114891
A2M	cg00146928	TSS1500	Open Sea	47.3 ± 6.2	55.3 ± 7.7	7.9886	0.00167847	0.114891
A2ML1	cg13209739	Body	Open Sea	72.1 ± 2.5	75 ± 2.4	2.90445	0.00213623	0.114891
A4GALT	cg07393322	TSS1500	S Shore	14 ± 1.5	15.2 ± 1.4	1.22934	0.00335693	0.114891
AACS	cg06287003	Body	Open Sea	87.4 ± 2.5	83.7 ± 3.7	-3.72367	0.00167847	0.114891
AACSL	cg27597459	TSS1500	Open Sea	47.1 ± 6.8	42.5 ± 6.2	-4.63362	0.00131226	0.114891
AAGAB	cg14437562	Body	N Shelf	86.7 ± 1.9	88.3 ± 1.9	1.64381	0.00335693	0.114891
AAK1	cg01272601	TSS1500	Island	6.1 ± 1.2	6.7 ± 1	0.609541	0.00213623	0.114891
AARS	cg25432323	5'UTR	N Shore	5.3 ± 1	5.8 ± 1	0.422946	0.00418091	0.114891
AARS2	cg01122755	TSS200	S Shore	12.2 ± 2.2	11.4 ± 1.7	-0.824565	0.00335693	0.114891
AASDH	cg12283482	TSS1500	S Shore	33.4 ± 5.8	37.8 ± 5.1	4.34181	0.000427246	0.114891
AATK	cg13618516	Body	N Shelf	83 ± 5.5	74.4 ± 9.5	-8.57738	0.00268555	0.114891
AATK	cg26783127	Body	N Shelf	78.6 ± 5.6	70.1 ± 9.9	-8.54704	0.00213623	0.114891
AATK	cg23334433	Body	N Shelf	82 ± 4.8	73.6 ± 9.3	-8.42478	0.00268555	0.114891
AATK	cg20814202	Body	N Shelf	71 ± 13.9	64.7 ± 13.9	-6.38034	0.00131226	0.114891
AATK	cg23768117	Body	S Shore	35.5 ± 3.3	33 ± 4.2	-2.5142	0.00167847	0.114891
AATK	cg03809847	Body	Island	20.8 ± 5.5	23 ± 5.9	2.24086	0.00167847	0.114891
AATK	cg04813159	Body	Open Sea	66.4 ± 4.3	71.2 ± 3.5	4.85933	0.00335693	0.114891
AATK	cg07971007	Body	Open Sea	40.4 ± 5.3	47.7 ± 6	7.36598	0.00268555	0.114891
ABAT	cg07431888	5'UTR;TSS1500	Open Sea	80.4 ± 2.5	82.4 ± 1.4	2.02481	0.000762939	0.114891
ABAT	cg01881182	5'UTR;TSS1500	Open Sea	39.5 ± 7.3	43.1 ± 6	3.68523	0.00418091	0.114891
ABAT	cg08241330	5'UTR;TSS200	Open Sea	42.5 ± 7.5	46.7 ± 6.2	4.1302	0.00167847	0.114891
ABAT	cg16586594	5'UTR;TSS1500	Open Sea	28.2 ± 6.1	32.7 ± 5.7	4.45583	0.00213623	0.114891
ABCA13	cg04077417	Body	Open Sea	69.3 ± 3.8	73.9 ± 4.4	4.58095	0.00268555	0.114891
ABCA3	cg09481056	Body	Island	79 ± 3.7	75.4 ± 4.6	-3.64242	0.00418091	0.114891
ABCA7	cg02817925	Body	Island	95.6 ± 0.4	96.1 ± 0.5	0.472907	0.00268555	0.114891
ABCA7	cg00874873	Body	Island	76.9 ± 2.8	79.4 ± 1.4	2.57196	0.000762939	0.114891
ABCA9	cg01517431	TSS1500	Open Sea	64.1 ± 4.1	68.2 ± 3.1	4.00949	0.00213623	0.114891
ABCB1	cg25477497	Body	N Shore	67.6 ± 5.1	60.5 ± 7.7	-7.1123	0.00213623	0.114891
ABCB1	cg00141548	5'UTR	N Shore	12.6 ± 2.1	11.4 ± 1.5	-1.17983	0.00268555	0.114891
ABCB10	cg11742688	Body	Open Sea	84.8 ± 3	79.8 ± 6.5	-5.00604	0.00268555	0.114891
ABCB4	cg09708066	Body	Open Sea	69.1 ± 2.7	72.3 ± 2.4	3.12979	0.000305176	0.114891
ABCB5	cg21643191	Body;TSS1500	Open Sea	72.8 ± 2.9	76.9 ± 3.5	4.10247	0.00131226	0.114891
ABCB9	cg19766033	Body	N Shore	87.9 ± 1.2	89.1 ± 1.3	1.19346	0.00100708	0.114891
ABCB9	cg16427983	5'UTR	S Shelf	74.1 ± 2.9	76.7 ± 2.1	2.63263	0.000579834	0.114891
ABCC1	cg03653601	Body	Open Sea	65.4 ± 5.7	58.4 ± 8.5	-7.03902	0.000762939	0.114891
ABCC1	cg01394781	Body	Open Sea	78.7 ± 4.2	71.8 ± 7.5	-6.81097	0.000762939	0.114891
ABCC1	cg10118456	Body	Open Sea	90.3 ± 2.3	84.2 ± 5.8	-6.11661	0.000762939	0.114891
ABCC1	cg04885396	Body	Open Sea	82.7 ± 2.9	78 ± 4.5	-4.71913	0.00268555	0.114891
ABCC1	cg26675785	Body	Open Sea	82.6 ± 2.6	79.7 ± 3.3	-2.90647	0.00167847	0.114891
ABCC1	cg09255514	Body	Open Sea	76.9 ± 3.1	74.2 ± 4.1	-2.68225	0.00268555	0.114891
ABCC1	cg02010829	Body	Open Sea	35.2 ± 4.8	41.4 ± 5.6	6.24588	0.00418091	0.114891
ABCC2	cg03381359	Body	S Shelf	87.6 ± 2.6	82.9 ± 5.5	-4.64418	0.00268555	0.114891
ABCC2	cg09448875	TSS200	Open Sea	76.4 ± 3.9	79.7 ± 3	3.35677	0.00418091	0.114891
ABCC4	cg16708465	Body	Open Sea	25.1 ± 6	35.1 ± 9.1	9.99291	0.00418091	0.114891
ABCC5	cg09230938	Body	Open Sea	56.3 ± 4.6	61.3 ± 4.6	4.90751	0.00335693	0.114891
ABCC8	cg09575421	Body	S Shelf	86.7 ± 1.7	85.4 ± 1.7	-1.34685	0.00167847	0.114891
ABCF1	cg10982113	Body	Open Sea	79.8 ± 1.9	82.3 ± 2.7	2.49851	0.00418091	0.114891
ABCF1	cg22409504	Body	Open Sea	76.7 ± 2.3	79.4 ± 2.4	2.67655	0.00335693	0.114891
ABCG1	cg01881899	Body	N Shelf	57 ± 6.8	50.8 ± 6.9	-6.17273	0.00268555	0.114891
ABCG1	cg05046272	TSS1500	Open Sea	62.6 ± 4.4	59.9 ± 3.4	-2.69749	0.00335693	0.114891
ABCG1	cg07397296	Body	Island	11.2 ± 2.6	13.7 ± 2.6	2.45205	0.00335693	0.114891
ABHD12	cg13407422	1stExon;5'UTR	Island	8.2 ± 1.2	7.4 ± 0.8	-0.821265	0.00418091	0.114891
ABHD12B	cg13335112	5'UTR;Body	S Shore	75 ± 3.5	71.4 ± 3.9	-3.56181	0.00268555	0.114891
ABHD14A	cg04210566	Body	S Shore	51.1 ± 4.5	57.2 ± 5.4	6.03868	0.00268555	0.114891
ABHD5	cg24595152	Body	S Shore	63.3 ± 5.5	56.8 ± 7.2	-6.48437	0.00167847	0.114891
ABI3	cg25616535	Body	N Shelf	27.2 ± 3	31.4 ± 4.4	4.22056	0.00335693	0.114891
ABI3	cg25839227	Body	Open Sea	42.9 ± 4.7	49.1 ± 4.8	6.19103	0.00213623	0.114891
ABLIM1	cg06539091	Body	N Shore	67.5 ± 3.9	70.7 ± 2.9	3.20077	0.00335693	0.114891
ABLIM1	cg24760869	Body	Open Sea	53.5 ± 5.1	58.1 ± 3.7	4.56429	0.00268555	0.114891
ABLIM1	cg00950497	Body	S Shore	24.5 ± 4.2	29.9 ± 5.4	5.40813	0.00418091	0.114891
ABLIM1	cg27290215	Body	S Shore	36 ± 6.3	45 ± 6.8	9.06783	0.000762939	0.114891
ABLIM2	cg08886494	Body	N Shelf	53.5 ± 3.8	56.5 ± 3.3	3.07326	0.00418091	0.114891
ABLIM2	cg23208443	Body	N Shore	58.9 ± 10.8	64.7 ± 9.7	5.8485	0.00100708	0.114891
ABLIM3	cg00245502	Body	Open Sea	32.8 ± 3.3	35.8 ± 3.5	3.0729	0.00418091	0.114891
ABLIM3	cg12302647	Body	Open Sea	48.5 ± 4.3	54 ± 5	5.55836	0.00131226	0.114891
ABLIM3	cg10574431	Body	Open Sea	36.9 ± 5.3	44.1 ± 6.6	7.19262	0.00418091	0.114891
ABP1	cg07897701	TSS1500	Open Sea	60.3 ± 4.7	54.6 ± 5.1	-5.69872	0.000305176	0.114891
ABP1	cg14909495	TSS200	Open Sea	48.3 ± 4.8	43.4 ± 5.6	-4.90938	0.00335693	0.114891
ABP1	cg23533927	TSS1500	Open Sea	79.2 ± 3.7	74.4 ± 5.3	-4.79579	0.00131226	0.114891
ABR	cg02135245	Body	Open Sea	70.7 ± 6.1	64.1 ± 7.9	-6.59527	0.00418091	0.114891
ABR	cg25436152	Body	S Shelf	86.9 ± 2.7	84.2 ± 3.5	-2.74338	0.00268555	0.114891
ABR	cg23454284	Body	S Shore	70.6 ± 4.2	73.6 ± 2.9	3.00054	0.00167847	0.114891
ABR	cg17208740	Body	N Shore	63.8 ± 4	67 ± 2.7	3.21441	0.00268555	0.114891
ABR	cg03062587	Body;5'UTR	Open Sea	42.5 ± 3.9	48.2 ± 4.9	5.70171	0.00335693	0.114891
ABR	cg06427816	1stExon;5'UTR	Open Sea	33.6 ± 7.6	41 ± 7.5	7.44242	0.00268555	0.114891
ABRA	cg25021532	TSS200	Open Sea	59.8 ± 2.8	63.4 ± 3.6	3.61295	0.00268555	0.114891
ABT1	cg21579726	3'UTR	S Shore	79.4 ± 2.9	77 ± 3.4	-2.42149	0.00268555	0.114891
ABTB2	cg13289202	Body	Open Sea	75.3 ± 4.5	68.5 ± 7	-6.77641	0.00418091	0.114891
ABTB2	cg03360728	Body	Open Sea	63.6 ± 5	67.2 ± 3.2	3.63029	0.00335693	0.114891
ACACA	cg07660627	Body	Open Sea	88 ± 2	84.5 ± 3.3	-3.47832	0.00167847	0.114891
ACACA	cg06026545	Body;TSS200	Open Sea	37.9 ± 5.9	43.8 ± 5.8	5.9196	0.00418091	0.114891
ACAD8	cg20203469	Body	S Shelf	86.1 ± 3.5	79 ± 8	-7.15016	0.00418091	0.114891
ACAD8	cg19037107	Body	S Shelf	82.8 ± 3.6	76.4 ± 7.1	-6.41052	0.00167847	0.114891
ACADM	cg05258079	TSS1500	N Shore	77.6 ± 3.1	78.8 ± 2.7	1.20733	0.00213623	0.114891
ACADS	cg00293381	3'UTR	S Shore	59.6 ± 3.2	56.5 ± 3	-3.06892	0.000152588	0.114891
ACADS	cg21721566	TSS1500	N Shore	41.9 ± 5.4	45.5 ± 4.1	3.60895	0.00213623	0.114891
ACADSB	cg01011367	Body	Open Sea	73.7 ± 5.6	66.8 ± 7.1	-6.91197	0.00418091	0.114891
ACAN	cg14914908	TSS1500	N Shore	60.3 ± 4.3	55.4 ± 6.1	-4.88528	0.00131226	0.114891
ACAN	cg03648457	5'UTR	S Shelf	62.4 ± 5.3	65.1 ± 4.6	2.6521	0.00167847	0.114891
ACAP1	cg25671438	Body	Open Sea	59.3 ± 5.3	52.5 ± 7.6	-6.78224	0.00268555	0.114891
ACAP1	cg19175364	Body	N Shelf	52.7 ± 3.9	57.6 ± 4.3	4.90194	0.00335693	0.114891
ACBD3	cg18385299	Body	N Shore	50.1 ± 4.2	55.7 ± 6.4	5.62835	0.00268555	0.114891
ACBD7	cg12009856	TSS1500	S Shore	71.7 ± 3.9	74.6 ± 3.1	2.89657	0.00335693	0.114891
ACCN1	cg07456480	Body	Open Sea	61 ± 3.5	63.5 ± 3.1	2.57432	0.00213623	0.114891
ACCN1	cg09143318	Body	Open Sea	70.4 ± 3.5	73.1 ± 2.7	2.64695	0.00131226	0.114891
ACCN1	cg25304405	TSS1500	S Shore	52.6 ± 8.4	56.9 ± 8.4	4.34231	0.00418091	0.114891
ACCN4	cg14527333	Body	S Shelf	48.4 ± 5	43 ± 6.1	-5.35548	0.00131226	0.114891
ACCS	cg20240860	TSS1500	N Shore	15.4 ± 3	18.6 ± 2.8	3.16494	0.00167847	0.114891
ACIN1	cg16502747	Body	S Shelf	48.5 ± 4	45.4 ± 5.8	-3.0524	0.00213623	0.114891
ACOT11	cg10710218	TSS1500	Open Sea	67.4 ± 4.8	61.6 ± 6.8	-5.79925	0.00131226	0.114891
ACOT11	cg21527621	TSS1500	Open Sea	26.1 ± 2.5	22.7 ± 4.1	-3.41473	0.00418091	0.114891
ACOT11	cg02905900	TSS1500	Open Sea	30 ± 4.2	27.6 ± 3.4	-2.35679	0.00418091	0.114891
ACOT11	cg12179353	Body;1stExon;5'UTR	Open Sea	65.3 ± 4.4	68.7 ± 3	3.45821	0.00418091	0.114891
ACOT11	cg11177235	Body;1stExon;5'UTR	Open Sea	35.5 ± 5.7	41.4 ± 5.3	5.93976	0.00335693	0.114891
ACOT7	cg05045598	Body	Open Sea	69.6 ± 3.6	65.1 ± 5.8	-4.51918	0.00213623	0.114891
ACOT7	cg10219223	Body;5'UTR;1stExon;Body	Open Sea	74.2 ± 3.5	70.8 ± 3.8	-3.4291	0.00100708	0.114891
ACOT7	cg00425213	Body;TSS1500	Open Sea	64.5 ± 3.8	68 ± 4.4	3.51038	0.00335693	0.114891
ACOT7	cg04309375	Body	Open Sea	53.5 ± 4.6	57.4 ± 3.9	3.92817	0.00268555	0.114891
ACOT7	cg25706257	Body	Open Sea	47 ± 5	54.7 ± 6.5	7.76267	0.00268555	0.114891
ACOX2	cg13705284	TSS1500	Open Sea	51.9 ± 6.7	55.8 ± 5.5	3.86686	0.00268555	0.114891
ACOXL	cg18282393	Body	Open Sea	79.4 ± 3	82.3 ± 2	2.86883	0.00335693	0.114891
ACOXL	cg09636163	Body	Open Sea	14.8 ± 5.8	24.9 ± 8.5	10.0501	0.00268555	0.114891
ACP5	cg17658002	TSS1500;TSS200	S Shore	64.4 ± 5.6	58.6 ± 6	-5.78804	0.00167847	0.114891
ACP5	cg04566159	TSS1500;5'UTR;1stExon;TSS200	Island	27.6 ± 3.3	24.5 ± 3	-3.08129	0.00418091	0.114891
ACP5	cg00481884	TSS1500;TSS200	S Shore	45.1 ± 2.4	43 ± 2.5	-2.13322	0.00418091	0.114891
ACP5	cg27542552	TSS1500;5'UTR;1stExon	Island	11.8 ± 2.3	11.1 ± 1.9	-0.676139	0.000579834	0.114891
ACPL2	cg24187645	5'UTR	Open Sea	56.5 ± 4.9	59.8 ± 6	3.23986	0.00213623	0.114891
ACR	cg08423507	Body	Open Sea	59.6 ± 4.7	65.6 ± 5.5	5.92661	0.00335693	0.114891
ACSBG1	cg02119938	Body	Open Sea	34.7 ± 6.2	43.1 ± 7.8	8.3346	0.00268555	0.114891
ACSF2	cg18038894	Body	S Shelf	69.8 ± 5.2	64.5 ± 6.2	-5.33772	0.00268555	0.114891
ACSF2	cg14672994	TSS1500	Island	10.5 ± 1.4	11.6 ± 1.9	1.10275	0.00268555	0.114891
ACSF2	cg11988604	3'UTR	Open Sea	76.9 ± 2.6	79.4 ± 1.8	2.50743	0.00213623	0.114891
ACSF3	cg10265258	Body	N Shore	85.1 ± 2.2	81.4 ± 3.7	-3.6566	0.00131226	0.114891
ACSF3	cg07944420	Body	N Shore	82.4 ± 2.5	79.1 ± 4.4	-3.28541	0.00335693	0.114891
ACSF3	cg06800849	Body	Open Sea	97.1 ± 1.1	96.4 ± 1.2	-0.718512	0.00335693	0.114891
ACSL1	cg27112742	Body	Open Sea	89.8 ± 1.5	87.1 ± 2.6	-2.70719	9.15527e-05	0.114891
ACSL1	cg03422749	3'UTR	Open Sea	62.9 ± 5.1	68 ± 4.1	5.09649	0.00167847	0.114891
ACSL6	cg11010552	Body	Open Sea	71.7 ± 3.8	66.8 ± 4.6	-4.97957	0.00167847	0.114891
ACSL6	cg02257405	Body	Island	34.2 ± 5.4	38.3 ± 4.1	4.0974	0.00335693	0.114891
ACSM1	cg09620718	TSS1500	Open Sea	77.3 ± 3.4	73.4 ± 3.3	-3.87306	0.000305176	0.114891
ACSM1	cg02675179	Body	Open Sea	69.8 ± 5.2	67 ± 4.7	-2.84073	0.00418091	0.114891
ACSM4	cg21343895	TSS1500	Open Sea	72.1 ± 2.9	74.4 ± 2.6	2.34289	0.00268555	0.114891
ACSM5	cg02147009	3'UTR	Open Sea	63.6 ± 4.8	67.8 ± 4.7	4.13848	0.00131226	0.114891
ACSM5	cg16736889	5'UTR	Open Sea	54.4 ± 4.2	59 ± 5	4.57207	0.00131226	0.114891
ACTA2	cg26479099	TSS1500;5'UTR	Open Sea	71 ± 3.8	74 ± 2.9	2.98026	0.00418091	0.114891
ACTG1	cg15906692	Body	Island	12.1 ± 2.3	10.9 ± 1.6	-1.15471	0.00335693	0.114891
ACTG1	cg12793711	Body	N Shore	19.8 ± 4.2	23.9 ± 4	4.09198	0.00268555	0.114891
ACTG2	cg23173910	5'UTR	Open Sea	75.3 ± 3.6	77.3 ± 2.1	2.00319	0.00268555	0.114891
ACTL8	cg08734527	5'UTR	Open Sea	58.8 ± 3.6	62.5 ± 4.3	3.71931	0.00335693	0.114891
ACTL9	cg01621764	TSS200	S Shore	42.4 ± 6.2	48.8 ± 5.1	6.40648	0.00335693	0.114891
ACTN1	cg08064672	Body	Open Sea	80.7 ± 3.5	75.7 ± 5.2	-4.94353	0.00100708	0.114891
ACTN1	cg15364504	Body	Open Sea	38.2 ± 5.8	45.6 ± 6	7.34364	0.00335693	0.114891
ACTN3	cg01806972	TSS200;TSS1500	Island	14.7 ± 2.4	17.8 ± 2.8	3.02489	0.00100708	0.114891
ACTR1A	cg15219811	Body	N Shelf	70.8 ± 4.3	66 ± 6.4	-4.84308	0.00100708	0.114891
ACTR1A	cg04408200	3'UTR	Open Sea	33.1 ± 4.4	29.7 ± 4.4	-3.35317	0.00131226	0.114891
ACTR3C	cg20927119	5'UTR;1stExon	Open Sea	60.8 ± 5.2	54.7 ± 6	-6.08696	0.00213623	0.114891
ACTR3C	cg25198701	Body	Open Sea	71 ± 3.1	73.7 ± 2.7	2.68888	0.000427246	0.114891
ACTR3C; LRRC61	cg11347411	TSS200;5'UTR	S Shore	25.1 ± 5.3	22.4 ± 4.6	-2.63094	0.000305176	0.114891
ACTR6	cg26647736	TSS1500	Island	6.3 ± 0.7	5.5 ± 0.6	-0.839461	0.000427246	0.114891
ACVR1	cg13287763	5'UTR	Open Sea	69.6 ± 3.1	72.4 ± 3	2.79851	0.00418091	0.114891
ACVR1	cg20453861	5'UTR	Open Sea	57.7 ± 3.9	64.1 ± 4.5	6.34723	0.000213623	0.114891
ACVR1B	cg15540623	3'UTR	Open Sea	50.5 ± 2.8	45 ± 5	-5.54714	0.00213623	0.114891
ACVR1B	cg15871766	Body	Open Sea	87.5 ± 3.2	82.6 ± 5	-4.86848	0.00418091	0.114891
ACVR2A	cg22464182	1stExon;5'UTR	Island	8.1 ± 1.5	7.4 ± 1.2	-0.653561	0.00213623	0.114891
ACVR2B	cg16870585	Body	Open Sea	75.5 ± 4	78 ± 3	2.52267	0.00335693	0.114891
ACVR2B	cg06120492	3'UTR	Open Sea	51.6 ± 7.4	58.6 ± 6	7.03763	0.00335693	0.114891
ACVRL1	cg25749512	5'UTR	Island	36.4 ± 5.2	41.8 ± 4.6	5.40254	0.00335693	0.114891
ACY3	cg23879118	Body	Open Sea	60.4 ± 5.3	53.3 ± 6.7	-7.07159	0.00418091	0.114891
ACYP2	cg09921423	Body	Open Sea	69.2 ± 7.6	73.2 ± 7.2	3.99801	0.00167847	0.114891
ADAD2	cg00225858	TSS1500	N Shore	78.8 ± 4.2	72.2 ± 8.2	-6.69139	0.00213623	0.114891
ADAM11	cg10035737	Body	S Shelf	71.2 ± 5	65.3 ± 7.4	-5.87375	0.00167847	0.114891
ADAM11	cg00473531	Body	Open Sea	70 ± 3.4	73.4 ± 2.3	3.41345	0.000427246	0.114891
ADAM12	cg13488201	TSS200	Island	34.4 ± 5.6	30.6 ± 5.1	-3.89628	0.00213623	0.114891
ADAM12	cg02327997	TSS200	Island	40.3 ± 5.5	36.8 ± 5.2	-3.43046	0.00418091	0.114891
ADAM12	cg20496568	Body	Open Sea	87.5 ± 1.7	89.5 ± 1.8	1.93286	0.00335693	0.114891
ADAM12	cg08295661	Body	Open Sea	48.2 ± 6.8	55 ± 5.4	6.83756	0.00418091	0.114891
ADAM19	cg23214435	TSS1500	S Shore	82.3 ± 4.4	75.3 ± 8	-7.04875	0.00335693	0.114891
ADAM19	cg08604960	TSS1500	S Shore	54.9 ± 6.5	60.4 ± 4.3	5.467	0.00335693	0.114891
ADAM5P	cg11583762	TSS200	Open Sea	29.1 ± 4.5	31 ± 3.9	1.88257	0.00335693	0.114891
ADAM5P	cg19659741	TSS200	Open Sea	30.9 ± 4.6	36.6 ± 5	5.70595	0.00418091	0.114891
ADAM7	cg17897391	TSS1500	Open Sea	72.8 ± 3.2	69 ± 4.1	-3.79223	0.00418091	0.114891
ADAMTS12	cg07700393	Body	Open Sea	68.3 ± 3.2	71.8 ± 2.4	3.49451	0.00100708	0.114891
ADAMTS12	cg21874902	Body	Open Sea	54.9 ± 8.9	59.3 ± 8.6	4.4148	0.00335693	0.114891
ADAMTS14	cg23169883	Body	S Shelf	77.7 ± 4.3	69.3 ± 8.5	-8.32957	0.00418091	0.114891
ADAMTS15	cg10773249	Body	Island	89.4 ± 0.9	87.9 ± 1.5	-1.49001	0.00131226	0.114891
ADAMTS15	cg12007053	1stExon	Island	11.9 ± 2.5	13.7 ± 2.2	1.82305	0.00418091	0.114891
ADAMTS16	cg16163140	Body	Open Sea	46.8 ± 4.3	43.6 ± 4.3	-3.17809	0.00418091	0.114891
ADAMTS17	cg09918751	Body	Open Sea	78.1 ± 6.6	75.4 ± 7.4	-2.71105	0.00167847	0.114891
ADAMTS17	cg01769428	Body	Open Sea	37.7 ± 3.5	40.4 ± 3.1	2.72273	0.00167847	0.114891
ADAMTS18	cg20807545	TSS1500	S Shore	35.3 ± 5.5	32.4 ± 4.7	-2.85945	0.00418091	0.114891
ADAMTS2	cg02497046	Body	Open Sea	54.8 ± 3.5	59.1 ± 4.3	4.29487	0.00131226	0.114891
ADAMTS2	cg06010443	Body	Island	30.8 ± 3.2	35.4 ± 5.1	4.58892	0.000579834	0.114891
ADAMTS2	cg10997906	Body	Open Sea	43.4 ± 6.1	48.4 ± 4.8	4.95614	0.00131226	0.114891
ADAMTS5	cg07771160	Body	N Shore	34.8 ± 5	39.9 ± 4.4	5.06248	0.00268555	0.114891
ADAMTS5	cg03294207	Body	N Shore	59.2 ± 6.1	64.8 ± 3.8	5.59765	0.00213623	0.114891
ADAMTS7	cg21242079	Body	N Shore	69.1 ± 5.1	66.3 ± 5.3	-2.82779	0.00131226	0.114891
ADAMTS9	cg05668317	Body	Open Sea	83.7 ± 2.3	85.2 ± 2	1.48466	0.000762939	0.114891
ADAMTSL1	cg14003978	Body	Open Sea	31.8 ± 6.6	39.3 ± 6.6	7.50009	0.00418091	0.114891
ADAP1	cg02123534	Body	N Shore	72.6 ± 4	67.8 ± 4.3	-4.84419	0.000305176	0.114891
ADAP1	cg08512365	Body	S Shore	38.5 ± 3.5	34.6 ± 3.1	-3.92686	0.00418091	0.114891
ADAP1	cg11569869	Body	S Shore	85.6 ± 2.9	87.5 ± 2	1.96813	0.00418091	0.114891
ADAP1	cg01629749	Body	Island	70.4 ± 3.7	73.3 ± 2.8	2.91408	0.00418091	0.114891
ADAP1	cg04786889	Body	N Shelf	62.3 ± 3.2	66.7 ± 4.4	4.39307	0.000427246	0.114891
ADAP1	cg12561079	Body	S Shore	64.2 ± 4	68.8 ± 4.4	4.62587	0.00167847	0.114891
ADAP2	cg08242070	TSS1500	N Shore	64.6 ± 5.8	69.5 ± 5.7	4.85941	0.00418091	0.114891
ADAP2	cg06957310	Body	Open Sea	33.7 ± 6.5	42.3 ± 8.5	8.55973	0.00335693	0.114891
ADAR	cg17218026	5'UTR;TSS1500	S Shore	81.4 ± 4.6	74.6 ± 8.5	-6.75449	0.00418091	0.114891
ADAR	cg09786420	5'UTR	S Shelf	84.9 ± 2.4	80.4 ± 5.3	-4.50805	0.00268555	0.114891
ADAR	cg13392022	TSS1500	S Shore	25.6 ± 3.6	30.4 ± 5.2	4.8136	0.00335693	0.114891
ADARB2	cg07162000	Body	N Shelf	48.1 ± 7.3	40.1 ± 7.3	-8.01041	0.000427246	0.114891
ADARB2	cg17861863	Body	Open Sea	41.1 ± 4.4	35.9 ± 4.7	-5.1455	3.05176e-05	0.114891
ADARB2	cg14288594	Body	Open Sea	80.9 ± 2.2	82 ± 1.6	1.12478	0.00167847	0.114891
ADARB2	cg20257634	Body	S Shore	82.3 ± 2	84.3 ± 2.3	2.06439	0.00418091	0.114891
ADARB2	cg04887078	Body	Open Sea	66.6 ± 3.5	69.4 ± 2.4	2.76689	0.00418091	0.114891
ADARB2	cg13961576	3'UTR	N Shelf	57.7 ± 4.5	61.1 ± 3.8	3.3931	0.00418091	0.114891
ADARB2	cg01033356	Body	N Shore	65.7 ± 5.5	69.4 ± 4.2	3.73761	0.00418091	0.114891
ADARB2	cg01561194	Body	Island	38.3 ± 4	42.9 ± 4.4	4.61277	0.00268555	0.114891
ADARB2	cg14826909	Body	Island	61.8 ± 4	67.2 ± 2.7	5.37687	0.000762939	0.114891
ADAT1	cg07861456	Body	N Shelf	69.8 ± 5.6	62.3 ± 7.6	-7.44628	0.000762939	0.114891
ADCK2	cg24022528	Body	N Shelf	82 ± 7.2	83.3 ± 7.2	1.33696	0.00167847	0.114891
ADCK4	cg15740054	5'UTR;TSS200	Island	3.3 ± 0.4	3 ± 0.3	-0.313394	0.00268555	0.114891
ADCY1	cg14919164	Body	Open Sea	79.8 ± 2.7	76.8 ± 3.4	-3.0542	0.00167847	0.114891
ADCY2	cg19606462	3'UTR	Open Sea	68 ± 4.6	72.7 ± 3.6	4.63789	0.000762939	0.114891
ADCY2	cg12378867	3'UTR	Open Sea	61.3 ± 4	66.3 ± 3.7	5.05462	0.00131226	0.114891
ADCY3	cg02353427	Body	Open Sea	73.8 ± 4.1	76.4 ± 2.9	2.6948	0.00167847	0.114891
ADCY3	cg27107076	Body	Open Sea	33.8 ± 3.9	38.1 ± 4.8	4.28477	0.00268555	0.114891
ADCY4	cg22990158	Body	Island	36.4 ± 3.7	33.1 ± 3.9	-3.29162	0.00268555	0.114891
ADCY4	cg19558628	Body	N Shore	33.7 ± 4.6	30.8 ± 5.2	-2.8311	0.00213623	0.114891
ADCY6	cg24092939	5'UTR	N Shore	36.4 ± 7.1	45.6 ± 8.2	9.23744	0.00268555	0.114891
ADCY7	cg10341242	Body	Open Sea	67.9 ± 5.2	62.4 ± 5.7	-5.51913	0.00335693	0.114891
ADCY7	cg03485674	Body	Open Sea	63.2 ± 3.9	58 ± 4	-5.17458	0.00167847	0.114891
ADCY7	cg16548911	Body	Open Sea	64 ± 4.8	58.9 ± 5	-5.11221	0.00335693	0.114891
ADCY7	cg06897661	5'UTR;1stExon	Open Sea	81.5 ± 3.1	77.2 ± 3.9	-4.31318	0.00167847	0.114891
ADCY7	cg23580000	1stExon	Open Sea	72.3 ± 3.3	69.5 ± 3.5	-2.79714	0.00167847	0.114891
ADCY9	cg09300795	Body	Open Sea	79.2 ± 8.9	70.9 ± 9.1	-8.34888	0.00100708	0.114891
ADCY9	cg08550394	3'UTR	N Shore	67.6 ± 5.6	63.9 ± 5.4	-3.68438	0.00167847	0.114891
ADCY9	cg05765011	Body	Open Sea	57.9 ± 5	54.9 ± 5	-2.94229	0.00418091	0.114891
ADCY9	cg00701890	Body	Open Sea	86.8 ± 1.6	85.1 ± 1.6	-1.69187	3.05176e-05	0.114891
ADCY9	cg09340615	Body	S Shelf	90 ± 1.1	89 ± 1.3	-0.999357	0.000579834	0.114891
ADD1	cg07134632	Body	N Shelf	88.8 ± 1.7	84.5 ± 4.5	-4.33949	0.00167847	0.114891
ADD2	cg15016734	3'UTR	Open Sea	80.9 ± 2.3	82.7 ± 1.6	1.85742	0.00418091	0.114891
ADD3	cg16320159	TSS200	N Shore	38.7 ± 6.3	46.3 ± 6.6	7.59838	0.00418091	0.114891
ADH1C	cg03415545	TSS200	Open Sea	54.1 ± 3.6	59.3 ± 3.6	5.16006	0.00268555	0.114891
ADHFE1	cg20794855	Body	Open Sea	78 ± 4.5	70.6 ± 7.7	-7.4271	0.000762939	0.114891
ADHFE1	cg19283840	TSS200	Island	9.5 ± 1.6	8.6 ± 1.1	-0.834787	0.00335693	0.114891
ADIPOQ	cg10681525	Body	Open Sea	79.5 ± 2.5	75.8 ± 4.2	-3.69608	0.00131226	0.114891
ADIPOQ	cg23249140	TSS200	Open Sea	60.2 ± 4.7	63 ± 4.2	2.83402	0.00100708	0.114891
ADIPOR2	cg01924292	5'UTR	Open Sea	75.5 ± 5.9	68.3 ± 7.8	-7.19319	0.00418091	0.114891
ADIPOR2	cg16939112	5'UTR	Open Sea	88.3 ± 1.8	89.7 ± 1.4	1.40335	0.00213623	0.114891
ADK	cg09299075	Body	Open Sea	85.5 ± 3.1	80.9 ± 5.4	-4.60827	0.00213623	0.114891
ADK	cg24340640	Body	Open Sea	70.2 ± 3.8	73.1 ± 2.8	2.81468	0.00418091	0.114891
ADO	cg25103895	3'UTR;1stExon	Island	37.2 ± 5	41.3 ± 4.1	4.05877	0.00335693	0.114891
ADO	cg12474798	3'UTR;1stExon	Island	15.8 ± 4.3	23.7 ± 8.1	7.94179	0.000579834	0.114891
ADORA2A	cg20660269	TSS200	S Shelf	76.5 ± 5.2	68.7 ± 7.1	-7.82006	0.00418091	0.114891
ADORA2A	cg02237342	TSS200	S Shelf	77.2 ± 5.2	69.6 ± 7.2	-7.59245	0.00418091	0.114891
ADORA2B	cg20959872	TSS200	Island	4.3 ± 0.3	4.7 ± 0.4	0.38443	0.000762939	0.114891
ADORA3	cg02947253	Body;5'UTR;1stExon	Open Sea	77.4 ± 3.8	73 ± 4.5	-4.41283	0.000427246	0.114891
ADORA3	cg15673896	Body;5'UTR;1stExon	Open Sea	78 ± 2.1	76.8 ± 2.3	-1.19449	0.00268555	0.114891
ADPGK	cg02259723	Body;3'UTR	Open Sea	88.3 ± 2.3	85.3 ± 3.1	-2.99761	0.000762939	0.114891
ADPGK	cg17127015	Body	Open Sea	73.2 ± 2.5	75.8 ± 3.3	2.5257	0.00213623	0.114891
ADPRHL1	cg06864391	3'UTR	Open Sea	62.4 ± 5	66.2 ± 2.6	3.80553	0.00335693	0.114891
ADRA1B	cg14614811	3'UTR	Island	29.1 ± 4.7	25.8 ± 3.7	-3.26281	0.00335693	0.114891
ADRA1D	cg21999991	Body	Island	36.6 ± 3	33.9 ± 2.7	-2.7544	0.00268555	0.114891
ADRA1D	cg18435870	TSS1500	S Shore	67.9 ± 3.5	71.7 ± 3.4	3.81613	0.00268555	0.114891
ADRA2C	cg12094402	TSS1500	Island	10.9 ± 2	10.1 ± 1.7	-0.82046	0.00335693	0.114891
ADRB3	cg03103178	1stExon;5'UTR	S Shore	17.8 ± 4	21.3 ± 5.1	3.46754	0.00131226	0.114891
ADRBK1	cg08670658	3'UTR	Island	81.1 ± 5.1	71.2 ± 9.3	-9.8682	0.00131226	0.114891
ADRBK1	cg13924996	3'UTR	S Shore	79.4 ± 4.7	72.5 ± 6	-6.93641	0.00268555	0.114891
ADRBK1	cg11973132	Body	Island	73.9 ± 4.4	67.2 ± 6.6	-6.7016	0.00167847	0.114891
ADRBK1	cg04407063	Body	N Shore	62.5 ± 4.4	57.5 ± 6.1	-5.02733	0.00335693	0.114891
ADRBK1	cg21194066	Body	Island	83.6 ± 2.9	79.2 ± 4.8	-4.33952	0.00213623	0.114891
ADRBK1	cg08615650	Body	N Shelf	79.1 ± 2.7	74.9 ± 4.4	-4.19974	0.000305176	0.114891
ADRBK1	cg04731714	Body	N Shelf	78.1 ± 2.8	74.9 ± 4.1	-3.1856	0.00268555	0.114891
ADRBK1	cg14343548	Body	S Shelf	28.5 ± 3.8	26 ± 4.7	-2.47747	0.00167847	0.114891
ADRBK1	cg19905880	Body	N Shelf	89.9 ± 1.4	87.8 ± 2.3	-2.07646	0.000579834	0.114891
ADRBK1	cg03837292	Body	N Shelf	94.3 ± 0.7	93 ± 1.3	-1.35405	0.00100708	0.114891
ADRM1	cg01771885	Body	Island	46.9 ± 5.1	51.6 ± 4.2	4.69781	0.00418091	0.114891
ADSS	cg01012879	Body	N Shore	85.2 ± 4	79 ± 7.5	-6.25828	0.00335693	0.114891
ADSSL1	cg13636887	TSS1500	Island	43.9 ± 4.3	40.9 ± 4.1	-2.99202	0.00100708	0.114891
ADSSL1	cg19426827	Body	S Shore	15.8 ± 2.8	17.4 ± 2.6	1.64729	0.00167847	0.114891
AEN	cg26561254	TSS1500	N Shore	51.9 ± 3.9	55.7 ± 3.7	3.74065	0.00213623	0.114891
AFAP1	cg12728606	5'UTR	Open Sea	85.9 ± 2.5	82.7 ± 4.7	-3.22311	0.00100708	0.114891
AFAP1	cg13534536	5'UTR	N Shelf	91 ± 1.3	89.4 ± 1.8	-1.6037	0.00131226	0.114891
AFAP1	cg15957394	TSS200	Island	12.5 ± 2	14.4 ± 1.9	1.86032	0.00213623	0.114891
AFAP1L1	cg13926347	Body	Open Sea	65.6 ± 4.4	68.4 ± 3.2	2.89482	0.00335693	0.114891
AFF1	cg10338518	Body	Open Sea	76 ± 5.4	67.8 ± 7.9	-8.18508	0.00213623	0.114891
AFF1	cg23210971	Body	Open Sea	77 ± 5	70.9 ± 7.4	-6.03317	0.00335693	0.114891
AFF1	cg08197287	Body	Open Sea	32.3 ± 5.5	40.4 ± 7.1	8.01707	0.00268555	0.114891
AFF1	cg26708781	Body	Open Sea	34.3 ± 5.4	43.2 ± 8.5	8.90464	0.00213623	0.114891
AFF3	cg23497683	TSS200	Open Sea	62.9 ± 6.4	54.4 ± 8.4	-8.42112	0.00213623	0.114891
AFF3	cg06183267	TSS200	Open Sea	68.1 ± 5.9	60.7 ± 8.2	-7.44574	0.00418091	0.114891
AFF3	cg20059337	Body	Open Sea	46.4 ± 4.7	42.6 ± 5.7	-3.79473	0.00418091	0.114891
AFF3	cg21959618	Body	Open Sea	69.3 ± 3.8	72.5 ± 2.7	3.20926	0.000579834	0.114891
AFF3	cg04101806	TSS1500;5'UTR	S Shore	67.1 ± 3.3	70.6 ± 4.4	3.48352	0.00268555	0.114891
AFF3	cg02245998	Body	S Shore	37.1 ± 5.8	43.8 ± 5.9	6.66532	0.00268555	0.114891
AFF4	cg22212250	Body	Open Sea	57.6 ± 4.2	62.4 ± 3.9	4.80991	0.00213623	0.114891
AFG3L2	cg13720868	Body	N Shore	35.3 ± 5.7	39.3 ± 5.3	4.00647	0.00335693	0.114891
AGAP1	cg02244583	Body	N Shore	76.2 ± 3	73 ± 3.3	-3.17956	0.00268555	0.114891
AGAP1	cg21195462	Body	Open Sea	77.6 ± 3.4	74.6 ± 3.5	-3.0004	0.00268555	0.114891
AGAP1	cg19892195	Body	Open Sea	65.9 ± 4	63.2 ± 3.7	-2.7094	0.00213623	0.114891
AGAP1	cg04587858	Body	Open Sea	82.4 ± 2.4	80.1 ± 2.7	-2.24324	0.00335693	0.114891
AGAP1	cg12296472	Body	N Shore	87 ± 1.6	85 ± 2.4	-2.05221	0.00418091	0.114891
AGAP1	cg00369677	Body	N Shore	93.9 ± 1	92.5 ± 1.2	-1.3377	0.000427246	0.114891
AGAP1	cg10984962	Body	Open Sea	79.8 ± 2.5	82.2 ± 2	2.39052	0.000427246	0.114891
AGAP1	cg15002250	Body	Open Sea	66.1 ± 4.6	70.1 ± 3.5	3.98777	0.00268555	0.114891
AGAP1	cg08348422	Body	Open Sea	50.7 ± 6.2	56.5 ± 4.5	5.79717	0.00167847	0.114891
AGAP11	cg10376827	TSS200;Body	N Shore	22.9 ± 4.4	28.7 ± 4.7	5.74337	0.00335693	0.114891
AGAP2	cg16823042	3'UTR;TSS200;3'UTR	Island	37.6 ± 4.8	43.3 ± 4.9	5.71881	0.00418091	0.114891
AGAP2	cg12253175	TSS200;Body	N Shore	43.8 ± 6.3	50.7 ± 5.6	6.9404	0.00335693	0.114891
AGAP2	cg14845962	3'UTR;Body	Island	31.3 ± 7.8	41 ± 8.9	9.70708	0.00335693	0.114891
AGBL1	cg20975733	Body	Open Sea	66.5 ± 2.9	70 ± 3.2	3.4376	0.00418091	0.114891
AGBL4	cg02057755	3'UTR	Open Sea	37 ± 3.5	40.2 ± 3.5	3.16865	0.00268555	0.114891
AGER	cg20905680	Body	Open Sea	77.6 ± 2.7	79.6 ± 1.8	1.98243	0.00418091	0.114891
AGER	cg26626042	Body	Open Sea	74.1 ± 2.9	76.7 ± 1.6	2.5306	0.000762939	0.114891
AGER	cg20638582	Body	Open Sea	49.1 ± 6.1	55.3 ± 4.5	6.27396	0.00268555	0.114891
AGK	cg23104549	5'UTR	S Shelf	77.6 ± 2.8	80.4 ± 2.1	2.75163	0.00167847	0.114891
AGPAT3	cg06230805	Body	N Shelf	82.4 ± 3.4	74.9 ± 6.7	-7.55207	0.000427246	0.114891
AGPAT3	cg24928023	Body	S Shelf	68.6 ± 4.7	72.8 ± 3.2	4.26737	0.00167847	0.114891
AGPAT4	cg00692088	Body	Open Sea	54 ± 10.1	49.6 ± 9.5	-4.40915	0.00213623	0.114891
AGPAT4	cg18299670	3'UTR	Open Sea	79.5 ± 2.1	82.3 ± 1.2	2.79904	0.000152588	0.114891
AGPAT5	cg24470692	TSS1500	N Shore	27.6 ± 3.4	31.2 ± 3.6	3.62814	0.00268555	0.114891
AGPAT5	cg24485696	3'UTR	Open Sea	36.9 ± 7.7	45.9 ± 7.2	9.05785	0.00418091	0.114891
AGPAT6	cg22638105	Body	Open Sea	37.4 ± 5.8	45.3 ± 6.4	7.95308	0.00213623	0.114891
AGRN	cg24704476	Body	S Shore	48.1 ± 2.7	51.5 ± 3.1	3.39911	0.00268555	0.114891
AGRP	cg05382012	TSS200;TSS1500	S Shelf	75.1 ± 5.2	67.4 ± 8.7	-7.70924	0.00213623	0.114891
AGTR1	cg22498996	TSS200	Island	11.5 ± 1	10.7 ± 1.1	-0.79823	0.00213623	0.114891
AGTRAP	cg21112485	Body	Open Sea	96.3 ± 0.5	95.7 ± 0.5	-0.587238	0.00213623	0.114891
AGXT2L2	cg20721320	TSS1500	S Shore	39.4 ± 3.9	42.2 ± 3.5	2.79401	0.00100708	0.114891
AHCYL2	cg11961845	1stExon;5'UTR;Body	Open Sea	48 ± 5.4	43.2 ± 5.3	-4.76798	0.00167847	0.114891
AHDC1	cg04212092	5'UTR	Open Sea	55.3 ± 4.3	52.7 ± 4.3	-2.63948	0.00335693	0.114891
AHNAK	cg16509239	Body	S Shore	28.2 ± 3.6	32.7 ± 4.6	4.5563	0.00268555	0.114891
AHNAK	cg05427381	5'UTR	N Shelf	42.5 ± 5.6	50.4 ± 7.4	7.94977	0.00418091	0.114891
AHNAK	cg08160224	Body	Open Sea	38.2 ± 6.6	47.2 ± 7.9	8.96862	0.00167847	0.114891
AHNAK	cg09183450	5'UTR	Open Sea	14.6 ± 5.6	24.3 ± 8.8	9.70238	0.00268555	0.114891
AHNAK	cg26484813	5'UTR	N Shore	28.4 ± 7.3	39.7 ± 10.7	11.2892	0.00418091	0.114891
AHNAK2	cg04908382	Body	Open Sea	67.4 ± 3.3	69.2 ± 2.8	1.79383	0.00131226	0.114891
AHRR	cg14817490	Body	Open Sea	75.4 ± 5	68.5 ± 6.8	-6.81045	0.00418091	0.114891
AHRR	cg25004427	Body	S Shelf	83.3 ± 1.8	82.3 ± 1.5	-0.998292	0.00100708	0.114891
AHRR	cg12845747	Body	S Shore	83.1 ± 1.3	84.2 ± 1.3	1.10325	0.00418091	0.114891
AHRR	cg17472786	Body	Open Sea	66.4 ± 2.8	68.6 ± 1.7	2.20747	0.00268555	0.114891
AHRR	cg10841124	Body	Open Sea	74.8 ± 2.8	77.8 ± 2.3	3.0409	0.00335693	0.114891
AHRR	cg11610050	Body	Open Sea	66.9 ± 3.4	70.7 ± 2.6	3.77227	0.00418091	0.114891
AHRR	cg00300637	Body	N Shore	46.4 ± 4.6	50.5 ± 3.9	4.1226	0.00418091	0.114891
AHRR	cg25648203	Body	Open Sea	49.8 ± 4.8	54.7 ± 4.5	4.92564	0.00268555	0.114891
AHSP	cg05772125	TSS200	Open Sea	43.7 ± 4.7	49 ± 4.6	5.27254	0.00418091	0.114891
AIF1	cg18113826	Body	N Shelf	75.6 ± 5.3	68.2 ± 7.3	-7.40634	0.00167847	0.114891
AIF1	cg19563932	Body;1stExon;Body	N Shelf	66.1 ± 6.8	58.8 ± 7.3	-7.27134	0.00268555	0.114891
AIF1	cg01674119	TSS1500;5'UTR;Body	Open Sea	50 ± 4.7	46.2 ± 4.8	-3.85666	0.00100708	0.114891
AIFM3	cg12360084	5'UTR;TSS200	S Shore	49.2 ± 4	52.5 ± 3.5	3.23886	0.00335693	0.114891
AIG1	cg08824384	Body	Open Sea	19.5 ± 5.9	28.7 ± 8.4	9.17552	0.00131226	0.114891
AIM2	cg17515347	TSS1500	Open Sea	79.5 ± 3	76.6 ± 3.3	-2.98258	0.00213623	0.114891
AIP	cg21052656	TSS1500	N Shore	48.3 ± 4.9	43.9 ± 5.8	-4.33063	0.00418091	0.114891
AIRE	cg16717549	TSS200	Island	50.5 ± 6.1	55.5 ± 6.3	4.9951	0.00167847	0.114891
AIRE	cg08089567	1stExon	Island	26.2 ± 4.5	31.5 ± 6.1	5.25397	0.00418091	0.114891
AIRE	cg12843033	Body	Island	43.8 ± 4.6	49.1 ± 5.1	5.36772	0.00213623	0.114891
AIRE	cg18689454	TSS200	Island	45.8 ± 6.8	51.7 ± 8.4	5.81622	0.00167847	0.114891
AIRE	cg20588285	Body	S Shore	36.2 ± 5.6	42.7 ± 6.2	6.48792	0.00268555	0.114891
AJAP1	cg12065138	Body	N Shore	24.4 ± 4.9	22 ± 4	-2.46308	0.00131226	0.114891
AK2	cg11254053	Body	Open Sea	78.7 ± 4.5	70.4 ± 9.9	-8.28842	0.00418091	0.114891
AK5	cg10386431	Body	Open Sea	82.8 ± 2.6	79.2 ± 4.3	-3.63336	0.00418091	0.114891
AK5	cg15505642	Body	Open Sea	75.9 ± 2.8	77.6 ± 3.2	1.74569	0.00268555	0.114891
AK5	cg21785245	Body	Open Sea	75.9 ± 1.8	78.7 ± 2.6	2.84088	0.00213623	0.114891
AKAP1	cg10972821	5'UTR	Island	9.1 ± 1.4	8.2 ± 1	-0.972132	0.000579834	0.114891
AKAP11	cg21800400	TSS1500	N Shore	14 ± 2.9	17.4 ± 4.1	3.47066	0.00335693	0.114891
AKAP11	cg23261171	5'UTR	S Shore	52.5 ± 4.7	57.5 ± 3.6	4.95825	0.000427246	0.114891
AKAP11	cg03439687	3'UTR	Open Sea	56.6 ± 6.4	62.4 ± 4	5.82937	0.00131226	0.114891
AKAP12	cg13500720	3'UTR	Open Sea	75.3 ± 4.5	69.8 ± 7.2	-5.56967	0.00167847	0.114891
AKAP12	cg24121503	Body	S Shelf	63 ± 6	58.4 ± 6.3	-4.59524	0.00100708	0.114891
AKAP12	cg20068535	TSS200	Island	13.8 ± 1.8	15.8 ± 2.2	2.07702	0.000152588	0.114891
AKAP12	cg20407861	Body	Open Sea	55.3 ± 4.3	59.8 ± 3.8	4.4803	0.00335693	0.114891
AKAP13	cg09874482	Body	Open Sea	74.8 ± 5.3	68.2 ± 6.9	-6.55942	0.00418091	0.114891
AKAP13	cg10389371	5'UTR	Open Sea	74.7 ± 3.8	77.2 ± 2.6	2.52453	0.00335693	0.114891
AKAP13	cg20773751	Body;5'UTR	Open Sea	59.5 ± 4.8	63.5 ± 4.6	4.02671	0.00335693	0.114891
AKAP14	cg15664701	5'UTR	Open Sea	38.6 ± 5	42.5 ± 4.5	3.93638	0.00268555	0.114891
AKAP2	cg21171115	Body;5'UTR	Open Sea	41.9 ± 7.5	49 ± 5.4	7.06536	0.00268555	0.114891
AKAP7	cg05915981	1stExon;5'UTR;Body	Open Sea	18.5 ± 3.3	16.8 ± 3.6	-1.62794	0.000427246	0.114891
AKAP8	cg22765626	Body	N Shore	27.8 ± 5.4	33.5 ± 5	5.71063	0.00418091	0.114891
AKAP8	cg03654623	Body	N Shore	23.8 ± 4.7	29.6 ± 4.7	5.78612	0.00335693	0.114891
AKAP8L	cg20222376	TSS1500	S Shore	13.4 ± 2	14.9 ± 2.2	1.53657	0.00335693	0.114891
AKNAD1	cg03884543	Body	Open Sea	53 ± 4.4	57.4 ± 4.4	4.4185	0.00213623	0.114891
AKNAD1	cg16315020	Body	Open Sea	21.2 ± 5.8	28.7 ± 6.8	7.47491	0.00167847	0.114891
AKR1B1	cg00174851	Body	N Shore	35.5 ± 4.2	38.8 ± 3.9	3.27311	0.00167847	0.114891
AKR1B10	cg12001930	TSS200	Open Sea	39.9 ± 5.2	47.2 ± 5.3	7.34759	0.00213623	0.114891
AKT1	cg14274357	Body	Island	90.8 ± 3	88.4 ± 3.6	-2.42003	0.000152588	0.114891
AKT2	cg15701203	3'UTR	Open Sea	76.1 ± 3.3	78.4 ± 2.8	2.28537	0.00418091	0.114891
AKT2	cg14309246	TSS1500	S Shore	50.4 ± 4.4	55.5 ± 3.8	5.07696	0.00131226	0.114891
AKTIP	cg02965178	TSS1500	S Shore	34.1 ± 5.4	37.9 ± 3.6	3.83443	0.00335693	0.114891
ALCAM	cg24685239	Body	Open Sea	57.7 ± 5.9	64.6 ± 4.9	6.89554	0.00167847	0.114891
ALDH16A1	cg13701510	Body	S Shelf	63 ± 4.9	66.5 ± 3.3	3.55079	0.00335693	0.114891
ALDH1A3	cg16086130	TSS1500	Island	31.7 ± 4.2	26.4 ± 3.6	-5.32149	0.00418091	0.114891
ALDH1A3	cg11542394	TSS1500	N Shore	73 ± 4.2	68.2 ± 5.1	-4.8129	0.00167847	0.114891
ALDH1A3	cg26824516	TSS1500	Island	27.6 ± 3.4	24.1 ± 3.6	-3.49869	0.00418091	0.114891
ALDH1A3	cg12791065	TSS1500	Island	45.2 ± 4.5	41.8 ± 4.3	-3.47465	0.00335693	0.114891
ALDH1L1	cg20988073	TSS1500	S Shore	27.8 ± 4.4	31 ± 3.7	3.12433	0.00418091	0.114891
ALDH3A1	cg14377703	Body	N Shore	18.3 ± 2.8	16.7 ± 2.7	-1.59234	0.00268555	0.114891
ALDH3A1	cg10791966	Body	N Shelf	75.6 ± 2.8	76.9 ± 2	1.2617	0.00335693	0.114891
ALDH3A1	cg25145360	TSS200	S Shelf	46.6 ± 5.5	50.3 ± 3.6	3.70855	0.00418091	0.114891
ALDH3A1	cg11475454	1stExon;5'UTR;TSS200	S Shore	45.4 ± 4.2	49.6 ± 3.7	4.13569	0.00335693	0.114891
ALDH3A2	cg02632015	TSS1500	Island	7.4 ± 0.7	6.9 ± 0.6	-0.551572	0.00418091	0.114891
ALDH3B1	cg18229767	TSS1500;5'UTR	Open Sea	59.1 ± 5.5	53.1 ± 5.5	-6.07625	0.00100708	0.114891
ALDH3B1	cg13267195	TSS1500;5'UTR	Open Sea	65.2 ± 6.7	59.6 ± 7	-5.6107	0.00268555	0.114891
ALDH3B2	cg11468085	5'UTR	S Shelf	40.4 ± 2.6	42.9 ± 2.6	2.46584	0.00167847	0.114891
ALDH4A1	cg26933869	TSS1500;Body	Open Sea	71.6 ± 4.7	64.4 ± 8.3	-7.23158	0.00268555	0.114891
ALDH9A1	cg12799677	3'UTR	Open Sea	73 ± 3.5	76.8 ± 3.5	3.87016	0.00167847	0.114891
ALDOA	cg06400255	TSS1500	N Shore	64.4 ± 2.1	68.9 ± 3.2	4.53199	0.00131226	0.114891
ALDOB	cg13585586	TSS1500	Open Sea	67.2 ± 3.7	71.5 ± 2.9	4.29549	0.000427246	0.114891
ALG12	cg18131530	TSS200	Island	7.3 ± 1.2	6.5 ± 1	-0.736455	0.000213623	0.114891
ALG1L2	cg13799772	TSS200	Open Sea	55.8 ± 4.8	51.8 ± 4.8	-4.04337	0.00213623	0.114891
ALK	cg14840351	Body	Open Sea	33.5 ± 3	29.5 ± 4	-3.93048	0.00418091	0.114891
ALK	cg26427896	Body	Open Sea	61 ± 5.2	66.4 ± 4.2	5.39277	0.00268555	0.114891
ALK	cg17589866	Body	Open Sea	48.3 ± 4.7	55.4 ± 5.6	7.12135	0.00268555	0.114891
ALKBH2	cg05509800	TSS1500	S Shore	11.4 ± 0.8	13 ± 1.1	1.58093	0.000762939	0.114891
ALKBH3	cg26579032	TSS1500	N Shore	5.7 ± 0.8	6.4 ± 0.8	0.675386	0.00268555	0.114891
ALKBH4	cg19743721	Body	S Shelf	72.6 ± 3.3	70.4 ± 3.2	-2.23447	0.00100708	0.114891
ALKBH7	cg05968233	TSS200	N Shore	26.5 ± 5.9	32.5 ± 5	5.933	0.00167847	0.114891
ALLC	cg19052272	TSS1500	Open Sea	79.1 ± 5.7	76.1 ± 7.8	-3.04723	0.00418091	0.114891
ALLC	cg06156640	TSS1500	Open Sea	52.9 ± 3.2	56.7 ± 4.8	3.76458	0.00418091	0.114891
ALMS1P	cg18280962	TSS200	Open Sea	79.2 ± 3.9	73.8 ± 5.7	-5.3647	0.00167847	0.114891
ALOX12	cg05657792	Body	Island	38 ± 4.5	40.5 ± 4.2	2.49442	0.000762939	0.114891
ALOX12	cg08946332	Body	Island	63.1 ± 4.3	66.1 ± 2.8	2.95048	0.00418091	0.114891
ALOX12P2	cg18007837	Body	Island	28.4 ± 6.9	34.5 ± 3.9	6.12168	0.00418091	0.114891
ALOX15B	cg02216481	TSS1500	Open Sea	60 ± 3.3	58.1 ± 2.9	-1.96137	0.00213623	0.114891
ALOX5	cg23054840	Body	N Shelf	53.4 ± 4.5	49.4 ± 5.3	-4.03709	0.00167847	0.114891
ALOX5	cg26291600	Body	S Shore	41.8 ± 7.5	50.3 ± 6.5	8.54302	0.00268555	0.114891
ALOX5AP	cg20103124	TSS200	Open Sea	36.4 ± 3.8	33.4 ± 3	-2.99069	0.000762939	0.114891
ALOX5AP	cg13986860	3'UTR	Open Sea	82.8 ± 1.5	85 ± 1.3	2.21571	0.000152588	0.114891
ALOX5AP	cg13306478	Body	Open Sea	58.7 ± 6	63.7 ± 4.6	4.97464	0.00335693	0.114891
ALPK3	cg13061976	TSS1500	N Shore	77.4 ± 3.6	71.6 ± 6.4	-5.82144	0.00131226	0.114891
ALPL	cg07142010	Body	Open Sea	14.6 ± 2.2	16.3 ± 2.1	1.61672	0.00335693	0.114891
ALPL	cg10487998	5'UTR	S Shelf	43.5 ± 4.5	45.8 ± 3.6	2.26389	0.00335693	0.114891
ALPL	cg24307341	3'UTR	Open Sea	49.4 ± 4.3	52.7 ± 3.4	3.35564	0.00335693	0.114891
ALS2CL	cg15602512	5'UTR	N Shore	38.5 ± 5	35.2 ± 4.8	-3.27728	0.00213623	0.114891
ALS2CR11	cg16091995	TSS1500	S Shore	46.4 ± 4.4	49.2 ± 3.6	2.81968	0.00268555	0.114891
ALX1	cg03781931	TSS1500	N Shore	35.2 ± 4.2	30.9 ± 3.5	-4.28715	0.00268555	0.114891
ALX3	cg19092096	Body	Island	38.9 ± 4.8	35.8 ± 4.7	-3.15089	0.00335693	0.114891
ALX3	cg01572884	Body	Island	61.4 ± 3.2	58.4 ± 3.8	-3.03495	0.00268555	0.114891
ALX3	cg23871640	Body	Island	24.1 ± 4.2	21.4 ± 3.8	-2.66291	0.00418091	0.114891
ALX4	cg00221654	TSS1500	S Shore	33.8 ± 2.6	31 ± 3	-2.77909	0.00418091	0.114891
ALX4	cg15786900	TSS1500	S Shore	36.4 ± 3.1	33.7 ± 3.1	-2.69869	0.00167847	0.114891
ALX4	cg07696033	Body	Island	14.5 ± 1.5	12.6 ± 2.1	-1.89179	0.00268555	0.114891
ALX4	cg04988423	1stExon	Island	9.1 ± 1.1	9.9 ± 1.4	0.770829	0.00418091	0.114891
ALX4	cg19495444	Body	Open Sea	52.9 ± 5.7	58.4 ± 5.1	5.43603	0.00335693	0.114891
AMACR	cg18397975	Body;3'UTR;Body	Open Sea	68 ± 3.6	64.7 ± 4.6	-3.35854	0.00213623	0.114891
AMDHD1	cg25229172	TSS1500;5'UTR	N Shore	36.3 ± 7.8	32.5 ± 7.2	-3.75469	0.00418091	0.114891
AMDHD2	cg26516710	TSS1500;3'UTR	Island	51.9 ± 6.1	59.4 ± 6.2	7.55534	0.00167847	0.114891
AMFR	cg05053220	Body	N Shore	61.9 ± 4.3	65.2 ± 3	3.30966	0.00268555	0.114891
AMFR	cg02691360	3'UTR	N Shore	36.7 ± 4.9	40.6 ± 3.9	3.81085	0.00131226	0.114891
AMICA1	cg07376232	Body;TSS1500	Open Sea	62 ± 5.2	55.1 ± 7.8	-6.94993	0.00167847	0.114891
AMICA1	cg17983957	1stExon;5'UTR;Body	Open Sea	82.1 ± 3.5	77.9 ± 4.6	-4.16864	0.00335693	0.114891
AMICA1	cg14190451	1stExon;5'UTR;Body	Open Sea	82.5 ± 3.1	79 ± 3.8	-3.43078	0.00268555	0.114891
AMIGO3	cg08166588	TSS1500;Body	S Shore	32.3 ± 4.7	38.2 ± 5.6	5.87342	0.00213623	0.114891
AMMECR1	cg07780544	5'UTR;TSS200	Open Sea	26.2 ± 4.3	29.9 ± 2.9	3.71606	0.00268555	0.114891
AMN1	cg08198187	TSS1500	S Shore	72.5 ± 4.3	67.7 ± 5.8	-4.8392	0.00100708	0.114891
AMOTL1	cg05130679	Body	S Shore	16.5 ± 2.7	20.8 ± 3.5	4.29476	0.000427246	0.114891
AMOTL1	cg20735050	Body	Open Sea	53.3 ± 5.6	58.6 ± 4.3	5.32664	0.00268555	0.114891
AMPD1	cg05499890	TSS200	Open Sea	75.1 ± 2.8	77.9 ± 2	2.71646	0.00268555	0.114891
AMPD2	cg20253872	Body;TSS1500	S Shelf	62.5 ± 4.6	57.5 ± 6.1	-4.93847	0.00335693	0.114891
AMPD2	cg27565899	Body;TSS1500	S Shelf	66.3 ± 3.3	62.4 ± 4.2	-3.88859	0.00335693	0.114891
AMPD3	cg18010131	TSS200;TSS1500;Body	S Shelf	77.9 ± 4.1	71.8 ± 7.1	-6.15112	0.00418091	0.114891
AMPD3	cg19132462	TSS200;TSS1500;Body	S Shelf	61.1 ± 4.3	55.5 ± 6.6	-5.63395	0.00268555	0.114891
AMPD3	cg24435741	TSS1500	N Shore	77.1 ± 3.3	71.8 ± 6.2	-5.28313	0.00335693	0.114891
AMPD3	cg12318400	TSS200	Island	3.4 ± 0.4	2.9 ± 0.5	-0.490804	0.00213623	0.114891
AMPH	cg07821629	Body	Island	7.5 ± 1.1	8.3 ± 0.8	0.70942	0.00418091	0.114891
AMPH	cg14085012	Body	Open Sea	84.9 ± 1.7	86.3 ± 1.2	1.32578	0.00418091	0.114891
AMT	cg05924489	Body;5'UTR;1stExon;3'UTR	Open Sea	52.1 ± 3.6	47.8 ± 3.8	-4.23279	0.00335693	0.114891
AMT	cg21926782	Body;5'UTR;1stExon;3'UTR	Open Sea	62.5 ± 5.2	58.9 ± 5.3	-3.59595	0.00418091	0.114891
AMT	cg15246085	TSS200;3'UTR	Open Sea	52.1 ± 4.8	48.8 ± 4.5	-3.21868	0.00418091	0.114891
AMY2B	cg22036057	5'UTR;1stExon;3'UTR	Open Sea	66.7 ± 2.6	68.9 ± 2.3	2.25417	0.00213623	0.114891
AMZ1	cg14895775	5'UTR	N Shore	45.5 ± 4.9	41.7 ± 5.2	-3.8777	0.00167847	0.114891
AMZ1	cg00881207	5'UTR	S Shore	39.8 ± 3.5	36.7 ± 4.3	-3.09703	0.00213623	0.114891
ANAPC10	cg01400750	Body	Open Sea	86.4 ± 3.5	77.8 ± 9.5	-8.61007	0.00418091	0.114891
ANGPT1	cg18031596	TSS200	Open Sea	36.5 ± 4.5	32.6 ± 3.6	-3.90295	0.00167847	0.114891
ANGPT2	cg03459920	Body	Open Sea	77.8 ± 5.9	81 ± 5.2	3.2407	0.00335693	0.114891
ANGPT2	cg25350011	Body	Open Sea	28 ± 4.8	31.9 ± 5.5	3.87253	0.00268555	0.114891
ANGPT2; MCPH1	cg21193744	Body	Open Sea	59.3 ± 5.9	65.7 ± 6.3	6.4265	0.000305176	0.114891
ANGPT4	cg03639897	TSS1500	Open Sea	54.7 ± 4.7	60.1 ± 4.7	5.37855	0.00335693	0.114891
ANGPTL2	cg13508369	5'UTR;Body	Open Sea	42.5 ± 5.3	48.3 ± 3.7	5.83188	0.00100708	0.114891
ANGPTL2	cg14281592	5'UTR;Body	Open Sea	32 ± 5.1	38.1 ± 4.7	6.08149	0.00335693	0.114891
ANGPTL4	cg06620911	5'UTR;1stExon	Island	7.9 ± 0.6	8.6 ± 0.8	0.785644	0.00131226	0.114891
ANGPTL5	cg06724402	5'UTR	N Shelf	39.2 ± 6.6	47.8 ± 5.7	8.56912	0.00268555	0.114891
ANK1	cg08194989	TSS200;Body	Island	44.6 ± 4.5	40.7 ± 3.9	-3.85957	0.00418091	0.114891
ANK1	cg12180191	Body	S Shore	50.8 ± 4.7	47.7 ± 5.6	-3.13773	0.00335693	0.114891
ANK1	cg07533533	Body	Island	8.7 ± 2.6	7.6 ± 2.4	-1.0389	0.00167847	0.114891
ANK1	cg17256609	Body	Open Sea	78.5 ± 2.4	80.3 ± 2.2	1.76754	0.000762939	0.114891
ANK1	cg21342785	Body	Open Sea	68 ± 3.6	70.9 ± 3.6	2.91242	0.00335693	0.114891
ANK1	cg08521995	Body	S Shelf	51.5 ± 4.8	55.9 ± 3.9	4.38339	0.00418091	0.114891
ANK1	cg20468415	Body	Open Sea	41.8 ± 4.5	47.3 ± 3.8	5.58	0.00100708	0.114891
ANK2	cg08448479	Body	Open Sea	45.5 ± 7.1	53.5 ± 6	8.00891	0.00213623	0.114891
ANK3	cg26110900	Body	Open Sea	57 ± 3.4	61.6 ± 4.3	4.58856	0.00335693	0.114891
ANK3	cg00294550	Body	Open Sea	37 ± 6	46.3 ± 7.6	9.2861	0.00335693	0.114891
ANKAR	cg06479433	Body	Open Sea	88.9 ± 1.7	85.8 ± 3.8	-3.13287	0.00167847	0.114891
ANKFN1	cg11871064	1stExon	Open Sea	74 ± 3	77.2 ± 2.8	3.23837	0.000427246	0.114891
ANKFY1	cg13468144	Body	Open Sea	88.5 ± 4.6	80.1 ± 9.3	-8.35529	0.00167847	0.114891
ANKFY1	cg19557110	Body	Open Sea	88 ± 2.7	84.9 ± 4	-3.12773	0.00213623	0.114891
ANKFY1	cg15477040	Body	N Shore	68.6 ± 4.6	71.4 ± 3.8	2.83153	0.00418091	0.114891
ANKH	cg14843632	Body	N Shore	26.9 ± 5.3	29.2 ± 5.7	2.29295	0.00268555	0.114891
ANKIB1	cg10095247	5'UTR	Open Sea	82.4 ± 2.7	79.2 ± 4.9	-3.24908	0.00418091	0.114891
ANKIB1	cg15304674	5'UTR	Open Sea	48 ± 3.8	52.3 ± 3.7	4.30015	0.00213623	0.114891
ANKLE1	cg03745160	Body	S Shore	53.2 ± 2.8	58.8 ± 5	5.51856	0.00335693	0.114891
ANKMY1	cg07592361	5'UTR	Island	24.6 ± 5.1	28.2 ± 5.1	3.56329	0.00335693	0.114891
ANKRD11	cg06039074	5'UTR	S Shelf	64.2 ± 5.9	57.3 ± 7.6	-6.89017	0.00213623	0.114891
ANKRD11	cg06669446	5'UTR	Open Sea	68.7 ± 3.7	63.1 ± 5.6	-5.64309	0.000579834	0.114891
ANKRD11	cg08527124	Body	Open Sea	36.8 ± 5.4	31.3 ± 4.1	-5.45739	0.000579834	0.114891
ANKRD11	cg05493336	5'UTR	Open Sea	58.8 ± 3	55.7 ± 4.2	-3.02365	0.00335693	0.114891
ANKRD11	cg06159562	5'UTR	Open Sea	82.4 ± 3.5	79.4 ± 3.9	-2.97889	0.00268555	0.114891
ANKRD11	cg05356511	Body	S Shelf	85.5 ± 2.6	83.2 ± 3	-2.20806	0.00335693	0.114891
ANKRD11	cg26747517	Body	N Shore	84.7 ± 1.8	83.2 ± 1.4	-1.46582	0.000579834	0.114891
ANKRD11	cg02089452	5'UTR	Island	93.5 ± 0.9	92.1 ± 1.6	-1.36419	0.00335693	0.114891
ANKRD11	cg01198359	Body	S Shelf	76.4 ± 2.4	75.2 ± 2.6	-1.22062	0.00268555	0.114891
ANKRD11	cg02192318	5'UTR	Island	88.7 ± 1.6	87.5 ± 0.9	-1.17484	0.00335693	0.114891
ANKRD11	cg02744123	TSS1500	Island	3.9 ± 0.4	4.4 ± 0.4	0.518025	0.00131226	0.114891
ANKRD11	cg01387849	Body	N Shore	88.5 ± 1.7	90 ± 1.2	1.45941	0.00131226	0.114891
ANKRD11	cg07511934	5'UTR	Open Sea	19.3 ± 4.8	20.9 ± 3.7	1.59315	0.00418091	0.114891
ANKRD11	cg07708487	5'UTR	Open Sea	32.8 ± 5.5	36.3 ± 5.4	3.4894	0.00335693	0.114891
ANKRD11	cg08583277	5'UTR	S Shore	56.1 ± 5.1	61.6 ± 5.8	5.55456	0.00131226	0.114891
ANKRD11	cg09033641	5'UTR	N Shore	52.9 ± 4.6	58.5 ± 4.5	5.56755	0.00167847	0.114891
ANKRD13B	cg04891961	Body	Island	59.1 ± 4.4	56.1 ± 3.7	-3.00411	0.00268555	0.114891
ANKRD13B	cg20649847	Body	Open Sea	96.3 ± 0.5	95.8 ± 0.4	-0.448046	0.00213623	0.114891
ANKRD13D	cg11921958	Body	N Shelf	59 ± 4.1	55.1 ± 3.6	-3.92015	0.000579834	0.114891
ANKRD17	cg15570035	Body	Open Sea	83.3 ± 3.8	78.2 ± 6.2	-5.10527	0.00268555	0.114891
ANKRD22	cg02538681	TSS200	Open Sea	72.1 ± 5.5	66.2 ± 6.5	-5.95263	0.00131226	0.114891
ANKRD22	cg03249630	TSS200	Open Sea	65 ± 4.6	59.1 ± 7.5	-5.88685	0.00167847	0.114891
ANKRD23	cg07490070	Body	Island	39.5 ± 5.8	34.8 ± 6.6	-4.63474	0.00268555	0.114891
ANKRD29	cg04164415	Body	Island	20.1 ± 5.3	17.4 ± 4.6	-2.75799	0.00167847	0.114891
ANKRD31	cg22945473	Body	Open Sea	41.1 ± 4.1	38.4 ± 3.7	-2.76218	0.00268555	0.114891
ANKRD33B	cg24894783	Body	Open Sea	77.4 ± 3.9	72.4 ± 6.2	-5.02349	0.00418091	0.114891
ANKRD33B	cg22459204	Body	S Shore	36.7 ± 4.7	32.4 ± 5.3	-4.27941	0.00167847	0.114891
ANKRD33B	cg16264214	Body	Open Sea	95.5 ± 0.9	94.1 ± 1.7	-1.36764	0.00418091	0.114891
ANKRD33B	cg06926314	3'UTR	Island	61.9 ± 5.1	65.7 ± 3.3	3.80151	0.00418091	0.114891
ANKRD36BL1	cg11400325	Body	Open Sea	74.7 ± 6.4	70 ± 6.5	-4.68252	0.00100708	0.114891
ANKRD39	cg20091689	TSS1500	S Shore	27.3 ± 5	35.4 ± 7.7	8.06754	0.00213623	0.114891
ANKRD44	cg07065759	Body	Open Sea	75.1 ± 5.7	67.7 ± 9	-7.32968	0.00418091	0.114891
ANKRD44	cg13941760	TSS1500	Open Sea	39.7 ± 4.8	35.2 ± 5	-4.51138	0.00167847	0.114891
ANKRD45	cg22529184	TSS1500	S Shore	77.2 ± 3.1	79.1 ± 2.2	1.86295	0.00131226	0.114891
ANKRD46	cg16335643	5'UTR	N Shelf	81.4 ± 4.2	75.3 ± 6.4	-6.10451	0.00167847	0.114891
ANKRD46	cg25641145	TSS1500	S Shore	38.3 ± 3.5	42.3 ± 4	4.03778	0.00131226	0.114891
ANKRD46	cg16909914	5'UTR	Open Sea	42.1 ± 5	48.6 ± 5.9	6.43936	0.00268555	0.114891
ANKRD53	cg22050950	3'UTR	Open Sea	83.7 ± 2.9	76.7 ± 7	-6.95398	0.00167847	0.114891
ANKRD53	cg19490001	3'UTR;Body	Open Sea	41.7 ± 6.4	37.5 ± 7	-4.25438	0.00418091	0.114891
ANKRD53	cg24573743	3'UTR;Body	Open Sea	45.6 ± 5.4	41.5 ± 6.5	-4.18308	0.00100708	0.114891
ANKRD54	cg01508548	TSS1500	S Shore	71.5 ± 4.4	74.7 ± 4.2	3.17646	0.00335693	0.114891
ANKRD55	cg15667493	Body	Open Sea	68.2 ± 3.9	71.1 ± 2.6	2.91206	0.00335693	0.114891
ANKRD56	cg21917090	3'UTR;1stExon	N Shore	59.6 ± 4.4	63.1 ± 3.3	3.46313	0.00268555	0.114891
ANKRD57	cg22370326	1stExon	S Shore	37.5 ± 5.1	35.5 ± 4.3	-2.04742	0.00213623	0.114891
ANKRD7	cg13955432	1stExon;5'UTR	Open Sea	96.9 ± 0.3	97.2 ± 0.4	0.352966	0.00167847	0.114891
ANKS1A	cg23709535	Body	Open Sea	84.8 ± 3.2	78.9 ± 6.6	-5.9373	0.00167847	0.114891
ANKS1A	cg15206473	Body	Open Sea	39 ± 3.3	37 ± 3	-1.98438	0.00213623	0.114891
ANKS1A	cg18393173	TSS1500	N Shore	4 ± 0.5	4.5 ± 0.4	0.490869	0.00100708	0.114891
ANKS1A	cg26175649	Body	Open Sea	84.8 ± 2.1	86.4 ± 0.9	1.64923	0.00167847	0.114891
ANKS1B	cg26017988	Body	Open Sea	67.4 ± 5.2	71 ± 3.9	3.59548	0.00418091	0.114891
ANKS1B	cg03309328	Body	Open Sea	22.7 ± 3.7	26.5 ± 4.5	3.86015	0.00268555	0.114891
ANKS3	cg03497652	Body	Open Sea	73.5 ± 5.9	69.6 ± 5.4	-3.88928	0.00335693	0.114891
ANKS3	cg10294329	5'UTR	N Shelf	62.3 ± 4.7	66.1 ± 4.3	3.75673	0.00335693	0.114891
ANKS6	cg21182108	Body	Open Sea	46.4 ± 5.5	51.9 ± 3.6	5.5067	0.00268555	0.114891
ANO1	cg13455439	Body	Island	55.9 ± 6.1	52.4 ± 6	-3.53796	0.000305176	0.114891
ANO1	cg24891434	Body	Island	44.5 ± 6.4	41 ± 5.5	-3.46115	0.00268555	0.114891
ANO1	cg27422759	Body	Open Sea	82.6 ± 1.6	84.3 ± 1.1	1.72165	0.00131226	0.114891
ANO1	cg25723217	Body	Open Sea	69.1 ± 3.9	72.6 ± 3.9	3.45458	0.00335693	0.114891
ANO1	cg24365896	Body	Open Sea	61.8 ± 5.5	66 ± 5.8	4.169	0.00335693	0.114891
ANO2	cg21281007	Body	S Shelf	80.4 ± 2	77.4 ± 3	-3.00419	0.00167847	0.114891
ANO3	cg01832892	TSS200	Island	9.9 ± 1.1	9 ± 1	-0.874255	0.000579834	0.114891
ANO4	cg25027699	TSS1500	Open Sea	35.2 ± 4.5	42.6 ± 5.6	7.3906	0.00167847	0.114891
ANO6	cg25365421	Body;TSS1500	Open Sea	75.5 ± 2.8	78.3 ± 1.9	2.86777	0.00335693	0.114891
ANO6	cg17810878	Body	Open Sea	50 ± 4.1	55.4 ± 5.2	5.46692	0.00131226	0.114891
ANO6	cg12686055	Body	Open Sea	48 ± 6.1	54.1 ± 5	6.02531	0.00213623	0.114891
ANO6	cg00753548	Body	Open Sea	34 ± 6.7	43.9 ± 8.4	9.85971	0.00213623	0.114891
ANO6	cg10892950	Body	Open Sea	22.1 ± 5.6	32.2 ± 9.6	10.1739	0.00335693	0.114891
ANO7	cg24678502	Body	N Shore	67.2 ± 4.4	60.7 ± 5	-6.41422	0.000305176	0.114891
ANO7	cg07901199	Body	Island	81.4 ± 3	77.3 ± 3.7	-4.13733	0.000305176	0.114891
ANO7	cg09520857	Body	Island	97 ± 1	94.5 ± 2.6	-2.46959	0.00335693	0.114891
ANO7	cg23522981	Body	N Shore	63 ± 4.1	66.4 ± 2.8	3.38009	0.00335693	0.114891
ANO7	cg13886799	5'UTR;1stExon	Open Sea	34 ± 5.3	41.4 ± 5.7	7.39856	0.00335693	0.114891
ANO8	cg24192660	Body	Island	61.9 ± 4.1	57 ± 4.5	-4.9336	0.00268555	0.114891
ANO9	cg18889092	TSS1500	Open Sea	50.3 ± 3.4	54 ± 3.8	3.78382	0.00213623	0.114891
ANO9	cg16362232	Body	N Shore	37.7 ± 6.1	44.5 ± 5.7	6.74798	0.00131226	0.114891
ANP32A	cg00209923	3'UTR	Open Sea	80.9 ± 3.2	77.6 ± 3.9	-3.29664	0.000579834	0.114891
ANP32A	cg06339606	TSS1500	S Shore	18.9 ± 2.6	17.5 ± 2.5	-1.43053	0.00418091	0.114891
ANPEP	cg23161492	5'UTR	N Shore	43.3 ± 5.3	41 ± 4.5	-2.37632	0.00100708	0.114891
ANPEP	cg05312779	3'UTR	Open Sea	73.2 ± 2.4	75 ± 2	1.76758	0.00213623	0.114891
ANTXR1	cg13358873	Body	Open Sea	79.1 ± 4.2	71.8 ± 8	-7.25964	0.00335693	0.114891
ANTXR1	cg11419304	Body	Open Sea	54.1 ± 4.2	57.7 ± 3	3.59096	0.00418091	0.114891
ANTXR2	cg14818154	Body	N Shore	61.5 ± 4.4	66.2 ± 3.1	4.61462	0.00335693	0.114891
ANTXRL	cg13340959	Body	Open Sea	43.7 ± 3.9	48.1 ± 3.5	4.47873	0.00268555	0.114891
ANUBL1	cg07104958	TSS1500	Island	33 ± 4.5	38.8 ± 4.5	5.78732	0.00268555	0.114891
ANXA11	cg23258615	5'UTR	N Shelf	37.6 ± 4.6	34.9 ± 3.8	-2.72742	0.00131226	0.114891
ANXA11	cg10664971	3'UTR	Open Sea	81.6 ± 2.2	83.1 ± 1.4	1.50883	0.00268555	0.114891
ANXA13	cg00283535	1stExon	Open Sea	62.3 ± 5.5	67.3 ± 4.9	4.9339	0.00418091	0.114891
ANXA2	cg13313836	5'UTR;Body	N Shelf	41.1 ± 5.6	48.1 ± 7.6	7.01907	0.00167847	0.114891
ANXA2	cg22365276	5'UTR;Body	N Shore	18.9 ± 5.1	27.7 ± 8.2	8.76501	0.00335693	0.114891
ANXA2	cg02072495	5'UTR;Body	N Shore	14 ± 4	22.8 ± 7.9	8.78683	0.00335693	0.114891
ANXA3	cg10366878	3'UTR	Open Sea	68.8 ± 4.5	66 ± 5	-2.88418	0.00100708	0.114891
ANXA4	cg08792812	Body	Open Sea	51.4 ± 5.3	57.5 ± 5	6.15014	0.00335693	0.114891
AOAH	cg00390511	Body	Open Sea	64.6 ± 4.8	61 ± 5.2	-3.68691	0.000579834	0.114891
AOC3	cg16066544	1stExon	Open Sea	44.7 ± 6.5	51.8 ± 6.1	7.18691	0.00268555	0.114891
AP1AR	cg05688026	TSS200	Island	6.5 ± 0.8	5.8 ± 1	-0.678908	0.00131226	0.114891
AP1B1	cg16977751	Body;TSS200	Open Sea	83.1 ± 2.9	81.5 ± 2.3	-1.55177	0.00213623	0.114891
AP1G1	cg27373657	TSS200	Island	2.3 ± 0.3	2.7 ± 0.4	0.384892	0.000762939	0.114891
AP1M2	cg23443853	Body	Island	24.8 ± 3.5	27.9 ± 3.3	3.11155	0.00167847	0.114891
AP2A2	cg06064525	Body	Open Sea	71.8 ± 5.9	63.5 ± 7.4	-8.35727	0.00335693	0.114891
AP2A2	cg16999994	Body	Open Sea	60.2 ± 27.2	56 ± 25.6	-4.2111	0.000213623	0.114891
AP2A2	cg05626073	Body	N Shelf	65.2 ± 3.8	61.8 ± 5.1	-3.39807	0.00167847	0.114891
AP2A2	cg04494197	3'UTR	S Shore	85.2 ± 2	83.5 ± 1.9	-1.74548	0.00335693	0.114891
AP2A2	cg25881851	Body	Open Sea	61.8 ± 4.1	66.3 ± 3.4	4.50986	0.00268555	0.114891
AP2B1	cg09345786	TSS1500	Open Sea	19.9 ± 3.1	18.1 ± 3.2	-1.80977	0.00268555	0.114891
AP2M1	cg17343451	Body	N Shelf	88.4 ± 2.9	83.8 ± 5.3	-4.62304	0.00418091	0.114891
AP2M1	cg24661752	TSS1500	N Shore	81 ± 3.1	83.5 ± 2	2.51244	0.00213623	0.114891
AP2M1	cg06676563	3'UTR	N Shore	55.1 ± 5.2	59.8 ± 4.1	4.68961	0.00335693	0.114891
AP2M1	cg16301768	5'UTR	S Shore	59 ± 6.4	64.6 ± 5	5.53216	0.00167847	0.114891
AP2M1	cg06192549	5'UTR	S Shore	45.9 ± 6	52.2 ± 5.4	6.28964	0.00418091	0.114891
AP3B1	cg08976646	Body	Open Sea	88.2 ± 2.2	85.6 ± 2.7	-2.6036	0.00268555	0.114891
AP3B2	cg10280223	TSS1500	Island	5.1 ± 1	4.3 ± 0.6	-0.848921	0.00131226	0.114891
AP3D1	cg17656426	Body	S Shore	82 ± 3.3	79.5 ± 2.9	-2.4702	0.00335693	0.114891
AP3M2	cg01632240	TSS1500	N Shore	74.3 ± 5.7	66.4 ± 8.6	-7.9353	0.00268555	0.114891
AP3S1	cg03637218	Body	Open Sea	84.7 ± 4.1	77.7 ± 6.7	-7.02235	0.000579834	0.114891
AP3S2	cg02349866	Body	Open Sea	55.6 ± 4.9	59.4 ± 5.1	3.83667	0.00335693	0.114891
APBA2	cg19847577	TSS200	Open Sea	60.4 ± 3.7	56.6 ± 4.4	-3.80625	0.00100708	0.114891
APBA2	cg22135269	5'UTR	Open Sea	64.5 ± 4.9	68.8 ± 3.6	4.2427	0.00100708	0.114891
APBA3	cg00860550	Body	S Shelf	87.8 ± 2.2	89.4 ± 1.3	1.61023	0.00418091	0.114891
APBB1	cg07552374	Body	Open Sea	60.4 ± 4.5	64.7 ± 3.4	4.37654	0.00335693	0.114891
APBB1IP	cg14704968	5'UTR	S Shelf	82.3 ± 2	84.2 ± 1.6	1.85748	0.00418091	0.114891
APBB1IP	cg23774717	Body	Island	47.1 ± 6.4	52.4 ± 4.5	5.27564	0.00268555	0.114891
APBB1IP	cg10331073	Body	Island	39.3 ± 7.4	47.5 ± 5.8	8.20101	0.00418091	0.114891
APBB2	cg06485940	Body;TSS200	S Shore	53.8 ± 4.5	48.4 ± 5.3	-5.38651	0.00100708	0.114891
APBB2	cg12455762	Body;5'UTR;1stExon	Island	57.6 ± 3.6	54 ± 3.6	-3.5899	0.00268555	0.114891
APBB2	cg09616640	TSS200	Island	9.6 ± 1.5	9 ± 1.4	-0.620994	0.00418091	0.114891
APBB2	cg26865481	5'UTR	Open Sea	68.6 ± 3.2	71.5 ± 2.8	2.8245	0.00418091	0.114891
APBB2	cg11404380	5'UTR	N Shore	18.4 ± 4.8	23.2 ± 4.6	4.76106	0.00335693	0.114891
APC	cg23497707	5'UTR	S Shelf	72.5 ± 2.8	69.9 ± 4.3	-2.61825	0.00335693	0.114891
APC	cg01240931	5'UTR	Open Sea	20.7 ± 3.9	24.1 ± 3.5	3.4776	0.00268555	0.114891
APEH	cg02174232	Body	Island	40 ± 5	36.2 ± 5	-3.79364	0.00213623	0.114891
APEX1	cg16205058	Body;TSS1500	S Shore	31.7 ± 5.4	28 ± 4.6	-3.66829	0.00335693	0.114891
APITD1	cg09578353	5'UTR;1stExon;TSS1500	Island	19.3 ± 2.4	21.8 ± 3.1	2.48029	0.00418091	0.114891
APLF	cg26569395	TSS200	Island	3.2 ± 0.3	3 ± 0.3	-0.21456	0.00335693	0.114891
APLP1	cg22694635	Body	N Shelf	71.2 ± 3.4	68.5 ± 3.5	-2.71565	0.00167847	0.114891
APLP2	cg27437304	Body	N Shore	59.8 ± 3.9	57.2 ± 3.3	-2.59993	0.00167847	0.114891
APLP2	cg20032056	Body	Open Sea	53.4 ± 5.6	60.2 ± 5.7	6.79938	0.00335693	0.114891
APOB48R	cg02042997	TSS200	N Shelf	46.8 ± 4.5	42.3 ± 5.5	-4.47547	0.00418091	0.114891
APOB48R	cg07337290	TSS1500	S Shore	39.6 ± 5.3	35.4 ± 5.7	-4.16097	0.00418091	0.114891
APOB48R	cg03300649	TSS1500	S Shore	74.9 ± 2.8	72.8 ± 2.8	-2.09262	0.00418091	0.114891
APOBEC3B	cg16045423	TSS1500	Open Sea	32.3 ± 5.4	36.1 ± 5.9	3.81457	0.00131226	0.114891
APOBEC3G	cg13256546	TSS1500	Open Sea	31.6 ± 3.9	34.5 ± 3.3	2.93895	0.000579834	0.114891
APOBEC4	cg16056272	Body;5'UTR	Open Sea	51 ± 6.7	56.4 ± 6.1	5.38761	0.00268555	0.114891
APOC2	cg25746394	5'UTR	Open Sea	63.6 ± 5	59.9 ± 4.8	-3.69667	0.00131226	0.114891
APOF	cg20255713	TSS1500	S Shelf	62.2 ± 4	66.4 ± 4	4.21552	0.00268555	0.114891
APOH	cg16481618	TSS200	Open Sea	63.7 ± 3.1	67.3 ± 2	3.56907	0.00268555	0.114891
APOL3	cg08390994	TSS1500	Open Sea	76.6 ± 3.7	70.6 ± 7	-5.99686	0.00213623	0.114891
APOL3	cg00965578	5'UTR;1stExon	Open Sea	57.7 ± 5.8	51.8 ± 6.7	-5.89608	0.00268555	0.114891
APOL3	cg15245051	TSS1500	Open Sea	65.6 ± 3.6	60.5 ± 5.7	-5.09652	0.00213623	0.114891
APOL3	cg23889684	5'UTR;Body;1stExon	Open Sea	11.7 ± 2	15 ± 3.4	3.29089	0.00167847	0.114891
APOL5	cg25036527	Body	Open Sea	66.2 ± 2.8	69.2 ± 2.1	2.9931	0.00418091	0.114891
APOL6	cg14690065	TSS200	Open Sea	21.7 ± 4.6	27.5 ± 4.2	5.79801	0.00100708	0.114891
APOL6	cg17347063	TSS1500	Open Sea	47.5 ± 9.2	53.9 ± 7.5	6.34749	0.00335693	0.114891
APOLD1	cg16747828	Body;TSS200	N Shore	52.6 ± 4.5	57.9 ± 4.3	5.26401	0.00335693	0.114891
APOM	cg11075148	Body	N Shelf	76.3 ± 2.8	78.2 ± 1.8	1.86925	0.00213623	0.114891
APOM	cg06241300	TSS1500	S Shelf	59.9 ± 5.5	64.9 ± 3.8	4.99575	0.00268555	0.114891
APOM	cg11619050	TSS1500	S Shelf	46.9 ± 6.6	54.2 ± 5.2	7.30144	0.00268555	0.114891
APP	cg14414154	Body	N Shelf	87.5 ± 5	78.4 ± 8.9	-9.09891	0.00213623	0.114891
APPL1	cg17216904	Body	Island	12.6 ± 3	14 ± 3	1.36517	0.000579834	0.114891
AQP1	cg12547531	Body	Open Sea	53.7 ± 4.2	57.4 ± 3.6	3.72046	0.00268555	0.114891
AQP12B	cg08049592	TSS1500	Open Sea	55 ± 4.3	52.1 ± 4.8	-2.86854	0.000305176	0.114891
AQP12B	cg20756702	Body	Open Sea	53.9 ± 4.1	57.2 ± 3	3.31335	0.00335693	0.114891
AQP2	cg07117012	3'UTR	Island	55.4 ± 3.7	52.5 ± 4.6	-2.89073	0.00268555	0.114891
AQP2	cg06144990	Body	N Shore	44.9 ± 3.8	42.7 ± 3.8	-2.21309	0.00167847	0.114891
AQP4	cg16617723	TSS1500;Body	S Shore	26.1 ± 4	24.6 ± 3.5	-1.49388	0.00418091	0.114891
AQP5	cg08266366	TSS1500	Island	6.1 ± 1.2	7.2 ± 1.7	1.10673	0.00335693	0.114891
AQP9	cg11098259	TSS200	Open Sea	67.8 ± 5.3	62 ± 6.8	-5.81288	0.00335693	0.114891
AQR	cg21215325	Body	Open Sea	67.1 ± 3.5	70.9 ± 3.8	3.82497	0.00131226	0.114891
AR	cg16679837	1stExon;5'UTR	Island	37.4 ± 4.4	39 ± 4.5	1.55229	0.00418091	0.114891
ARAP1	cg00242341	5'UTR	Open Sea	75.2 ± 4.2	69.4 ± 6.9	-5.84945	0.00418091	0.114891
ARAP1	cg09010791	5'UTR	Open Sea	80.6 ± 3.4	77 ± 4.2	-3.61363	0.00167847	0.114891
ARAP1	cg25466805	TSS1500	Island	32.3 ± 4.2	29.3 ± 3.2	-2.96001	0.000213623	0.114891
ARAP1	cg01589860	Body;TSS1500	N Shelf	32.8 ± 2.2	35.8 ± 3	3.02284	0.00131226	0.114891
ARAP2	cg13802354	Body	Open Sea	81.3 ± 2.4	79.6 ± 3	-1.72847	0.00167847	0.114891
ARF1	cg06779113	5'UTR	S Shelf	35 ± 5.3	39.7 ± 5.5	4.6951	0.00213623	0.114891
ARF4	cg25968247	Body	N Shore	40.9 ± 5.7	48.8 ± 6.2	7.87529	0.00131226	0.114891
ARF5	cg14938677	3'UTR	S Shelf	75.6 ± 4	68.8 ± 6.7	-6.84094	0.00131226	0.114891
ARFGAP3	cg26529516	TSS200	Island	5.9 ± 1	7.3 ± 1.1	1.44353	0.00268555	0.114891
ARFIP1	cg09689478	Body	Open Sea	67.5 ± 4.3	71.1 ± 3.8	3.56221	0.00418091	0.114891
ARG1	cg01699630	TSS1500	Open Sea	83.9 ± 3.9	76.8 ± 8.4	-7.16478	0.00418091	0.114891
ARHGAP10	cg24116965	Body	S Shore	56.9 ± 5	61.2 ± 4	4.27137	0.00418091	0.114891
ARHGAP12	cg25648639	5'UTR	Island	10.9 ± 2.3	9.8 ± 1.7	-1.12169	0.00418091	0.114891
ARHGAP12	cg03015672	5'UTR	N Shore	36.7 ± 6.9	44.3 ± 7.1	7.61063	0.00213623	0.114891
ARHGAP15	cg04351205	TSS1500	Open Sea	74.9 ± 5.7	67.5 ± 7.9	-7.34677	0.00213623	0.114891
ARHGAP15	cg23627134	TSS1500	Open Sea	60.5 ± 5.7	54.2 ± 6.4	-6.29882	0.00335693	0.114891
ARHGAP15	cg19867914	Body	Open Sea	73.8 ± 4.7	67.9 ± 8.1	-5.95877	0.00335693	0.114891
ARHGAP15	cg17592268	Body	Open Sea	61.6 ± 4.2	65.8 ± 4.2	4.19066	0.00131226	0.114891
ARHGAP15	cg07409629	Body	Open Sea	61.8 ± 5.1	67.2 ± 4.1	5.4229	0.00268555	0.114891
ARHGAP17	cg05583636	Body	Open Sea	64.4 ± 3.5	68.1 ± 3.1	3.75341	0.00167847	0.114891
ARHGAP17	cg05859441	Body	Open Sea	38 ± 6.1	46.2 ± 6.2	8.16554	0.00131226	0.114891
ARHGAP18	cg20760057	Body	Open Sea	52 ± 4.5	47.8 ± 5.5	-4.28758	0.00418091	0.114891
ARHGAP18	cg11179695	Body	Open Sea	72.8 ± 3.4	75.7 ± 3.2	2.88178	0.00335693	0.114891
ARHGAP18	cg12774946	Body	Open Sea	36.6 ± 7.6	42.6 ± 7	6.00713	0.00131226	0.114891
ARHGAP20	cg03475182	Body	N Shore	30.3 ± 3.7	26.2 ± 3.2	-4.16851	0.00100708	0.114891
ARHGAP22	cg21355487	Body	S Shore	52.8 ± 3.6	49.4 ± 4.6	-3.37996	0.00213623	0.114891
ARHGAP22	cg25728206	Body	S Shelf	68.4 ± 4.9	72.8 ± 3	4.42291	0.00131226	0.114891
ARHGAP24	cg02394698	Body	Open Sea	66.7 ± 5.3	60 ± 7.4	-6.75016	0.00268555	0.114891
ARHGAP24	cg14852227	Body;5'UTR	Open Sea	74.3 ± 7.9	77.4 ± 5.8	3.14345	0.00213623	0.114891
ARHGAP24	cg23841470	Body;5'UTR	Open Sea	61.1 ± 5.8	65.9 ± 4	4.82686	0.00335693	0.114891
ARHGAP24	cg05688618	Body;5'UTR;1stExon	Open Sea	29.8 ± 8.4	44 ± 12.2	14.2146	0.00131226	0.114891
ARHGAP25	cg15258980	TSS1500	Open Sea	76.8 ± 6.3	68.2 ± 8.8	-8.57496	0.00268555	0.114891
ARHGAP25	cg01407235	Body;TSS200	Open Sea	42.6 ± 5.2	37.6 ± 5.2	-4.99895	0.000762939	0.114891
ARHGAP25	cg08991742	5'UTR;Body;1stExon	Open Sea	36.1 ± 3.8	32.1 ± 4.3	-4.05003	0.00268555	0.114891
ARHGAP25	cg27278086	Body;TSS200	Open Sea	37.7 ± 5.1	33.8 ± 4.8	-3.89515	0.00418091	0.114891
ARHGAP25	cg12093662	Body;TSS200	Open Sea	35 ± 3.6	31.5 ± 3.1	-3.4485	0.00335693	0.114891
ARHGAP26	cg01288724	Body	Open Sea	36.9 ± 4.4	32.8 ± 4.8	-4.07237	0.00213623	0.114891
ARHGAP26	cg12307314	Body	Open Sea	44.7 ± 4.1	41.5 ± 4.2	-3.15344	0.00213623	0.114891
ARHGAP26	cg03615933	Body	Open Sea	82.4 ± 5.1	83.9 ± 4.3	1.49447	0.000579834	0.114891
ARHGAP26	cg23937633	Body	Open Sea	78.8 ± 1.9	80.5 ± 1.6	1.67379	0.00418091	0.114891
ARHGAP27	cg25246246	TSS200	N Shelf	67.3 ± 5.2	62.3 ± 6.3	-5.04199	0.00213623	0.114891
ARHGAP27	cg27060340	1stExon;5'UTR	N Shelf	47.1 ± 10.4	43.9 ± 9.4	-3.27374	0.00335693	0.114891
ARHGAP28	cg06165470	Body	Open Sea	70.2 ± 3.4	73.5 ± 3	3.29209	0.00213623	0.114891
ARHGAP6	cg04055739	Body	Island	76.9 ± 5.1	72 ± 6.8	-4.86939	0.000579834	0.114891
ARHGAP6	cg24401049	Body	Island	78 ± 3.7	74.4 ± 4.1	-3.65927	0.000762939	0.114891
ARHGAP6	cg03100992	Body	Island	74.9 ± 4	72.6 ± 3.2	-2.32981	0.00418091	0.114891
ARHGAP6	cg04223454	Body;TSS1500	Open Sea	46.1 ± 4.4	52 ± 3.8	5.96272	0.00335693	0.114891
ARHGAP6	cg03094405	Body;TSS1500	Open Sea	36.5 ± 4.9	43.1 ± 5	6.54812	0.00167847	0.114891
ARHGAP9	cg06015525	Body;TSS1500	S Shore	64.7 ± 3.9	60.2 ± 4.6	-4.51149	0.00418091	0.114891
ARHGAP9	cg08339023	TSS1500;TSS200	S Shelf	52.2 ± 5.3	47.8 ± 5.9	-4.38448	0.00418091	0.114891
ARHGDIA	cg14410799	5'UTR	Island	12.8 ± 1.7	11.6 ± 1.5	-1.15606	0.000762939	0.114891
ARHGEF1	cg07796002	Body	S Shelf	44 ± 2.9	41.1 ± 3.1	-2.89476	0.000427246	0.114891
ARHGEF10	cg14023009	Body	Open Sea	65.3 ± 5.6	56.2 ± 8.5	-9.07374	0.00167847	0.114891
ARHGEF10	cg24138325	Body	Open Sea	74.2 ± 7	65.7 ± 7.6	-8.5467	0.00131226	0.114891
ARHGEF10	cg19351604	Body	Open Sea	79.6 ± 4	73 ± 7	-6.62233	0.00335693	0.114891
ARHGEF10	cg07011029	Body	Open Sea	78.6 ± 3.6	72.3 ± 5.9	-6.37366	0.00100708	0.114891
ARHGEF10	cg22062741	Body	S Shelf	70.8 ± 4.3	65.4 ± 7.1	-5.40599	0.00213623	0.114891
ARHGEF10	cg11589287	Body	Open Sea	61.6 ± 4.1	57.9 ± 4.9	-3.75173	0.00213623	0.114891
ARHGEF10	cg14231959	Body	S Shelf	92.3 ± 1.9	89.7 ± 2.3	-2.56747	0.00418091	0.114891
ARHGEF10	cg26382251	Body	Open Sea	83.5 ± 2.3	81 ± 2.1	-2.43828	0.000427246	0.114891
ARHGEF10	cg11498228	Body	S Shore	58.6 ± 5.3	61.5 ± 3.5	2.95639	0.00167847	0.114891
ARHGEF10	cg00284386	5'UTR	Open Sea	65.8 ± 4.1	69 ± 2.6	3.26694	0.00213623	0.114891
ARHGEF10L	cg21908208	TSS1500	N Shore	8.4 ± 1.3	9.6 ± 1	1.20513	0.00335693	0.114891
ARHGEF10L	cg13299927	Body	N Shelf	78.8 ± 1.8	80.3 ± 1.7	1.42572	0.00213623	0.114891
ARHGEF10L	cg11742472	Body	Open Sea	62.7 ± 3.4	65.7 ± 3.4	2.94454	0.000762939	0.114891
ARHGEF11	cg12632832	Body	N Shore	52.8 ± 4.4	57.4 ± 5.2	4.62702	0.00335693	0.114891
ARHGEF11	cg01960096	Body	N Shelf	45.6 ± 4.8	50.6 ± 5	5.02304	0.00131226	0.114891
ARHGEF12	cg15892763	Body	Open Sea	79.7 ± 3.2	82.1 ± 1.8	2.38374	0.00268555	0.114891
ARHGEF12	cg09754341	Body	Open Sea	79.6 ± 3.1	82.8 ± 1.7	3.13788	0.000427246	0.114891
ARHGEF17	cg06640773	Body	Open Sea	64.5 ± 4.4	68.4 ± 2.8	3.87956	0.00131226	0.114891
ARHGEF18	cg11460558	TSS1500	N Shore	66 ± 3	68.4 ± 3.4	2.40542	0.00131226	0.114891
ARHGEF19	cg06647782	TSS1500	Open Sea	44.4 ± 4.8	50.6 ± 5.4	6.12522	0.000305176	0.114891
ARHGEF3	cg12835118	Body	Open Sea	47.1 ± 3.9	41.4 ± 4.7	-5.65728	0.00213623	0.114891
ARHGEF3	cg04389058	Body	Open Sea	39.3 ± 4.3	44 ± 3.6	4.69241	0.000579834	0.114891
ARHGEF3	cg05400732	Body	Open Sea	51.7 ± 6.3	58.9 ± 5.4	7.21804	0.00213623	0.114891
ARHGEF4	cg26382586	Body	Island	36.8 ± 6.1	33.9 ± 5.7	-2.90156	3.05176e-05	0.114891
ARHGEF5L	cg26983326	TSS1500	S Shore	40.8 ± 5.7	43.5 ± 4.2	2.77193	0.00268555	0.114891
ARHGEF7	cg03211447	Body	N Shore	85.9 ± 2.1	87.4 ± 1.9	1.51659	0.00167847	0.114891
ARHGEF7	cg15436505	Body	Open Sea	77.6 ± 3.2	80.4 ± 2.6	2.79944	0.00418091	0.114891
ARID1B	cg02150218	Body	N Shore	52.8 ± 4.7	47.4 ± 4.8	-5.41748	0.00167847	0.114891
ARID1B	cg06012428	Body	Open Sea	74.8 ± 4.2	70.6 ± 4.5	-4.17574	0.000762939	0.114891
ARID1B	cg17128184	Body	Open Sea	85.1 ± 2.4	82.6 ± 3	-2.438	0.00100708	0.114891
ARID1B	cg23603995	Body	Open Sea	45.4 ± 16.7	48 ± 17.9	2.61988	0.00131226	0.114891
ARID2	cg23192604	Body	Open Sea	80.4 ± 2.9	77.4 ± 3.6	-2.98925	0.00335693	0.114891
ARID3A	cg23966363	Body	N Shore	78 ± 5.9	70.2 ± 9.2	-7.80704	0.00268555	0.114891
ARID3A	cg23048215	Body	Island	63.1 ± 4.1	56.3 ± 6.9	-6.85413	0.00418091	0.114891
ARID3A	cg26857315	Body	Island	43.7 ± 5.7	37.4 ± 5.6	-6.23469	0.00100708	0.114891
ARID4B	cg19314777	Body	Open Sea	56.7 ± 5.2	61.4 ± 3.8	4.7457	0.00418091	0.114891
ARID5A	cg16260241	Body	Island	60.8 ± 3.8	64.5 ± 3.5	3.64458	0.00335693	0.114891
ARID5B	cg12616691	Body	Open Sea	64.4 ± 4.8	69.5 ± 3.8	5.0431	0.00268555	0.114891
ARID5B	cg16389209	Body	Open Sea	28.6 ± 7.3	36.8 ± 7.5	8.24496	0.00418091	0.114891
ARID5B	cg20746552	Body	Open Sea	31.4 ± 7.9	40.2 ± 6.9	8.76761	0.00167847	0.114891
ARID5B	cg07520810	Body	Open Sea	22.6 ± 7.1	31.5 ± 7.9	8.92726	0.00213623	0.114891
ARID5B	cg16401465	Body	Open Sea	27.6 ± 7.1	36.6 ± 7.9	9.02494	0.00213623	0.114891
ARID5B	cg00928816	Body	Open Sea	35.1 ± 8.5	45 ± 7.6	9.89868	0.00213623	0.114891
ARID5B	cg14789659	Body	Open Sea	27.1 ± 8.7	39.6 ± 10	12.518	0.00213623	0.114891
ARL14	cg24147596	1stExon	Open Sea	73.6 ± 3.2	76.1 ± 2.7	2.44511	0.00268555	0.114891
ARL4D	cg19252218	Body	Island	63.1 ± 4.3	67.1 ± 2.9	4.01477	0.00418091	0.114891
ARL5A	cg02767470	Body	Open Sea	88.4 ± 1.5	86.5 ± 2.2	-1.97457	0.00335693	0.114891
ARL8A	cg08621778	3'UTR	Open Sea	60.9 ± 2.9	58.5 ± 2.1	-2.47428	0.00100708	0.114891
ARMC2	cg25127315	TSS1500	N Shore	23.2 ± 3.7	21.1 ± 3.1	-2.07797	0.000579834	0.114891
ARMC2	cg22909677	5'UTR	S Shelf	60.5 ± 3.8	63.4 ± 3.1	2.91207	0.00335693	0.114891
ARMC2	cg09154959	Body	Open Sea	51.2 ± 5.4	57.9 ± 5.8	6.67266	0.00167847	0.114891
ARMC4	cg23696593	Body	Open Sea	55.7 ± 5.2	61 ± 5.5	5.30088	0.00335693	0.114891
ARMC8	cg04554122	Body	Open Sea	66.4 ± 4.4	60.2 ± 6.8	-6.17656	0.00335693	0.114891
ARMC9	cg16227748	Body	Open Sea	59.3 ± 6.2	50.1 ± 7.2	-9.18062	0.00167847	0.114891
ARMC9	cg27168076	Body	Open Sea	55.2 ± 5.5	49.1 ± 6.6	-6.1593	0.00418091	0.114891
ARMC9	cg09604569	Body	Open Sea	66.3 ± 4.3	61.4 ± 5.8	-4.9111	0.00268555	0.114891
ARMCX1	cg25967516	TSS1500	N Shelf	39.3 ± 3.8	42.2 ± 2.8	2.86701	0.000762939	0.114891
ARNT2	cg01446731	Body	Open Sea	68.4 ± 3.2	71.7 ± 2.1	3.30269	0.000213623	0.114891
ARNT2	cg15647584	Body	Open Sea	63.3 ± 4.7	67.4 ± 3.8	4.13696	0.00418091	0.114891
ARNTL	cg13286116	5'UTR	S Shore	61.4 ± 5.5	56.3 ± 6.9	-5.05658	0.00418091	0.114891
ARPC4	cg27345946	Body;5'UTR;TSS1500	S Shore	45.5 ± 4.6	50.2 ± 4.6	4.68666	0.00131226	0.114891
ARPM1	cg14222479	1stExon;5'UTR	S Shore	27.6 ± 7.3	23.2 ± 6	-4.34676	0.00213623	0.114891
ARPM1	cg18664508	1stExon;5'UTR	Island	30.8 ± 6.6	26.9 ± 5.3	-3.92525	0.00131226	0.114891
ARPM1	cg15981995	1stExon;5'UTR	Island	14 ± 3.6	12 ± 2.7	-2.03325	0.00335693	0.114891
ARRB2	cg02286380	Body	Open Sea	88.2 ± 5.2	77.5 ± 8.8	-10.619	0.000579834	0.114891
ARRB2	cg13466002	Body	Open Sea	87.6 ± 4	78.8 ± 8.4	-8.79271	0.00268555	0.114891
ARRB2	cg07971820	Body	Open Sea	74.1 ± 3.1	68.8 ± 5.3	-5.3271	0.00213623	0.114891
ARRB2	cg03543600	Body	Island	12.5 ± 2.8	10.9 ± 2.4	-1.59964	0.000762939	0.114891
ARRDC1	cg14135809	Body	S Shelf	63.2 ± 5.3	56.7 ± 6.7	-6.44082	0.00167847	0.114891
ARRDC1	cg13741304	Body	S Shore	63.7 ± 5.2	60.6 ± 4.9	-3.09708	0.00167847	0.114891
ARRDC1	cg25384157	TSS1500	N Shore	27.2 ± 4.6	29.6 ± 3.4	2.47883	0.00418091	0.114891
ARRDC5	cg22898924	TSS1500	Open Sea	69.4 ± 5.4	63.9 ± 6.6	-5.5262	0.00268555	0.114891
ARSB	cg07379703	Body	N Shore	70.5 ± 4.5	64.3 ± 6.6	-6.22787	0.00213623	0.114891
ARSB	cg01026730	Body	Open Sea	86.5 ± 2.3	81.9 ± 5.4	-4.57657	0.00213623	0.114891
ARSB	cg10864794	Body	Open Sea	51.3 ± 4.9	54.6 ± 4.2	3.35627	0.00268555	0.114891
ARSB	cg27361227	Body	Open Sea	69.6 ± 4.8	73.5 ± 3.7	3.842	0.00335693	0.114891
ARSJ	cg06160171	TSS1500	S Shore	90.1 ± 1.4	88.4 ± 2.6	-1.65544	0.00268555	0.114891
ART1	cg11173076	TSS200	S Shelf	31.8 ± 3.8	37.1 ± 4.7	5.30272	0.00100708	0.114891
ART3	cg22252999	5'UTR	Open Sea	69.5 ± 2.9	64.5 ± 6.3	-4.95651	0.00418091	0.114891
ART4	cg00253681	TSS200	Open Sea	69.4 ± 3.4	72.5 ± 3.2	3.13397	0.00213623	0.114891
ART5	cg01094564	1stExon;5'UTR	Island	20.2 ± 4.2	22.6 ± 3.6	2.40001	0.00418091	0.114891
ARX	cg10709771	Body	S Shore	65.2 ± 3.2	61.4 ± 3.5	-3.81512	0.000152588	0.114891
AS3MT	cg15744005	Body	S Shore	21.7 ± 5.5	24.7 ± 5.5	3.0177	0.00418091	0.114891
ASAH1	cg23540819	Body	N Shore	73.8 ± 2.8	70 ± 3.7	-3.8181	0.000213623	0.114891
ASAH2	cg16792160	TSS1500	Open Sea	67.6 ± 3.4	70.5 ± 2.6	2.81664	0.00100708	0.114891
ASAH2B	cg12289553	5'UTR	S Shore	30.1 ± 4.5	34.7 ± 5.8	4.61492	0.000427246	0.114891
ASAM	cg15047774	TSS1500	S Shore	39.3 ± 3.7	36.8 ± 4.6	-2.48625	0.00418091	0.114891
ASAM	cg26894079	Body	Open Sea	15.4 ± 4	21 ± 5.9	5.59323	0.00335693	0.114891
ASAP1	cg17665601	Body	Open Sea	83.6 ± 2.6	85.8 ± 1.8	2.21699	0.000579834	0.114891
ASAP1	cg00077877	TSS1500	Open Sea	70.8 ± 4.4	73.6 ± 2.7	2.76548	0.000762939	0.114891
ASAP1	cg02771336	Body	Open Sea	51.3 ± 4.4	54.6 ± 4.7	3.22423	0.00268555	0.114891
ASAP1IT1	cg03295852	TSS1500;Body	Open Sea	67.5 ± 3.5	64.9 ± 4	-2.66102	0.00335693	0.114891
ASAP2	cg17746316	Body	Open Sea	49.2 ± 5.9	56.5 ± 6.4	7.27836	0.00167847	0.114891
ASAP2	cg21821308	Body	Island	39.2 ± 7.1	48.2 ± 8.2	8.9995	0.00418091	0.114891
ASAP3	cg21105827	Body	Island	85.2 ± 1.6	84 ± 1.5	-1.21039	0.000427246	0.114891
ASAP3	cg17491185	TSS1500	S Shore	15.1 ± 2.2	16 ± 1.7	0.879917	0.00335693	0.114891
ASB11	cg13148263	5'UTR;Body;1stExon	Open Sea	59.3 ± 4.1	62.1 ± 3.6	2.72296	0.000213623	0.114891
ASB11	cg14736837	TSS1500;TSS200	Open Sea	66.5 ± 3.9	70 ± 3	3.45265	0.00213623	0.114891
ASB12	cg25456959	TSS1500	Open Sea	49.1 ± 3.8	52.6 ± 3.5	3.47032	0.000152588	0.114891
ASB16	cg16988970	TSS200	Open Sea	41.8 ± 3.9	45.5 ± 4.1	3.70611	0.00335693	0.114891
ASB18	cg02317832	1stExon	Open Sea	66.4 ± 3.3	69.1 ± 3.6	2.75052	0.00167847	0.114891
ASB4	cg02805025	Body	N Shelf	36.6 ± 6	43.9 ± 6.3	7.29004	0.00213623	0.114891
ASB7	cg19619585	Body	Open Sea	94.5 ± 2.1	89.2 ± 5.3	-5.29277	0.00100708	0.114891
ASB8	cg02761866	3'UTR	Open Sea	77.7 ± 3.5	73.2 ± 6.1	-4.54295	0.00213623	0.114891
ASCL2	cg24057514	TSS1500	S Shore	47.1 ± 4.8	50.3 ± 5	3.1653	0.00335693	0.114891
ASF1A	cg04183425	Body	Open Sea	67.5 ± 4.2	70.4 ± 2.9	2.85406	0.00268555	0.114891
ASGR2	cg26661623	TSS1500	Open Sea	66.5 ± 3.9	62.9 ± 4.5	-3.51596	0.00335693	0.114891
ASH1L	cg23589035	Body	Open Sea	79.1 ± 4.3	72.5 ± 8.5	-6.52421	0.000579834	0.114891
ASL	cg22723802	TSS1500	N Shore	72.9 ± 3.3	75.3 ± 1.4	2.42346	0.00335693	0.114891
ASPA	cg07732644	TSS1500;5'UTR	S Shelf	72.7 ± 3.8	76.3 ± 3	3.60816	0.000579834	0.114891
ASPA	cg12317815	TSS200;5'UTR	Open Sea	29.1 ± 6.3	35.4 ± 4.8	6.33764	0.00418091	0.114891
ASPDH	cg00557630	5'UTR;1stExon;Body	N Shelf	53.3 ± 4.4	57.2 ± 2.9	3.9105	0.00335693	0.114891
ASPG	cg15904664	Body	Island	69.3 ± 2.6	71.9 ± 2.2	2.58135	0.00268555	0.114891
ASPG	cg16560137	Body	N Shelf	67.9 ± 3.7	70.9 ± 3.1	2.94373	0.00167847	0.114891
ASPH	cg14266248	Body	Open Sea	75.4 ± 3.4	71.6 ± 4.9	-3.77385	0.00418091	0.114891
ASPHD2	cg16692439	Body	S Shore	49.6 ± 4.7	44.7 ± 5.7	-4.92108	0.00100708	0.114891
ASPHD2	cg00874494	5'UTR	N Shore	90.2 ± 1.5	88.2 ± 2.5	-2.02122	0.00335693	0.114891
ASPRV1	cg09868768	1stExon	Island	82 ± 4.2	75.6 ± 7.1	-6.33471	0.00131226	0.114891
ASPRV1	cg09948350	5'UTR;1stExon	S Shore	81.5 ± 3.8	75.8 ± 6.7	-5.70493	0.00131226	0.114891
ASPRV1	cg01894508	5'UTR;1stExon	S Shore	86.2 ± 3.2	81.5 ± 5.5	-4.75156	0.00335693	0.114891
ASPRV1	cg05298696	1stExon	Island	94 ± 1	92.1 ± 1.7	-1.88965	0.000305176	0.114891
ASPRV1	cg02832915	1stExon	Island	91.5 ± 0.9	92.3 ± 0.6	0.768405	0.00131226	0.114891
ASPSCR1	cg16124975	Body	S Shelf	69.7 ± 7.3	59.4 ± 10.5	-10.3463	0.00167847	0.114891
ASPSCR1	cg06105699	Body	Open Sea	65.1 ± 6.7	60.6 ± 6.7	-4.50524	0.00213623	0.114891
ASPSCR1	cg09925620	Body	N Shore	90.3 ± 0.9	88.9 ± 2	-1.36894	0.00418091	0.114891
ASS1	cg14529412	Body	Open Sea	69.3 ± 4.6	66.1 ± 4.4	-3.17034	0.00418091	0.114891
ASXL1	cg24727216	Body	S Shore	42 ± 4.6	45.8 ± 4	3.75972	0.00268555	0.114891
ASXL1	cg01377358	Body	S Shore	31.1 ± 5.3	37.9 ± 6	6.76027	0.00335693	0.114891
ASZ1	cg16540704	Body;1stExon	Island	80.1 ± 2.1	81.3 ± 2.4	1.13391	0.00418091	0.114891
ASZ1	cg19775718	Body	N Shelf	74.4 ± 3	76.9 ± 2.2	2.48351	0.00418091	0.114891
ATAD3A	cg11856308	5'UTR;Body	S Shore	55.3 ± 3.3	51.7 ± 5	-3.6755	0.00335693	0.114891
ATAD3B	cg07478007	Body	N Shelf	56.7 ± 3.5	51.6 ± 5.8	-5.09042	0.00167847	0.114891
ATAD3C	cg13487474	Body	Island	45.1 ± 3.7	41.1 ± 3.8	-3.96567	0.00213623	0.114891
ATAD3C	cg07280242	Body	Island	32 ± 4.7	28.5 ± 3.6	-3.42365	0.00167847	0.114891
ATF4	cg22744818	Body	S Shore	42.2 ± 4.5	45 ± 3.2	2.84033	0.00418091	0.114891
ATF6B	cg23663129	Body	N Shelf	28.2 ± 4.7	32.5 ± 3.8	4.33307	0.00213623	0.114891
ATF6B	cg06609004	Body	Open Sea	42.7 ± 4.5	47 ± 3.9	4.37168	0.00418091	0.114891
ATF6B	cg27629145	Body	N Shelf	31.7 ± 5.5	38.7 ± 6.5	6.95579	0.00268555	0.114891
ATF7	cg01480384	TSS1500	S Shore	39.4 ± 4.5	34.9 ± 4.6	-4.45702	0.00268555	0.114891
ATF7	cg18577239	Body	Open Sea	74.5 ± 3.7	77.8 ± 3.7	3.32006	0.00213623	0.114891
ATG16L2	cg10687644	Body	S Shore	73.4 ± 4.9	65.6 ± 7.9	-7.88084	0.000579834	0.114891
ATG16L2	cg18573443	Body	S Shore	72.1 ± 2.3	73.9 ± 1.9	1.75476	0.00268555	0.114891
ATG16L2	cg11863058	Body	Island	63 ± 4.6	67.3 ± 3.4	4.30101	0.00335693	0.114891
ATG2A	cg22214498	Body	Island	82.5 ± 2.2	81.1 ± 1.6	-1.39136	0.00418091	0.114891
ATG4B	cg14400079	TSS1500;1stExon	Island	2.8 ± 0.4	2.4 ± 0.4	-0.368428	0.00335693	0.114891
ATG4D	cg02446225	Body;TSS200	Open Sea	75.4 ± 4	70.1 ± 5.4	-5.36186	0.00335693	0.114891
ATG7	cg01796438	TSS1500	N Shore	62.9 ± 5.1	57.8 ± 6.4	-5.05688	0.00268555	0.114891
ATG7	cg25214561	Body	Open Sea	41.4 ± 5.3	48.8 ± 6.3	7.37917	0.00213623	0.114891
ATG9B	cg25337691	Body	S Shore	40.5 ± 5.1	44.2 ± 4.3	3.70472	0.00335693	0.114891
ATOH8	cg07622521	Body	Open Sea	64.2 ± 4.4	59 ± 7.2	-5.18879	0.00335693	0.114891
ATOH8	cg21946195	Body	Open Sea	70.9 ± 3.6	66.6 ± 4.4	-4.32321	0.00213623	0.114891
ATOH8	cg01461067	TSS1500	N Shore	62.9 ± 5.6	58.9 ± 5.8	-3.95558	0.00335693	0.114891
ATOX1	cg01201215	Body	N Shore	50.7 ± 3.7	54.5 ± 3.7	3.8246	0.00167847	0.114891
ATP10A	cg20049422	Body	Open Sea	71 ± 3.6	64.3 ± 6.5	-6.62315	0.00131226	0.114891
ATP10A	cg03924551	Body	Open Sea	73.3 ± 4.1	76.1 ± 3.2	2.82936	0.00213623	0.114891
ATP10A	cg24576051	Body	Open Sea	58.3 ± 5.6	61.3 ± 5.4	2.99603	0.00335693	0.114891
ATP10A	cg07986058	Body	Open Sea	14.8 ± 5	23 ± 7.9	8.23539	0.00213623	0.114891
ATP10B	cg12477050	Body	Open Sea	54.8 ± 5.1	58.1 ± 4	3.29567	0.00418091	0.114891
ATP10B	cg01559502	5'UTR	Open Sea	65.6 ± 3.6	69 ± 2.6	3.33158	0.00213623	0.114891
ATP11A	cg11360522	Body	N Shelf	68.2 ± 6.3	59.9 ± 8.3	-8.32309	0.00335693	0.114891
ATP11A	cg07770777	Body	Open Sea	74.9 ± 5.7	67.1 ± 8	-7.81354	0.00335693	0.114891
ATP11A	cg25141611	Body	S Shore	70.8 ± 4.2	65.9 ± 4.1	-4.85585	0.000427246	0.114891
ATP11A	cg20279561	Body	Open Sea	82.9 ± 2.1	80.7 ± 2.3	-2.16774	0.00213623	0.114891
ATP11A	cg00638165	Body	Open Sea	87.4 ± 1.5	85.8 ± 1	-1.60343	0.00100708	0.114891
ATP11A	cg14381255	Body	N Shelf	62.3 ± 4.2	65.3 ± 3.7	3.03211	0.00418091	0.114891
ATP11A	cg21456212	Body	Open Sea	70.6 ± 4	74.6 ± 4.1	4.00298	0.00213623	0.114891
ATP11A	cg07132492	Body	N Shore	56.8 ± 4.3	61 ± 4.7	4.2589	0.00268555	0.114891
ATP11A	cg14649073	Body	N Shelf	59 ± 5	63.5 ± 5.5	4.45624	0.00418091	0.114891
ATP11A	cg14845609	Body	Open Sea	59.6 ± 3.8	64.6 ± 4.7	4.95763	0.00335693	0.114891
ATP11A	cg21786786	Body	Open Sea	26.5 ± 5.6	33.7 ± 7.3	7.19681	0.00268555	0.114891
ATP11A	cg17296589	Body	Open Sea	26.7 ± 6	34.4 ± 6.6	7.65039	0.00268555	0.114891
ATP11A	cg16523590	Body	Open Sea	44 ± 6.7	52 ± 6.2	7.96483	0.00167847	0.114891
ATP11B	cg15035421	Body	Open Sea	68.9 ± 3.5	64.6 ± 4.8	-4.35432	0.000427246	0.114891
ATP13A2	cg15465571	Body	Island	9.6 ± 1.4	8.6 ± 1.1	-1.02274	0.00418091	0.114891
ATP13A2	cg05064739	Body	N Shelf	68.9 ± 2.9	71.8 ± 3	2.90573	0.00335693	0.114891
ATP1A2	cg05795390	3'UTR	Open Sea	84.6 ± 2.2	86 ± 1.8	1.43698	0.00131226	0.114891
ATP1A2	cg20632887	1stExon;5'UTR	Open Sea	53.2 ± 5.5	57.1 ± 3.5	3.91944	0.00268555	0.114891
ATP1A2	cg03525467	Body	Open Sea	55.3 ± 3.9	60.3 ± 4.2	5.00619	0.00100708	0.114891
ATP1A3	cg19441349	Body	N Shelf	58.3 ± 4.4	62 ± 4	3.66248	0.00167847	0.114891
ATP1A4	cg12034297	Body	Open Sea	65.9 ± 5.6	70.3 ± 3.5	4.43	0.00131226	0.114891
ATP1B1	cg24304617	Body	S Shelf	67.2 ± 4.7	61.4 ± 7.4	-5.85212	0.00418091	0.114891
ATP2A1	cg16606674	Body	S Shore	18.1 ± 2.9	19.8 ± 2.3	1.71471	0.00418091	0.114891
ATP2A1	cg00400987	3'UTR	S Shelf	79.2 ± 2.2	81.3 ± 1.7	2.14093	0.00335693	0.114891
ATP2A2	cg23807570	Body;3'UTR	Open Sea	81 ± 5.2	72 ± 9.4	-9.0672	0.00335693	0.114891
ATP2A2	cg21810305	Body	Open Sea	82.9 ± 1.3	84.6 ± 1.3	1.72408	0.00418091	0.114891
ATP2A3	cg24376636	3'UTR	Island	49 ± 4.6	54.7 ± 4.7	5.72245	0.00268555	0.114891
ATP2B2	cg27265617	Body	S Shore	56.8 ± 3.7	59.8 ± 3	3.00893	0.00335693	0.114891
ATP2B2	cg00585207	Body	Open Sea	58.5 ± 4.2	62 ± 2.7	3.46861	0.00213623	0.114891
ATP2B2	cg00709775	3'UTR	N Shore	45.7 ± 4.7	50.3 ± 3.8	4.55517	0.00167847	0.114891
ATP2B2	cg18660409	3'UTR	S Shelf	60.2 ± 3.9	64.9 ± 4.2	4.69312	0.00268555	0.114891
ATP2B2	cg24279744	Body	Open Sea	31.5 ± 4.8	37.5 ± 5.8	6.03891	0.00268555	0.114891
ATP2B4	cg23036452	5'UTR	Open Sea	89.7 ± 3.3	84.8 ± 5.6	-4.94537	0.00335693	0.114891
ATP2C1	cg17174660	Body;3'UTR	Open Sea	88.9 ± 1.9	90.4 ± 0.9	1.52664	0.000762939	0.114891
ATP2C2	cg05312094	Body	Open Sea	82.4 ± 1.6	83.8 ± 1.1	1.44313	0.00167847	0.114891
ATP5G2	cg12097550	Body	N Shore	29.2 ± 4	35.4 ± 5.5	6.23971	0.00131226	0.114891
ATP5H	cg15864779	TSS200	Island	3.4 ± 0.5	3.8 ± 0.4	0.480539	0.000762939	0.114891
ATP5S	cg20189937	Body;TSS1500	S Shore	64.4 ± 3.8	67.3 ± 3.3	2.92831	0.00131226	0.114891
ATP5SL	cg20117260	3'UTR;Body	Open Sea	71.8 ± 3.9	66.5 ± 4.8	-5.33397	0.00100708	0.114891
ATP6AP1	cg10645377	Body	S Shelf	78.1 ± 3.7	74.4 ± 4.2	-3.70073	0.00131226	0.114891
ATP6V0A1	cg15269394	Body	Open Sea	25.1 ± 4.7	31.3 ± 6.2	6.21803	0.00335693	0.114891
ATP6V0A2	cg02460419	Body	S Shore	66.4 ± 5.4	59.4 ± 6.9	-6.9435	0.00213623	0.114891
ATP6V0A4	cg21473741	Body	Open Sea	59.3 ± 4.2	63.7 ± 4.9	4.3388	0.00418091	0.114891
ATP6V0B	cg17598323	TSS200	Island	7.8 ± 0.9	7.1 ± 0.6	-0.77982	0.00213623	0.114891
ATP6V0E1	cg12811552	5'UTR;1stExon	Island	3.6 ± 0.5	3.1 ± 0.4	-0.475662	0.00335693	0.114891
ATP6V0E2	cg18934443	TSS1500;Body	N Shore	55.2 ± 4.6	57.9 ± 2.7	2.7214	0.00167847	0.114891
ATP6V1B1	cg17835072	Body	N Shelf	69.9 ± 2.1	72.5 ± 1.9	2.67457	0.00268555	0.114891
ATP6V1C1	cg10184441	Body	Open Sea	85.4 ± 1.5	81.7 ± 3.9	-3.72804	0.000579834	0.114891
ATP8A2	cg00893603	Body	S Shore	69.4 ± 5.4	72.1 ± 4.5	2.68794	0.00335693	0.114891
ATP8B2	cg16013543	TSS200;5'UTR	N Shore	46.5 ± 4.8	42.9 ± 5.5	-3.5782	0.00418091	0.114891
ATP8B2	cg19760410	TSS200;5'UTR	N Shore	25.6 ± 3.8	22.7 ± 3.7	-2.83699	0.00213623	0.114891
ATP8B2	cg24671951	Body	S Shore	58.4 ± 4.1	62 ± 4.1	3.57443	0.00213623	0.114891
ATP8B4	cg21557108	5'UTR	Open Sea	73.1 ± 6.2	64 ± 7.7	-9.03736	0.000762939	0.114891
ATP8B4	cg23671196	5'UTR	Open Sea	71.1 ± 6.4	63.2 ± 7.8	-7.93127	0.00418091	0.114891
ATP8B4	cg14718396	Body	Open Sea	82.9 ± 1.7	85.4 ± 1.8	2.43801	3.05176e-05	0.114891
ATP8B4	cg21204588	Body	Open Sea	53.2 ± 5.6	58.5 ± 6	5.34119	0.00418091	0.114891
ATP9A	cg24159142	Body	Open Sea	96 ± 0.5	96.4 ± 0.3	0.417039	0.000579834	0.114891
ATP9A	cg00949661	3'UTR	Open Sea	52 ± 4.7	56.6 ± 4.6	4.61402	0.00335693	0.114891
ATR	cg09169923	Body	N Shore	29.4 ± 4.5	32.6 ± 3.8	3.16452	0.00335693	0.114891
ATXN1	cg24067911	5'UTR	Open Sea	77.4 ± 5.3	70.3 ± 7.7	-7.18166	0.00335693	0.114891
ATXN1	cg00983705	5'UTR	Open Sea	67.1 ± 30.6	61.7 ± 28.4	-5.44059	0.000579834	0.114891
ATXN1	cg07412186	5'UTR	Open Sea	56.1 ± 4.1	61.6 ± 4.1	5.4182	0.00268555	0.114891
ATXN7	cg07275179	Body	Open Sea	64.7 ± 5.1	58.4 ± 6.4	-6.30644	0.000579834	0.114891
ATXN7L1	cg25652701	Body	Open Sea	52 ± 4.7	47.7 ± 5.2	-4.29725	0.00100708	0.114891
ATXN7L1	cg03619256	Body	N Shore	82.5 ± 2.4	79.2 ± 4.1	-3.28806	0.00335693	0.114891
ATXN7L1	cg18664667	TSS1500	Island	20.1 ± 4	23.8 ± 4.4	3.71977	0.00268555	0.114891
AURKAIP1	cg26865478	TSS1500	S Shore	71 ± 2.3	73.4 ± 2.4	2.36033	0.00418091	0.114891
AURKAIP1	cg06203720	Body	Island	27.3 ± 4.3	30.9 ± 3.8	3.61192	0.00268555	0.114891
AUTS2	cg07636142	Body	Open Sea	71.4 ± 6	63.5 ± 8.5	-7.94286	0.00335693	0.114891
AUTS2	cg00834988	Body	N Shore	74.4 ± 3.8	67.1 ± 7.5	-7.2486	0.000579834	0.114891
AUTS2	cg17892069	Body	S Shore	70.3 ± 4.6	66 ± 5	-4.26327	0.00335693	0.114891
AVIL	cg01424889	TSS1500	Open Sea	46.3 ± 6.8	55.2 ± 7.3	8.84493	0.00418091	0.114891
AVP	cg04632887	TSS200	S Shore	73.8 ± 4.5	67.8 ± 6.2	-6.01182	0.00268555	0.114891
AVP	cg25551168	5'UTR;1stExon	S Shore	63.1 ± 4.3	57.5 ± 5.7	-5.66482	0.000579834	0.114891
AVP	cg16536918	TSS200	S Shore	71.9 ± 4.1	66.3 ± 6.2	-5.60706	0.00213623	0.114891
AVP	cg24257309	TSS200	S Shore	64.3 ± 4	59.1 ± 5.7	-5.29159	0.00268555	0.114891
AVPI1	cg08181251	5'UTR	N Shelf	45 ± 6.7	41.2 ± 6.8	-3.80118	0.00213623	0.114891
AVPI1	cg12724221	TSS1500	S Shore	55.8 ± 4.7	53.7 ± 4.4	-2.17687	0.00418091	0.114891
AXIN1	cg02086790	Body	Island	72.7 ± 7.2	64.2 ± 8.3	-8.48835	0.00335693	0.114891
AXIN1	cg27549619	Body	Island	46.9 ± 8.2	41.3 ± 7.1	-5.63896	0.00167847	0.114891
AXIN1	cg01045337	Body	Island	41.6 ± 6.8	36 ± 6.3	-5.57614	0.00335693	0.114891
AXIN1	cg16778107	Body	Open Sea	59.3 ± 4.8	54.4 ± 6	-4.83234	0.00213623	0.114891
AXIN1	cg03397724	Body	S Shore	83.6 ± 3.3	79.4 ± 3.7	-4.17872	0.00213623	0.114891
AXIN1	cg04322644	Body	Open Sea	90.2 ± 1.9	88.2 ± 2.8	-2.08371	0.00418091	0.114891
AXIN1	cg25023245	5'UTR	Open Sea	9.1 ± 1.2	9.6 ± 1.2	0.472515	0.00268555	0.114891
AXIN2	cg11122009	Body	N Shore	77.8 ± 3.6	72.7 ± 5.8	-5.07952	0.00335693	0.114891
AXL	cg27579501	Body	N Shelf	45.4 ± 6.1	51.9 ± 6.2	6.48284	0.00418091	0.114891
AZI1	cg19529645	1stExon;5'UTR	Island	15.4 ± 2.4	14.3 ± 2.1	-1.14652	0.00335693	0.114891
AZI1	cg06177106	Body	N Shelf	97 ± 0.6	96.2 ± 0.7	-0.802471	0.00131226	0.114891
AZU1	cg24165638	Body	N Shelf	81.4 ± 4.9	74.9 ± 7.8	-6.51555	0.00418091	0.114891
AZU1	cg10752406	TSS200	Open Sea	48.1 ± 3.9	43 ± 4.2	-5.1112	0.00213623	0.114891
AZU1	cg02147126	TSS200	Open Sea	58 ± 4.9	53.1 ± 5.5	-4.89208	0.00213623	0.114891
AZU1	cg17823175	Body	Open Sea	61.4 ± 3.8	56.9 ± 4.8	-4.51901	0.00335693	0.114891
B3GALNT1	cg02782510	5'UTR	N Shelf	88.2 ± 2.1	86 ± 2.9	-2.13648	0.00268555	0.114891
B3GALT2	cg23627149	5'UTR;1stExon;Body	Open Sea	69.1 ± 3.9	72.1 ± 3.7	3.03695	0.00335693	0.114891
B3GNT2	cg17253709	5'UTR	Open Sea	55.5 ± 4.5	51.9 ± 5.2	-3.60403	0.00418091	0.114891
B3GNT3	cg00590063	Body	Island	50.6 ± 6.8	46.4 ± 6.7	-4.20463	0.00100708	0.114891
B3GNT8	cg07366300	TSS200	Open Sea	47.5 ± 4.6	43.7 ± 5.3	-3.79271	0.00335693	0.114891
B3GNTL1	cg10344477	Body	N Shelf	53.3 ± 5.6	46.1 ± 6	-7.18661	0.000213623	0.114891
B3GNTL1	cg19877683	Body	N Shore	74.8 ± 4.8	68.6 ± 6.5	-6.18362	0.000305176	0.114891
B3GNTL1	cg13947735	Body	S Shelf	75.5 ± 3.5	70.3 ± 6.2	-5.1604	0.000762939	0.114891
B3GNTL1	cg03961998	Body	N Shore	76.6 ± 4.7	72.4 ± 5.4	-4.13044	0.00418091	0.114891
B3GNTL1	cg26628069	Body	S Shelf	85.5 ± 1.5	82.3 ± 4.7	-3.22931	0.00418091	0.114891
B3GNTL1	cg20664445	Body	N Shore	93 ± 2.1	91.4 ± 1.8	-1.59461	0.00213623	0.114891
B3GNTL1	cg03591954	Body	S Shore	83.8 ± 3.3	85.5 ± 2.1	1.6789	0.00335693	0.114891
B4GALNT1	cg25392692	Body	Island	47.4 ± 6.4	42.3 ± 5.5	-5.09752	0.00167847	0.114891
B4GALNT1	cg01723148	Body	Island	43.1 ± 7	38.4 ± 6.1	-4.62965	0.00167847	0.114891
B4GALNT1	cg05771369	Body	Island	43 ± 3.4	39.6 ± 3.1	-3.41093	0.00335693	0.114891
B4GALNT1	cg24905909	TSS1500	S Shore	10.2 ± 1.7	9 ± 1.5	-1.1036	0.00335693	0.114891
B4GALNT3	cg10248279	TSS1500	N Shore	76.9 ± 3.2	79.3 ± 2.6	2.40008	0.000579834	0.114891
B4GALNT3	cg08965685	Body	Open Sea	45.9 ± 2.8	49 ± 3.3	3.06911	0.00335693	0.114891
B4GALNT4	cg23409699	TSS1500	Open Sea	27 ± 6.8	30 ± 5.9	2.93082	0.00335693	0.114891
B4GALNT4	cg18546477	TSS1500	Open Sea	22.1 ± 5.2	25.5 ± 5.9	3.34145	0.00167847	0.114891
B4GALNT4	cg21996245	TSS1500	Open Sea	29 ± 4.5	32.7 ± 4.9	3.72966	0.00418091	0.114891
B4GALT1	cg05779272	TSS1500	S Shore	50.7 ± 5.2	48.1 ± 4.3	-2.60704	0.00131226	0.114891
B4GALT4	cg22513455	5'UTR	N Shelf	72.4 ± 6.1	64.4 ± 8.3	-8.05402	0.00418091	0.114891
B4GALT4	cg24175311	3'UTR	Open Sea	68.6 ± 3.8	71.5 ± 2.9	2.94766	0.00418091	0.114891
B4GALT6	cg02930996	TSS1500	S Shore	16.2 ± 2.5	14.6 ± 2	-1.5741	0.00268555	0.114891
B9D1	cg24884140	Body	S Shelf	40.3 ± 7.6	50.8 ± 8.1	10.5787	0.00335693	0.114891
BAALC	cg08949345	Body	Open Sea	90.8 ± 1.1	90 ± 0.8	-0.872368	0.00335693	0.114891
BACE1	cg11054816	Body	N Shelf	76.1 ± 4.7	67.2 ± 9.3	-8.95003	0.000762939	0.114891
BACE1	cg01923020	Body	N Shore	81 ± 2.8	78.8 ± 2.5	-2.21411	0.00131226	0.114891
BACE1	cg11523350	Body	Open Sea	64.3 ± 6	70.2 ± 4.8	5.91561	0.00268555	0.114891
BACH1	cg09143663	TSS1500	N Shore	53.1 ± 4	56.8 ± 3.5	3.6352	0.00335693	0.114891
BACH1	cg07083941	5'UTR	S Shelf	48.6 ± 3	52.3 ± 2.6	3.68747	0.00213623	0.114891
BACH2	cg27644327	5'UTR	Open Sea	70.7 ± 4.5	63.9 ± 7.7	-6.7926	0.00213623	0.114891
BACH2	cg17486314	5'UTR	Open Sea	28.8 ± 4	38.2 ± 8	9.37857	0.000579834	0.114891
BAHCC1	cg04665204	Body	Island	59.4 ± 6.6	48.9 ± 9	-10.4982	0.00213623	0.114891
BAHCC1	cg17102495	Body	S Shore	75.2 ± 5.4	66.9 ± 8.2	-8.28626	0.00100708	0.114891
BAHCC1	cg25616968	Body	S Shore	80 ± 4.6	72.9 ± 7.5	-7.13444	0.00268555	0.114891
BAHCC1	cg24550880	Body	Island	75.9 ± 4.6	69.2 ± 5.5	-6.70508	0.000427246	0.114891
BAHCC1	cg01824284	Body	Island	89.2 ± 2.9	83.5 ± 6.1	-5.69415	0.00167847	0.114891
BAHCC1	cg10584478	Body	N Shelf	91.3 ± 2	85.9 ± 5.2	-5.37727	0.000579834	0.114891
BAHCC1	cg18050634	Body	Island	92.4 ± 1.9	88.6 ± 4.2	-3.7852	0.00100708	0.114891
BAHCC1	cg21373806	Body	N Shore	90.7 ± 1.3	88.4 ± 1.9	-2.31079	0.00100708	0.114891
BAHCC1	cg06451177	Body	Island	88.8 ± 1.3	88.1 ± 1.1	-0.77092	0.00418091	0.114891
BAHCC1	cg17624073	Body	Island	29.2 ± 5.3	33.7 ± 5.3	4.55725	0.00418091	0.114891
BAHCC1	cg06636541	Body	Island	18.1 ± 4.3	23 ± 5.8	4.9422	0.00418091	0.114891
BAHCC1	cg25348105	Body	Island	43.5 ± 4.3	48.9 ± 3.9	5.39343	0.00131226	0.114891
BAHCC1	cg25378181	Body	N Shore	40.7 ± 4.4	46.2 ± 3.8	5.45687	0.00335693	0.114891
BAHCC1	cg01623261	Body	Island	23.3 ± 5.8	30.1 ± 6.9	6.79331	0.00418091	0.114891
BAHCC1	cg07855465	Body	Island	40.2 ± 7.1	48 ± 6.2	7.80125	0.00335693	0.114891
BAHD1	cg18073240	TSS1500	N Shore	47.3 ± 4.5	43.8 ± 4	-3.52455	0.00100708	0.114891
BAHD1	cg18571126	5'UTR	Open Sea	87.7 ± 2.1	85.2 ± 2.4	-2.4919	0.00213623	0.114891
BAI1	cg22481405	Body	Open Sea	44.6 ± 3.8	47.5 ± 4	2.86459	0.00335693	0.114891
BAIAP2	cg25043129	Body	S Shelf	80.5 ± 5.5	71.2 ± 10.2	-9.33738	0.00167847	0.114891
BAIAP2	cg18758622	Body	S Shore	67.4 ± 5.1	62.3 ± 6.5	-5.03583	0.00335693	0.114891
BAIAP2	cg06710464	Body	S Shore	84 ± 2.7	80.8 ± 3.5	-3.21297	0.00213623	0.114891
BAIAP2	cg27222205	Body	Open Sea	70.5 ± 2.5	72.5 ± 2.5	1.95001	0.00213623	0.114891
BAIAP2	cg03076037	Body	Open Sea	31.5 ± 5.5	33.6 ± 5.5	2.06118	0.00335693	0.114891
BAIAP2	cg05481579	Body	Open Sea	66.2 ± 3.4	68.8 ± 2.6	2.65955	0.00418091	0.114891
BAIAP2	cg01639723	Body	Island	61.5 ± 5.4	66.2 ± 4.6	4.72528	0.00418091	0.114891
BAIAP2	cg12779301	Body	Open Sea	32.6 ± 5.6	39.2 ± 5.5	6.62491	0.00213623	0.114891
BAIAP2	cg17027476	Body	Open Sea	37.9 ± 7.6	47.4 ± 8	9.48587	0.00167847	0.114891
BAIAP2L1	cg03493211	Body	Open Sea	78.8 ± 3.7	73 ± 5.8	-5.86276	0.00213623	0.114891
BAIAP2L2	cg00430484	Body	Island	66.3 ± 3.6	69.7 ± 2.7	3.34877	0.00418091	0.114891
BAIAP2L2	cg13868216	Body	Island	69.4 ± 3.2	72.9 ± 2.9	3.42775	0.00335693	0.114891
BAIAP3	cg04663017	Body	N Shore	68.2 ± 3.9	63.3 ± 4.8	-4.93931	0.00100708	0.114891
BAIAP3	cg01258653	Body	Island	9.2 ± 1.8	7.9 ± 1.6	-1.2908	0.00131226	0.114891
BAK1	cg07679836	TSS1500	Open Sea	33.9 ± 4.6	37.3 ± 5.3	3.33381	0.00100708	0.114891
BANF1	cg04187187	1stExon;5'UTR;TSS200	Island	9.5 ± 0.8	9.1 ± 0.8	-0.428789	0.00213623	0.114891
BANK1	cg15006682	Body	Open Sea	48 ± 6.6	54.2 ± 5.5	6.13259	0.00418091	0.114891
BANP	cg01603912	Body	N Shore	72.3 ± 4.9	65.6 ± 6.3	-6.71529	0.00167847	0.114891
BANP	cg06173520	Body	N Shore	79 ± 4.6	73.2 ± 5.6	-5.76877	0.00418091	0.114891
BANP	cg08460198	Body	Open Sea	85 ± 2.5	81.1 ± 4.6	-3.89648	0.00268555	0.114891
BANP	cg07602985	5'UTR	S Shelf	80.4 ± 2.9	78.7 ± 3.8	-1.75259	0.00335693	0.114891
BANP	cg01541600	5'UTR	N Shelf	66.5 ± 4.4	68.3 ± 3.2	1.85439	0.00418091	0.114891
BARD1	cg04004882	1stExon;5'UTR	Island	12.6 ± 1.3	11.7 ± 1.2	-0.906698	0.00418091	0.114891
BARHL1	cg14651249	3'UTR	Island	14.6 ± 2	16 ± 1.9	1.39423	0.00418091	0.114891
BASP1	cg07760544	5'UTR	Open Sea	83.4 ± 3.1	78.5 ± 5.8	-4.9262	0.00418091	0.114891
BAT1	cg11489251	Body	N Shore	25.9 ± 4.3	28.7 ± 3.2	2.81417	0.00167847	0.114891
BAT1	cg01341355	Body;TSS1500	Open Sea	67.5 ± 4	70.6 ± 4.3	3.15739	0.00335693	0.114891
BAT2	cg08500171	Body;TSS200	S Shore	80 ± 3.1	76.8 ± 4.4	-3.21501	0.00268555	0.114891
BAT2	cg20887391	Body	Island	88.1 ± 1.8	89.6 ± 1.8	1.45638	0.00335693	0.114891
BAT3	cg05813703	TSS1500	Island	14 ± 2.7	15.9 ± 2.8	1.90279	0.00335693	0.114891
BAT4	cg09314434	Body;TSS1500	N Shore	26.4 ± 3.8	30.1 ± 2.9	3.73962	0.00100708	0.114891
BAT4	cg17422460	Body;TSS1500	N Shore	20.2 ± 3.7	24.5 ± 4.4	4.39141	0.000427246	0.114891
BAT4	cg06670599	Body	N Shore	37.6 ± 4.3	43.1 ± 4.9	5.51476	0.00418091	0.114891
BAT4	cg26467528	Body;TSS1500	N Shore	24.2 ± 5	32.7 ± 6.6	8.50557	0.00418091	0.114891
BAT5	cg23001086	TSS200	Island	6.2 ± 0.6	7.1 ± 0.7	0.854056	0.00167847	0.114891
BATF	cg15645309	TSS200	Open Sea	71.9 ± 5.5	66.1 ± 6.6	-5.87578	0.00268555	0.114891
BATF	cg21531300	5'UTR;1stExon	Open Sea	64.7 ± 5.1	59.1 ± 5.1	-5.5786	0.00131226	0.114891
BATF	cg09937039	Body	Open Sea	39.8 ± 4.4	35.9 ± 4.3	-3.96019	0.00131226	0.114891
BATF3	cg15718594	TSS1500	S Shore	43.5 ± 3.6	40.8 ± 3.9	-2.69206	9.15527e-05	0.114891
BAZ1B	cg07467649	3'UTR	Open Sea	76.6 ± 5.4	68.9 ± 8.2	-7.72063	0.00213623	0.114891
BAZ2B	cg04506342	5'UTR	Open Sea	60.3 ± 24.8	62.5 ± 25.9	2.24249	0.00335693	0.114891
BBC3	cg25731261	1stExon;5'UTR	S Shore	38.4 ± 5.2	45.3 ± 6.6	6.88353	0.00167847	0.114891
BCAM	cg02255098	Body	S Shore	68.4 ± 3.4	65.2 ± 3.1	-3.20615	0.00268555	0.114891
BCAR1	cg02209667	Body;1stExon;5'UTR	S Shelf	33.3 ± 6	41.5 ± 6.3	8.23436	0.00213623	0.114891
BCAS3	cg03167944	Body	Open Sea	77.4 ± 2.2	80.4 ± 2.2	3.04853	0.00131226	0.114891
BCAS3	cg27350483	Body	Open Sea	55.6 ± 4.8	60.3 ± 5.2	4.64021	0.00418091	0.114891
BCAS3	cg25441338	Body	Open Sea	52.6 ± 7	58.4 ± 5.6	5.79893	0.00335693	0.114891
BCAS3	cg03050127	Body	Open Sea	42.6 ± 4.5	49.1 ± 5.4	6.52378	0.00335693	0.114891
BCAT1	cg22229906	Body	N Shore	38.4 ± 5.1	33.2 ± 5.8	-5.2031	0.00213623	0.114891
BCAT1	cg08724310	Body	N Shore	44.5 ± 4.5	39.6 ± 5.2	-4.83174	0.00418091	0.114891
BCAT1	cg20342079	Body	N Shore	47.5 ± 5.4	43.1 ± 4.9	-4.4366	0.00418091	0.114891
BCCIP	cg19346193	Body;TSS1500	S Shore	79.2 ± 2.1	81 ± 2.1	1.85716	0.00335693	0.114891
BCKDHA	cg21658670	3'UTR	Open Sea	74.3 ± 5	67.3 ± 7.5	-7.03679	0.000579834	0.114891
BCKDHA	cg23083936	Body	Open Sea	58.9 ± 4	56.6 ± 3.4	-2.24969	0.000579834	0.114891
BCL10	cg17322118	TSS200	S Shore	88.5 ± 2.5	83.2 ± 8	-5.32913	0.00335693	0.114891
BCL11A	cg09670127	Body	Open Sea	78.3 ± 2.5	74.6 ± 4.2	-3.7504	0.00131226	0.114891
BCL11A	cg10853543	Body	Open Sea	75.4 ± 3.5	78.2 ± 2	2.75644	0.00213623	0.114891
BCL11A	cg22445742	Body	Open Sea	45.8 ± 6	53.8 ± 5.5	8.00646	0.00268555	0.114891
BCL11B	cg26396443	Body	Open Sea	43.5 ± 4.5	38.7 ± 4.6	-4.8055	0.00268555	0.114891
BCL11B	cg07025989	Body	Open Sea	30.5 ± 4.7	35.3 ± 5	4.81729	0.00418091	0.114891
BCL11B	cg10509607	Body	Open Sea	30.6 ± 6	40.2 ± 7.6	9.55357	0.00167847	0.114891
BCL2	cg12459502	Body	Open Sea	53.7 ± 5	50.3 ± 4.4	-3.36279	0.00418091	0.114891
BCL2L1	cg08257293	Body	N Shelf	27.4 ± 3.8	35.4 ± 5.4	8.06028	0.000305176	0.114891
BCL2L14	cg20141578	5'UTR	Open Sea	69.4 ± 6.4	60.8 ± 7.7	-8.60488	0.00167847	0.114891
BCL2L14	cg15280363	Body	Open Sea	48.8 ± 3.9	54.2 ± 4.3	5.46802	0.00131226	0.114891
BCL2L15	cg24550026	1stExon;5'UTR	Open Sea	74 ± 5	67.1 ± 8	-6.82499	0.00167847	0.114891
BCL2L15	cg12486521	Body	Open Sea	84 ± 3.3	79.6 ± 5.5	-4.44604	0.00131226	0.114891
BCL6	cg06164260	5'UTR;TSS200	N Shore	30.4 ± 3.7	33.3 ± 3.1	2.89174	0.00268555	0.114891
BCL6	cg06070445	5'UTR;TSS1500	N Shore	54.3 ± 4.1	57.9 ± 4.3	3.63903	0.00418091	0.114891
BCL7B	cg27441048	TSS1500	S Shore	13.8 ± 2	17 ± 3.5	3.16913	0.00418091	0.114891
BCL9L	cg16130802	Body	Open Sea	86.6 ± 3.3	88.7 ± 2.5	2.09547	0.00418091	0.114891
BCMO1	cg26827725	TSS1500	Open Sea	58.6 ± 5.5	63.6 ± 3.8	4.98334	0.00131226	0.114891
BCOR	cg06948553	TSS1500	S Shore	68.7 ± 4.4	64.7 ± 5.2	-3.9424	0.00167847	0.114891
BCOR	cg07764473	TSS1500	S Shore	80.4 ± 2.9	77.2 ± 3.8	-3.26094	0.00100708	0.114891
BCOR	cg27450030	5'UTR	S Shore	39.7 ± 4.7	37.4 ± 3.6	-2.2659	0.00268555	0.114891
BCORL1	cg01280366	5'UTR	S Shore	75.6 ± 2	77.5 ± 1.6	1.96778	0.00418091	0.114891
BCR	cg00919591	1stExon	Island	66.3 ± 6.1	59.3 ± 7.8	-6.98299	0.00213623	0.114891
BCR	cg06737981	1stExon	Island	62.7 ± 5.1	57.3 ± 6.4	-5.42264	0.00418091	0.114891
BCR	cg18336365	Body	S Shore	57.8 ± 5.7	53.5 ± 5.1	-4.28069	0.00335693	0.114891
BDH1	cg19005485	Body	Open Sea	77.2 ± 3.8	71.7 ± 7.1	-5.50047	0.00268555	0.114891
BDH1	cg15012678	5'UTR	S Shelf	74.8 ± 3	77.2 ± 2.4	2.4434	0.00418091	0.114891
BDH1	cg05837855	5'UTR	Open Sea	57.1 ± 3.1	60.3 ± 2.8	3.27199	9.15527e-05	0.114891
BDKRB2	cg24010952	TSS1500	Open Sea	29 ± 4	32.7 ± 3.3	3.64953	0.00131226	0.114891
BDNFOS	cg02723558	Body	Open Sea	67.5 ± 5	71.8 ± 3.8	4.32437	0.00418091	0.114891
BEAN	cg06602871	5'UTR	S Shelf	80 ± 2.2	78.2 ± 2.4	-1.76191	0.00418091	0.114891
BEGAIN	cg05730092	TSS1500	S Shore	55.1 ± 3.5	58.5 ± 3.6	3.32942	0.00268555	0.114891
BEGAIN	cg13521842	TSS200	S Shore	23.1 ± 3.4	27 ± 3.6	3.90714	0.00213623	0.114891
BEND5	cg20822884	Body	N Shore	60.6 ± 3.7	58.3 ± 3.8	-2.31367	0.00167847	0.114891
BEND7	cg19695507	Body	Open Sea	63.2 ± 5.7	57.8 ± 7.1	-5.38733	0.00213623	0.114891
BEND7	cg01174428	Body	N Shore	78.4 ± 2.6	77 ± 2.5	-1.32342	0.00167847	0.114891
BEST2	cg25331073	3'UTR	S Shore	34.9 ± 5.2	40 ± 4.3	5.11585	0.00418091	0.114891
BEYLA	cg07531663	TSS1500	Open Sea	41.1 ± 3.6	43.3 ± 4.1	2.24057	0.00213623	0.114891
BFSP2	cg05618222	Body	Open Sea	55.7 ± 4.6	60.2 ± 4	4.47081	0.00418091	0.114891
BGLAP	cg12036877	TSS200	N Shelf	77.2 ± 2.6	72.2 ± 4.5	-4.96294	0.00100708	0.114891
BGLAP	cg11519176	TSS200	N Shelf	63.1 ± 3.8	58.6 ± 5.1	-4.45827	0.00100708	0.114891
BHLHE23	cg06550340	TSS200	Island	11.8 ± 1.9	10.8 ± 1.5	-0.923011	0.00335693	0.114891
BHLHE40	cg20971407	Body	S Shore	39.8 ± 4	45.6 ± 6.6	5.82655	0.00418091	0.114891
BHMT	cg23987322	TSS200	Open Sea	18.8 ± 2.9	21 ± 2.8	2.27964	6.10352e-05	0.114891
BICC1	cg19795556	Body	Open Sea	63.7 ± 4.9	70.1 ± 5.8	6.36207	0.00268555	0.114891
BICC1	cg12342675	Body	Open Sea	33.7 ± 5.6	40.1 ± 7.2	6.44275	0.00335693	0.114891
BICD1	cg07690768	Body	Open Sea	68.5 ± 4.7	64.3 ± 5.3	-4.12248	0.00418091	0.114891
BIK	cg13698860	3'UTR	Open Sea	51 ± 4.1	53.4 ± 3.3	2.44642	0.00100708	0.114891
BIN2	cg06380123	TSS200	Open Sea	65.3 ± 4.6	60.9 ± 5.1	-4.39568	0.00335693	0.114891
BIN3	cg03434823	TSS1500	S Shore	81.3 ± 2.1	82.6 ± 2	1.34843	0.00167847	0.114891
BIN3	cg09177577	Body	Open Sea	39.9 ± 4.6	46.4 ± 6	6.51534	0.00335693	0.114891
BLCAP	cg22551578	5'UTR;TSS1500	Island	78.6 ± 6.1	69.9 ± 7.6	-8.66233	0.000427246	0.114891
BLCAP	cg10981598	5'UTR;TSS1500	Island	80.9 ± 5.8	74.3 ± 5.8	-6.57931	0.000762939	0.114891
BLCAP	cg23605670	5'UTR;TSS1500	Island	80.1 ± 5	74.8 ± 5.7	-5.25571	0.00335693	0.114891
BLCAP	cg03615235	5'UTR;TSS1500	Island	91 ± 3.5	86.7 ± 4.2	-4.3922	0.000762939	0.114891
BLCAP	cg04489586	5'UTR;TSS1500	Island	83.4 ± 4.4	79.2 ± 4.9	-4.26249	0.00268555	0.114891
BLCAP	cg12862537	5'UTR;TSS1500	Island	82.7 ± 3.8	78.9 ± 4.7	-3.79798	0.000427246	0.114891
BLCAP	cg14765818	5'UTR;TSS1500	Island	81.2 ± 5.7	77.8 ± 6.1	-3.42263	0.00418091	0.114891
BLCAP	cg17643025	5'UTR;TSS1500	Island	85.7 ± 3.1	82.5 ± 3.5	-3.17978	0.000762939	0.114891
BLCAP	cg00576435	5'UTR;TSS1500	Island	78.2 ± 3.8	75.5 ± 3.6	-2.69066	0.00131226	0.114891
BLCAP	cg21588305	5'UTR;TSS200	Island	80.3 ± 3.4	77.8 ± 3.8	-2.52338	0.00418091	0.114891
BLCAP	cg21733794	5'UTR;TSS1500	N Shore	54.2 ± 5.2	58.6 ± 4.3	4.45739	0.00418091	0.114891
BLOC1S1	cg26037821	TSS1500	N Shore	62.5 ± 4	66.7 ± 4.2	4.24995	6.10352e-05	0.114891
BLOC1S1	cg12926596	Body	S Shore	40.9 ± 6	49.9 ± 7.1	8.91763	0.00268555	0.114891
BLVRA	cg27496339	5'UTR	Open Sea	64.1 ± 5.5	57.7 ± 7.9	-6.333	0.00268555	0.114891
BMF	cg08131309	TSS1500;5'UTR	N Shore	71.2 ± 5	64.3 ± 7.2	-6.84041	0.00268555	0.114891
BMP10	cg10976975	5'UTR;1stExon	Open Sea	76.7 ± 3.8	70.6 ± 7.5	-6.13554	0.00268555	0.114891
BMP15	cg10582833	3'UTR	Open Sea	71.3 ± 2.8	73.5 ± 2.1	2.23047	0.000152588	0.114891
BMP2	cg23534245	Body	S Shore	35.8 ± 4.7	39.5 ± 3.9	3.65014	0.00335693	0.114891
BMP6	cg20969151	Body	Open Sea	69.8 ± 4.1	72.9 ± 3.4	3.06157	0.00418091	0.114891
BMP6	cg07747616	Body	S Shore	36 ± 5.3	41.7 ± 4.1	5.69433	0.000152588	0.114891
BMP7	cg03388679	Body	N Shore	52.2 ± 2.3	49.7 ± 2.5	-2.48866	0.00335693	0.114891
BMP7	cg15851418	Body	N Shelf	42.3 ± 4.1	45.4 ± 4	3.19055	0.00418091	0.114891
BMP7	cg13236649	Body	Open Sea	51.5 ± 4	57 ± 3.9	5.43111	0.00131226	0.114891
BMPER	cg01275685	Body	Open Sea	68.1 ± 6	71.6 ± 6.4	3.48259	0.00167847	0.114891
BMPER	cg07992659	Body	Open Sea	45.7 ± 6	51.8 ± 4.6	6.05485	0.00418091	0.114891
BNIP3	cg25233900	Body	Island	31.6 ± 5.5	37.8 ± 4.9	6.19557	0.00100708	0.114891
BNIP3L	cg22987267	3'UTR	Open Sea	77.6 ± 2.6	79.5 ± 2.5	1.90398	0.00418091	0.114891
BOC	cg00652846	5'UTR	S Shelf	61.4 ± 3.3	65.2 ± 3.3	3.77073	0.000762939	0.114891
BOC	cg05122957	Body	Open Sea	49.5 ± 5.4	55.1 ± 5.3	5.59312	0.00100708	0.114891
BOK	cg11274940	Body	S Shore	40.2 ± 5.7	46 ± 3.7	5.78346	0.00335693	0.114891
BOLA1	cg27541317	Body	Island	12 ± 1.7	15.2 ± 3.1	3.23386	0.000305176	0.114891
BOP1	cg04796498	Body	N Shore	87.5 ± 1.2	86.5 ± 1.2	-1.02448	0.00418091	0.114891
BOP1	cg21215409	Body;TSS1500	N Shore	32 ± 4.4	36.6 ± 5.1	4.59633	0.00418091	0.114891
BPHL	cg21182407	Body	S Shore	14.2 ± 2	15.2 ± 2.1	0.956384	0.000427246	0.114891
BPTF	cg03215657	Body	S Shelf	48.9 ± 4.1	45.7 ± 3.2	-3.11057	0.00213623	0.114891
BRD1	cg06865642	Body;TSS200	N Shelf	72.1 ± 5.1	67.3 ± 6.7	-4.7949	0.00418091	0.114891
BRD2	cg04798369	TSS1500	N Shore	13 ± 1.8	11.9 ± 1.9	-1.16997	0.00167847	0.114891
BRD2	cg11400946	5'UTR	Island	8.5 ± 1.4	7.9 ± 1.4	-0.644099	0.00335693	0.114891
BRD2	cg10995964	Body	Open Sea	45.2 ± 7.4	49 ± 6.6	3.8105	0.00418091	0.114891
BRD2	cg26953232	Body	S Shore	22.7 ± 4.1	27.5 ± 4	4.78478	0.00167847	0.114891
BRD2	cg15025485	Body	S Shelf	42.9 ± 6.7	50.6 ± 5.8	7.69152	0.00131226	0.114891
BRD3	cg14434109	5'UTR	S Shore	84.7 ± 2.7	80.5 ± 4.4	-4.22235	0.000152588	0.114891
BRD3	cg14587902	Body	Island	97.3 ± 0.3	97 ± 0.4	-0.316462	0.000762939	0.114891
BRD4	cg22522598	Body	Open Sea	43.9 ± 4	49.8 ± 5.1	5.88041	0.00335693	0.114891
BRD9	cg15052217	Body;3'UTR	N Shore	73.7 ± 3.2	76.4 ± 1.7	2.78145	0.00335693	0.114891
BRE	cg05057534	Body	Open Sea	73.8 ± 5.1	67.4 ± 7	-6.38257	0.00418091	0.114891
BRE	cg25422678	Body	Open Sea	57.8 ± 3.7	54.3 ± 4.6	-3.45216	0.00335693	0.114891
BRE	cg00470044	Body	Open Sea	44.2 ± 6.5	52.2 ± 6.9	8.07306	0.00418091	0.114891
BRE	cg10827768	Body	Open Sea	39.2 ± 7.5	48.2 ± 6.7	8.96929	0.00335693	0.114891
BRF1	cg19676553	Body	Open Sea	72.4 ± 4.8	65.7 ± 8.6	-6.71482	0.00418091	0.114891
BRF1	cg06791812	Body	Open Sea	96 ± 0.7	96.4 ± 0.6	0.413739	0.000579834	0.114891
BRF1	cg26318206	Body	N Shelf	66.3 ± 4.1	69.4 ± 2.7	3.10463	0.00167847	0.114891
BRMS1	cg14370595	TSS1500;1stExon	Island	84.1 ± 2.1	86.1 ± 2.4	1.95044	0.000579834	0.114891
BRP44L	cg23219808	TSS1500	S Shore	10.4 ± 1.9	9 ± 1.3	-1.32618	0.00167847	0.114891
BRPF1	cg27090988	3'UTR	N Shelf	35.1 ± 4.4	41.3 ± 7	6.22529	0.00418091	0.114891
BRS3	cg12845419	Body	Open Sea	41.5 ± 5.5	46.6 ± 5.5	5.05096	0.00418091	0.114891
BRSK2	cg20415517	Body	Open Sea	86.5 ± 2	88 ± 1.6	1.54677	0.00213623	0.114891
BRSK2	cg14064268	Body	N Shore	34.1 ± 4.8	36.8 ± 5.1	2.71867	0.00335693	0.114891
BRSK2	cg10490888	Body	S Shore	60.5 ± 3.4	63.8 ± 3.4	3.27353	0.00418091	0.114891
BRSK2	cg17416644	Body	S Shelf	35 ± 10.3	38.8 ± 11.7	3.84892	0.00213623	0.114891
BRUNOL6	cg25939371	Body	Open Sea	79.4 ± 3.9	74.1 ± 5.1	-5.28402	0.00131226	0.114891
BSN	cg01323672	Body	Open Sea	82.5 ± 2	84.2 ± 1.5	1.76968	0.000762939	0.114891
BSND	cg08458711	Body	Open Sea	71.9 ± 1.6	74.3 ± 1.4	2.42302	0.00100708	0.114891
BST1	cg21210090	TSS200	N Shore	22.4 ± 3.5	20.1 ± 2.7	-2.30566	0.00131226	0.114891
BSX	cg02179652	TSS200	Island	7.4 ± 1.7	9 ± 1.2	1.55771	0.00167847	0.114891
BTBD1	cg16239296	TSS1500	S Shore	78.5 ± 3.2	75.3 ± 4.4	-3.20398	0.00131226	0.114891
BTBD11	cg01797169	TSS1500	N Shore	34.8 ± 3.8	31.7 ± 3.9	-3.07435	0.00213623	0.114891
BTBD11	cg24966575	1stExon	Island	3.8 ± 0.4	3.4 ± 0.5	-0.383958	0.00335693	0.114891
BTBD11	cg19939178	Body	S Shore	65.1 ± 3.2	68.7 ± 3.2	3.62266	0.00213623	0.114891
BTBD11	cg11711057	TSS200;Body	N Shore	52.4 ± 5.4	56.6 ± 3.3	4.18817	0.000579834	0.114891
BTBD12	cg27094376	Body	S Shore	70.6 ± 4.4	65.7 ± 6	-4.90862	0.00418091	0.114891
BTBD12	cg07651316	Body	S Shelf	90.5 ± 2.2	87.3 ± 3.1	-3.21045	0.00213623	0.114891
BTBD12	cg04740264	Body	Open Sea	95.9 ± 1	94.7 ± 1.5	-1.19709	0.00167847	0.114891
BTBD17	cg20030796	Body	Island	97.4 ± 0.3	97.7 ± 0.3	0.332054	0.000305176	0.114891
BTBD17	cg08084655	TSS1500	S Shore	31.7 ± 3.6	35.6 ± 3.4	3.83806	0.00213623	0.114891
BTBD18	cg12734107	TSS200	N Shore	50 ± 5.4	56 ± 5.4	5.93365	0.00268555	0.114891
BTBD18	cg01270709	TSS200	N Shore	39.2 ± 6.2	47.2 ± 6.3	8.07774	0.00335693	0.114891
BTBD18	cg00684594	TSS1500	N Shore	45.4 ± 7	54.9 ± 6.4	9.46699	0.00268555	0.114891
BTBD19	cg02923972	Body	N Shore	33.1 ± 5.5	40.5 ± 6	7.34666	0.00418091	0.114891
BTBD2	cg18431970	Body	S Shelf	70.2 ± 3.5	66.8 ± 4	-3.37841	0.00167847	0.114891
BTBD2	cg03534846	Body	Island	92.6 ± 2.3	90 ± 3.3	-2.62634	0.00131226	0.114891
BTBD2	cg10677351	Body	Island	90.7 ± 1.4	89.2 ± 1.8	-1.5458	0.000762939	0.114891
BTBD3	cg24562149	TSS1500	N Shore	43.8 ± 4.7	47.9 ± 3.7	4.17823	0.00268555	0.114891
BTBD3	cg00592643	TSS1500	N Shore	27.4 ± 4.8	35.7 ± 6.8	8.30259	0.000579834	0.114891
BTLA	cg19281794	TSS1500	Open Sea	68.4 ± 4.5	62.6 ± 6.3	-5.82747	0.00100708	0.114891
BTLA	cg03995631	TSS200	Open Sea	81.6 ± 4.6	75.9 ± 6.6	-5.67639	0.00418091	0.114891
BTNL2	cg04357398	Body	Open Sea	87.2 ± 2.3	88.6 ± 1.9	1.3666	0.00418091	0.114891
BTNL2	cg17961273	Body	Open Sea	59.5 ± 3.2	62.1 ± 2.9	2.60436	0.00167847	0.114891
BTNL8	cg12940040	Body;TSS1500	Open Sea	80.5 ± 2	81.9 ± 1.8	1.40349	0.000579834	0.114891
BTNL9	cg02337825	Body	S Shore	23.3 ± 6.7	19.2 ± 4.5	-4.18621	0.000579834	0.114891
BTNL9	cg26479630	Body	Island	45.4 ± 5	42.4 ± 5.7	-3.00486	0.00268555	0.114891
BTNL9	cg01882933	TSS200	Open Sea	23.9 ± 3.8	27.3 ± 2.8	3.35304	0.00100708	0.114891
BTNL9	cg12916671	TSS1500	Open Sea	59.4 ± 4.3	64.2 ± 3.9	4.78469	0.00335693	0.114891
BUB1	cg03292206	Body	Open Sea	67.7 ± 3.8	70.8 ± 2.8	3.14393	0.00268555	0.114891
BUD31	cg17372841	Body	N Shelf	36.3 ± 3.6	39.2 ± 3	2.95111	0.00335693	0.114891
BZRAP1	cg04740898	Body	S Shore	52.9 ± 4.5	55 ± 4.2	2.1339	0.00418091	0.114891
C10orf105	cg01470340	TSS1500;Body	Open Sea	78.1 ± 5.7	67.6 ± 10.1	-10.5023	0.00100708	0.114891
C10orf105	cg07571519	3'UTR;Body	Open Sea	72.5 ± 5.1	63.4 ± 8.8	-9.15516	0.00167847	0.114891
C10orf105; CDH23	cg10750182	5'UTR;1stExon;Body	Open Sea	68.5 ± 4	65.3 ± 3.5	-3.23921	0.000427246	0.114891
C10orf107	cg04438074	TSS200	Island	39.9 ± 6.5	47.4 ± 6	7.51093	0.00418091	0.114891
C10orf107	cg11914795	TSS200	Island	36.7 ± 7.2	45.9 ± 8.6	9.19909	0.00335693	0.114891
C10orf116	cg18539332	TSS1500	N Shore	54.4 ± 3.1	57.3 ± 2.6	2.88949	0.00213623	0.114891
C10orf116	cg12261786	TSS1500	N Shore	40.2 ± 4.5	45.8 ± 4.4	5.56675	0.00335693	0.114891
C10orf128	cg01311537	Body	Open Sea	89.9 ± 2.1	87.1 ± 3.8	-2.81075	0.00418091	0.114891
C10orf128	cg15157628	Body	Open Sea	71 ± 2.8	74.2 ± 2.7	3.19165	0.00213623	0.114891
C10orf18	cg15704219	5'UTR	Open Sea	51.9 ± 5.9	45.9 ± 5.3	-5.97608	0.000579834	0.114891
C10orf18	cg09411597	5'UTR	Open Sea	88 ± 2.1	84.1 ± 4.1	-3.83543	0.00268555	0.114891
C10orf26	cg16054018	Body	Open Sea	79.3 ± 1.9	81.8 ± 2.4	2.42709	0.00268555	0.114891
C10orf27	cg16432441	3'UTR	Open Sea	79.9 ± 2.5	77.1 ± 3.3	-2.81772	0.000427246	0.114891
C10orf27	cg23829193	TSS1500	Open Sea	82 ± 1.9	83.2 ± 1.9	1.17349	0.00213623	0.114891
C10orf28	cg23108673	TSS1500	N Shore	52.4 ± 3.5	56.2 ± 3.1	3.82951	0.00268555	0.114891
C10orf28	cg03970483	TSS1500	N Shore	55.1 ± 3	59.7 ± 4.3	4.67096	0.00418091	0.114891
C10orf41	cg12864721	Body	Island	47.1 ± 6	43.4 ± 5.6	-3.70446	0.00418091	0.114891
C10orf41	cg06262069	Body	Island	77.2 ± 4.3	79.1 ± 3.8	1.88224	0.00418091	0.114891
C10orf41; ZNF503	cg10518327	Body;TSS200	Island	6.1 ± 0.5	6.9 ± 0.5	0.751885	0.000305176	0.114891
C10orf46	cg12880685	Body	Open Sea	61.2 ± 4.2	57.9 ± 4.4	-3.31757	0.00335693	0.114891
C10orf47	cg10023838	5'UTR	S Shore	32.5 ± 4.7	29.5 ± 3.1	-3.00134	0.00418091	0.114891
C10orf54	cg06372475	TSS1500;Body	S Shore	62.6 ± 5.2	56.5 ± 6.8	-6.17084	0.00418091	0.114891
C10orf54	cg11633461	TSS1500;Body	S Shore	78 ± 3.8	72.3 ± 5.8	-5.71288	0.00213623	0.114891
C10orf72	cg00857536	Body	Open Sea	61.6 ± 4.1	64.8 ± 4	3.24326	0.00100708	0.114891
C10orf72	cg04109883	Body	Open Sea	46.1 ± 5.1	51.2 ± 5.2	5.13002	0.00335693	0.114891
C10orf76	cg01351337	Body	Open Sea	70.9 ± 8.6	64 ± 9.4	-6.90531	0.00213623	0.114891
C10orf76	cg12660343	TSS1500	S Shore	82.4 ± 2.3	83.9 ± 1.6	1.43888	0.00268555	0.114891
C10orf81	cg16526673	TSS1500	Open Sea	73 ± 2.4	75.9 ± 2.5	2.87457	0.000579834	0.114891
C10orf82	cg07945733	TSS200	Island	34.4 ± 5.3	39 ± 5.4	4.52645	0.00131226	0.114891
C10orf90	cg04507071	Body	Open Sea	40.9 ± 3.5	37.7 ± 4.6	-3.21547	0.00268555	0.114891
C10orf90	cg06132862	Body	Open Sea	32.2 ± 3.4	29 ± 2.9	-3.18927	0.00167847	0.114891
C10orf91	cg00543474	Body	Open Sea	66.2 ± 5.2	58.8 ± 8	-7.32264	0.000579834	0.114891
C10orf91	cg22045288	TSS1500	Open Sea	58.7 ± 3.7	54.2 ± 5	-4.58226	0.00100708	0.114891
C10orf91	cg12978253	TSS200	Open Sea	45 ± 5	41.2 ± 4.8	-3.81494	0.00335693	0.114891
C10orf93	cg11360416	Body	N Shelf	56.7 ± 6	49.7 ± 5.4	-7.01664	0.00418091	0.114891
C10orf93	cg08720746	Body	N Shore	52.7 ± 5.1	49.3 ± 5.7	-3.40804	0.00418091	0.114891
C10orf99	cg07798731	TSS1500	Open Sea	79.1 ± 1.7	80.6 ± 1.9	1.54312	0.00167847	0.114891
C11orf21	cg05403469	Body;TSS1500	Open Sea	74.3 ± 7.2	63.9 ± 9.2	-10.3485	0.00268555	0.114891
C11orf21	cg03494648	Body;TSS1500	Open Sea	77.3 ± 6.4	67.5 ± 9.5	-9.88023	0.00167847	0.114891
C11orf21	cg11525052	Body;TSS1500	Open Sea	71 ± 5.6	63.3 ± 7.3	-7.6595	0.00213623	0.114891
C11orf21	cg19766471	Body;TSS1500	Open Sea	73.3 ± 5.1	65.7 ± 7.1	-7.58856	0.000762939	0.114891
C11orf21	cg05509777	Body;TSS1500	Open Sea	47.9 ± 5.2	41.3 ± 5.7	-6.65372	0.00213623	0.114891
C11orf21	cg26598899	Body;TSS1500	Open Sea	70.4 ± 5.2	63.9 ± 6.7	-6.51576	0.00268555	0.114891
C11orf24	cg25633067	5'UTR	N Shelf	33.6 ± 5.6	40.7 ± 7.5	7.16358	0.00418091	0.114891
C11orf30	cg20000464	3'UTR	Open Sea	82.1 ± 2.1	78.9 ± 4.6	-3.21429	0.00418091	0.114891
C11orf36	cg15275313	TSS1500	N Shore	48.4 ± 4.9	51.7 ± 2.8	3.32953	0.00418091	0.114891
C11orf40	cg07850246	TSS1500	Open Sea	28.9 ± 4.2	34 ± 5	5.09793	0.00335693	0.114891
C11orf41	cg14472551	TSS1500	Open Sea	81.6 ± 5.4	72.9 ± 9.9	-8.72834	0.00335693	0.114891
C11orf41	cg04036920	TSS1500	Open Sea	86.5 ± 4.6	77.8 ± 9.6	-8.68086	0.00213623	0.114891
C11orf41	cg03479289	TSS1500	Open Sea	67.8 ± 4.7	61.4 ± 7.2	-6.37489	0.00335693	0.114891
C11orf41	cg12490907	3'UTR	Open Sea	52.9 ± 4.8	57.5 ± 4	4.63642	0.00418091	0.114891
C11orf42	cg10611016	TSS1500	Open Sea	87.7 ± 4.8	79.3 ± 9.4	-8.40285	0.00213623	0.114891
C11orf45	cg23895722	TSS1500;5'UTR	Open Sea	72 ± 5	65 ± 7	-7.00764	0.00167847	0.114891
C11orf46	cg09906309	TSS1500	N Shore	7.5 ± 2	8.6 ± 1.4	1.11031	0.00335693	0.114891
C11orf52	cg11845417	1stExon;5'UTR	Open Sea	38.2 ± 5.1	43 ± 3.3	4.74705	0.00100708	0.114891
C11orf53	cg18246298	Body	Open Sea	47.8 ± 3.7	51.1 ± 3.1	3.30929	0.00418091	0.114891
C11orf53	cg03554573	Body	Open Sea	21.5 ± 4.3	25.5 ± 4.3	3.98692	0.00418091	0.114891
C11orf66	cg15527674	TSS200	Open Sea	53.6 ± 4.9	59.9 ± 6.2	6.29868	0.00131226	0.114891
C11orf67	cg24240077	Body	Open Sea	71.3 ± 1.8	72.5 ± 2.1	1.21856	0.00213623	0.114891
C11orf75	cg12895631	5'UTR	Open Sea	63.6 ± 4.9	56.8 ± 7.7	-6.75628	0.00335693	0.114891
C11orf75	cg06895640	TSS1500	S Shore	56.5 ± 6.4	60.4 ± 5.2	3.93622	0.00213623	0.114891
C11orf85	cg10588362	TSS1500	Open Sea	57.2 ± 4.1	63.3 ± 4.1	6.09656	0.000427246	0.114891
C11orf88	cg10050397	Body	S Shore	88.4 ± 2.2	85.9 ± 2.9	-2.50312	0.00213623	0.114891
C11orf9	cg11179625	TSS200;Body	S Shelf	87.8 ± 1.5	86.5 ± 1	-1.249	0.00418091	0.114891
C11orf95	cg16120927	TSS1500	Island	7.9 ± 1.1	8.6 ± 1.4	0.714954	0.00131226	0.114891
C12orf10	cg08116238	TSS200	N Shore	27.9 ± 3.7	33.4 ± 5.5	5.44043	0.00167847	0.114891
C12orf23	cg08817693	TSS1500	N Shore	39.1 ± 7	47.8 ± 4	8.65819	0.000762939	0.114891
C12orf34	cg15533046	5'UTR	N Shore	47.2 ± 5.6	44.9 ± 4.3	-2.26124	0.00418091	0.114891
C12orf42	cg14380586	TSS200	S Shore	17.7 ± 3.3	19.1 ± 3.2	1.39325	0.00335693	0.114891
C12orf47	cg07629854	TSS200;Body	S Shore	10.2 ± 1.7	11.3 ± 1.4	1.06762	0.00335693	0.114891
C12orf5	cg14964285	Body	S Shore	75.5 ± 3	77.2 ± 2.9	1.6663	0.00335693	0.114891
C12orf53	cg12051956	Body	N Shelf	47 ± 4.7	51.7 ± 5.3	4.73287	0.00131226	0.114891
C12orf59	cg26467753	Body	Open Sea	46.8 ± 3.6	42.1 ± 5.3	-4.63877	0.00418091	0.114891
C12orf65	cg10672416	5'UTR	S Shore	60.8 ± 4.3	64.4 ± 3.4	3.58587	0.00418091	0.114891
C12orf67	cg04926244	TSS200	Open Sea	80.2 ± 2.5	77.9 ± 2.3	-2.31621	0.000762939	0.114891
C12orf68	cg10380200	TSS1500	N Shore	83.2 ± 1.8	84.7 ± 1	1.49213	0.00418091	0.114891
C12orf70	cg14124132	TSS1500	Open Sea	86.2 ± 1.8	84 ± 2.8	-2.1637	0.00335693	0.114891
C12orf71	cg17419815	1stExon	Open Sea	78.8 ± 5.4	72.1 ± 6.3	-6.74213	0.000579834	0.114891
C12orf72	cg08647727	1stExon;5'UTR	Open Sea	12 ± 2.3	14.3 ± 2.1	2.25917	0.00335693	0.114891
C12orf72	cg11649679	5'UTR	Open Sea	26 ± 4.7	32.3 ± 5.8	6.26662	0.00335693	0.114891
C13orf1	cg09276355	TSS200	Island	8 ± 1.4	6.9 ± 1.2	-1.07383	0.00335693	0.114891
C13orf15	cg20472746	Body	Open Sea	64 ± 4.8	59.2 ± 5.4	-4.80061	0.00268555	0.114891
C13orf26	cg05888037	TSS1500	Open Sea	51.9 ± 3.9	55.3 ± 3.7	3.4158	0.00418091	0.114891
C13orf26	cg13614409	TSS200	Open Sea	25.1 ± 5.8	31.9 ± 8	6.80168	0.00213623	0.114891
C13orf29	cg15703035	TSS1500	Open Sea	53.7 ± 4.9	58.2 ± 6.2	4.49801	0.000762939	0.114891
C13orf29	cg13698168	Body	Open Sea	17.8 ± 4.4	23.8 ± 7.2	6.00833	0.00335693	0.114891
C13orf29	cg05348852	TSS200	Open Sea	27.3 ± 6.8	35.4 ± 9.7	8.02533	0.00268555	0.114891
C13orf30	cg07409200	TSS1500	Open Sea	63 ± 4.6	56.8 ± 7.4	-6.13129	0.00335693	0.114891
C13orf33	cg24690437	TSS200	Island	22.2 ± 4.4	25.9 ± 3.8	3.70101	0.000427246	0.114891
C13orf33	cg01411823	TSS200	N Shore	20.8 ± 4.2	26.6 ± 4.1	5.78389	0.00167847	0.114891
C13orf33	cg08756033	TSS200	N Shore	37.7 ± 6.5	45.8 ± 6.6	8.12765	0.00335693	0.114891
C13orf35	cg26938159	5'UTR	Open Sea	65.9 ± 4.2	69.5 ± 2.8	3.55341	0.000579834	0.114891
C13orf37; C13orf34	cg11377088	Body;TSS1500	N Shore	8.6 ± 1.9	7.6 ± 1.4	-1.06112	0.000427246	0.114891
C14orf102	cg26262840	Body	Open Sea	81 ± 2.7	74.1 ± 6.7	-6.86382	0.00131226	0.114891
C14orf109	cg01655008	Body	S Shore	84.4 ± 3.6	78.3 ± 7.2	-6.09997	0.00335693	0.114891
C14orf115	cg12743470	TSS200	Open Sea	38.2 ± 5.6	44.1 ± 5.1	5.93955	0.00335693	0.114891
C14orf115	cg09835878	TSS200	Open Sea	50.7 ± 6.1	57.5 ± 5	6.84644	0.00131226	0.114891
C14orf143	cg26162657	Body	N Shore	71.5 ± 3.4	74.7 ± 2.6	3.21653	0.00418091	0.114891
C14orf153	cg13511324	3'UTR	Open Sea	69.5 ± 4.3	66.9 ± 4.5	-2.63915	0.00418091	0.114891
C14orf159	cg01634664	TSS1500	Open Sea	30.1 ± 4.4	33 ± 3.3	2.88632	0.00418091	0.114891
C14orf159	cg06907680	TSS1500	Open Sea	24.4 ± 4.7	31.4 ± 4.9	7.01852	0.00100708	0.114891
C14orf162	cg00551910	TSS200	N Shore	77.5 ± 4	71.9 ± 6.6	-5.56742	0.000579834	0.114891
C14orf165	cg06800231	Body	Open Sea	42.6 ± 4.3	46.8 ± 3.6	4.15755	0.00131226	0.114891
C14orf167	cg08165558	TSS200;Body	S Shore	7.8 ± 1.2	8.5 ± 1.2	0.733885	0.00268555	0.114891
C14orf169	cg02935494	TSS1500;Body	N Shore	52.2 ± 4.5	56.2 ± 3.8	4.00621	0.00335693	0.114891
C14orf180	cg13276428	5'UTR	Open Sea	52.6 ± 3.8	56.2 ± 2.6	3.52862	0.00131226	0.114891
C14orf180	cg20322886	TSS200	Open Sea	52.2 ± 4	57.3 ± 4.8	5.17851	0.00335693	0.114891
C14orf182	cg25053413	Body	N Shelf	16.3 ± 3.4	15.1 ± 2.7	-1.19932	0.00418091	0.114891
C14orf34	cg25576997	Body	Open Sea	52.7 ± 3.9	48.2 ± 5.6	-4.46896	0.00167847	0.114891
C14orf38	cg23984976	Body	Open Sea	80 ± 4.2	82.6 ± 2.2	2.5471	0.00100708	0.114891
C14orf4	cg23549534	1stExon	Island	42.3 ± 4.3	47.3 ± 5.8	5.01487	0.00418091	0.114891
C14orf45	cg18638434	Body;TSS1500	S Shore	29 ± 5.7	34.7 ± 3.7	5.72299	0.00213623	0.114891
C14orf48	cg05863098	TSS1500	Open Sea	73.4 ± 3.6	75.6 ± 3.3	2.22221	0.00131226	0.114891
C15orf23	cg25947121	Body	S Shore	22 ± 3.8	26.3 ± 4.2	4.242	0.00418091	0.114891
C15orf23	cg04721087	TSS200	N Shore	21 ± 3.3	25.7 ± 3.3	4.70192	0.00167847	0.114891
C15orf23	cg02633229	TSS200	N Shore	63.3 ± 4.6	68.7 ± 5.2	5.37632	0.00131226	0.114891
C15orf26	cg26546864	TSS1500	N Shore	34.2 ± 6.3	31.7 ± 7.3	-2.57494	0.00167847	0.114891
C15orf27	cg25349610	Body	Open Sea	40.2 ± 6.3	47.5 ± 4.5	7.28512	0.00418091	0.114891
C15orf50	cg16764564	Body	Open Sea	80.5 ± 1.9	82 ± 1.3	1.49883	0.00418091	0.114891
C15orf51	cg26464207	Body	Island	74.6 ± 2.8	72.1 ± 3.2	-2.57441	0.000579834	0.114891
C15orf53	cg12609829	TSS200	Open Sea	65.8 ± 5.9	58.5 ± 6.9	-7.3112	0.000762939	0.114891
C15orf53	cg08274633	TSS1500	Open Sea	73.8 ± 6.3	66.8 ± 7.5	-7.06398	0.00213623	0.114891
C15orf53	cg02278841	1stExon	Open Sea	63.2 ± 5.6	56.8 ± 6.8	-6.35248	0.00268555	0.114891
C15orf57	cg18108262	1stExon;5'UTR	Open Sea	10.3 ± 1.3	10.9 ± 1.3	0.627768	0.00418091	0.114891
C15orf59	cg16900255	Body	Open Sea	54.5 ± 6	50.5 ± 6.5	-3.92998	0.000579834	0.114891
C16orf35	cg16730559	Body	Open Sea	17 ± 1.4	20 ± 1.9	2.98777	6.10352e-05	0.114891
C16orf38	cg06246882	TSS1500	S Shore	56.7 ± 5.1	51.6 ± 5.7	-5.13373	0.00268555	0.114891
C16orf42	cg16133244	Body;TSS1500	N Shore	70.6 ± 3	73.3 ± 3.2	2.66348	0.00418091	0.114891
C16orf45	cg27437413	1stExon;Body	Open Sea	61.9 ± 4.4	67.2 ± 5	5.26499	0.000579834	0.114891
C16orf45	cg03116016	Body	Open Sea	36.2 ± 4.2	42.7 ± 5.7	6.55882	0.00268555	0.114891
C16orf45	cg01426968	Body	Open Sea	31.4 ± 6.4	41 ± 8.6	9.588	0.00418091	0.114891
C16orf45	cg06613738	Body	Open Sea	33.5 ± 5.2	43.2 ± 9.4	9.66656	0.00335693	0.114891
C16orf5	cg02642565	5'UTR	Open Sea	81.7 ± 3.1	77.8 ± 3.9	-3.98238	0.000762939	0.114891
C16orf52	cg02146383	Body	Open Sea	59.8 ± 5.5	66 ± 5.2	6.21115	0.00213623	0.114891
C16orf54	cg09638208	1stExon;5'UTR	Open Sea	72.8 ± 6.1	65.3 ± 7.8	-7.5288	0.00418091	0.114891
C16orf54	cg23093496	1stExon;5'UTR	Open Sea	70.5 ± 5.8	63.4 ± 6.7	-7.05874	0.00167847	0.114891
C16orf54	cg07641284	5'UTR	Open Sea	62.2 ± 4.7	55.2 ± 6.6	-7.02442	0.00167847	0.114891
C16orf54	cg03750478	TSS200	Open Sea	66.6 ± 5.2	60.5 ± 6.5	-6.08428	0.00418091	0.114891
C16orf54	cg02319067	TSS200	Open Sea	46.7 ± 5.8	41.1 ± 6.3	-5.60815	0.000762939	0.114891
C16orf62	cg03301165	3'UTR	Open Sea	47.1 ± 6.3	56.8 ± 8.2	9.71482	0.00418091	0.114891
C16orf63	cg02881795	3'UTR	Open Sea	39.7 ± 7.4	48.3 ± 7.1	8.65542	0.00418091	0.114891
C16orf68	cg03408945	Body	Open Sea	68.2 ± 4.3	60.2 ± 7.9	-7.98861	0.00268555	0.114891
C16orf68	cg04616793	Body	Open Sea	42.7 ± 4.6	34.9 ± 5.2	-7.73409	0.000427246	0.114891
C16orf68	cg27050111	Body	Open Sea	61.2 ± 5.6	54.6 ± 7	-6.53582	0.00418091	0.114891
C16orf68	cg04234631	Body	Open Sea	73.8 ± 4.9	67.6 ± 6.8	-6.21343	0.00335693	0.114891
C16orf68	cg08703231	Body	Open Sea	60.9 ± 5	55.4 ± 6.4	-5.49057	0.00131226	0.114891
C16orf68	cg00201196	Body	Open Sea	77.7 ± 4.1	73.3 ± 4.7	-4.40156	0.00418091	0.114891
C16orf70	cg06352352	3'UTR	N Shore	80.6 ± 5.4	71.8 ± 9.4	-8.7822	0.00167847	0.114891
C16orf72	cg01735049	Body	S Shore	12.7 ± 1.9	14.1 ± 1.9	1.40615	0.00335693	0.114891
C16orf72	cg10403251	Body	Open Sea	64.6 ± 4.7	68 ± 3.7	3.30859	0.00167847	0.114891
C16orf74	cg05612839	5'UTR	Open Sea	63.5 ± 6.4	55.8 ± 7.8	-7.73536	0.00418091	0.114891
C16orf74	cg02956768	5'UTR	Open Sea	75.4 ± 3	78 ± 2.6	2.60636	0.000427246	0.114891
C16orf79	cg05248960	3'UTR	S Shelf	81.7 ± 2.3	80.6 ± 2.1	-1.18503	0.00335693	0.114891
C16orf87	cg02717630	TSS200	Island	9.8 ± 0.7	9.2 ± 1	-0.614808	0.00418091	0.114891
C16orf93	cg01688936	Body	N Shore	72.2 ± 4.2	65.8 ± 6.4	-6.37935	0.00131226	0.114891
C17orf101	cg21465176	Body	N Shelf	65.8 ± 3.6	60.7 ± 4.4	-5.02811	0.00100708	0.114891
C17orf28	cg20653144	Body	N Shelf	65.5 ± 2.8	68.6 ± 2.4	3.07395	0.00418091	0.114891
C17orf28	cg13923669	Body	Open Sea	46.4 ± 3.6	51.3 ± 4.1	4.92347	0.00100708	0.114891
C17orf48; SCO1	cg17912345	TSS200	Island	7 ± 0.8	6 ± 0.8	-1.06113	0.000152588	0.114891
C17orf54	cg02341645	Body	Open Sea	41 ± 8	47.2 ± 7.5	6.12459	0.00418091	0.114891
C17orf55	cg11556592	TSS1500	N Shore	17.3 ± 3.9	23 ± 4.6	5.7359	0.00100708	0.114891
C17orf55	cg24870966	5'UTR	N Shore	17.4 ± 5.1	25.4 ± 8.2	7.99923	0.00335693	0.114891
C17orf59	cg02067584	TSS1500	S Shore	75.7 ± 5.6	69.2 ± 8.1	-6.49771	0.00335693	0.114891
C17orf63	cg25323554	5'UTR	N Shelf	20 ± 5.4	27.9 ± 7.9	7.86751	0.00335693	0.114891
C17orf64	cg12131208	TSS200	S Shore	54.4 ± 4.9	57.4 ± 5.2	3.00362	0.00167847	0.114891
C17orf71	cg22717650	3'UTR	Open Sea	80.7 ± 2.5	82.9 ± 2.1	2.20838	0.000762939	0.114891
C17orf75	cg04936619	3'UTR	Open Sea	69.4 ± 5	62.9 ± 6.7	-6.42293	0.00167847	0.114891
C17orf76	cg18016128	TSS1500	S Shore	80.9 ± 3.5	75 ± 6	-5.88392	0.00213623	0.114891
C17orf79	cg25221637	TSS1500	S Shore	49.7 ± 5.5	53.8 ± 3.8	4.05854	0.00418091	0.114891
C17orf79	cg12000587	TSS1500	S Shore	29 ± 4.7	34.1 ± 5.4	5.12714	0.00100708	0.114891
C17orf85	cg03400731	5'UTR;Body	N Shore	83.6 ± 3.3	79.1 ± 5.8	-4.49708	0.00335693	0.114891
C17orf87	cg18445108	TSS200	Open Sea	72.1 ± 6.2	64.6 ± 8.5	-7.50677	0.00268555	0.114891
C17orf87	cg16837973	TSS1500	Open Sea	58.1 ± 5.6	52 ± 6.6	-6.09813	0.00418091	0.114891
C17orf88	cg16631417	TSS1500	Open Sea	62.7 ± 4.7	67 ± 4.2	4.29434	0.00167847	0.114891
C17orf90	cg16776874	Body;TSS1500	N Shore	66.7 ± 4.7	61 ± 5.8	-5.71055	0.00213623	0.114891
C17orf90	cg16299813	Body;TSS1500	N Shore	71.8 ± 2.4	68.5 ± 4.1	-3.36293	0.00167847	0.114891
C17orf90	cg23715667	TSS1500;Body	S Shore	27.2 ± 3.9	29.8 ± 3.1	2.61087	0.00213623	0.114891
C17orf97	cg25045219	Body	Island	77.6 ± 8.4	63 ± 11.5	-14.562	0.00100708	0.114891
C17orf97	cg18457597	3'UTR	S Shore	61.6 ± 5.2	55.2 ± 7.1	-6.41457	0.00167847	0.114891
C17orf97	cg01435401	Body	S Shore	51.2 ± 5.5	45 ± 7.8	-6.20389	0.00213623	0.114891
C17orf98	cg21852429	TSS200	S Shore	70.6 ± 3.7	73.3 ± 4	2.67024	0.00335693	0.114891
C17orf99	cg24766229	Body	Open Sea	76.9 ± 4.7	71.1 ± 6.9	-5.81266	0.00268555	0.114891
C18orf1	cg21243597	5'UTR	Open Sea	30.1 ± 5.4	38.5 ± 7.2	8.4167	0.00213623	0.114891
C18orf1	cg26700919	5'UTR	Open Sea	40.2 ± 6.4	49.6 ± 8.2	9.44767	0.00335693	0.114891
C18orf1	cg01041239	5'UTR	S Shelf	18.2 ± 7.1	29.2 ± 9.5	10.9964	0.00335693	0.114891
C18orf20	cg19981951	TSS1500	Open Sea	82.7 ± 2.2	84.6 ± 1.3	1.8266	0.000579834	0.114891
C18orf45	cg17249268	TSS1500	S Shore	69.2 ± 2.8	72.9 ± 3.7	3.69274	0.000305176	0.114891
C18orf55	cg24167378	Body	S Shelf	79 ± 2.6	80.6 ± 1.8	1.61455	0.00213623	0.114891
C19orf10	cg14976569	Body	N Shelf	76.4 ± 4	73.4 ± 3.4	-3.00644	0.00131226	0.114891
C19orf20	cg06595479	Body	Island	66.8 ± 3.3	62.5 ± 3.7	-4.33115	0.00418091	0.114891
C19orf21	cg19546012	5'UTR	Open Sea	52 ± 3.3	55.6 ± 2.9	3.53948	0.00100708	0.114891
C19orf22	cg14145667	Body	N Shelf	74.2 ± 5.3	67.2 ± 7.1	-6.93423	0.00167847	0.114891
C19orf22	cg02667291	3'UTR	N Shore	85.6 ± 1.5	83 ± 3.6	-2.60398	0.00335693	0.114891
C19orf22	cg22930390	Body	Island	56.3 ± 4.4	59.4 ± 3.2	3.02897	0.00418091	0.114891
C19orf23	cg26552621	TSS1500;Body	S Shore	52.7 ± 5.3	56.2 ± 3.9	3.49872	0.00418091	0.114891
C19orf25	cg18717146	Body	Island	37.4 ± 4.6	35.4 ± 4.7	-1.99361	0.00418091	0.114891
C19orf28	cg07564563	Body	S Shore	68.9 ± 4.6	63.2 ± 6.1	-5.73773	0.00131226	0.114891
C19orf29	cg13941982	3'UTR	N Shore	69 ± 3.6	72.2 ± 2.8	3.22077	0.00213623	0.114891
C19orf33	cg27174108	TSS1500;3'UTR	Open Sea	44.3 ± 2.8	41.7 ± 4.2	-2.54588	0.000427246	0.114891
C19orf33	cg07665060	TSS1500;3'UTR	Open Sea	38.5 ± 4.3	36.1 ± 5.1	-2.41731	0.00268555	0.114891
C19orf44	cg08065229	TSS1500;Body	N Shore	45 ± 5.7	43 ± 5.2	-1.9849	0.000762939	0.114891
C19orf47	cg08388939	TSS200;5'UTR;1stExon	Island	4.2 ± 0.8	3.8 ± 0.6	-0.407596	0.00213623	0.114891
C19orf54	cg08367223	Body;TSS1500	N Shore	78.1 ± 2.9	79.7 ± 2.3	1.58305	0.00167847	0.114891
C19orf57	cg21517055	5'UTR;TSS1500	Island	14.4 ± 3.1	16.6 ± 3	2.23556	0.00268555	0.114891
C19orf59	cg12571879	5'UTR;1stExon	N Shelf	29.6 ± 5.3	25.4 ± 3.3	-4.25014	0.00418091	0.114891
C19orf61	cg03214420	5'UTR	N Shore	66.6 ± 2.6	69.3 ± 2.5	2.66439	0.000152588	0.114891
C19orf69	cg03953069	TSS200	S Shelf	48.9 ± 4.7	53.7 ± 4.8	4.82915	0.00268555	0.114891
C19orf70	cg07737179	3'UTR	N Shore	91 ± 1.2	91.8 ± 1	0.80322	0.00100708	0.114891
C19orf71	cg17344770	TSS1500	Open Sea	80.9 ± 5.9	71.9 ± 9.3	-8.90564	0.00213623	0.114891
C19orf77	cg03107987	TSS1500	Island	44.7 ± 4.4	48.5 ± 3.3	3.76421	0.00418091	0.114891
C19orf77	cg13389652	TSS1500	Island	46.7 ± 4	51.7 ± 4.4	5.07056	0.00335693	0.114891
C1GALT1	cg12647952	5'UTR	Open Sea	67.3 ± 4	71.5 ± 3.7	4.20429	0.00131226	0.114891
C1GALT1	cg17994788	5'UTR	Open Sea	47.3 ± 6.3	53.9 ± 6.7	6.65716	0.00213623	0.114891
C1orf101	cg00667343	TSS1500	N Shore	49.5 ± 5.9	53.5 ± 4.7	3.93748	0.00335693	0.114891
C1orf107	cg24661168	Body	Open Sea	54.9 ± 3.5	58.6 ± 2.6	3.69575	0.000579834	0.114891
C1orf115	cg09786013	Body	Island	6.7 ± 0.8	5.9 ± 0.8	-0.779023	0.00268555	0.114891
C1orf122	cg04299080	3'UTR;TSS1500	S Shore	20.8 ± 2.7	24.3 ± 3.8	3.49333	0.00335693	0.114891
C1orf123	cg14030402	Body	N Shelf	86.2 ± 2.3	83.5 ± 3.6	-2.73661	0.00335693	0.114891
C1orf123	cg02590060	Body	N Shore	58.9 ± 5	62.9 ± 4.5	4.05562	0.00268555	0.114891
C1orf124	cg15520941	Body	S Shelf	79.5 ± 3.4	76.4 ± 5.5	-3.1608	0.00335693	0.114891
C1orf125	cg03440799	TSS1500	N Shore	83.5 ± 4.2	74.8 ± 9.2	-8.68024	0.00213623	0.114891
C1orf125	cg00252781	TSS1500;TSS200	N Shore	18.6 ± 2.7	20.6 ± 2.3	2.03706	0.00335693	0.114891
C1orf125	cg20746459	Body;3'UTR	Open Sea	67.8 ± 3.9	71.7 ± 3.6	3.87139	0.00213623	0.114891
C1orf128	cg15470672	TSS1500	N Shore	8.1 ± 1.8	7.2 ± 1.2	-0.879271	0.00268555	0.114891
C1orf128	cg22341848	Body	S Shore	57.3 ± 3.7	61.7 ± 3.8	4.37664	0.00131226	0.114891
C1orf133	cg05723989	TSS1500;5'UTR	S Shore	37.1 ± 2.3	34.5 ± 3.8	-2.57389	0.00335693	0.114891
C1orf144	cg14791193	Body	Open Sea	63.4 ± 4.5	68.1 ± 4.2	4.75839	0.00418091	0.114891
C1orf146	cg06211375	5'UTR	S Shore	82.7 ± 1.5	84.4 ± 1.5	1.72808	0.00213623	0.114891
C1orf150	cg16385583	TSS1500	Open Sea	49.4 ± 6.6	44.3 ± 6.8	-5.11583	0.00268555	0.114891
C1orf150	cg27573991	1stExon	Open Sea	77.3 ± 5	72.4 ± 8.2	-4.91783	0.00268555	0.114891
C1orf151	cg01534871	Body	S Shelf	64.9 ± 4.7	60.6 ± 5.3	-4.2587	0.00167847	0.114891
C1orf151	cg20248822	TSS1500	N Shore	41.7 ± 4.6	45.6 ± 3.7	3.91331	0.00167847	0.114891
C1orf157	cg16290101	TSS1500	Open Sea	41.7 ± 7.2	51.4 ± 7	9.70654	0.00100708	0.114891
C1orf159	cg19626656	TSS1500	S Shore	77.2 ± 3.7	74.2 ± 4.6	-3.01551	0.00335693	0.114891
C1orf159	cg19856606	Body	N Shore	81.9 ± 3.4	84.1 ± 2.2	2.18372	0.00268555	0.114891
C1orf170	cg16349774	Body	N Shelf	52.9 ± 3.7	56.6 ± 2.7	3.70601	0.000762939	0.114891
C1orf174	cg18886157	Body	N Shore	73.3 ± 5.2	67.5 ± 7.2	-5.80943	0.00268555	0.114891
C1orf174	cg16349667	Body	N Shore	78.1 ± 3.8	73.7 ± 4.9	-4.38737	0.00100708	0.114891
C1orf174	cg09262197	Body	N Shore	79.3 ± 3.2	76 ± 4.4	-3.23558	0.00418091	0.114891
C1orf175	cg17894362	Body;5'UTR	Open Sea	67.5 ± 3.6	63.3 ± 5.2	-4.16694	0.00167847	0.114891
C1orf186	cg23738708	Body	Open Sea	79 ± 4	74.5 ± 5.9	-4.48482	0.00213623	0.114891
C1orf198	cg13305609	Body	Open Sea	81.4 ± 2.9	83.1 ± 2.1	1.68876	0.00335693	0.114891
C1orf198	cg04895895	TSS1500	S Shore	70.5 ± 2.3	73.4 ± 2.6	2.86272	0.00335693	0.114891
C1orf198	cg02943290	TSS200;TSS1500	S Shore	58.4 ± 4.7	62.5 ± 4	4.0871	0.00418091	0.114891
C1orf198	cg11243995	Body	N Shore	40.4 ± 5.9	48.2 ± 6	7.73879	0.00131226	0.114891
C1orf200	cg14989202	TSS200;5'UTR	S Shore	72.6 ± 5.8	64.8 ± 8.4	-7.7929	0.00335693	0.114891
C1orf200	cg00231528	Body;5'UTR	S Shore	52.2 ± 7	44.5 ± 7.3	-7.76858	0.00167847	0.114891
C1orf200	cg22595920	TSS1500;5'UTR	S Shelf	74.1 ± 5.7	66.7 ± 7.6	-7.38225	0.00335693	0.114891
C1orf200	cg08854008	Body;5'UTR	S Shore	42 ± 4.9	35.6 ± 5.4	-6.44076	0.00268555	0.114891
C1orf200	cg11334709	TSS1500;5'UTR	S Shelf	62.2 ± 2.4	58.3 ± 3.2	-3.92426	0.000579834	0.114891
C1orf21	cg22039357	5'UTR	Open Sea	76.3 ± 5.2	70 ± 7.2	-6.27138	0.00213623	0.114891
C1orf21	cg05135156	TSS1500	Island	15.6 ± 2.7	18.2 ± 3.7	2.58481	0.00335693	0.114891
C1orf213	cg05392323	3'UTR;1stExon	S Shelf	44 ± 7	51.9 ± 6.8	7.89589	0.00335693	0.114891
C1orf213	cg16240683	3'UTR;Body;1stExon;TSS1500	S Shore	38.2 ± 7.3	48.7 ± 7.4	10.5235	0.00167847	0.114891
C1orf216	cg15644413	TSS1500	S Shore	81.1 ± 3.4	75.2 ± 7	-5.86977	0.00268555	0.114891
C1orf35	cg15720832	TSS1500	S Shore	46.4 ± 2.8	51.5 ± 4.7	5.09313	0.00167847	0.114891
C1orf38	cg23691781	3'UTR	Open Sea	71 ± 5.9	64.7 ± 6.8	-6.28295	0.00167847	0.114891
C1orf38	cg16684817	Body	S Shelf	74.3 ± 5.3	68 ± 7.7	-6.22131	0.00213623	0.114891
C1orf51	cg03960066	1stExon;5'UTR	S Shore	38.3 ± 5.4	42 ± 4.9	3.74951	0.00418091	0.114891
C1orf52	cg05654164	TSS1500	S Shore	39.2 ± 6.5	47.1 ± 6	7.90377	0.00418091	0.114891
C1orf54	cg16501235	Body	Open Sea	46 ± 5.8	54.1 ± 6.4	8.06505	0.00100708	0.114891
C1orf54	cg11975019	Body	S Shelf	31.2 ± 6.6	39.5 ± 7.4	8.25453	0.00335693	0.114891
C1orf55	cg03081691	TSS1500	S Shore	66.4 ± 5.5	60.7 ± 7.7	-5.7323	0.00213623	0.114891
C1orf64	cg00944649	1stExon	Open Sea	68.7 ± 3.6	71.5 ± 2.9	2.73327	0.00335693	0.114891
C1orf65	cg10441522	TSS1500	N Shore	78.3 ± 3.5	75.1 ± 3.6	-3.12822	0.00213623	0.114891
C1orf69	cg01742370	TSS1500	N Shore	85 ± 3.6	78.3 ± 7.2	-6.69468	0.00268555	0.114891
C1orf69	cg12298872	TSS1500	N Shore	75 ± 3.1	71.8 ± 3.4	-3.21466	0.000579834	0.114891
C1orf77	cg26148377	TSS1500;5'UTR	N Shore	55 ± 6	61.1 ± 6	6.0831	0.00268555	0.114891
C1orf77	cg26548293	TSS1500;5'UTR	Island	41.7 ± 5.2	47.9 ± 5	6.16783	0.00268555	0.114891
C1orf83	cg20793071	Body;TSS1500	S Shore	53.3 ± 5	48 ± 6.3	-5.29596	0.00418091	0.114891
C1orf83	cg16646600	3'UTR	Open Sea	89 ± 1.7	87.5 ± 2.3	-1.54632	0.00335693	0.114891
C1orf85	cg25133887	TSS1500	Open Sea	84 ± 2	82.3 ± 2.2	-1.72386	0.00131226	0.114891
C1orf9	cg04562976	TSS1500	Island	3.8 ± 0.4	4.3 ± 0.4	0.521109	0.00100708	0.114891
C1orf9	cg06963192	Body	Open Sea	62.2 ± 4.7	67.2 ± 4.9	5.01362	0.00131226	0.114891
C1orf92	cg12126706	TSS1500	N Shore	84.7 ± 4.4	79.5 ± 6.7	-5.17822	0.00213623	0.114891
C1orf92	cg02453208	Body	S Shore	15.3 ± 2.7	13.4 ± 2.7	-1.85484	0.00131226	0.114891
C1orf92	cg06360543	TSS1500	N Shore	25.9 ± 3.7	29.9 ± 3.4	3.98698	0.00131226	0.114891
C1orf92	cg06069154	TSS1500	N Shore	35.4 ± 6.5	43.7 ± 6.7	8.31293	0.00335693	0.114891
C1QA	cg10916651	TSS200	Open Sea	40.2 ± 4.9	43.8 ± 4.3	3.61887	0.00335693	0.114891
C1QA	cg07109332	TSS1500	Open Sea	31.6 ± 7.7	40.2 ± 8.6	8.6012	0.00335693	0.114891
C1QB	cg01728495	TSS1500	Open Sea	78.9 ± 2.2	80.9 ± 1.8	1.95994	0.00167847	0.114891
C1QC	cg11393848	TSS1500	Open Sea	41.8 ± 2.6	43.7 ± 2.7	1.90385	9.15527e-05	0.114891
C1QL1	cg16772514	TSS1500	N Shore	55.4 ± 4.8	52.5 ± 3.7	-2.89936	0.00418091	0.114891
C1QTNF1	cg05021636	5'UTR	S Shelf	28.9 ± 5.7	34.5 ± 3.9	5.65109	0.00418091	0.114891
C1QTNF5	cg02771202	Body;3'UTR	Island	26.5 ± 4.1	29.2 ± 3.1	2.65435	0.00418091	0.114891
C1QTNF7	cg22279588	Body;5'UTR	Open Sea	83.6 ± 2	80.4 ± 3.6	-3.2343	0.00418091	0.114891
C1QTNF7	cg04067612	TSS200;Body;5'UTR	Open Sea	56.6 ± 4.6	61.5 ± 4.9	4.92225	0.00418091	0.114891
C1QTNF7	cg25106707	TSS200	Open Sea	55.2 ± 4.9	60.9 ± 3.8	5.7046	0.000762939	0.114891
C1QTNF7	cg05551114	Body;TSS200	Open Sea	58.9 ± 5	65.2 ± 4.4	6.24443	0.00167847	0.114891
C1QTNF8	cg01892977	3'UTR	Island	46 ± 7.9	49.8 ± 8.8	3.79567	0.000579834	0.114891
C1QTNF8	cg09250458	3'UTR	Island	31.6 ± 5.4	36.9 ± 6.4	5.30134	0.00167847	0.114891
C1QTNF9	cg00448720	TSS1500	S Shore	45.4 ± 4.5	50.2 ± 5.2	4.81523	0.00418091	0.114891
C1R	cg15776355	TSS1500	Open Sea	26.9 ± 4.2	31.3 ± 4.1	4.40592	0.00100708	0.114891
C1R	cg23368715	TSS1500	Open Sea	24.5 ± 3.8	29.8 ± 4.4	5.25398	0.00335693	0.114891
C1RL	cg07027613	Body;TSS1500	Open Sea	50.3 ± 5.6	45.7 ± 6.1	-4.58472	0.00131226	0.114891
C1S	cg22402467	1stExon;5'UTR	Open Sea	33.8 ± 4.6	39.9 ± 6	6.17116	0.00418091	0.114891
C1S	cg24535475	TSS200	Open Sea	41.7 ± 5.9	48.5 ± 5.8	6.78902	0.00418091	0.114891
C1S	cg15626285	TSS200	Open Sea	26.1 ± 5.3	33.2 ± 7.2	7.12139	0.00418091	0.114891
C2	cg23538064	3'UTR;TSS1500	Open Sea	55.9 ± 4.1	60.9 ± 4.4	5.07699	0.00418091	0.114891
C2	cg20371401	1stExon;5'UTR	Open Sea	38.5 ± 3.7	43.7 ± 4	5.25519	0.00268555	0.114891
C2	cg07880384	3'UTR;TSS1500	Open Sea	37.9 ± 4.3	43.2 ± 4.5	5.29845	0.00213623	0.114891
C20orf117	cg27250037	Body;5'UTR	S Shelf	50.7 ± 5	46.2 ± 5.9	-4.50796	0.00167847	0.114891
C20orf117	cg03904630	Body;TSS1500	N Shore	78.2 ± 1.9	80.3 ± 2.4	2.09099	0.00418091	0.114891
C20orf123	cg17801864	TSS200	Open Sea	64.3 ± 4.7	58.2 ± 7.1	-6.06991	0.00131226	0.114891
C20orf123	cg11173131	TSS200	Open Sea	52.6 ± 4.6	48.4 ± 6	-4.21263	0.00167847	0.114891
C20orf123	cg07850488	TSS1500	Open Sea	85.1 ± 2.1	83 ± 2.1	-2.08248	0.00418091	0.114891
C20orf135	cg09540612	TSS1500	N Shore	70.8 ± 4.3	64.2 ± 6.6	-6.56755	0.00418091	0.114891
C20orf135	cg19222525	TSS1500	N Shore	46.8 ± 4.6	43.3 ± 4.5	-3.42527	3.05176e-05	0.114891
C20orf160	cg08258066	Body	N Shore	34 ± 5	29.5 ± 5	-4.45317	0.000762939	0.114891
C20orf166	cg18321495	Body	Open Sea	37.6 ± 4.5	40.4 ± 3.3	2.77915	0.00268555	0.114891
C20orf166	cg22754206	Body;TSS200	N Shore	47.2 ± 4.8	50.9 ± 4.3	3.69215	0.00335693	0.114891
C20orf166	cg05756622	TSS200;5'UTR	Island	40.4 ± 4.6	44.5 ± 4.4	4.10234	0.00418091	0.114891
C20orf166	cg12038641	Body;TSS200	Open Sea	60.3 ± 2.9	64.5 ± 4.3	4.18322	0.00335693	0.114891
C20orf166	cg27337176	Body;TSS200	N Shore	52.9 ± 5.4	57.3 ± 3.7	4.44325	0.00167847	0.114891
C20orf166; C20orf200	cg12437024	TSS200;5'UTR	Island	23.3 ± 4.5	26.1 ± 3.6	2.85642	0.000305176	0.114891
C20orf186	cg26615188	3'UTR	Open Sea	71.6 ± 2.5	74.6 ± 2	3.00806	0.000305176	0.114891
C20orf186	cg21519900	Body	Open Sea	58.4 ± 5	63.2 ± 4.3	4.78233	0.00268555	0.114891
C20orf195	cg24758426	5'UTR	Island	15.6 ± 2.5	14 ± 2	-1.58677	0.000762939	0.114891
C20orf197	cg09076077	TSS1500	Open Sea	65.4 ± 4.5	59.5 ± 5.9	-5.95835	0.00418091	0.114891
C20orf199	cg10177030	Body;TSS200	S Shelf	75.4 ± 2.7	78.4 ± 3	2.97425	0.00131226	0.114891
C20orf200	cg03640203	5'UTR	N Shore	69.5 ± 3.9	66.1 ± 3.4	-3.41222	0.00131226	0.114891
C20orf202	cg24691792	TSS200	Open Sea	41.9 ± 5.3	48.4 ± 4.8	6.44573	0.00131226	0.114891
C20orf26	cg24951137	5'UTR;TSS1500	S Shelf	71.8 ± 6.2	62.6 ± 9.1	-9.21289	0.00213623	0.114891
C20orf26	cg09881842	5'UTR;1stExon;TSS1500	S Shelf	87.9 ± 1.9	84.3 ± 3.8	-3.58773	0.00100708	0.114891
C20orf30	cg00290158	5'UTR;Body	N Shore	57.4 ± 5.3	61.2 ± 4	3.84874	0.00418091	0.114891
C20orf4	cg23506077	TSS1500	N Shore	25.3 ± 4	29.5 ± 3.8	4.2623	0.00418091	0.114891
C20orf4	cg17918326	TSS1500	N Shore	59.3 ± 4.4	65.3 ± 5.7	5.96902	0.00418091	0.114891
C20orf46	cg06645286	TSS200	N Shore	44.6 ± 3.7	48.2 ± 4.2	3.50559	0.000152588	0.114891
C20orf70	cg06824795	Body	Open Sea	40.3 ± 4.7	43.5 ± 4.3	3.23354	0.00418091	0.114891
C20orf95	cg24308336	Body	N Shelf	49.2 ± 4.8	53.5 ± 3.6	4.37127	0.00100708	0.114891
C20orf95	cg25492112	Body	S Shore	60.6 ± 3.9	65.4 ± 4	4.76006	0.000762939	0.114891
C20orf96	cg12905767	Body	S Shore	74.8 ± 4.9	69 ± 6.7	-5.81786	0.00268555	0.114891
C21orf128	cg01542693	TSS200;Body	S Shore	66.9 ± 3.8	62.9 ± 4.5	-4.04828	0.00335693	0.114891
C21orf33	cg18575653	Body	N Shelf	12.2 ± 1.6	10.5 ± 1.6	-1.7269	0.000762939	0.114891
C21orf54	cg11056129	TSS1500	Open Sea	78.1 ± 2.1	80 ± 1.6	1.88701	0.000427246	0.114891
C21orf59	cg06610329	Body	N Shelf	85.4 ± 2.3	83 ± 2.9	-2.42311	0.000427246	0.114891
C21orf62	cg23163200	TSS200	Open Sea	45.3 ± 4.9	41.1 ± 5.4	-4.21655	0.00268555	0.114891
C21orf62	cg17616453	5'UTR	Open Sea	65.7 ± 4.1	69.7 ± 2.7	3.92483	0.00268555	0.114891
C21orf63	cg02466918	5'UTR;1stExon	Island	3.2 ± 0.5	3.6 ± 0.6	0.384809	0.00100708	0.114891
C21orf7	cg08854834	Body	Open Sea	27 ± 5.9	36.6 ± 7.2	9.55443	0.00167847	0.114891
C21orf7	cg26289665	3'UTR	Open Sea	30.3 ± 7.9	41.9 ± 9.7	11.6078	0.00268555	0.114891
C21orf70	cg11327657	Body	S Shore	69.3 ± 4.7	60.2 ± 8.9	-9.13589	0.00418091	0.114891
C21orf70	cg11401796	Body	Island	39.3 ± 7.7	45 ± 9.1	5.71126	0.00418091	0.114891
C21orf84	cg12935478	TSS200	Open Sea	41.3 ± 4.3	44 ± 2.9	2.69101	0.00100708	0.114891
C21orf88	cg17900854	TSS200	Open Sea	4.7 ± 0.5	4.2 ± 0.7	-0.428986	0.00418091	0.114891
C21orf96	cg16071713	TSS1500;Body	Open Sea	57.4 ± 4.3	51.9 ± 7.2	-5.52398	0.00131226	0.114891
C22orf23	cg14127659	TSS1500;Body	S Shore	51.7 ± 4.1	55.3 ± 3.4	3.57409	0.00213623	0.114891
C22orf25	cg23095729	5'UTR;TSS1500	Open Sea	79.3 ± 4	72.7 ± 6.5	-6.62474	0.000579834	0.114891
C22orf30	cg05233946	3'UTR	Open Sea	69.5 ± 3.1	73.6 ± 3.9	4.08405	0.00418091	0.114891
C22orf31	cg27046163	Body	Open Sea	84.2 ± 2.8	81.1 ± 3.3	-3.06483	0.00167847	0.114891
C22orf32	cg18034295	TSS1500;3'UTR	N Shore	39.2 ± 4.7	44.8 ± 4.4	5.62448	0.00268555	0.114891
C22orf34	cg09906324	TSS200	Open Sea	49.5 ± 4.8	45.4 ± 5.2	-4.12707	0.00418091	0.114891
C22orf34	cg04237429	Body	Open Sea	44.9 ± 4.2	41.7 ± 4.8	-3.23211	0.00418091	0.114891
C22orf34	cg21714878	TSS1500	Open Sea	58 ± 5.6	55.1 ± 6	-2.91657	0.00213623	0.114891
C22orf34	cg03648724	TSS1500	Open Sea	49.6 ± 5.3	46.8 ± 4.9	-2.81488	0.000427246	0.114891
C22orf34	cg21029504	Body	S Shore	85.3 ± 1.2	86.6 ± 1.4	1.31984	0.00335693	0.114891
C22orf39	cg06501716	TSS1500	S Shore	70.2 ± 3.3	72.9 ± 2.7	2.73005	0.00167847	0.114891
C22orf42	cg09084256	TSS200	Open Sea	49.5 ± 5.2	55.1 ± 5.2	5.6674	0.000579834	0.114891
C22orf9	cg12251779	Body;TSS200	Open Sea	32.8 ± 7.9	42.5 ± 9	9.64817	0.00418091	0.114891
C2CD2	cg09148268	Body;TSS1500	Open Sea	80.4 ± 3.2	76.8 ± 3.2	-3.5934	0.00131226	0.114891
C2CD2	cg24262325	3'UTR	Open Sea	44.7 ± 4.6	41.1 ± 5.4	-3.54944	0.00167847	0.114891
C2CD2	cg08009711	Body;5'UTR	Open Sea	39.4 ± 5.8	46.5 ± 4.7	7.14494	0.00100708	0.114891
C2CD2L	cg22259797	Body	Open Sea	70.5 ± 4.7	61 ± 11.1	-9.51021	0.000305176	0.114891
C2CD2L	cg15212210	Body	Open Sea	60.4 ± 4.7	55.2 ± 7.9	-5.19932	0.00268555	0.114891
C2CD4A	cg01383890	TSS200	N Shore	23.4 ± 3.9	20.7 ± 3.8	-2.71089	0.00131226	0.114891
C2orf18	cg23252243	Body	S Shore	37.5 ± 4.8	43.6 ± 5.1	6.11627	0.00418091	0.114891
C2orf28	cg14242246	TSS1500;5'UTR;Body	N Shore	10.5 ± 3.3	12.7 ± 3.7	2.16877	0.00167847	0.114891
C2orf3	cg16229671	Body	N Shore	70.7 ± 4.2	73.2 ± 2.9	2.41	0.00100708	0.114891
C2orf3	cg23725986	TSS1500	S Shore	22.1 ± 3.8	26.3 ± 3.7	4.17603	0.00213623	0.114891
C2orf3	cg01044662	TSS1500	S Shore	21.4 ± 4	25.9 ± 3.9	4.50057	0.00418091	0.114891
C2orf42	cg26109510	Body	Open Sea	86.7 ± 1.5	84.1 ± 3.4	-2.6407	0.00335693	0.114891
C2orf48	cg23422170	Body	Open Sea	77.5 ± 3.3	72.7 ± 5.6	-4.79538	0.00268555	0.114891
C2orf48	cg17979068	Body	Open Sea	73.9 ± 3.5	70.1 ± 4.2	-3.82413	0.00213623	0.114891
C2orf48	cg11277143	Body	Open Sea	43.4 ± 4.8	49 ± 5.7	5.64683	0.00418091	0.114891
C2orf50	cg09045196	TSS1500	Open Sea	46.1 ± 4.1	49.6 ± 3.7	3.48828	0.00213623	0.114891
C2orf53	cg00396894	TSS200	Open Sea	69.7 ± 4.2	72.3 ± 3.3	2.59914	9.15527e-05	0.114891
C2orf53	cg26174797	TSS1500	Open Sea	41.2 ± 3.6	45 ± 3.4	3.81552	0.00268555	0.114891
C2orf54	cg09990169	TSS200	Open Sea	52.7 ± 4.5	56.4 ± 3.2	3.74176	0.00268555	0.114891
C2orf56	cg01294270	3'UTR	Open Sea	84.3 ± 1.8	85.9 ± 1.9	1.56416	0.00418091	0.114891
C2orf58	cg11130441	TSS200	Open Sea	39.3 ± 6	35.2 ± 5.1	-4.18267	0.00100708	0.114891
C2orf61	cg11552853	TSS1500	Open Sea	74.4 ± 2.8	76.6 ± 2.5	2.22465	0.00213623	0.114891
C2orf61	cg05291965	TSS200	Open Sea	61.9 ± 4.3	64.7 ± 3.8	2.76462	0.000762939	0.114891
C2orf62	cg10550182	TSS1500	Open Sea	59.6 ± 4.7	63 ± 4.2	3.42033	0.00100708	0.114891
C2orf63	cg25477606	5'UTR;TSS1500	Open Sea	45.2 ± 5.7	50.3 ± 5.5	5.03553	0.000762939	0.114891
C2orf65	cg15025240	Body	Open Sea	67.5 ± 3.7	63.1 ± 5.5	-4.45119	0.00335693	0.114891
C2orf65	cg14012686	3'UTR	S Shelf	78.4 ± 2	74.8 ± 4.3	-3.58637	0.00335693	0.114891
C2orf65	cg02611848	TSS1500	Island	17.3 ± 3.6	20.8 ± 3.4	3.49525	0.000427246	0.114891
C2orf67	cg15724534	Body	Open Sea	89.4 ± 2.9	82.9 ± 7.8	-6.56954	0.00268555	0.114891
C2orf67	cg01176715	TSS1500	S Shore	33.9 ± 5	40.4 ± 4.9	6.59043	0.00167847	0.114891
C2orf73	cg14794655	Body	S Shore	34.1 ± 4.9	39.7 ± 5.2	5.69819	0.00335693	0.114891
C2orf76	cg07051721	Body	Open Sea	79.6 ± 4.4	74.1 ± 6.3	-5.48543	0.00335693	0.114891
C2orf77	cg08266945	5'UTR;1stExon;TSS200	Island	9 ± 0.9	8 ± 0.9	-1.00318	0.00167847	0.114891
C2orf81	cg10533746	TSS1500	Island	53.9 ± 6.5	59.3 ± 5.6	5.45171	0.00335693	0.114891
C2orf85	cg11654325	TSS1500	S Shelf	37.8 ± 4.7	44 ± 5.8	6.16666	0.00418091	0.114891
C2orf88	cg10168635	TSS1500;5'UTR	Island	28.9 ± 4.6	26.3 ± 3.4	-2.59636	0.00335693	0.114891
C2orf88	cg11941015	5'UTR	S Shelf	77.5 ± 4	80 ± 2.5	2.46213	0.00335693	0.114891
C3orf15	cg24514773	TSS1500	N Shore	15.2 ± 3.6	19.8 ± 4	4.58066	6.10352e-05	0.114891
C3orf17	cg17228765	TSS1500	S Shore	35.8 ± 4.5	40.1 ± 4	4.28033	0.00100708	0.114891
C3orf18	cg09562331	3'UTR	Open Sea	59.9 ± 2.8	62.9 ± 2.8	3.0276	0.00167847	0.114891
C3orf21	cg08704934	Body	Open Sea	67.6 ± 4.9	60.3 ± 7.2	-7.29936	0.00268555	0.114891
C3orf21	cg06706813	Body	Open Sea	80.4 ± 4	74.3 ± 7.5	-6.08778	0.00335693	0.114891
C3orf21	cg02504211	Body	Open Sea	89.4 ± 3.1	83.7 ± 4.7	-5.77524	0.00100708	0.114891
C3orf21	cg08994763	Body	Open Sea	66.1 ± 4	61.9 ± 5.1	-4.20722	0.00167847	0.114891
C3orf21	cg21501175	Body	Open Sea	61.4 ± 4.5	57.3 ± 5	-4.10864	0.00268555	0.114891
C3orf21	cg18457108	Body	Open Sea	40 ± 6.7	36.8 ± 6.9	-3.25802	0.00335693	0.114891
C3orf21	cg15431659	Body	Open Sea	40.7 ± 4	38 ± 3.6	-2.76333	0.00418091	0.114891
C3orf21	cg27134832	Body	Open Sea	81.5 ± 2.6	79.1 ± 2.6	-2.39594	0.00335693	0.114891
C3orf21	cg14641596	Body	Open Sea	61 ± 2.9	63.6 ± 3	2.54863	0.00418091	0.114891
C3orf21	cg03916038	Body	Open Sea	40.2 ± 5.6	47 ± 4.6	6.78313	0.000152588	0.114891
C3orf21	cg20945520	Body	Open Sea	45.1 ± 6.5	52 ± 5.9	6.86209	0.00418091	0.114891
C3orf23	cg04385523	5'UTR	S Shore	88.6 ± 1.9	87.3 ± 1.2	-1.28681	0.00335693	0.114891
C3orf23	cg05130304	TSS1500;TSS200	N Shore	12 ± 1.6	10.8 ± 1.2	-1.27395	0.000762939	0.114891
C3orf24	cg24881867	TSS1500	S Shore	80.8 ± 1.9	82.3 ± 1.7	1.42262	0.00167847	0.114891
C3orf26	cg04411201	Body	Open Sea	78.2 ± 5.7	70 ± 8	-8.18629	0.00100708	0.114891
C3orf26	cg14454680	Body;5'UTR	Open Sea	76.1 ± 4.5	69.7 ± 8	-6.43932	0.00418091	0.114891
C3orf26	cg24156261	Body;5'UTR	Open Sea	76.9 ± 3.5	72.5 ± 4.8	-4.35068	0.000579834	0.114891
C3orf26	cg20760676	Body;5'UTR	Open Sea	85.6 ± 2	86.5 ± 2.1	0.913248	0.00100708	0.114891
C3orf26	cg08350549	Body;5'UTR	N Shelf	28.1 ± 5.4	36.6 ± 7.7	8.46452	0.00418091	0.114891
C3orf26	cg05878887	Body	Open Sea	25.6 ± 7.1	38.3 ± 11.5	12.6709	0.00418091	0.114891
C3orf27	cg11004117	TSS200	Open Sea	59.5 ± 3.3	63.6 ± 4.1	4.13017	0.00335693	0.114891
C3orf32	cg06610172	TSS200	Open Sea	74.8 ± 3	77 ± 1.9	2.16715	0.00418091	0.114891
C3orf36	cg10959999	3'UTR;1stExon	S Shore	70.9 ± 2.2	69 ± 2.1	-1.89318	0.00335693	0.114891
C3orf55	cg13499717	Body	Open Sea	57 ± 3.8	63.5 ± 6.2	6.43106	0.00335693	0.114891
C3orf57	cg25208215	1stExon;5'UTR	Island	9.8 ± 0.9	9 ± 0.7	-0.862522	0.00213623	0.114891
C3orf59	cg07908870	Body	Island	5.9 ± 0.7	6.8 ± 1.3	0.950562	0.00213623	0.114891
C3orf66	cg19507267	TSS200	Open Sea	81.4 ± 2.3	78 ± 3.6	-3.38796	0.00418091	0.114891
C3orf74	cg24851513	TSS1500	Open Sea	35.7 ± 3.8	33.3 ± 4.2	-2.39382	0.00418091	0.114891
C4BPA	cg14856606	TSS200	Open Sea	74 ± 5.6	67.3 ± 6.3	-6.72147	0.00213623	0.114891
C4BPA	cg26514552	TSS200	Open Sea	74.3 ± 3.6	69.2 ± 6	-5.12128	0.00335693	0.114891
C4BPB	cg26407558	5'UTR;1stExon	Open Sea	57.9 ± 3.9	54.8 ± 3.9	-3.06182	0.000762939	0.114891
C4orf10	cg18912103	Body	Open Sea	68.9 ± 3.3	63.7 ± 5.4	-5.18153	3.05176e-05	0.114891
C4orf19	cg03420978	5'UTR	Open Sea	37.5 ± 6.1	44.9 ± 5	7.40788	0.00268555	0.114891
C4orf22	cg13521077	Body	S Shelf	47.3 ± 4.3	51.4 ± 4	4.09128	0.00268555	0.114891
C4orf27	cg26927939	TSS1500	S Shore	38.4 ± 6.5	45.7 ± 6.7	7.36414	0.00335693	0.114891
C4orf29; MFSD8	cg07327396	TSS1500;Body	Island	8.5 ± 1.6	7.6 ± 1.4	-0.880726	0.000305176	0.114891
C4orf38	cg01278041	Body	N Shore	86.4 ± 3.1	83.7 ± 3.6	-2.69686	0.00418091	0.114891
C4orf45	cg06053098	TSS1500	Open Sea	72.8 ± 2.8	74.6 ± 1.8	1.78334	0.000305176	0.114891
C4orf45	cg22266824	Body	Open Sea	36.2 ± 6.3	46 ± 7.7	9.82154	0.00131226	0.114891
C4orf49	cg07776847	Body	Island	8.6 ± 1.5	7.9 ± 0.9	-0.726161	0.00418091	0.114891
C4orf49	cg14727777	TSS200	S Shore	32.9 ± 6.5	37.6 ± 6.4	4.68678	0.00131226	0.114891
C4orf50	cg00958560	Body	Open Sea	66 ± 3.9	62.2 ± 4.1	-3.83882	0.00268555	0.114891
C4orf50	cg06358671	Body	Open Sea	58.2 ± 8.9	63.6 ± 6.2	5.38366	0.00167847	0.114891
C4orf52	cg06580014	3'UTR	Open Sea	65.4 ± 4.8	70.4 ± 4.6	4.99137	0.00335693	0.114891
C5orf13	cg00950343	1stExon;5'UTR	Open Sea	41.3 ± 7.1	51.3 ± 7.8	10.0032	0.00167847	0.114891
C5orf30	cg05225461	5'UTR	S Shore	38.1 ± 6.4	47.5 ± 7.7	9.47169	0.00213623	0.114891
C5orf38	cg27144115	Body	Island	34.1 ± 5.4	31.1 ± 4.4	-3.01194	0.000762939	0.114891
C5orf39	cg10938702	1stExon	N Shore	21.1 ± 3.5	19.2 ± 2.8	-1.97799	0.00213623	0.114891
C5orf43	cg13028113	TSS1500	S Shore	19.7 ± 3.8	22.3 ± 3.6	2.601	0.00268555	0.114891
C5orf45	cg00508855	TSS1500	S Shore	55.3 ± 6.4	61.4 ± 4.7	6.15254	0.00268555	0.114891
C5orf47	cg17329499	Body	S Shore	72.2 ± 4.4	76.1 ± 3.1	3.95936	0.00335693	0.114891
C5orf48	cg14709055	TSS200	Open Sea	82.1 ± 1.8	80.1 ± 2.4	-1.96629	0.00418091	0.114891
C5orf56	cg21171858	Body	Open Sea	53.3 ± 7.7	47.2 ± 8	-6.10432	0.00213623	0.114891
C5orf56	cg11576424	5'UTR	S Shelf	18.8 ± 3.8	25.8 ± 5.1	7.01531	0.000762939	0.114891
C6orf10	cg21587984	Body	Open Sea	75.5 ± 4.6	67.8 ± 8	-7.66665	0.00167847	0.114891
C6orf10	cg02808240	Body	Open Sea	71.1 ± 3.6	64.9 ± 8.2	-6.2767	0.00418091	0.114891
C6orf10	cg20795701	Body	Open Sea	74.7 ± 4.3	68.7 ± 6.2	-5.99159	0.00131226	0.114891
C6orf10	cg21325723	Body	Open Sea	77.8 ± 3.2	73.3 ± 5.7	-4.51971	0.00131226	0.114891
C6orf10	cg24640182	Body	Open Sea	43.2 ± 13.3	48.4 ± 11.5	5.16056	0.00418091	0.114891
C6orf103	cg08724753	Body	Open Sea	71.5 ± 3.2	73.7 ± 2.7	2.23616	0.00268555	0.114891
C6orf105	cg01129238	TSS1500	Open Sea	65.5 ± 3.9	67.9 ± 3	2.3995	0.000762939	0.114891
C6orf122	cg04674406	Body	S Shelf	65.7 ± 4.1	62.7 ± 4.6	-3.04061	0.00213623	0.114891
C6orf123	cg05733780	Body	N Shore	59.2 ± 4.4	55.2 ± 5.3	-4.03001	0.00418091	0.114891
C6orf123	cg03298716	Body	N Shore	40.8 ± 2.2	38.1 ± 3	-2.66064	0.00268555	0.114891
C6orf129	cg18011099	Body	Open Sea	70.4 ± 2.6	72.9 ± 2.6	2.5605	0.000762939	0.114891
C6orf132	cg23598378	Body	S Shore	85.2 ± 3.2	80.8 ± 5	-4.41594	0.00335693	0.114891
C6orf134	cg07333021	3'UTR	N Shelf	81.3 ± 3.6	75.3 ± 6.5	-5.93326	0.00335693	0.114891
C6orf134	cg06868245	3'UTR	N Shelf	88.4 ± 1.3	87.1 ± 1.1	-1.31602	0.00335693	0.114891
C6orf138	cg11848487	1stExon	N Shore	48.3 ± 4.3	45.6 ± 3.9	-2.74062	0.00418091	0.114891
C6orf138	cg20116804	1stExon	Island	42.8 ± 3.4	40.5 ± 4.1	-2.35417	0.00167847	0.114891
C6orf142	cg09488352	Body	Open Sea	71.8 ± 4	75.2 ± 3.4	3.44214	0.000579834	0.114891
C6orf142	cg24410453	Body	Open Sea	56.4 ± 5.2	61.3 ± 5.6	4.93994	0.00268555	0.114891
C6orf142	cg16554447	Body	Open Sea	53.8 ± 5.3	59.2 ± 5.2	5.40583	0.00268555	0.114891
C6orf154	cg00142670	TSS200	Island	36.5 ± 4.5	41.7 ± 3.7	5.2205	0.00335693	0.114891
C6orf155	cg00201779	TSS1500	S Shore	49.4 ± 7.9	53.8 ± 7.7	4.42677	0.00418091	0.114891
C6orf168	cg05137975	Body	Open Sea	64.9 ± 4.8	66.8 ± 5.3	1.90141	0.00418091	0.114891
C6orf170	cg21757368	TSS1500	S Shore	15.1 ± 2.1	16.6 ± 2.2	1.47425	0.00167847	0.114891
C6orf176	cg19997946	Body;TSS1500	N Shore	25.1 ± 4.1	27.6 ± 4.6	2.51644	0.00335693	0.114891
C6orf186	cg17763467	Body	Open Sea	75 ± 4	69.8 ± 5.8	-5.2503	0.00268555	0.114891
C6orf186	cg06011067	Body	N Shore	76.1 ± 4.7	72.1 ± 6.3	-3.99047	0.00131226	0.114891
C6orf186	cg18275620	Body	Open Sea	63.8 ± 4.9	69.4 ± 3.4	5.60923	0.00268555	0.114891
C6orf192	cg19875852	Body	Open Sea	87.1 ± 1.7	84.6 ± 2.6	-2.52051	0.000579834	0.114891
C6orf203	cg27311710	TSS200	Island	10.9 ± 0.8	10 ± 0.9	-0.850432	0.00213623	0.114891
C6orf204	cg15945754	TSS1500	S Shore	78 ± 1.8	79.8 ± 1.8	1.79555	0.000305176	0.114891
C6orf218	cg05457881	TSS1500	Open Sea	25.8 ± 3.1	27.2 ± 3	1.46934	0.000152588	0.114891
C6orf221	cg22249986	3'UTR	S Shore	44.4 ± 3.8	47 ± 2.3	2.57715	0.00213623	0.114891
C6orf222	cg02445907	Body	Open Sea	56.5 ± 3.4	59.7 ± 2.8	3.20969	0.00213623	0.114891
C6orf223	cg13900100	3'UTR	Island	15.7 ± 2.4	13.5 ± 2	-2.21071	0.00167847	0.114891
C6orf226	cg26878778	5'UTR;1stExon	Island	3.2 ± 0.4	2.9 ± 0.5	-0.306817	0.00418091	0.114891
C6orf226	cg06493154	TSS1500	S Shore	20.8 ± 4.3	26.1 ± 4.8	5.22136	0.00418091	0.114891
C6orf227	cg08301503	TSS200	Island	46.8 ± 5.2	43.6 ± 4.4	-3.26664	0.00335693	0.114891
C6orf227	cg00536532	TSS1500	S Shore	73.8 ± 4.6	70.7 ± 5	-3.04621	0.00167847	0.114891
C6orf25	cg14437986	TSS200	N Shore	69.3 ± 4.1	64.3 ± 5.4	-5.05294	0.00131226	0.114891
C6orf25	cg18058048	TSS1500	N Shore	70.6 ± 3.9	66.1 ± 5.1	-4.47538	0.00335693	0.114891
C6orf25	cg15973098	Body	N Shore	47.6 ± 3.9	44.6 ± 4.4	-3.07343	0.00213623	0.114891
C6orf25	cg17772649	Body	Island	61 ± 2.2	58.1 ± 3.9	-2.89684	0.00418091	0.114891
C6orf25	cg05667097	Body	Island	54.6 ± 2.3	52 ± 3.2	-2.56123	0.000762939	0.114891
C6orf25	cg06928741	Body	Island	82.4 ± 2.2	79.9 ± 2	-2.46812	0.00335693	0.114891
C6orf25	cg16746362	Body	S Shore	64.7 ± 3.2	68.4 ± 3.5	3.71497	0.00335693	0.114891
C6orf26	cg09503608	3'UTR	Open Sea	61.3 ± 4.9	66.8 ± 3.9	5.42451	0.00167847	0.114891
C6orf27	cg12988118	Body	Open Sea	47.9 ± 4.3	44.8 ± 4.1	-3.17338	0.00418091	0.114891
C6orf27	cg27574980	5'UTR	Open Sea	31.8 ± 4.8	29.3 ± 4	-2.56553	0.00213623	0.114891
C6orf27	cg23526676	Body	Open Sea	33 ± 4.2	36.5 ± 3.8	3.46115	0.00335693	0.114891
C6orf27	cg22112841	Body	Open Sea	39.8 ± 4.2	44.5 ± 4.6	4.68866	0.00418091	0.114891
C6orf35	cg00937817	Body	Open Sea	61.5 ± 4.4	66.7 ± 4.7	5.17293	0.000579834	0.114891
C6orf47	cg26214922	3'UTR;1stExon	N Shelf	79.7 ± 3.3	82 ± 1.6	2.2418	0.00418091	0.114891
C6orf47	cg27591371	1stExon	N Shore	16.6 ± 3.3	19.7 ± 3.2	3.04057	0.00131226	0.114891
C6orf47	cg20774166	1stExon	N Shore	17.4 ± 3.7	20.7 ± 3.6	3.30709	0.000579834	0.114891
C6orf47	cg18842363	TSS1500	S Shore	36.7 ± 5	42.2 ± 5.5	5.49214	0.00167847	0.114891
C6orf48	cg11931646	5'UTR;TSS1500	S Shore	30.8 ± 4.7	27.6 ± 3.9	-3.26966	0.00100708	0.114891
C6orf48	cg17183362	5'UTR;TSS1500	S Shore	28.6 ± 3.8	26.2 ± 4.1	-2.36862	0.00131226	0.114891
C6orf48	cg06482498	TSS1500	N Shore	42.2 ± 4.9	49 ± 6.5	6.7209	0.00268555	0.114891
C6orf52	cg03150474	TSS1500;TSS200	Island	8 ± 1.1	7 ± 1	-1.02674	0.00268555	0.114891
C6orf70	cg21762728	Body	Open Sea	81.6 ± 4.2	75.1 ± 8.1	-6.56779	0.000579834	0.114891
C6orf81	cg23873288	Body;TSS1500	Open Sea	65.4 ± 2.9	67.4 ± 2.4	1.99391	0.00418091	0.114891
C6orf89	cg05322916	Body	Open Sea	75.8 ± 4.6	70 ± 6.2	-5.71427	0.00335693	0.114891
C6orf97	cg08576184	TSS1500	N Shore	15.8 ± 2.9	17.8 ± 2.5	1.96274	0.00418091	0.114891
C7orf10	cg05119115	Body	Open Sea	70.9 ± 3.7	73.2 ± 2.4	2.26744	0.00213623	0.114891
C7orf20	cg07179981	Body	Open Sea	85.4 ± 2.1	83.7 ± 2	-1.67789	0.00213623	0.114891
C7orf20	cg07138768	Body	Island	42 ± 7.8	48.6 ± 5.7	6.5442	0.00268555	0.114891
C7orf27	cg06838581	Body	Island	70.7 ± 3.2	72.8 ± 2.5	2.09247	0.00335693	0.114891
C7orf41	cg13619044	3'UTR	Open Sea	59.9 ± 6.2	65.4 ± 5.1	5.46293	0.00268555	0.114891
C7orf42	cg18921475	Body	Open Sea	59.5 ± 4.6	64.8 ± 4.7	5.24515	0.00335693	0.114891
C7orf50	cg23657099	Body	N Shelf	70.1 ± 4.9	62.6 ± 6.8	-7.49598	0.00418091	0.114891
C7orf50	cg04816311	Body	N Shore	85.7 ± 3.1	78.5 ± 7.1	-7.17051	0.00131226	0.114891
C7orf50	cg15693483	Body	N Shelf	78 ± 4.6	72 ± 5.6	-6.00229	0.000579834	0.114891
C7orf50	cg14983777	Body	Island	88.4 ± 4.2	83.4 ± 6.9	-4.94214	0.000427246	0.114891
C7orf50	cg01699819	Body	N Shore	62.6 ± 5.9	58.4 ± 6.7	-4.17126	0.00418091	0.114891
C7orf50	cg19254152	Body	N Shore	41.6 ± 4.8	37.5 ± 5.3	-4.11542	0.00268555	0.114891
C7orf50	cg21495349	Body	S Shore	57.6 ± 7	53.7 ± 6.3	-3.88971	0.000762939	0.114891
C7orf50	cg18377014	Body	N Shore	46.6 ± 4.8	42.9 ± 4.2	-3.66663	0.00100708	0.114891
C7orf50	cg18315380	Body;TSS1500	N Shore	52.6 ± 4.4	49.1 ± 4.7	-3.53317	0.000762939	0.114891
C7orf50	cg03836171	Body	N Shore	49.3 ± 4.3	46 ± 5.4	-3.29407	0.00335693	0.114891
C7orf50	cg09937438	Body	N Shelf	33.7 ± 3.8	30.7 ± 4.4	-3.0245	0.00335693	0.114891
C7orf50	cg19340455	Body;TSS1500	N Shore	44 ± 5.1	41 ± 4.9	-3.00604	0.00335693	0.114891
C7orf50	cg00207856	Body	S Shore	87.4 ± 2.6	85.6 ± 1.7	-1.86296	0.00335693	0.114891
C7orf50	cg06009031	Body	S Shelf	59.9 ± 4	62.6 ± 3.5	2.67037	0.00268555	0.114891
C7orf50	cg19043969	Body	Open Sea	56.6 ± 4.5	59.8 ± 3.3	3.23195	0.00213623	0.114891
C7orf50	cg16284684	Body	Open Sea	57.2 ± 4.4	61.7 ± 4.1	4.54639	0.00167847	0.114891
C7orf51	cg19472770	TSS1500	N Shore	23.7 ± 4.1	28.3 ± 2.5	4.57313	0.000305176	0.114891
C7orf54	cg05686445	TSS1500;Body	Open Sea	67.7 ± 4.6	71.6 ± 4.2	3.86011	0.00131226	0.114891
C7orf58	cg21626523	TSS1500	Open Sea	9.6 ± 1.6	10.6 ± 2	1.01367	0.00335693	0.114891
C7orf58	cg02539809	Body	Open Sea	43.5 ± 6.6	52.6 ± 7.7	9.14103	0.00213623	0.114891
C7orf60	cg26951888	Body	Open Sea	71.6 ± 3.3	74.9 ± 3.6	3.37878	0.00167847	0.114891
C7orf68	cg02952809	TSS1500	N Shore	43.9 ± 5.4	49.8 ± 4.8	5.94624	0.00335693	0.114891
C7orf69	cg07880727	Body	Open Sea	56.7 ± 5.2	51.4 ± 6.4	-5.2981	0.00131226	0.114891
C7orf70	cg20026673	TSS1500	S Shore	67.7 ± 5	61.4 ± 7.1	-6.21128	0.00418091	0.114891
C7orf72	cg08691328	Body	N Shelf	46.1 ± 5.4	41.7 ± 4.6	-4.44582	0.00213623	0.114891
C8orf31	cg08795786	TSS1500	Open Sea	36.8 ± 5.9	41.1 ± 5.4	4.36843	0.00213623	0.114891
C8orf34	cg09032314	Body	Open Sea	34.8 ± 5.2	40.7 ± 4.6	5.94617	0.00418091	0.114891
C8orf37	cg20165884	TSS200	Island	8.3 ± 0.8	7.5 ± 1	-0.815126	0.00167847	0.114891
C8orf41	cg24736217	1stExon;Body	N Shore	17.8 ± 3.9	20.2 ± 3.5	2.37252	9.15527e-05	0.114891
C8orf55	cg09147065	Body	Open Sea	75.5 ± 3.7	72.9 ± 4	-2.60274	0.00418091	0.114891
C8orf73	cg20127859	TSS1500	N Shelf	67 ± 5.7	59.5 ± 7.6	-7.56045	0.00167847	0.114891
C8orf73	cg01048372	TSS1500	S Shore	68.6 ± 5	62.5 ± 8	-6.08764	0.00213623	0.114891
C8orf75	cg00420997	TSS1500	Open Sea	64.2 ± 5.8	58.8 ± 7.5	-5.38943	0.00335693	0.114891
C8orf76	cg08641214	Body	Island	5.5 ± 0.7	5 ± 0.5	-0.541075	0.00418091	0.114891
C8orf84	cg19307528	Body	N Shore	44.1 ± 4.5	48.3 ± 4.9	4.18221	0.00335693	0.114891
C8ORFK29	cg22453529	Body	Island	60.5 ± 4	58.4 ± 4.6	-2.06489	0.00213623	0.114891
C9orf131	cg05000446	1stExon;Body	Open Sea	58.5 ± 4.3	53.4 ± 5.9	-5.13227	0.000427246	0.114891
C9orf139	cg02679745	Body;TSS1500	S Shore	70.1 ± 5.2	62.5 ± 7.3	-7.5915	0.00131226	0.114891
C9orf156	cg14018471	Body	N Shelf	71.3 ± 6.2	61.6 ± 7.9	-9.64673	0.00418091	0.114891
C9orf16	cg24392274	TSS1500	N Shore	42 ± 4	39 ± 4	-3.03142	0.00100708	0.114891
C9orf171	cg14067450	Body	Open Sea	58.2 ± 4.6	62.1 ± 3.2	3.87053	0.00268555	0.114891
C9orf24	cg03560879	Body	N Shore	32.4 ± 5	29.4 ± 3.9	-3.02335	0.000762939	0.114891
C9orf25	cg08578641	Body;TSS1500	Island	39.3 ± 6.4	47.7 ± 7.2	8.31595	0.00335693	0.114891
C9orf3	cg13698261	Body	Open Sea	89.3 ± 2	88.1 ± 1.6	-1.148	0.00335693	0.114891
C9orf5	cg14384093	Body	N Shelf	50.7 ± 5.8	56.5 ± 6	5.73217	0.00335693	0.114891
C9orf68	cg14514600	1stExon;5'UTR	S Shelf	4.6 ± 0.7	4.1 ± 0.5	-0.51766	0.00167847	0.114891
C9orf68	cg13666340	5'UTR	S Shelf	17.4 ± 3.2	20.3 ± 3.7	2.92423	0.00418091	0.114891
C9orf69	cg13517605	3'UTR	N Shore	80.3 ± 2.4	81.9 ± 2.1	1.58829	0.00418091	0.114891
C9orf7	cg19123107	TSS1500	N Shore	14.7 ± 2.8	17.4 ± 2.7	2.63049	0.000579834	0.114891
C9orf78	cg14059835	TSS1500;5'UTR	S Shore	50.7 ± 5.5	44.5 ± 7.7	-6.19494	0.00100708	0.114891
C9orf78	cg17509612	TSS1500;5'UTR	S Shore	35.4 ± 5.1	32.3 ± 5.2	-3.03599	0.00418091	0.114891
C9orf79	cg13616033	1stExon	Open Sea	47.3 ± 4.6	49.9 ± 2.9	2.63844	0.00268555	0.114891
C9orf98	cg03382797	TSS1500;5'UTR	S Shore	77.2 ± 4.1	71.6 ± 6.8	-5.60646	0.00335693	0.114891
C9orf98	cg14082075	Body	N Shore	12.3 ± 1.4	10.8 ± 1.2	-1.48647	0.00418091	0.114891
C9orf98	cg13653963	Body	Open Sea	78.2 ± 2.8	80 ± 2.2	1.77551	0.00268555	0.114891
CA1	cg17694593	TSS200	Open Sea	66.1 ± 3	68.4 ± 2.9	2.36994	0.00418091	0.114891
CA1	cg07736716	TSS1500	Open Sea	51.7 ± 4.6	54.5 ± 4.9	2.81263	0.00268555	0.114891
CA10	cg21328033	TSS1500;5'UTR;1stExon	S Shore	21.8 ± 3.1	23.7 ± 2.4	1.87132	0.00335693	0.114891
CA10	cg05229989	Body	Open Sea	52.2 ± 5.2	56.1 ± 4.5	3.87861	0.00167847	0.114891
CA13	cg05071334	3'UTR	Open Sea	70.4 ± 4.5	64.1 ± 6.4	-6.22045	0.00213623	0.114891
CA4	cg08371643	Body	S Shelf	43.9 ± 4.1	48.2 ± 4	4.31606	0.00418091	0.114891
CA5A	cg27325224	Body	N Shore	63.9 ± 3.6	60.1 ± 2.9	-3.79717	0.00100708	0.114891
CA5A	cg10373524	Body	N Shelf	50.5 ± 3.9	54.5 ± 3.9	4.01875	0.00335693	0.114891
CA5B	cg05532403	5'UTR	S Shore	48.6 ± 5	44.9 ± 5.3	-3.68893	0.00268555	0.114891
CA6	cg24052039	TSS1500	Open Sea	80.7 ± 2.6	78.8 ± 2.7	-1.90143	0.00418091	0.114891
CA7	cg06438797	TSS1500	N Shore	59.4 ± 3.9	62.4 ± 2.8	3.00727	0.00418091	0.114891
CA7	cg00182273	TSS1500	N Shore	51.9 ± 3.9	55.6 ± 3.4	3.62023	0.00418091	0.114891
CA8	cg08949656	Body	Open Sea	54.7 ± 4.3	59.1 ± 3.2	4.34121	0.00268555	0.114891
CAB39L	cg02210115	5'UTR	Open Sea	83.4 ± 3.8	77.5 ± 5.9	-5.9316	0.00213623	0.114891
CAB39L	cg19238349	Body	Open Sea	31.8 ± 5.6	38.3 ± 5.6	6.51793	0.00418091	0.114891
CABC1	cg16051954	5'UTR	Open Sea	67 ± 6.9	61.5 ± 7.7	-5.48632	0.00335693	0.114891
CABC1	cg11812928	Body	S Shore	65.1 ± 6	61.1 ± 6.2	-4.04374	0.00268555	0.114891
CABC1	cg03612357	Body	N Shore	44.6 ± 3.2	48.8 ± 4.6	4.26628	0.00167847	0.114891
CABLES1	cg18793086	Body;TSS1500	Open Sea	52.8 ± 10.5	60.6 ± 6.6	7.75892	0.00418091	0.114891
CABLES2	cg25415966	3'UTR	S Shore	75.8 ± 2.5	73.7 ± 3.2	-2.08007	0.00335693	0.114891
CABP1	cg25969992	5'UTR;1stExon;Body	Open Sea	33.7 ± 6.4	38.4 ± 5.4	4.7225	0.00213623	0.114891
CABP2	cg13576483	1stExon;5'UTR	S Shelf	52.6 ± 3.3	56.7 ± 2.7	4.14647	0.000579834	0.114891
CABYR	cg21026022	5'UTR	S Shore	23.7 ± 5.5	28.1 ± 6.4	4.37213	0.00131226	0.114891
CABYR	cg00012238	TSS1500	N Shore	28.7 ± 4.5	33.2 ± 3.9	4.48916	0.000305176	0.114891
CACHD1	cg12049550	Body	Open Sea	76.6 ± 4.9	68.9 ± 7.5	-7.72312	0.00213623	0.114891
CACHD1	cg00825690	Body	Open Sea	74 ± 4.1	76.8 ± 3.2	2.85761	0.00131226	0.114891
CACNA1C	cg11435826	Body	S Shelf	70.2 ± 5.1	64 ± 6.9	-6.23018	0.00167847	0.114891
CACNA1C	cg01833890	Body	Open Sea	62.7 ± 5.2	56.5 ± 6.1	-6.17144	0.00100708	0.114891
CACNA1C	cg23475725	Body	Open Sea	54.1 ± 5.3	48 ± 6.7	-6.07412	0.000579834	0.114891
CACNA1C	cg03626208	Body	Open Sea	69.7 ± 4.8	63.8 ± 7.1	-5.90159	0.00418091	0.114891
CACNA1C	cg02959759	3'UTR	S Shore	62.2 ± 4.6	56.3 ± 5.7	-5.8517	0.00100708	0.114891
CACNA1C	cg05824594	Body	Open Sea	57.4 ± 4.9	52.9 ± 6.2	-4.52557	0.00131226	0.114891
CACNA1C	cg16303353	Body	Open Sea	53.5 ± 4.9	49 ± 5.5	-4.49796	0.00335693	0.114891
CACNA1C	cg10031793	Body	Open Sea	80.1 ± 3.2	75.8 ± 4.9	-4.30154	0.00335693	0.114891
CACNA1C	cg13371705	Body	Open Sea	55 ± 4.3	50.7 ± 6.6	-4.29208	0.00335693	0.114891
CACNA1C	cg21793437	Body	Open Sea	63.6 ± 4.5	59.7 ± 5.5	-3.94738	0.00335693	0.114891
CACNA1C	cg11439695	Body	Open Sea	61.2 ± 3.6	63.6 ± 2.7	2.4073	0.00268555	0.114891
CACNA1C	cg07267600	Body	Open Sea	13 ± 2.8	16.5 ± 3.7	3.53832	0.00268555	0.114891
CACNA1C	cg00788521	Body	Open Sea	69.4 ± 4.2	73.5 ± 4	4.11417	0.00335693	0.114891
CACNA1H	cg09991470	Body	Island	71.7 ± 2.5	73.5 ± 2	1.85682	0.00418091	0.114891
CACNA1H	cg09809504	Body	Island	87.6 ± 2.8	89.6 ± 2	1.9227	0.000762939	0.114891
CACNA1H	cg08256701	Body	S Shore	58.5 ± 2.8	61.6 ± 3.7	3.08547	0.00213623	0.114891
CACNA1H	cg08885265	Body	S Shore	72.8 ± 2.1	75.9 ± 2.6	3.15037	0.00100708	0.114891
CACNA1H	cg02421033	Body	Island	54.9 ± 4	59.1 ± 3.6	4.19252	0.00335693	0.114891
CACNA1H	cg16665866	Body	S Shore	69 ± 4.9	73.6 ± 4.7	4.56238	0.00418091	0.114891
CACNA1H	cg00300794	Body	S Shore	74.1 ± 3.2	78.8 ± 4	4.75065	0.00131226	0.114891
CACNA1I	cg02041885	Body	N Shore	61 ± 2.8	63.1 ± 1.9	2.13684	0.00418091	0.114891
CACNA1S	cg17810781	TSS1500	N Shore	84.1 ± 2.6	80.1 ± 3.5	-3.94228	0.00131226	0.114891
CACNA2D1	cg24426822	Body	Open Sea	59.3 ± 4.2	61.9 ± 3.6	2.6257	0.00335693	0.114891
CACNA2D2	cg07129669	Body	S Shore	59.8 ± 4.4	55.2 ± 4.9	-4.55435	0.00213623	0.114891
CACNA2D3	cg12223004	Body	Open Sea	57.4 ± 6.1	53.6 ± 6	-3.73568	0.00167847	0.114891
CACNA2D3	cg13532410	Body	Open Sea	56.9 ± 4.5	60.2 ± 3.6	3.37831	0.00213623	0.114891
CACNA2D3	cg18563642	Body	Open Sea	28.6 ± 4.6	33.9 ± 4.5	5.26609	0.00268555	0.114891
CACNA2D4	cg21224286	Body	S Shelf	41.7 ± 7.1	45 ± 5.9	3.3455	0.00131226	0.114891
CACNA2D4	cg27516159	Body	N Shore	39.2 ± 3.2	44.7 ± 3.9	5.56495	0.000305176	0.114891
CACNB2	cg06159486	TSS200;1stExon	Island	5.7 ± 0.7	5 ± 0.5	-0.742645	0.00268555	0.114891
CACNB2	cg24825767	Body	Open Sea	36.2 ± 5.4	43.5 ± 6.3	7.34616	0.00418091	0.114891
CACNB3	cg23029183	TSS1500	N Shore	90.5 ± 1.4	89.4 ± 1.3	-1.16822	0.000762939	0.114891
CACNB4	cg06950952	Body;1stExon;Body	Open Sea	68.4 ± 3.4	71.3 ± 3.2	2.84843	0.00335693	0.114891
CACNB4	cg21376136	Body;TSS200	Open Sea	29.2 ± 5.3	32.1 ± 4.7	2.89088	0.00335693	0.114891
CACNB4	cg17023034	Body	Open Sea	31.4 ± 5.6	38.8 ± 7	7.39292	0.00418091	0.114891
CACNG5	cg16375358	TSS200	Open Sea	66.6 ± 3.2	69.7 ± 2.2	3.10461	0.00131226	0.114891
CACNG6	cg21154793	TSS1500	N Shore	23.5 ± 3.7	26.2 ± 4.1	2.70402	0.00268555	0.114891
CACNG6	cg25482874	Body	N Shelf	31.6 ± 4.8	36.9 ± 5.4	5.34362	0.00167847	0.114891
CACNG8	cg15786180	TSS1500	N Shore	12.4 ± 2.1	13.7 ± 2.1	1.33818	0.00335693	0.114891
CACNG8	cg18055623	Body;TSS1500	Island	36.8 ± 5.1	42 ± 6.7	5.22623	0.00418091	0.114891
CADM1	cg03505501	Body	N Shore	51.1 ± 7.3	45.7 ± 8.4	-5.3401	0.00418091	0.114891
CADM1	cg14201467	Body	N Shore	74.4 ± 4.7	69.1 ± 6.4	-5.29418	0.00213623	0.114891
CADM1	cg14030346	Body	N Shore	32.5 ± 5.4	30 ± 4.2	-2.52686	0.00418091	0.114891
CADM2	cg14312063	Body	S Shore	34.4 ± 3.8	38.4 ± 3.3	3.99871	6.10352e-05	0.114891
CADPS	cg25008474	Body	Open Sea	58.7 ± 4	55.9 ± 4	-2.76707	0.000427246	0.114891
CADPS	cg20082170	Body	Open Sea	11.8 ± 2.3	12.9 ± 2.1	1.08175	3.05176e-05	0.114891
CADPS	cg23003926	Body	Open Sea	62.1 ± 3.9	65.6 ± 2.9	3.54209	0.00167847	0.114891
CADPS	cg27391511	Body	Open Sea	48.3 ± 5.1	54.1 ± 4	5.79208	0.00131226	0.114891
CADPS2	cg05058313	Body	Open Sea	86.4 ± 2.4	84.3 ± 2.9	-2.05233	0.00213623	0.114891
CALB2	cg04628802	Body;3'UTR	Open Sea	59 ± 3.8	61.3 ± 3.9	2.34657	0.00213623	0.114891
CALCB	cg23558842	1stExon;5'UTR	Island	6.1 ± 1.4	7.4 ± 2	1.26741	0.00167847	0.114891
CALD1	cg16483326	5'UTR	Open Sea	79 ± 2.3	81.1 ± 1.8	2.00605	0.000762939	0.114891
CALD1	cg19086309	5'UTR	Open Sea	72.4 ± 3	76.1 ± 3.9	3.66264	0.000762939	0.114891
CALD1	cg24956866	TSS200	Open Sea	22 ± 4.8	26.9 ± 4.4	4.93046	0.00418091	0.114891
CALD1	cg07625383	Body	Open Sea	38.2 ± 6.2	47.1 ± 6.2	8.85378	0.00131226	0.114891
CALD1	cg18075666	5'UTR	Open Sea	22.6 ± 5	32.7 ± 9.1	10.0693	0.00268555	0.114891
CALHM1	cg26955383	TSS200	S Shore	64.8 ± 5	59.2 ± 6.9	-5.63553	0.00418091	0.114891
CALHM1	cg26712428	TSS200	S Shore	67.9 ± 4.4	62.4 ± 6.1	-5.46068	0.00131226	0.114891
CALHM1	cg26378073	3'UTR	N Shore	53.3 ± 4.8	48.5 ± 6.6	-4.79988	0.00213623	0.114891
CALHM2	cg09562683	5'UTR;Body	N Shore	66.6 ± 3.6	71.1 ± 4.2	4.53163	0.00335693	0.114891
CALHM2	cg05319515	TSS1500	S Shore	27.6 ± 2.6	32.3 ± 5.6	4.65021	0.00418091	0.114891
CALHM2	cg05042708	TSS1500	S Shore	31.4 ± 5.7	36.6 ± 4.5	5.11502	0.00268555	0.114891
CALHM3	cg25937598	TSS1500	Open Sea	28.8 ± 6.6	37.4 ± 6.4	8.65565	0.000762939	0.114891
CALN1	cg00277397	5'UTR;Body	N Shore	86.1 ± 2	83.7 ± 3	-2.43783	0.00418091	0.114891
CALN1	cg17932934	5'UTR;1stExon	Open Sea	80.3 ± 2.4	78.8 ± 2.2	-1.48177	0.00213623	0.114891
CALN1	cg09361748	Body	Open Sea	57.3 ± 3.8	60.8 ± 3.8	3.51457	0.00335693	0.114891
CALN1	cg12678695	3'UTR	Open Sea	51.4 ± 4.3	55.9 ± 3.9	4.44003	0.00418091	0.114891
CALR	cg25605731	Body	N Shelf	86.8 ± 5	74.5 ± 11.1	-12.2693	0.000762939	0.114891
CALR	cg04334723	Body	N Shelf	64.8 ± 4.3	59 ± 6.5	-5.72324	0.00131226	0.114891
CALR	cg19867991	Body	S Shore	57.7 ± 4.5	52.4 ± 6.1	-5.28933	0.00100708	0.114891
CALR	cg22625098	Body	N Shore	65.1 ± 3.9	59.9 ± 5.2	-5.19836	0.000213623	0.114891
CALR3	cg25496680	Body	N Shelf	64.1 ± 3.8	68.5 ± 3.5	4.38848	0.00167847	0.114891
CAMK1D	cg09958065	Body	Open Sea	63.7 ± 5.6	58.1 ± 7.2	-5.57763	0.00213623	0.114891
CAMK1D	cg10704395	Body	Open Sea	85.1 ± 2.7	80.3 ± 4.8	-4.74233	0.00335693	0.114891
CAMK1D	cg26169081	Body	Open Sea	58.3 ± 7.1	53.8 ± 6	-4.4848	0.00131226	0.114891
CAMK1D	cg00115178	Body	Open Sea	45.2 ± 6.8	40.9 ± 6.7	-4.38352	0.000213623	0.114891
CAMK1D	cg26966582	Body	Open Sea	74.8 ± 4.3	78.4 ± 3.4	3.59978	0.000427246	0.114891
CAMK2B	cg04549288	Body	Island	57.4 ± 4	59.7 ± 2.8	2.29774	0.00418091	0.114891
CAMK2B	cg05610097	Body	N Shelf	68.9 ± 4.4	72.7 ± 2.9	3.78531	0.00335693	0.114891
CAMK2B	cg09126559	Body	S Shore	47.9 ± 4.2	53.4 ± 3.9	5.54558	0.00131226	0.114891
CAMK2G	cg05379597	Body	Open Sea	69.3 ± 3.8	66 ± 3.4	-3.27887	0.00131226	0.114891
CAMK2G	cg05395156	Body	N Shore	52.1 ± 4.6	55.7 ± 4.2	3.622	0.00167847	0.114891
CAMK2N1	cg09473576	TSS1500	S Shore	29.1 ± 5.3	26.7 ± 4.2	-2.31976	0.00335693	0.114891
CAMKK2	cg04615865	Body	Open Sea	53.2 ± 7.2	47.8 ± 7.4	-5.37219	0.00167847	0.114891
CAMKK2	cg16942632	5'UTR	Open Sea	55.5 ± 7.7	50.7 ± 7.6	-4.82679	0.00167847	0.114891
CAMKK2	cg27088822	5'UTR	N Shelf	84.3 ± 2.2	81.1 ± 3.9	-3.26913	0.00131226	0.114891
CAMP	cg19440734	TSS200	Open Sea	65 ± 5.6	58.9 ± 6.1	-6.08831	0.00418091	0.114891
CAMP	cg06710735	TSS1500	Open Sea	82.3 ± 3.6	76.8 ± 5.5	-5.46627	0.00335693	0.114891
CAMP	cg04523589	1stExon	Open Sea	81.7 ± 2.7	77.5 ± 4.4	-4.14369	0.00213623	0.114891
CAMSAP1	cg14160433	Body	Open Sea	86 ± 7.4	87.6 ± 6.7	1.6315	0.000213623	0.114891
CAMSAP1	cg25200616	TSS1500	S Shore	52.9 ± 4.6	56 ± 3.5	3.15626	0.00213623	0.114891
CAMSAP1	cg14479377	Body	Open Sea	50.9 ± 4.9	55.8 ± 6.4	4.88472	0.00418091	0.114891
CAMSAP1L1	cg12551813	Body	Open Sea	86.7 ± 2.5	82.1 ± 4.5	-4.59708	0.00167847	0.114891
CAMSAP1L1	cg01878019	Body	Open Sea	82.2 ± 1.9	83.8 ± 1.5	1.59291	0.00268555	0.114891
CAMTA1	cg09889997	Body	Open Sea	69.1 ± 5.2	63.7 ± 6.2	-5.44348	0.00335693	0.114891
CAMTA1	cg25202269	Body	Island	46.9 ± 4.2	44.6 ± 3.7	-2.32047	0.00418091	0.114891
CAMTA1	cg24501872	Body	Open Sea	18.5 ± 3.8	21.6 ± 3.4	3.09546	0.00131226	0.114891
CAMTA1	cg07605269	Body	Open Sea	66.9 ± 4	70.6 ± 2.6	3.68868	0.00167847	0.114891
CAMTA1	cg15063687	Body	Open Sea	31.2 ± 6	35.7 ± 5.3	4.51084	0.00335693	0.114891
CAMTA1	cg17178218	Body	Open Sea	43.5 ± 4.9	49 ± 4.8	5.52778	0.00213623	0.114891
CAMTA1	cg24634746	Body	Open Sea	53.6 ± 5.1	60.2 ± 5.3	6.58761	0.00167847	0.114891
CAND2	cg11882607	Body	S Shelf	75 ± 2.8	70.8 ± 4.8	-4.13894	0.00167847	0.114891
CAND2	cg23482898	Body	S Shelf	77.9 ± 2.6	74.7 ± 3.5	-3.13871	0.00213623	0.114891
CAP2	cg23013864	TSS1500	Open Sea	49.2 ± 5.3	53.6 ± 4.2	4.40392	0.00418091	0.114891
CAPG	cg19627006	5'UTR;1stExon	N Shelf	59.5 ± 5.6	53.6 ± 6.9	-5.82298	0.00213623	0.114891
CAPN1	cg09620688	Body	S Shore	58.6 ± 5.2	62.8 ± 3.7	4.13169	0.000762939	0.114891
CAPN13	cg00260012	TSS1500	Open Sea	74.2 ± 2.3	77.1 ± 2.3	2.90289	0.000579834	0.114891
CAPN13	cg24032691	TSS200	Open Sea	33.2 ± 4.5	38.4 ± 5.3	5.17514	0.00213623	0.114891
CAPN14	cg01627252	3'UTR	Open Sea	79.6 ± 4.6	72.4 ± 8.2	-7.24944	0.00213623	0.114891
CAPN2	cg20266715	TSS1500	Open Sea	50.6 ± 5.1	55.3 ± 4.7	4.68434	0.00268555	0.114891
CAPN2	cg18310639	Body	S Shelf	32.5 ± 5.6	38 ± 5.3	5.43724	0.00268555	0.114891
CAPN2	cg13574099	Body	N Shelf	52.2 ± 7.7	58 ± 6.3	5.78631	0.00418091	0.114891
CAPN2	cg02923485	Body	Open Sea	36.8 ± 5.5	43 ± 6.2	6.14559	0.00418091	0.114891
CAPN2	cg15033552	TSS200	Open Sea	51.6 ± 5.9	58.2 ± 5.2	6.66659	0.00100708	0.114891
CAPN5	cg15225779	5'UTR	Open Sea	69.4 ± 3.4	71.1 ± 2.8	1.72417	0.00213623	0.114891
CAPN6	cg17582679	TSS200	Open Sea	43.5 ± 2.8	47.7 ± 3.4	4.16514	0.000152588	0.114891
CAPN8	cg04652208	Body	N Shore	81.6 ± 2.7	78.2 ± 3.6	-3.33222	0.00418091	0.114891
CAPN8	cg25410739	Body	Island	44.8 ± 5.7	41.7 ± 5	-3.12995	0.00213623	0.114891
CAPN8	cg06877247	Body	N Shelf	89.9 ± 1.8	88.2 ± 2.2	-1.69592	0.00167847	0.114891
CAPRIN2	cg14189116	Body	Open Sea	59.1 ± 4.9	63.9 ± 4.8	4.80584	0.00100708	0.114891
CAPZB	cg01832549	Body	Open Sea	74.7 ± 4.5	69.9 ± 4.7	-4.82387	0.00335693	0.114891
CAPZB	cg15125012	Body	Open Sea	64.6 ± 3.3	67.9 ± 3.2	3.34841	0.00268555	0.114891
CAPZB	cg06360604	Body	Open Sea	60.2 ± 4.9	64.2 ± 6.4	4.03564	0.00167847	0.114891
CAPZB	cg06788764	Body	Open Sea	62.1 ± 4.5	66.8 ± 5.4	4.69389	0.00213623	0.114891
CAPZB	cg11962640	Body	Open Sea	21.4 ± 5.1	28.7 ± 6.6	7.28914	0.00418091	0.114891
CARD11	cg12139305	Body	Open Sea	82.2 ± 2.3	83.7 ± 1.4	1.50753	0.00213623	0.114891
CARD11	cg23352157	5'UTR	Open Sea	75.5 ± 2.4	77.7 ± 2.3	2.20098	0.000762939	0.114891
CARD11	cg15602741	Body	Open Sea	68 ± 2.5	70.8 ± 2.9	2.81152	0.00131226	0.114891
CARD11	cg20308351	5'UTR	Open Sea	30.9 ± 6.3	40.3 ± 6.6	9.37325	0.00335693	0.114891
CARD14	cg26257145	Body	N Shore	92.7 ± 0.8	93.4 ± 1	0.626772	0.00418091	0.114891
CARD14	cg07428907	Body	S Shore	27.4 ± 4.9	30.8 ± 4	3.34738	0.00418091	0.114891
CARD14	cg25215834	Body	S Shore	25.5 ± 5	31.3 ± 4.7	5.82466	0.000579834	0.114891
CARD14	cg07208425	Body	S Shore	33.6 ± 4.2	41.1 ± 6.8	7.55911	0.00418091	0.114891
CARD14	cg15910686	Body;TSS200	N Shelf	41.4 ± 5.9	48.9 ± 6.4	7.58225	0.00418091	0.114891
CARD8	cg22201478	5'UTR	Open Sea	56.7 ± 5.2	53.5 ± 5.8	-3.19991	0.00213623	0.114891
CARKD	cg06258529	Body	Island	79.5 ± 3.4	81.6 ± 2.5	2.06421	0.00167847	0.114891
CARS	cg13442606	Body;5'UTR	Open Sea	30.9 ± 5.2	38.7 ± 7.5	7.70569	0.00213623	0.114891
CARS2	cg08400494	Body	Open Sea	76.6 ± 5.3	66.6 ± 10.1	-9.93631	0.00167847	0.114891
CARS2	cg14677983	Body	Open Sea	72.8 ± 4.6	65.7 ± 6.7	-7.13748	0.00268555	0.114891
CARS2	cg17394623	Body	Open Sea	80.5 ± 6.9	74.2 ± 8.6	-6.25348	0.00268555	0.114891
CARS2	cg12423658	Body	Open Sea	77.1 ± 4.6	71.4 ± 5.9	-5.75829	0.00167847	0.114891
CARS2	cg13491737	Body	S Shore	83.9 ± 2.7	80.3 ± 4.2	-3.61116	0.00268555	0.114891
CARS2	cg03734594	Body	N Shelf	53.9 ± 3.8	50.6 ± 3.8	-3.36997	0.00131226	0.114891
CARS2	cg08289839	Body	Open Sea	69.3 ± 3.2	66 ± 4.4	-3.2354	0.00418091	0.114891
CARS2	cg02866700	Body	S Shore	88 ± 1.9	89.3 ± 1.9	1.28356	0.00335693	0.114891
CASC3	cg27426500	3'UTR	Open Sea	89.5 ± 1.5	90.5 ± 1.1	1.02256	0.00268555	0.114891
CASC4	cg26295328	5'UTR;1stExon	Island	21.9 ± 2.8	24.3 ± 3.1	2.47492	0.00418091	0.114891
CASKIN1	cg06803853	Body	Island	91.3 ± 1.4	92.8 ± 1.4	1.4969	0.00335693	0.114891
CASKIN2	cg10996732	Body	S Shore	78.1 ± 3.5	73.7 ± 4.8	-4.37852	0.00268555	0.114891
CASKIN2	cg12874329	Body	S Shore	85.2 ± 1.8	83.7 ± 1.4	-1.46909	0.00131226	0.114891
CASP10	cg16745604	TSS200	Open Sea	53.4 ± 5.2	49.2 ± 4.5	-4.10267	0.00418091	0.114891
CASP10	cg24599065	3'UTR	Open Sea	42.6 ± 4.7	39.5 ± 4.3	-3.17876	0.00335693	0.114891
CASP5	cg24432977	Body;3'UTR	Open Sea	66.3 ± 3.7	69.8 ± 3	3.54786	0.00100708	0.114891
CASP7	cg07462448	5'UTR	S Shore	46.6 ± 5.4	54 ± 8.2	7.40685	0.00131226	0.114891
CASP8	cg26799474	5'UTR	Open Sea	80.3 ± 4.3	75.3 ± 5.9	-5.00095	0.00268555	0.114891
CASR	cg09447811	5'UTR	Open Sea	58.2 ± 4.9	53.3 ± 4.9	-4.95221	0.00167847	0.114891
CAST	cg06465076	Body	Open Sea	81.9 ± 3.6	76 ± 6.8	-5.87203	0.00167847	0.114891
CAST	cg24982541	TSS1500;Body	Open Sea	62.8 ± 5.5	58.2 ± 7.9	-4.52855	0.00418091	0.114891
CASZ1	cg20141509	5'UTR	Open Sea	75.2 ± 2.5	77.6 ± 1.2	2.40723	0.00335693	0.114891
CASZ1	cg09017718	5'UTR	S Shore	75.9 ± 2.8	78.4 ± 3.5	2.49236	0.00418091	0.114891
CASZ1	cg19370715	Body	N Shelf	68.3 ± 3.6	71.3 ± 2.2	2.99491	0.00131226	0.114891
CATSPERB	cg22834409	TSS1500	Open Sea	84.7 ± 1.5	85.8 ± 1.3	1.1716	0.00418091	0.114891
CATSPERB	cg23251746	Body	Open Sea	31.4 ± 5.3	34.2 ± 5.7	2.85839	0.00167847	0.114891
CATSPERB	cg04689773	TSS1500	Open Sea	60.5 ± 7.4	66.5 ± 6.8	6.04957	0.00131226	0.114891
CAV1	cg25515317	TSS1500	N Shore	70.4 ± 4.1	73.8 ± 3.7	3.31521	0.000762939	0.114891
CAV2	cg12739419	Body	S Shore	13.3 ± 2.1	17 ± 3.8	3.67786	0.000427246	0.114891
CBFA2T2	cg07790870	Body;5'UTR;1stExon	Open Sea	40.8 ± 8	50.2 ± 7.4	9.34774	0.00131226	0.114891
CBFA2T3	cg04887172	Body	Open Sea	77 ± 5.5	66.6 ± 8.6	-10.4462	0.00167847	0.114891
CBFA2T3	cg08047086	TSS1500	Open Sea	70.8 ± 4.2	64.6 ± 5.7	-6.18641	0.00335693	0.114891
CBFA2T3	cg13745346	TSS1500	Open Sea	66.6 ± 4.7	60.6 ± 6	-5.93302	0.00213623	0.114891
CBFA2T3	cg03186440	Body	Open Sea	59.6 ± 4.6	54.3 ± 5.2	-5.37212	0.00213623	0.114891
CBFA2T3	cg07599366	Body	Island	51.2 ± 2.1	47.4 ± 3.7	-3.78695	0.00131226	0.114891
CBFA2T3	cg04220636	Body	Island	56.6 ± 2.1	54 ± 3.4	-2.62212	0.00131226	0.114891
CBFA2T3	cg07027457	Body	Open Sea	91 ± 1.2	88.6 ± 2.9	-2.41749	0.00418091	0.114891
CBFA2T3	cg07630078	Body	S Shore	67 ± 2.9	65.1 ± 2.6	-1.88765	0.00418091	0.114891
CBFA2T3	cg03164928	5'UTR;Body	N Shore	16.8 ± 3.4	19.7 ± 2.6	2.90409	0.00213623	0.114891
[truncated: 15,513 more rows]
