# Supplementary material for: A Single Bout of Electroacupuncture Remodels Epigenetic and Transcriptional Changes in Adipose Tissue in Polycystic Ovary Syndrome
Source: Sci Rep. 2018 Jan 30;8:1878. doi: 10.1038/s41598-017-17919-5 (PMC5790004; doi:10.1038/s41598-017-17919-5)
Supplement: Supplementary file 10 — Supplementary Table 9 [file 41598_2017_17919_MOESM10_ESM.xlsx]

## Sheet: Suplemental Table
Supplementary Table 9. Changes in DNA methylation in adipose tissue after a single bout of electroacupuncture based on the cross- reactive probes Q < 0.23.
Gene Symbol	TargetID	Gene region	Relation to	Before electrocupuncture	After electrocupuncture	Change (%)	P value	Q value	Cross reactive probes
			CpG island	DNA Meth (%)	DNA Meth (%)				SNP	47 bp	48 bp	49 bp	50 bp
				Mean ± SD	Mean ± SD				probes
AACS	cg21269045	Body	Open sea	80.8 ± 3.4	82.3 ± 3.6	1.47797	0.0335388	0.200383		1	0	0	0
ABCF2	cg07824710	Body	N Shore	33.9 ± 4.4	35.4 ± 3	1.51623	0.0182495	0.154631		1	0	0	0
ACOT2	cg25598083	TSS1500	N Shore	52.6 ± 8.3	55.3 ± 9	2.74245	0.00918579	0.126173		0	0	0	1
ACOT4	cg01839271	Body	S Shore	41.9 ± 3.4	43.7 ± 3.2	1.81239	0.0109863	0.131227		0	0	1	0
ACOT4	cg00620857	TSS1500	N Shore	81 ± 2.1	82.1 ± 2.6	1.10883	0.0443115	0.228627		1	0	0	0
ACSM1	cg02675179	Body	Open sea	69.8 ± 5.2	67 ± 4.7	-2.84073	0.00418091	0.114891		1	1	0	0
ACSM5	cg02147009	3'UTR	Open sea	63.6 ± 4.8	67.8 ± 4.7	4.13848	0.00131226	0.114891		1	0	0	0
ACTA1	cg24104241	Body	CpG island	12.3 ± 2.6	13.4 ± 2.7	1.14938	0.0213928	0.164688		0	0	1	0
ACTA1	cg05353133	Body	CpG island	12.7 ± 1.3	13.5 ± 1.4	0.774452	0.0335388	0.200383		0	1	1	0
ACTN4	cg04678989	Body	CpG island	9.2 ± 1.2	10 ± 0.7	0.763544	0.00762939	0.121974		1	0	0	0
ACTN4	cg17659896	3'UTR	S Shelf	74.3 ± 2.3	72.2 ± 2.7	-2.08003	0.0109863	0.131227		0	1	0	0
ACTR1A	cg04408200	3'UTR	Open sea	33.1 ± 4.4	29.7 ± 4.4	-3.35317	0.00131226	0.114891		0	1	0	0
ACTR3B	cg03678189	Body	Open sea	84.9 ± 3.6	86.6 ± 2.6	1.76262	0.013092	0.138303		0	0	1	0
ACTR3C	cg25198701	Body	Open sea	71 ± 3.1	73.7 ± 2.7	2.68888	0.000427246	0.114891	*	0	0	1	0
ACTR3C	cg06158589	Body	Open sea	76 ± 2	77.9 ± 2	1.88853	0.0109863	0.131227		0	0	1	0
ADAM22	cg01858583	Body	S Shelf	59.8 ± 1.7	62.3 ± 3.3	2.50309	0.0109863	0.131227	*	5	0	0	0
ADAM6	cg04975143	Body	Open sea	68 ± 3.9	69.7 ± 2.9	1.68555	0.0443115	0.228627		0	2	0	0
ADAMTS7	cg06752398	Body	S Shore	48.2 ± 3.8	45.3 ± 4.6	-2.93109	0.0109863	0.131227		0	0	4	0
ADAMTS7	cg23506979	Body	N Shore	50.4 ± 4.7	55.4 ± 5.5	5.04885	0.0182495	0.154631		0	0	2	0
ADAMTSL2	cg13872238	Body	N Shelf	49 ± 3.5	51.1 ± 3	2.17614	0.0443115	0.228627		0	0	0	1
ADAP1	cg15392988	Body	N Shelf	34.4 ± 4.6	38.5 ± 4.4	4.08899	0.0109863	0.131227	*	0	0	1	0
ADARB2	cg10677688	Body	Open sea	69 ± 2.1	68 ± 1.6	-1.01238	0.0335388	0.200383		210	368	46	0
ADH1C	cg00689360	TSS200	Open sea	50.1 ± 5	54.7 ± 4.2	4.62795	0.0213928	0.164688		1	0	0	0
AEBP2	cg22871566	Body	Open sea	67.3 ± 2.6	69.6 ± 2.3	2.24987	0.013092	0.138303		0	0	3	0
AFF3	cg13353679	Body	N Shore	42.1 ± 7.5	50.3 ± 5.7	8.2036	0.0109863	0.131227		0	1	1	0
AFF3	cg07810366	Body	CpG island	16.8 ± 4.8	18.9 ± 4.5	2.04803	0.0335388	0.200383		0	0	2	0
AFF3	cg22139774	Body	CpG island	17.1 ± 4.3	18.8 ± 4.6	1.71968	0.0335388	0.200383		0	0	2	0
AGAP1	cg04134958	Body	Open sea	82.3 ± 3	80.3 ± 3.2	-1.94456	0.0155029	0.146041		1	0	0	0
AGAP1	cg22926824	Body	Open sea	76.5 ± 3.2	74.2 ± 3.8	-2.3488	0.0182495	0.154631		1	0	0	0
AGAP4	cg13555884	TSS1500	Open sea	87.1 ± 1.9	85.1 ± 3.3	-1.90873	0.00762939	0.121974	*	0	0	8	0
AGAP4	cg23286756	TSS1500	Open sea	79.4 ± 2.7	76.9 ± 4.1	-2.54155	0.00918579	0.126173	*	1	9	0	0
AGAP4	cg14591564	Body	S Shore	63.9 ± 5.4	66.7 ± 4.2	2.82181	0.0289917	0.187506		0	0	9	0
AGAP4	cg23750895	Body	CpG island	52.4 ± 9.2	55.5 ± 8.6	3.12861	0.0289917	0.187506		0	1	9	0
AGAP5	cg00625450	TSS1500	Open sea	79.8 ± 2.8	78.4 ± 3.8	-1.42423	0.00628662	0.118803		0	1	8	0
AGAP5	cg02947784	Body	S Shore	57.3 ± 4.3	59.7 ± 3.7	2.4173	0.0213928	0.164688		0	1	10	0
AGAP5	cg22992057	1stExon	Open sea	80 ± 3.4	80.9 ± 3.7	0.887902	0.0289917	0.187506		0	0	11	0
AGAP5	cg12724942	TSS200	Open sea	89.3 ± 1.1	89.9 ± 1.5	0.60602	0.0443115	0.228627		0	0	10	0
AGBL4	cg11204987	Body	Open sea	78.5 ± 2	77.4 ± 1.6	-1.18401	0.00762939	0.121974		1	2	0	0
AHNAK2	cg04908382	Body	Open sea	67.4 ± 3.3	69.2 ± 2.8	1.79383	0.00131226	0.114891		6	7	3	0
AKR1B15	cg16903269	Body	Open sea	42.9 ± 4.5	46.8 ± 3.8	3.89526	0.00628662	0.118803		0	1	0	0
AKR1B15	cg15224955	1stExon	Open sea	59.6 ± 3.8	62.1 ± 2.7	2.46518	0.0182495	0.154631		0	0	1	0
AKR7A3	cg02910873	TSS1500	CpG island	24.4 ± 3.4	25.5 ± 3	1.11484	0.0249634	0.175592		0	1	0	0
ALDH3B1	cg21667069	5'UTR	Open sea	58.9 ± 5.3	55 ± 5.2	-3.88688	0.0182495	0.154631		1	0	0	0
ALDH3B2	cg00276214	Body	CpG island	76.4 ± 1.7	77.5 ± 1.7	1.11576	0.0443115	0.228627		0	0	1	0
ALDOA	cg01986682	TSS200	N Shore	36.2 ± 5.9	33.1 ± 5.8	-3.06027	0.0249634	0.175592		1	0	0	0
ALG10B	cg21486195	Body	S Shelf	89.6 ± 1.5	88.2 ± 1.4	-1.37672	0.0213928	0.164688		0	0	1	0
ALG1L2	cg19600442	TSS200	Open sea	51.3 ± 4.8	48.7 ± 4.4	-2.59607	0.00762939	0.121974		0	2	2	0
ALMS1P	cg01307555	TSS200	Open sea	47.4 ± 4.7	44.1 ± 4.7	-3.30008	0.0109863	0.131227		0	0	1	0
ALMS1P	cg13584399	Body	Open sea	37 ± 4.9	40.2 ± 3.8	3.17142	0.0109863	0.131227		0	1	0	0
ALMS1P	cg03528016	TSS200	Open sea	61 ± 5	56.1 ± 7.1	-4.90771	0.0386353	0.214129		0	0	1	0
ALOX12P2	cg15834952	TSS200	Open sea	63.4 ± 3.7	60.9 ± 3.4	-2.46723	0.0249634	0.175592		1	0	0	0
ALOX15	cg11609940	Body	N Shore	40.4 ± 5	47.2 ± 5.9	6.81029	0.00918579	0.126173	*	0	0	1	0
ALOX15	cg23873735	Body	N Shelf	53.1 ± 5.5	50.4 ± 7	-2.78236	0.0213928	0.164688		0	0	1	0
ALPI	cg23950232	Body	N Shore	66.3 ± 5	68.5 ± 3.9	2.12426	0.0182495	0.154631		0	0	2	0
ALPP	cg10714111	Body	CpG island	53.3 ± 3.3	56.2 ± 3.6	2.81591	0.00762939	0.121974		0	2	0	0
ALPP	cg19713851	3'UTR	S Shore	24.3 ± 4.7	27.8 ± 4.6	3.42898	0.013092	0.138303		0	1	0	0
AMDHD2	cg06099703	TSS1500	CpG island	50.6 ± 5.5	57.3 ± 5.6	6.69328	0.00515747	0.116695		0	0	1	0
AMDHD2	cg10347555	TSS1500	CpG island	32.8 ± 6	41 ± 7.7	8.23846	0.00515747	0.116695		0	0	1	0
AMDHD2	cg12312863	TSS1500	CpG island	28.6 ± 4.6	34.4 ± 5.4	5.73164	0.00515747	0.116695		0	1	0	0
AMDHD2	cg16732884	TSS1500	CpG island	72.5 ± 2.9	74.7 ± 3.4	2.1334	0.0213928	0.164688		0	2	0	0
AMDHD2	cg27211158	TSS1500	CpG island	76.4 ± 3.1	78.2 ± 2.9	1.80925	0.0335388	0.200383		0	1	0	0
AMMECR1	cg25504143	Body	Open sea	50.3 ± 3.9	51.9 ± 3.2	1.6383	0.0289917	0.187506		29	2	0	0
AMY2B	cg22036057	5'UTR	Open sea	66.7 ± 2.6	68.9 ± 2.3	2.25417	0.00213623	0.114891	*	0	0	3	0
AMZ1	cg09574997	TSS1500	N Shore	65.3 ± 3.9	63.5 ± 5.1	-1.71984	0.0289917	0.187506		0	0	0	1
AMZ1	cg23195753	TSS1500	N Shore	53.2 ± 5.6	56.8 ± 3.7	3.61963	0.0443115	0.228627		0	0	1	0
ANAPC7	cg11943753	TSS1500	S Shore	70.7 ± 3.9	68.8 ± 3.7	-1.968	0.00628662	0.118803		2	0	0	0
ANKRD11	cg06669446	5'UTR	Open sea	68.7 ± 3.7	63.1 ± 5.6	-5.64309	0.000579834	0.114891		0	1	0	0
ANKRD11	cg02744123	TSS1500	CpG island	3.9 ± 0.4	4.4 ± 0.4	0.518025	0.00131226	0.114891		0	1	0	0
ANKRD11	cg01198359	Body	S Shelf	76.4 ± 2.4	75.2 ± 2.6	-1.22062	0.00268555	0.114891	*	127	8	3	0
ANKRD11	cg04143805	5'UTR	Open sea	68.7 ± 3.7	70.8 ± 4.4	2.10137	0.0443115	0.228627		1	0	0	0
ANKRD45	cg17267239	TSS1500	S Shore	52 ± 4.3	50.2 ± 3.9	-1.7875	0.0443115	0.228627		1	0	0	0
ANO6	cg19303076	Body	Open sea	79.3 ± 2.5	81.5 ± 1.8	2.18538	0.0109863	0.131227		1	0	0	0
ANO9	cg26558435	Body	CpG island	91.6 ± 1.4	92.1 ± 1.4	0.55991	0.0109863	0.131227	*	0	1	0	0
AOC3	cg19055390	1stExon	Open sea	56.4 ± 6.7	62.7 ± 4.2	6.35901	0.00515747	0.116695		1	0	0	0
AP1M2	cg23443853	Body	CpG island	24.8 ± 3.5	27.9 ± 3.3	3.11155	0.00167847	0.114891	*	0	0	1	0
AP2A2	cg16791781	Body	Open sea	62.2 ± 4.2	65.3 ± 3.5	3.17739	0.0155029	0.146041		0	1	0	0
AP2B1	cg17978367	Body	CpG island	67.3 ± 3.7	70.2 ± 2.6	2.94245	0.0386353	0.214129		1	0	0	0
APBB1IP	cg22842855	Body	CpG island	50.4 ± 6.2	55.5 ± 4.1	5.08348	0.0155029	0.146041		1	0	0	0
APOA1BP	cg18806512	1stExon	CpG island	27.3 ± 3.8	30.6 ± 4.7	3.33193	0.0155029	0.146041		0	1	0	0
APOBEC3D	cg02038910	TSS1500	Open sea	49.1 ± 4.5	52.6 ± 4.5	3.51502	0.013092	0.138303		0	0	1	0
APOBEC3D	cg18707706	3'UTR	Open sea	51 ± 4.1	53.1 ± 4.4	2.12751	0.0155029	0.146041		0	0	1	0
APOBEC3F	cg10016348	TSS1500	Open sea	37.4 ± 3.8	39.6 ± 3.2	2.26412	0.0249634	0.175592		0	0	2	0
APOBEC3G	cg13256546	TSS1500	Open sea	31.6 ± 3.9	34.5 ± 3.3	2.93895	0.000579834	0.114891		0	0	1	0
APOBEC3G	cg06398754	Body	Open sea	79.7 ± 3.4	78 ± 2.9	-1.65125	0.013092	0.138303		1	0	0	0
APOC1	cg00397545	TSS1500	Open sea	51.5 ± 4.6	53.9 ± 4	2.3711	0.0335388	0.200383		29	0	0	0
APOL1	cg15716373	Body	Open sea	14.7 ± 2.3	16.1 ± 2.2	1.39844	0.0289917	0.187506	*	0	0	1	0
APOL3	cg08390994	TSS1500	Open sea	76.6 ± 3.7	70.6 ± 7	-5.99686	0.00213623	0.114891		1	0	0	0
AQP12A	cg07272353	TSS200	Open sea	62.8 ± 4.2	64.5 ± 3.5	1.65162	0.0213928	0.164688	*	0	0	1	0
AQP12B	cg08049592	TSS1500	Open sea	55 ± 4.3	52.1 ± 4.8	-2.86854	0.000305176	0.114891	*	0	1	0	0
AQP12B	cg20756702	Body	Open sea	53.9 ± 4.1	57.2 ± 3	3.31335	0.00335693	0.114891		0	0	1	0
ARF6	cg10380165	Body	CpG island	29.7 ± 3.3	27.9 ± 2.2	-1.81709	0.0335388	0.200383		0	1	0	0
ARHGEF5	cg10928931	TSS1500	N Shore	45.9 ± 4.5	48.1 ± 3.4	2.22891	0.00918579	0.126173		0	0	1	0
ARHGEF5L	cg26983326	TSS1500	S Shore	40.8 ± 5.7	43.5 ± 4.2	2.77193	0.00268555	0.114891	*	0	0	1	0
ARSF	cg05699806	5'UTR	Open sea	38.9 ± 4.7	42.7 ± 4.6	3.79778	0.00515747	0.116695		0	1	0	0
ARSF	cg06883934	TSS1500	Open sea	66.8 ± 3.1	69.3 ± 2.5	2.52919	0.013092	0.138303		0	1	0	0
ARSG	cg15253816	TSS200	CpG island	15.8 ± 3.1	14.7 ± 2.5	-1.13871	0.0289917	0.187506		0	0	1	0
ASAH2B	cg11430362	5'UTR	S Shore	16.8 ± 5.1	15.6 ± 4.3	-1.13274	0.0109863	0.131227	*	0	1	0	0
ASF1B	cg19757526	Body	S Shelf	81.5 ± 2.6	80.1 ± 3.1	-1.38239	0.00762939	0.121974		2	0	0	0
ASNS	cg27507752	Body	N Shelf	83.5 ± 2	80 ± 3.7	-3.55335	0.00628662	0.118803		1	0	0	0
ASNS	cg25906151	TSS1500	S Shore	43.2 ± 3.8	48.6 ± 6.3	5.46568	0.0213928	0.164688		1	0	0	0
ASPG	cg10098787	TSS1500	N Shore	67.7 ± 4	70.4 ± 2.7	2.71128	0.0443115	0.228627		1	0	0	0
ASPM	cg05153791	TSS1500	Open sea	56.8 ± 2.6	58.5 ± 1.9	1.69088	0.0249634	0.175592		6	0	0	0
ATAD3A	cg11856308	5'UTR	S Shore	55.3 ± 3.3	51.7 ± 5	-3.6755	0.00335693	0.114891		0	0	1	0
ATAD3B	cg07478007	Body	N Shelf	56.7 ± 3.5	51.6 ± 5.8	-5.09042	0.00167847	0.114891		0	0	1	0
ATAD3B	cg25210378	TSS1500	N Shore	16.3 ± 2.1	15.6 ± 2.3	-0.672897	0.0335388	0.200383		0	1	0	0
ATAD3C	cg13487474	Body	CpG island	45.1 ± 3.7	41.1 ± 3.8	-3.96567	0.00213623	0.114891		1	0	0	0
ATAD3C	cg25101405	Body	S Shore	34 ± 4.5	38 ± 3.9	3.97684	0.0109863	0.131227		0	2	0	0
ATAD3C	cg23016632	Body	CpG island	37.2 ± 4.9	34.7 ± 3.9	-2.46256	0.0386353	0.214129		2	0	0	0
ATAD3C	cg20985028	Body	S Shore	79 ± 2.9	80.7 ± 3.3	1.68377	0.0443115	0.228627		0	0	1	0
ATF7	cg08445469	Body	Open sea	65 ± 3.7	62 ± 5.1	-3.05114	0.0213928	0.164688		31	1	0	0
ATG10	cg06772268	Body	Open sea	60 ± 4.7	63.4 ± 3.9	3.40067	0.00515747	0.116695		8	0	0	0
ATP11A	cg02738374	Body	CpG island	70.3 ± 5	74.1 ± 4.4	3.77478	0.013092	0.138303		1	0	0	0
ATP2B4	cg20312390	5'UTR	Open sea	43.4 ± 6.2	39.3 ± 6.6	-4.05222	0.00918579	0.126173		3	0	0	0
ATP6V0D1	cg27150460	TSS1500	S Shore	41.7 ± 4.1	40 ± 4.5	-1.67009	0.0155029	0.146041		8	0	0	0
ATXN7L1	cg27375561	Body	Open sea	52 ± 4.7	53.5 ± 3.7	1.46305	0.0213928	0.164688		16	21	1	0
AURKAIP1	cg06203720	Body	CpG island	27.3 ± 4.3	30.9 ± 3.8	3.61192	0.00268555	0.114891		0	0	1	0
AZU1	cg24123679	TSS1500	S Shelf	41.4 ± 4.8	38.3 ± 5.9	-3.0852	0.013092	0.138303		3	0	0	0
B3GNT7	cg18110349	3'UTR	S Shelf	46.5 ± 1.4	47.6 ± 1.6	1.13906	0.00918579	0.126173	*	23	18	30	0
B3GNT7	cg02117086	3'UTR	S Shelf	65.4 ± 4.8	62.7 ± 4.8	-2.70771	0.0289917	0.187506		0	1	0	0
BANP	cg00035452	Body	N Shore	85.1 ± 1.6	84.2 ± 1.2	-0.926581	0.00515747	0.116695		0	0	1	0
BANP	cg08229688	Body	N Shelf	57.4 ± 7.4	61.3 ± 6.4	3.95052	0.0109863	0.131227		0	0	1	0
BANP	cg02800384	Body	CpG island	89.1 ± 1.2	88.3 ± 1.3	-0.804976	0.0155029	0.146041		0	1	0	0
BANP	cg00399107	Body	Open sea	89.3 ± 1.4	88.6 ± 1.1	-0.735652	0.0182495	0.154631		0	0	2	0
BANP	cg10366647	Body	Open sea	87.6 ± 1.5	86.9 ± 0.8	-0.6678	0.0182495	0.154631		1	0	0	0
BANP	cg01325188	Body	N Shore	60.5 ± 5	63.7 ± 3.5	3.18808	0.0249634	0.175592		0	1	0	0
BANP	cg06050784	Body	N Shelf	74 ± 3.2	76.4 ± 3.1	2.33225	0.0249634	0.175592	*	0	1	0	0
BANP	cg00677901	Body	N Shore	40.9 ± 3.5	44.4 ± 5.2	3.52398	0.0335388	0.200383	*	0	0	1	0
BANP	cg01180268	Body	N Shelf	88.6 ± 1.2	87.2 ± 2.1	-1.34127	0.0335388	0.200383		0	0	1	0
BANP	cg01256999	Body	Open sea	81 ± 2.8	82.2 ± 2.2	1.29793	0.0335388	0.200383	*	0	0	1	0
BANP	cg01679924	Body	Open sea	91 ± 1.9	92 ± 1.2	1.02836	0.0443115	0.228627		0	2	0	0
BAT1	cg21610554	Body	N Shelf	60 ± 3.6	61.6 ± 2.4	1.68132	0.0386353	0.214129		34	0	0	0
BCL11B	cg13795805	Body	CpG island	90.9 ± 2.4	90 ± 2.3	-0.816635	0.013092	0.138303		1	0	0	0
BCL2A1	cg18741815	Body	Open sea	75.1 ± 2.8	71.4 ± 4.9	-3.72861	0.0213928	0.164688		0	0	1	0
BCR	cg01950479	Body	S Shelf	79.7 ± 3.5	74.6 ± 6.1	-5.09718	0.00918579	0.126173		1	0	0	0
BCYRN1	cg19329696	Body	Open sea	84.1 ± 2.1	82.9 ± 1.9	-1.23162	0.0182495	0.154631		1	0	0	0
BEND7	cg01174428	Body	N Shore	78.4 ± 2.6	77 ± 2.5	-1.32342	0.00167847	0.114891		1	0	1	0
BIN2	cg12353452	1stExon	Open sea	59.9 ± 4.5	55.5 ± 5.4	-4.36743	0.00918579	0.126173		1	0	0	0
BMP8B	cg11788010	TSS1500	S Shore	31.2 ± 4.2	32.4 ± 3.2	1.21172	0.0443115	0.228627		0	0	1	0
BMS1	cg16339943	TSS200	CpG island	17.9 ± 2.8	17.1 ± 1.9	-0.811507	0.0249634	0.175592		1	0	0	0
BOP1	cg10146692	Body	N Shore	42 ± 6.9	48.9 ± 5.5	6.84183	0.00762939	0.121974		0	1	0	0
BRD1	cg01937395	Body	N Shore	60.4 ± 4.5	62 ± 3.8	1.59583	0.0249634	0.175592	*	1	0	0	0
BRPF1	cg07259938	Body	Open sea	77.7 ± 2.4	79.5 ± 2.2	1.87084	0.00515747	0.116695		0	1	0	0
BTBD6	cg18132624	Body	CpG island	60.1 ± 6.9	64.1 ± 4.6	4.06112	0.0182495	0.154631		0	1	0	0
BTN2A1	cg08191781	TSS1500	N Shore	78.1 ± 3.1	80.4 ± 2.6	2.25659	0.0289917	0.187506		0	1	0	0
BTN2A1	cg09131398	TSS200	N Shore	7.8 ± 1.3	7.1 ± 0.8	-0.744174	0.0289917	0.187506		0	0	1	0
BTN2A3	cg14219019	TSS1500	Open sea	60.7 ± 3.4	58.6 ± 3.9	-2.06903	0.0213928	0.164688		0	0	2	0
BTNL8	cg11490076	Body	Open sea	59.5 ± 4.6	64 ± 5.3	4.49896	0.00628662	0.118803		0	0	1	0
BUD31	cg17372841	Body	N Shelf	36.3 ± 3.6	39.2 ± 3	2.95111	0.00335693	0.114891		5	7	6	0
C10orf108	cg11223286	TSS1500	Open sea	83.3 ± 2	82.1 ± 1.6	-1.18539	0.0155029	0.146041		0	1	2	0
C10orf110	cg14453012	Body	Open sea	80 ± 3.5	82.6 ± 2.2	2.56894	0.0213928	0.164688		0	1	0	0
C10orf12	cg13383814	1stExon	Open sea	41.6 ± 4.9	38 ± 5.8	-3.60829	0.0155029	0.146041		0	0	1	0
C10orf28	cg26450259	5'UTR	Open sea	63.4 ± 15.1	67 ± 14.2	3.61647	0.0155029	0.146041	*	175	14	1	0
C10orf58	cg05901522	5'UTR	S Shore	68.3 ± 3.7	70.2 ± 2.6	1.94675	0.0443115	0.228627		0	1	0	0
C11orf54	cg18350497	5'UTR	S Shore	89.3 ± 1.9	90.2 ± 2.1	0.939826	0.0386353	0.214129	*	4	1	0	0
C12orf67	cg04926244	TSS200	Open sea	80.2 ± 2.5	77.9 ± 2.3	-2.31621	0.000762939	0.114891		0	2	0	0
C14orf109	cg07481273	3'UTR	S Shore	73.8 ± 4.4	68.5 ± 6.6	-5.29431	0.00918579	0.126173		0	1	0	0
C14orf143	cg05019583	Body	S Shore	68.9 ± 3.7	71.6 ± 3.2	2.69739	0.0109863	0.131227		0	0	1	0
C14orf159	cg01634664	TSS1500	Open sea	30.1 ± 4.4	33 ± 3.3	2.88632	0.00418091	0.114891		1	0	0	0
C14orf167	cg08165558	TSS200	S Shore	7.8 ± 1.2	8.5 ± 1.2	0.733885	0.00268555	0.114891		0	0	0	1
C15orf51	cg26464207	Body	CpG island	74.6 ± 2.8	72.1 ± 3.2	-2.57441	0.000579834	0.114891	*	3	8	0	0
C16orf52	cg10052190	1stExon	CpG island	17.5 ± 9.6	16.7 ± 9	-0.818491	0.0386353	0.214129	*	1	0	0	0
C17orf51	cg14995803	TSS200	S Shore	16.5 ± 3.2	17.9 ± 3.6	1.41241	0.0213928	0.164688		1	0	0	0
C17orf77	cg06794038	TSS1500	Open sea	77.5 ± 2.9	78.9 ± 2.3	1.40864	0.013092	0.138303		3	0	0	0
C17orf97	cg01435401	Body	S Shore	51.2 ± 5.5	45 ± 7.8	-6.20389	0.00213623	0.114891	*	0	1	2	0
C18orf1	cg19804182	5'UTR	CpG island	93 ± 0.5	93.7 ± 0.7	0.69581	0.0289917	0.187506		1	1	3	0
C1orf124	cg15520941	Body	S Shelf	79.5 ± 3.4	76.4 ± 5.5	-3.1608	0.00335693	0.114891		6	1	0	0
C1orf124	cg06796096	Body	S Shore	40.9 ± 6.3	45.9 ± 3.6	4.95877	0.00918579	0.126173		1	0	0	0
C1orf14	cg08146495	Body	Open sea	29.5 ± 2.6	27.2 ± 3	-2.29436	0.0109863	0.131227		1	2	0	0
C1orf186	cg23676618	1stExon	Open sea	71.4 ± 7.4	72.8 ± 8.1	1.47888	0.013092	0.138303	*	3	2	1	0
C1orf200	cg11334709	TSS1500	S Shelf	62.2 ± 2.4	58.3 ± 3.2	-3.92426	0.000579834	0.114891		3	0	0	0
C1orf57	cg26907438	3'UTR	Open sea	30.6 ± 1.9	28.8 ± 2.8	-1.79038	0.0213928	0.164688		0	1	0	0
C1QL3	cg24037897	1stExon	CpG island	3.2 ± 0.5	3.4 ± 0.6	0.271419	0.0182495	0.154631	*	0	1	0	0
C1QTNF9	cg19832347	5'UTR	Open sea	41.9 ± 6.4	48.2 ± 7.4	6.2778	0.0213928	0.164688		1	0	0	0
C21orf81	cg18681837	Body	CpG island	57.6 ± 8.4	56 ± 8.7	-1.57073	0.013092	0.138303		0	1	0	0
C21orf99	cg05674444	Body	Open sea	36.4 ± 3.6	38.1 ± 3.4	1.77425	0.0182495	0.154631		0	1	1	0
C22orf34	cg04237429	Body	Open sea	44.9 ± 4.2	41.7 ± 4.8	-3.23211	0.00418091	0.114891		1	3	0	0
C22orf34	cg09906324	TSS200	Open sea	49.5 ± 4.8	45.4 ± 5.2	-4.12707	0.00418091	0.114891		1	1	0	0
C22orf34	cg06623630	Body	Open sea	57.5 ± 3.7	58.7 ± 2.9	1.26083	0.0335388	0.200383		0	0	1	0
C2orf27B	cg18782447	1stExon	CpG island	44.5 ± 4.5	43.4 ± 4.1	-1.06855	0.0335388	0.200383		0	2	0	0
C2orf62	cg10550182	TSS1500	Open sea	59.6 ± 4.7	63 ± 4.2	3.42033	0.00100708	0.114891		8	4	0	0
C2orf81	cg05146436	TSS1500	N Shore	50.4 ± 4.2	52.5 ± 2.8	2.11671	0.0109863	0.131227		0	1	0	0
C2orf86	cg15243597	Body	Open sea	78.8 ± 1.8	77.5 ± 2.2	-1.26187	0.0443115	0.228627	*	29	2	3	0
C4B	cg21808937	Body	Open sea	61.4 ± 4	62.9 ± 3	1.48619	0.0386353	0.214129		0	0	1	0
C4orf22	cg27211120	Body	CpG island	88 ± 1.5	86.8 ± 1.6	-1.19759	0.013092	0.138303		0	0	1	0
C4orf6	cg08619954	TSS200	Open sea	37.4 ± 6.2	45.1 ± 7.5	7.63082	0.00918579	0.126173		0	1	0	0
C4orf6	cg17045844	TSS200	Open sea	51.2 ± 6.7	56.3 ± 4.6	5.07181	0.0109863	0.131227		3	0	0	0
C5orf15	cg22609722	3'UTR	Open sea	83.7 ± 2.1	84.9 ± 2.5	1.19337	0.0155029	0.146041		0	1	0	0
C5orf37	cg17857642	Body	Open sea	81.8 ± 2.3	80.5 ± 1.9	-1.32702	0.00918579	0.126173	*	11	1	0	0
C5orf43	cg04657419	3'UTR	N Shelf	87.3 ± 1.8	86.1 ± 2.3	-1.25782	0.0109863	0.131227		0	1	0	0
C6orf10	cg21534942	Body	Open sea	69.2 ± 4.3	68.1 ± 4.2	-1.10436	0.0386353	0.214129	*	2	0	0	0
C6orf103	cg08724753	Body	Open sea	71.5 ± 3.2	73.7 ± 2.7	2.23616	0.00268555	0.114891		6	1	0	0
C6orf118	cg09581708	TSS1500	Open sea	77.8 ± 3.1	79.8 ± 2.6	1.99985	0.0182495	0.154631		1	0	0	0
C7orf28A	cg08710987	Body	S Shore	54.7 ± 5.5	57.9 ± 4.2	3.16699	0.00515747	0.116695		0	0	1	0
C7orf28A	cg05486191	TSS1500	N Shore	33.1 ± 7.4	36.1 ± 6	3.02354	0.00918579	0.126173		0	0	1	0
C7orf28B	cg17884016	Body	N Shore	57.9 ± 4.4	60.6 ± 3.6	2.70325	0.0155029	0.146041		0	0	1	0
C7orf49	cg05204540	TSS1500	S Shore	51.9 ± 4.3	55.3 ± 3.2	3.38646	0.0289917	0.187506		5	1	0	0
C7orf70	cg10716768	Body	Open sea	60.5 ± 2.6	63.8 ± 4	3.39841	0.00515747	0.116695		0	0	2	0
CA5A	cg10373524	Body	N Shelf	50.5 ± 3.9	54.5 ± 3.9	4.01875	0.00335693	0.114891		0	0	1	0
CA5A	cg02066638	Body	Open sea	3 ± 0.3	2.7 ± 0.3	-0.300306	0.00628662	0.118803		0	1	0	0
CA5A	cg06273514	Body	N Shelf	39.2 ± 4.6	43.5 ± 3.9	4.32781	0.00918579	0.126173		0	0	1	0
CA5A	cg09488241	Body	S Shelf	45.8 ± 4	50.6 ± 4.1	4.80101	0.0109863	0.131227		0	0	1	0
CA5A	cg02190618	Body	Open sea	70.9 ± 5.6	73.6 ± 3.8	2.70061	0.013092	0.138303	*	0	1	0	0
CA5A	cg08950859	Body	Open sea	66.3 ± 3.1	68.8 ± 2.7	2.47146	0.0182495	0.154631		0	1	0	0
CA5A	cg08928494	Body	S Shelf	30.6 ± 4.6	35.4 ± 5.9	4.7075	0.0249634	0.175592		0	0	1	0
CADM2	cg21518974	Body	Open sea	82.8 ± 2	81.2 ± 2.4	-1.6149	0.0249634	0.175592		5	4	0	0
CALCB	cg06927878	Body	S Shore	14.7 ± 2.6	15.9 ± 2.1	1.20816	0.013092	0.138303		0	1	0	0
CALCB	cg14795328	Body	S Shore	74.9 ± 2.1	76.5 ± 1.5	1.57565	0.0289917	0.187506	*	0	0	1	0
CALD1	cg26990332	5'UTR	Open sea	62.7 ± 5.7	67.1 ± 4.2	4.36563	0.00762939	0.121974		4	0	0	0
CALN1	cg17932934	5'UTR	Open sea	80.3 ± 2.4	78.8 ± 2.2	-1.48177	0.00213623	0.114891		10	10	1	0
CAMKK2	cg27269936	5'UTR	Open sea	50.6 ± 2.3	53.4 ± 2.8	2.80712	0.00918579	0.126173		0	0	1	0
CAMKK2	cg04932465	5'UTR	Open sea	65.2 ± 3	63.7 ± 2.7	-1.57388	0.0109863	0.131227		184	66	0	0
CAMKK2	cg09058061	5'UTR	Open sea	60.3 ± 2	61.6 ± 1.9	1.31042	0.0335388	0.200383		1	0	2	0
CAMTA1	cg25625600	Body	Open sea	78.7 ± 2.9	80.8 ± 1.7	2.11265	0.00515747	0.116695		0	1	0	0
CAPN8	cg06877247	Body	N Shelf	89.9 ± 1.8	88.2 ± 2.2	-1.69592	0.00167847	0.114891		0	0	1	0
CAPN8	cg25410739	Body	CpG island	44.8 ± 5.7	41.7 ± 5	-3.12995	0.00213623	0.114891		0	0	1	0
CAPN8	cg04652208	Body	N Shore	81.6 ± 2.7	78.2 ± 3.6	-3.33222	0.00418091	0.114891	*	0	0	1	0
CAPN8	cg06354916	Body	N Shelf	66 ± 3.5	61.2 ± 4.9	-4.73352	0.00762939	0.121974		0	0	1	0
CAPN8	cg09060908	Body	CpG island	57.5 ± 4.7	53.5 ± 5.1	-4.03917	0.00762939	0.121974		0	0	1	0
CAPN8	cg25138649	Body	N Shore	58.6 ± 5.4	61.2 ± 3.8	2.54332	0.0443115	0.228627		0	0	1	0
CAPZA2	cg27548142	3'UTR	Open sea	71.2 ± 3.2	72.9 ± 2.2	1.7323	0.013092	0.138303		0	0	1	0
CARKD	cg05263953	Body	Open sea	73.5 ± 1.5	74.8 ± 1.6	1.3006	0.00515747	0.116695	*	201	83	2	0
CARS2	cg17394623	Body	Open sea	80.5 ± 6.9	74.2 ± 8.6	-6.25348	0.00268555	0.114891	*	0	0	1	0
CASC4	cg26295328	5'UTR	CpG island	21.9 ± 2.8	24.3 ± 3.1	2.47492	0.00418091	0.114891		0	0	1	0
CASP1	cg06421197	Body	Open sea	45.5 ± 4.5	49.9 ± 3.8	4.3674	0.0109863	0.131227		10	0	0	0
CASP1	cg00051623	Body	Open sea	83.4 ± 3.6	82.3 ± 3.4	-1.13145	0.0335388	0.200383		2	0	0	0
CASP1	cg26071033	Body	Open sea	33.1 ± 3.6	34.3 ± 2.7	1.14828	0.0443115	0.228627		1	1	1	0
CASP4	cg12407979	Body	Open sea	46.3 ± 3.5	48.7 ± 3.2	2.38511	0.00762939	0.121974		0	1	0	0
CBWD1	cg14436491	Body	N Shore	70.8 ± 3.8	72.9 ± 2.5	2.00831	0.00418091	0.114891		0	1	3	0
CBWD3	cg03202847	TSS1500	N Shore	25.7 ± 4.5	27.9 ± 4.9	2.11003	0.0335388	0.200383		0	0	3	0
CBX1	cg24458315	3'UTR	Open sea	74.7 ± 3.2	76.1 ± 2	1.3261	0.0443115	0.228627		0	1	0	0
CCDC114	cg25533551	1stExon	N Shore	61.2 ± 3.8	58.5 ± 4.6	-2.6403	0.00131226	0.114891		2	0	0	0
CCDC121	cg17051239	Body	Open sea	51.9 ± 3.6	49.3 ± 4.3	-2.6352	0.0386353	0.214129		0	0	1	0
CCDC144C	cg09430308	Body	S Shelf	81.5 ± 1.7	80.6 ± 1.1	-0.936209	0.0289917	0.187506		0	0	4	0
CCDC27	cg22675593	TSS1500	S Shelf	62.8 ± 4.7	65.9 ± 4	3.08791	0.00918579	0.126173		1	0	0	0
CCDC42B	cg19477192	Body	S Shore	74.6 ± 2.5	76.3 ± 3.2	1.71077	0.0335388	0.200383		15	9	1	0
CCDC65	cg14995783	TSS1500	Open sea	83.1 ± 1.9	81.9 ± 1.9	-1.21436	0.00167847	0.114891		1	2	1	0
CCDC7	cg06180519	Body	Open sea	89 ± 1.6	88.5 ± 1.5	-0.558159	0.0289917	0.187506		1	0	0	0
CCDC74B	cg19610253	Body	S Shore	95.9 ± 0.6	94.9 ± 1	-1.04997	0.000152588	0.114891	*	0	0	1	0
CCHCR1	cg18650659	Body	Open sea	53.8 ± 8.9	52 ± 8.9	-1.83734	0.0386353	0.214129	*	2	0	0	0
CCL28	cg04455950	TSS1500	Open sea	70.7 ± 2.7	72 ± 3.2	1.31417	0.0335388	0.200383		1	0	0	0
CCL4L1	cg20804072	TSS1500	Open sea	63 ± 6.9	58 ± 6.4	-5.08347	0.0213928	0.164688		0	0	1	0
CCND3	cg16203210	Body	N Shelf	80.7 ± 2.3	77.5 ± 3.7	-3.29004	0.00335693	0.114891		0	0	1	0
CCNJ	cg17983430	3'UTR	Open sea	73.7 ± 3.2	75.7 ± 2.3	1.96567	0.0335388	0.200383		0	1	0	0
CCNYL1	cg16218221	1stExon	CpG island	33.2 ± 3.6	32.3 ± 3.2	-0.939124	0.0443115	0.228627		0	0	1	0
CCR8	cg27121316	5'UTR	Open sea	59.2 ± 3.5	60.6 ± 4	1.40751	0.0335388	0.200383		95	7	0	0
CCT5	cg17446264	Body	Open sea	56.8 ± 1.9	58.6 ± 2.4	1.77308	0.0443115	0.228627		1	0	1	0
CCT6P1	cg10408731	TSS1500	N Shore	83.4 ± 5.5	77.1 ± 8.3	-6.34543	0.00268555	0.114891		1	0	0	0
CCT6P1	cg24911837	Body	N Shore	49.5 ± 4.8	51.7 ± 3.4	2.17648	0.013092	0.138303		0	0	1	0
CD209	cg24377729	Body	Open sea	72.9 ± 2.6	74.4 ± 2.3	1.4736	0.0289917	0.187506		0	1	1	0
CD300LB	cg20556216	TSS1500	Open sea	65 ± 3.1	62.7 ± 3.9	-2.3346	0.013092	0.138303		0	1	0	0
CD33	cg27642618	3'UTR	Open sea	52.7 ± 4.4	56.1 ± 4.1	3.33199	0.00918579	0.126173		0	1	0	0
CD36	cg02325411	Body	Open sea	56.2 ± 3.4	59.5 ± 3.9	3.25821	0.00762939	0.121974		2	1	0	0
CD46	cg22500738	Body	S Shelf	64.7 ± 3.9	61.8 ± 4.8	-2.88396	0.00335693	0.114891		0	0	1	0
CD8B	cg21549011	Body	N Shore	37 ± 3	38.7 ± 2.8	1.68162	0.0249634	0.175592		0	0	0	1
CD8B	cg25460166	Body	CpG island	15 ± 2.1	14.2 ± 1.7	-0.783352	0.0289917	0.187506		0	0	1	0
CD97	cg16893618	TSS1500	Open sea	8.7 ± 1	11.7 ± 3.7	2.99203	0.00628662	0.118803		0	0	1	0
CDC10L	cg17324941	TSS200	CpG island	9.9 ± 6.4	10.9 ± 6.7	0.947733	0.00515747	0.116695		1	1	0	0
CDC10L	cg07299305	TSS200	CpG island	6.8 ± 5.5	7.7 ± 6.3	0.885546	0.0155029	0.146041		1	1	0	0
CDC10L	cg13987078	TSS200	CpG island	8.3 ± 4.4	9.2 ± 5.4	0.907407	0.0335388	0.200383		2	0	1	0
CDC34	cg09925166	Body	CpG island	83.1 ± 2.6	84.5 ± 2.6	1.35483	0.0335388	0.200383	*	0	0	1	0
CDCA4	cg27277577	Body	Open sea	86.2 ± 1.5	85.2 ± 1.1	-1.00559	0.0155029	0.146041		0	0	1	0
CDH12	cg08851784	5'UTR	Open sea	31.6 ± 5.3	33.8 ± 5.2	2.23677	0.0443115	0.228627		0	0	1	0
CDK1	cg08290728	TSS1500	N Shore	68.8 ± 3.8	71 ± 2.6	2.14388	0.0443115	0.228627		1	0	0	0
CDK11A	cg23611477	Body	S Shore	73.8 ± 8.6	74.8 ± 8.8	0.948706	0.0386353	0.214129		0	1	0	0
CDK11B	cg15830572	Body	S Shelf	58.7 ± 5.1	62.4 ± 4.4	3.77187	0.0182495	0.154631		0	0	1	0
CDK11B	cg03388431	Body	S Shelf	71.9 ± 4	73.3 ± 3.6	1.38807	0.0443115	0.228627		0	0	1	0
CDK5RAP1	cg26406353	5'UTR	N Shelf	73.4 ± 3.8	72.1 ± 2.5	-1.31348	0.0249634	0.175592		650	88	4	0
CDK5RAP3	cg22589778	3'UTR	Open sea	80.9 ± 5	73.9 ± 8.6	-7.01514	0.00515747	0.116695	*	1	0	0	0
CDKL3	cg14826394	Body	N Shelf	72.9 ± 3.2	74.9 ± 2.4	2.07146	0.0335388	0.200383		1	0	0	0
CDRT1	cg13358321	Body	Open sea	69.7 ± 3.2	72.5 ± 2.7	2.72591	0.013092	0.138303		0	0	1	0
CDRT15	cg00167783	TSS1500	Open sea	87.4 ± 1.7	86.4 ± 1.7	-0.966628	0.0289917	0.187506		0	0	1	0
CDRT15P	cg26988585	TSS1500	Open sea	81.9 ± 1.5	82.8 ± 1.1	0.894391	0.0155029	0.146041		0	0	1	0
CDYL	cg08287248	Body	Open sea	66.3 ± 3.5	64.8 ± 2.8	-1.4717	0.0155029	0.146041		3	11	5	0
CDYL	cg22321514	Body	Open sea	81.3 ± 2.2	79.6 ± 2.5	-1.68308	0.0386353	0.214129		82	5	1	0
CEACAM3	cg11310087	3'UTR	Open sea	67.6 ± 5.7	60.9 ± 6.9	-6.60196	0.00335693	0.114891		1	0	0	0
CELA2B	cg24030609	5'UTR	Open sea	75.9 ± 2	77.5 ± 2.5	1.60556	0.0289917	0.187506		0	1	0	0
CELA3A	cg27168045	1stExon	Open sea	52.8 ± 4	55.7 ± 3.3	2.93919	0.00762939	0.121974	*	0	1	0	0
CELA3A	cg02856026	Body	Open sea	74.3 ± 2.1	75.8 ± 1.8	1.4704	0.0249634	0.175592		0	1	0	0
CELA3B	cg17517480	1stExon	Open sea	78.4 ± 2.9	80.6 ± 2.2	2.21863	0.00515747	0.116695		0	0	1	0
CELA3B	cg27069753	1stExon	Open sea	51.5 ± 3.8	53.3 ± 3.6	1.87652	0.0386353	0.214129		0	1	0	0
CELSR1	cg06476549	Body	N Shore	58.8 ± 4.6	60.9 ± 3.8	2.10171	0.0335388	0.200383	*	1	0	0	0
CEND1	cg05666458	3'UTR	N Shore	65 ± 3.4	63.5 ± 3	-1.47614	0.0443115	0.228627		0	0	1	0
CENPF	cg22622676	5'UTR	N Shore	63 ± 3.5	65.1 ± 2.5	2.12375	0.00628662	0.118803		0	4	3	0
CEP63	cg17281297	5'UTR	S Shelf	83.5 ± 2.3	81.6 ± 3.4	-1.90883	0.0249634	0.175592		52	1	0	0
CES2	cg10436546	Body	CpG island	52.3 ± 2.1	53.8 ± 2	1.50932	0.0213928	0.164688		0	1	0	0
CES4	cg04322176	TSS200	N Shore	21.5 ± 4.4	23.8 ± 4.2	2.28715	0.0182495	0.154631		0	1	0	0
CFHR1	cg12687463	TSS1500	Open sea	72 ± 2.7	73.6 ± 2	1.6313	0.0249634	0.175592		0	0	1	0
CFHR2	cg09551916	TSS1500	Open sea	71.4 ± 3.3	73.2 ± 2	1.8042	0.0386353	0.214129		0	0	1	0
CGB	cg17009836	TSS1500	Open sea	60.7 ± 3.3	63.3 ± 2.8	2.60201	0.00131226	0.114891		2	0	1	0
CGB2	cg08189391	TSS1500	Open sea	87.8 ± 1.1	86.9 ± 1.2	-0.921409	0.0335388	0.200383	*	0	1	0	0
CGB5	cg04403474	TSS1500	Open sea	50.7 ± 3.4	54.1 ± 4.4	3.36753	0.00918579	0.126173		1	0	0	0
CGB7	cg04259971	TSS200	N Shore	73.7 ± 2	74.6 ± 2.5	0.929858	0.0443115	0.228627	*	0	0	6	0
CGB8	cg27040708	TSS1500	Open sea	73.6 ± 2.7	75.8 ± 2.2	2.18523	0.00268555	0.114891		1	0	0	0
CGB8	cg12515942	TSS200	Open sea	43.7 ± 3.2	46.5 ± 3	2.81707	0.00515747	0.116695		0	2	0	0
CGB8	cg19446264	TSS1500	Open sea	67.5 ± 2.7	69.6 ± 2.6	2.06623	0.00762939	0.121974		1	0	0	0
CGB8	cg26627129	TSS200	Open sea	43.9 ± 3.8	45.3 ± 2.9	1.34692	0.0182495	0.154631		0	2	0	0
CGGBP1	cg05938316	TSS1500	S Shore	5.7 ± 0.6	5.3 ± 0.7	-0.491165	0.0109863	0.131227	*	0	1	0	0
CHEK1	cg01035826	TSS1500	N Shore	73 ± 2.8	75.3 ± 2.5	2.23609	0.0249634	0.175592		1	0	0	0
CHFR	cg27219574	Body	S Shore	69 ± 4.3	71.9 ± 3.1	2.96943	0.00918579	0.126173		0	0	1	0
CHRNA3	cg22670733	TSS1500	S Shore	54.6 ± 4.6	58.3 ± 4	3.65039	0.0335388	0.200383		1	3	0	0
CHRNE	cg00744351	Body	CpG island	33.7 ± 6.1	30.8 ± 7.2	-2.96819	0.0155029	0.146041		1	0	0	0
CHST6	cg12532477	TSS1500	S Shore	47.7 ± 5.4	45.9 ± 3.5	-1.81999	0.0213928	0.164688		1	0	0	0
CIB4	cg22493413	TSS1500	Open sea	77 ± 2.4	77.7 ± 2.1	0.707801	0.0289917	0.187506		1	0	0	0
CIZ1	cg21240523	5'UTR	CpG island	10.9 ± 2.6	9.6 ± 1.5	-1.36837	0.0335388	0.200383		1	1	0	0
CKMT1B	cg20121125	3'UTR	Open sea	83.5 ± 1.5	84.8 ± 1.3	1.26438	0.013092	0.138303	*	0	0	1	0
CKS1B	cg21786227	Body	Open sea	72.8 ± 2	71.1 ± 2.2	-1.65995	0.00515747	0.116695		0	0	4	0
CLCNKA	cg11528029	TSS1500	Open sea	62.8 ± 2	64.5 ± 2	1.70366	0.00515747	0.116695		0	1	0	0
CLCNKA	cg16591681	TSS1500	Open sea	63.5 ± 3.5	65.5 ± 2.9	2.06037	0.0155029	0.146041		1	0	0	0
CLCNKB	cg15558527	TSS1500	Open sea	58.6 ± 3.2	61.7 ± 3.6	3.10537	0.00628662	0.118803		0	1	0	0
CLCNKB	cg20320574	TSS1500	Open sea	81.9 ± 2.9	84.1 ± 3.2	2.25981	0.0213928	0.164688		0	0	1	0
CLDN6	cg26746482	Body	S Shore	83.3 ± 2.6	84.8 ± 2.5	1.53285	0.0213928	0.164688		1	0	0	0
CLDN6	cg00279557	3'UTR	S Shore	30.6 ± 4.5	34.5 ± 4.5	3.90352	0.0249634	0.175592		0	0	1	0
CLDN9	cg05509896	1stExon	CpG island	46.5 ± 4.3	51.1 ± 4.3	4.58011	0.0155029	0.146041		1	0	0	0
CLEC12B	cg26683917	TSS1500	Open sea	67.1 ± 2.9	69 ± 2.6	1.87422	0.0289917	0.187506		30	4	0	0
CLEC18A	cg00887602	5'UTR	Open sea	55.7 ± 3.4	57.9 ± 2.1	2.13197	0.0213928	0.164688		0	1	1	0
CLEC18B	cg01042640	Body	Open sea	42.3 ± 4	44.7 ± 3.1	2.39959	0.00918579	0.126173		0	0	2	0
CLEC18B	cg03661752	5'UTR	Open sea	54 ± 3.7	56.2 ± 2.9	2.22979	0.0213928	0.164688		0	0	2	0
CLEC18B	cg09818055	TSS200	Open sea	68 ± 2.7	70 ± 2	1.96447	0.0249634	0.175592	*	0	0	2	0
CLEC18B	cg23631578	1stExon	Open sea	59.1 ± 3.3	60.9 ± 2.6	1.8634	0.0289917	0.187506		0	0	2	0
CLEC18C	cg06765324	TSS200	Open sea	54.6 ± 3.2	57.4 ± 2.9	2.80867	0.00628662	0.118803	*	0	0	2	0
CLEC18C	cg09126659	TSS1500	Open sea	73.3 ± 3.1	75.8 ± 1.7	2.49454	0.00628662	0.118803		0	0	2	0
CLEC4E	cg13691259	Body	Open sea	51.2 ± 1	52.3 ± 1.3	1.14108	0.0443115	0.228627		35	70	67	0
CLIC1	cg12216180	Body	S Shore	81.2 ± 3.3	79 ± 3.4	-2.22606	0.00268555	0.114891		1	0	0	0
CLIC1	cg19474571	Body	S Shelf	39.6 ± 3.6	41.8 ± 3	2.23432	0.0109863	0.131227		0	1	0	0
CLK2P	cg23216004	Body	N Shore	88.8 ± 1.9	89.7 ± 1.1	0.912881	0.0182495	0.154631		0	0	1	0
CLSTN1	cg07589991	Body	Open sea	77.9 ± 4.8	72.2 ± 6.5	-5.63919	0.00628662	0.118803		1	0	0	0
CMTM4	cg06715352	Body	N Shore	80 ± 2.2	77.4 ± 4.9	-2.55937	0.0213928	0.164688	*	1	0	0	0
CNIH2	cg01919963	TSS1500	N Shore	67.1 ± 3.6	63.8 ± 4.4	-3.29804	0.00918579	0.126173		0	0	2	0
CNN2	cg09467711	Body	N Shelf	75 ± 2.6	73.3 ± 1.8	-1.66261	0.0109863	0.131227		3	2	1	0
CNTNAP3	cg11474182	Body	CpG island	39.4 ± 3.3	36.9 ± 3	-2.52629	0.0109863	0.131227		0	0	4	0
COG4	cg06309053	Body	N Shore	69.2 ± 2.8	67.9 ± 2.7	-1.21209	0.0386353	0.214129		218	8	0	0
COG5	cg20673841	Body	Open sea	42.3 ± 4.1	47 ± 5.7	4.7575	0.00762939	0.121974	*	1	0	0	0
COL12A1	cg20476329	Body	Open sea	41.7 ± 6.4	48.7 ± 5.8	7.05373	0.00762939	0.121974		0	1	0	0
COL15A1	cg14159849	Body	S Shelf	58.4 ± 3.4	61.2 ± 3.3	2.78783	0.00628662	0.118803	*	419	126	1	0
COL23A1	cg06515418	Body	Open sea	65.3 ± 3.9	62.5 ± 4.7	-2.82645	0.0335388	0.200383	*	4	1	0	0
COL4A2	cg22332589	Body	CpG island	51.6 ± 3.7	54.5 ± 3.7	2.89357	0.00918579	0.126173	*	0	0	1	0
COLEC11	cg07557024	Body	Open sea	77.5 ± 6.9	79.9 ± 5.6	2.36437	0.0443115	0.228627	*	36	9	0	0
COX11	cg05530021	1stExon	CpG island	5.1 ± 0.4	4.9 ± 0.4	-0.286378	0.00628662	0.118803		1	0	0	0
COX4NB	cg04385420	Body	Open sea	81.2 ± 2.3	79.3 ± 2.1	-1.90227	0.0213928	0.164688	*	1	0	0	0
COX6A1	cg18567941	3'UTR	S Shelf	72.6 ± 3.5	76.2 ± 2.6	3.6066	0.00213623	0.114891		1	0	0	0
CPA6	cg17599298	Body	Open sea	62.4 ± 4	65.3 ± 2.8	2.85999	0.0249634	0.175592		19	1	0	0
CPN1	cg19015686	TSS1500	Open sea	38.2 ± 6.6	39.8 ± 5.7	1.5812	0.0249634	0.175592		5	6	0	0
CR1	cg22049321	TSS1500	N Shore	32 ± 4.5	28.8 ± 4.5	-3.19454	0.00418091	0.114891	*	0	1	0	0
CREBZF	cg26006254	TSS1500	S Shore	58.3 ± 3.9	56.2 ± 4.5	-2.11718	0.013092	0.138303		1	0	0	0
CROCC	cg21863946	5'UTR	Open sea	21.4 ± 4.2	19.7 ± 3.5	-1.75041	0.0289917	0.187506		0	1	0	0
CROCCL1	cg13470112	Body	Open sea	67.3 ± 4.6	69.5 ± 4.6	2.23967	0.00918579	0.126173		4	0	0	0
CROCCL1	cg02934736	Body	Open sea	60.9 ± 3.1	62.4 ± 2.7	1.51057	0.0443115	0.228627		0	0	1	0
CROCCL2	cg16694311	Body	N Shore	88.6 ± 1.3	89.3 ± 1.1	0.703068	0.0155029	0.146041		0	1	1	0
CROCCL2	cg07509199	TSS1500	Open sea	77.9 ± 2.3	77.2 ± 2	-0.738928	0.0335388	0.200383		5	2	1	0
CRYGC	cg21735670	TSS1500	Open sea	64.5 ± 3.2	68 ± 2.7	3.58573	0.00628662	0.118803		0	0	1	0
CSAG1	cg02504280	Body	Open sea	78.6 ± 2.1	76.9 ± 2.8	-1.66385	0.00515747	0.116695		0	0	4	0
CSHL1	cg11658054	TSS200	Open sea	46.7 ± 3.6	48.7 ± 3.4	2.00263	0.013092	0.138303		1	2	1	0
CSHL1	cg03588189	TSS200	Open sea	72 ± 2.9	73.7 ± 2.5	1.67335	0.0213928	0.164688		0	1	0	0
CSK	cg20668952	5'UTR	Open sea	21.9 ± 3.2	20.3 ± 2.5	-1.55506	0.00762939	0.121974		0	1	0	0
CSNK1A1P	cg19817544	Body	N Shore	90.6 ± 0.9	89.8 ± 1	-0.766375	0.013092	0.138303		1	0	0	0
CST2	cg03887724	5'UTR	Open sea	38.5 ± 5.1	41.6 ± 5.2	3.12288	0.00335693	0.114891		1	1	0	0
CST4	cg13974790	3'UTR	Open sea	56.2 ± 4.1	58.2 ± 4.4	2.04059	0.0182495	0.154631		1	0	0	0
CT45A6	cg22058533	TSS1500	Open sea	55.9 ± 4.8	54.1 ± 3.8	-1.84592	0.0335388	0.200383		13	3	1	0
CTAG2	cg20301593	TSS200	Open sea	92.2 ± 0.5	91.8 ± 0.5	-0.420774	0.0386353	0.214129		0	0	2	0
CTAGE1	cg02847216	1stExon	Open sea	81.9 ± 2.1	80.5 ± 1.7	-1.40398	0.0289917	0.187506		1	0	0	0
CTDSPL	cg11237495	Body	Open sea	76.6 ± 2.8	77.9 ± 2.6	1.34546	0.00918579	0.126173		9	0	0	0
CTSL3	cg01952807	Body	Open sea	58.2 ± 4	60.7 ± 2.6	2.53848	0.0386353	0.214129		5	0	0	0
CTTNBP2NL	cg24148757	5'UTR	S Shelf	70.1 ± 4.3	72 ± 4.6	1.94179	0.0386353	0.214129		32	0	0	0
CUBN	cg25469714	Body	Open sea	84.3 ± 3.4	79.7 ± 5.5	-4.56897	0.0213928	0.164688		0	1	0	0
CUBN	cg25085729	Body	Open sea	52.9 ± 5.7	48.6 ± 6.7	-4.28995	0.0443115	0.228627		0	0	2	0
CUX1	cg10692693	Body	Open sea	22.5 ± 3.3	20.6 ± 3.7	-1.86529	0.0213928	0.164688		2	0	0	0
CUX1	cg18205244	Body	Open sea	82.2 ± 2.7	80.4 ± 2.7	-1.85314	0.0213928	0.164688		9	0	0	0
CXCR1	cg00832199	5'UTR	Open sea	63.1 ± 2.9	64.7 ± 2.5	1.55337	0.0289917	0.187506		0	0	1	0
CXCR2	cg03464560	TSS1500	Open sea	81.1 ± 2.6	80.4 ± 2.5	-0.646676	0.0386353	0.214129		1	0	0	0
CYFIP1	cg24851866	5'UTR	Open sea	54.1 ± 4.6	58.5 ± 5	4.42565	0.0155029	0.146041		0	1	0	0
CYP11B1	cg08230698	Body	Open sea	81.7 ± 3.1	83.1 ± 3	1.38463	0.0249634	0.175592		1	0	0	0
CYP11B2	cg20130989	3'UTR	Open sea	36.4 ± 9.6	38.6 ± 10.5	2.19952	0.0249634	0.175592	*	0	1	0	0
CYP1A1	cg13035254	Body	N Shelf	93.7 ± 1	94.5 ± 0.8	0.812214	0.0182495	0.154631		0	0	1	0
CYP1A2	cg23514400	Body	Open sea	70.8 ± 3	72.4 ± 2.1	1.66711	0.0289917	0.187506		1	0	0	0
CYP21A2	cg14261401	Body	Open sea	55.3 ± 3.4	58.4 ± 2.6	3.07178	0.0213928	0.164688		0	1	0	0
CYP21A2	cg24487856	Body	Open sea	59.2 ± 3.3	61.6 ± 2.7	2.38143	0.0289917	0.187506	*	0	1	0	0
CYP21A2	cg14616667	TSS200	Open sea	80.9 ± 1.8	79.9 ± 1.5	-1.03355	0.0289917	0.187506		1	0	0	0
CYP21A2	cg13142750	3'UTR	Open sea	52.3 ± 5.7	54.9 ± 5	2.64115	0.0335388	0.200383	*	0	0	1	0
CYP2A6	cg13531315	Body	CpG island	7.6 ± 1.5	8.2 ± 1.7	0.551637	0.013092	0.138303		0	0	1	0
CYP2A7	cg22780242	Body	N Shelf	67.7 ± 3	69.7 ± 2	1.96269	0.0155029	0.146041		0	1	2	0
CYP2B6	cg26669393	3'UTR	Open sea	66.9 ± 3.6	69.8 ± 3.3	2.94625	0.0289917	0.187506		1	0	0	0
CYP2C19	cg18564458	TSS200	Open sea	49 ± 3.2	51 ± 2.8	2.04393	0.0335388	0.200383		0	0	1	0
CYP2D6	cg25452165	Body	CpG island	69 ± 8.9	71.3 ± 9.6	2.31885	0.0443115	0.228627	*	0	0	1	0
CYP2D7P1	cg00645731	TSS1500	S Shore	55 ± 4	57 ± 2.6	2.02828	0.00628662	0.118803		0	0	1	0
CYP2D7P1	cg12850546	Body	CpG island	90.4 ± 4.7	91.8 ± 4.8	1.34672	0.0109863	0.131227		0	1	0	0
CYP2F1	cg08561071	Body	N Shelf	70.9 ± 6.1	64.3 ± 5.5	-6.60459	0.00268555	0.114891		0	1	0	0
CYP2F1	cg12955039	Body	CpG island	90.7 ± 1.2	90 ± 0.9	-0.712954	0.00268555	0.114891		0	0	1	0
CYP3A5	cg15257783	1stExon	Open sea	62 ± 3.2	64.4 ± 3.1	2.36969	0.0335388	0.200383		0	1	1	0
CYP4F12	cg23080427	TSS1500	Open sea	31 ± 4.4	36.7 ± 5.7	5.69164	0.0155029	0.146041		1	0	0	0
CYP4F3	cg21745599	Body	Open sea	74 ± 3.2	69.2 ± 5.5	-4.82053	0.00213623	0.114891		1	0	0	0
CYTSA	cg08808258	5'UTR	S Shelf	58.1 ± 3.1	60.6 ± 3.5	2.48691	0.0213928	0.164688		0	4	0	0
D2HGDH	cg12222398	Body	Open sea	85.4 ± 2.4	81.8 ± 5	-3.64811	0.013092	0.138303	*	0	3	2	0
DCAF4L2	cg13008331	3'UTR	N Shelf	63.8 ± 3.5	66.3 ± 3.8	2.51261	0.00762939	0.121974		0	1	0	0
DCUN1D3	cg06266962	Body	Open sea	52.3 ± 5.1	56.1 ± 4.6	3.82915	0.0443115	0.228627		0	1	0	0
DDX11	cg01964925	Body	Open sea	52.6 ± 4.5	55.6 ± 3.5	2.99062	0.00628662	0.118803	*	0	1	0	0
DDX11	cg11677891	3'UTR	Open sea	45.6 ± 4.5	49.3 ± 3.5	3.69736	0.00918579	0.126173		1	1	0	0
DDX11	cg07295197	Body	Open sea	63.1 ± 3.5	66 ± 3.7	2.85389	0.0443115	0.228627	*	0	0	2	0
DDX19B	cg10009207	Body	Open sea	57.3 ± 4.5	59.6 ± 3.3	2.24812	0.0335388	0.200383		0	0	1	0
DEFA10P	cg02787689	TSS1500	Open sea	65.5 ± 4.1	58.9 ± 7.3	-6.63885	0.00131226	0.114891		0	0	2	0
DEFA10P	cg24860332	TSS1500	Open sea	55.1 ± 4.3	52 ± 4.9	-3.07908	0.00918579	0.126173	*	0	1	0	0
DEFA1B	cg22909083	5'UTR	Open sea	47.8 ± 14.1	45.7 ± 14.8	-2.14195	0.0182495	0.154631	*	0	0	2	0
DEFA4	cg26423283	TSS1500	Open sea	54 ± 7.6	51 ± 8.1	-3.02218	0.0335388	0.200383		0	2	0	0
DEFB104B	cg14839256	TSS1500	Open sea	64 ± 7	65.7 ± 7.4	1.7348	0.013092	0.138303	*	0	1	0	0
DEFB107A	cg10673328	Body	Open sea	71.4 ± 2.7	73.5 ± 2.6	2.18388	0.0249634	0.175592		0	0	1	0
DEFB131	cg13126378	Body	Open sea	61.1 ± 2.5	59.9 ± 2.1	-1.1829	0.0155029	0.146041		158	9	0	0
DEFB132	cg00768815	3'UTR	Open sea	54.3 ± 4.1	56.8 ± 3.9	2.58269	0.0109863	0.131227		1	0	0	0
DEFB4	cg16677947	Body	Open sea	69.4 ± 4.3	67.5 ± 3.5	-1.86638	0.0213928	0.164688		0	0	1	0
DGCR5	cg15279413	Body	S Shelf	45 ± 3.3	47.5 ± 3.1	2.51279	0.0249634	0.175592		0	0	1	0
DGCR6	cg22300727	TSS200	CpG island	9.6 ± 1.5	9.1 ± 1.3	-0.533436	0.00335693	0.114891		0	0	1	0
DGKE	cg00822353	TSS1500	CpG island	4.6 ± 0.5	4.3 ± 0.5	-0.287649	0.0386353	0.214129		1	0	0	0
DHX58	cg12653789	Body	S Shore	70.4 ± 2.2	69 ± 2.1	-1.34889	0.0386353	0.214129		13	4	0	0
DICER1	cg23899649	3'UTR	Open sea	70.6 ± 3.9	73.2 ± 2.6	2.60186	0.0213928	0.164688		0	1	0	0
DIP2C	cg01162610	Body	N Shore	67.2 ± 3.3	63.7 ± 4.2	-3.54595	0.000427246	0.114891		1	1	0	0
DIP2C	cg10271315	Body	CpG island	94 ± 0.8	94.7 ± 0.5	0.642248	0.0155029	0.146041		0	1	0	0
DKFZp434J0226	cg14330675	TSS200	Open sea	66.4 ± 5.5	60.2 ± 6.9	-6.16097	0.00213623	0.114891		1	0	0	0
DKFZP434L187	cg21005457	TSS1500	N Shore	53.8 ± 4.1	58.9 ± 3.7	5.08479	0.00213623	0.114891	*	0	0	1	0
DKFZp686A1627	cg21483702	Body	Open sea	56.5 ± 4.9	58.5 ± 4.9	2.03652	0.0386353	0.214129	*	239	217	11	0
DKKL1	cg04309404	3'UTR	Open sea	84.1 ± 2.7	85.7 ± 1.5	1.63952	0.00762939	0.121974		0	1	0	0
DLAT	cg06300268	Body	S Shore	65.4 ± 1.8	66.7 ± 2.1	1.27049	0.0443115	0.228627		30	172	693	0
DLEU1	cg02609781	TSS1500	CpG island	5 ± 0.9	4.6 ± 0.7	-0.420917	0.0335388	0.200383		1	0	0	0
DLEU7	cg07095091	Body	Open sea	66.1 ± 2.3	64.3 ± 2.5	-1.75538	0.0182495	0.154631	*	88	263	190	0
DLG2	cg25026767	Body	Open sea	31.7 ± 2	30.7 ± 1.8	-1.00953	0.00167847	0.114891		0	0	0	2
DNAH11	cg25503524	Body	Open sea	87.9 ± 1.8	88.8 ± 1.3	0.850426	0.0386353	0.214129		1	0	0	0
DNAH3	cg01094213	Body	Open sea	74.8 ± 2.3	73.2 ± 2.8	-1.60727	0.0443115	0.228627		261	316	18	0
DNAJA1	cg14268223	Body	S Shore	14.5 ± 2.2	16 ± 2.5	1.51119	0.0289917	0.187506		1	0	0	0
DNAJC11	cg20668607	TSS1500	S Shore	63.3 ± 3.5	65.5 ± 3.3	2.26672	0.0289917	0.187506		1	0	0	0
DNAJC6	cg21409857	Body	Open sea	72.9 ± 3.8	75.3 ± 2.9	2.43601	0.00335693	0.114891		2	0	0	0
DNAJC9	cg07959124	Body	CpG island	12 ± 1.7	11.3 ± 1.1	-0.685252	0.00918579	0.126173		0	1	0	0
DNASE2	cg25490276	TSS1500	S Shore	54 ± 4.4	51.9 ± 3.7	-2.08022	0.00762939	0.121974		1	0	0	0
DND1	cg07870213	Body	CpG island	54.4 ± 4.4	57.2 ± 3.9	2.79045	0.0155029	0.146041		0	0	2	0
DOC2B	cg27607838	Body	N Shore	43.9 ± 6.1	45.4 ± 5.3	1.49546	0.0213928	0.164688		0	0	3	0
DOCK1	cg18003112	Body	S Shore	85.2 ± 1.9	86.5 ± 1.7	1.30623	0.0289917	0.187506	*	0	1	0	0
DOCK2	cg02251134	TSS1500	N Shore	49.1 ± 4	51.1 ± 3.7	1.98132	0.0386353	0.214129		49	5	0	0
DOCK7	cg12597422	Body	Open sea	88.5 ± 1.7	89.2 ± 1.5	0.790235	0.00628662	0.118803		171	150	63	0
DOK1	cg11800635	Body	S Shore	62.1 ± 4.9	58.6 ± 3	-3.51741	0.000579834	0.114891		1	0	0	0
DPEP2	cg26707149	1stExon	Open sea	64.1 ± 2.9	60.7 ± 3.7	-3.41661	0.00418091	0.114891		474	113	0	0
DPP3	cg22406869	3'UTR	Open sea	60.7 ± 4.7	56.2 ± 6	-4.55374	0.00268555	0.114891		0	1	1	0
DPP6	cg14524476	Body	N Shelf	66.7 ± 2.7	68.7 ± 2.6	1.9086	0.0109863	0.131227		0	0	1	0
DPP6	cg25154270	Body	Open sea	74.1 ± 2.3	72.4 ± 2	-1.67799	0.0182495	0.154631	*	7	6	2	0
DPPA3	cg06872381	TSS200	Open sea	61.4 ± 2.2	63.5 ± 3	2.07276	0.0335388	0.200383		0	0	2	0
DPPA5	cg14276083	TSS1500	CpG island	68.5 ± 4.6	69.5 ± 4.6	0.992418	0.0109863	0.131227	*	0	0	1	0
DPY19L2	cg16971885	TSS1500	S Shore	18.8 ± 3.4	16.9 ± 3.3	-1.87612	0.0443115	0.228627		0	1	1	0
DPY19L2P2	cg18693346	Body	CpG island	25.9 ± 4.3	23.9 ± 3.9	-1.95802	0.000427246	0.114891		1	1	2	0
DPY19L2P2	cg26444741	TSS1500	CpG island	20.5 ± 4.2	18.8 ± 3.6	-1.70907	0.0155029	0.146041		0	0	4	0
DPY19L2P2	cg01577992	TSS1500	CpG island	9.2 ± 1.5	8.1 ± 1.2	-1.07551	0.0213928	0.164688		0	0	4	0
DPY19L2P2	cg19637814	Body	Open sea	73.8 ± 3.3	72.5 ± 3.5	-1.27698	0.0289917	0.187506	*	2	0	4	0
DPY19L2P2	cg05026658	Body	N Shelf	71.2 ± 4	73.2 ± 4.5	2.01152	0.0335388	0.200383		0	0	3	0
DPY19L2P4	cg08215532	TSS1500	CpG island	9.4 ± 1.5	8.1 ± 1.5	-1.31012	0.0155029	0.146041		0	1	1	0
DPY19L2P4	cg18347153	TSS1500	CpG island	26.4 ± 3.5	24.1 ± 3.3	-2.30792	0.0443115	0.228627		1	2	1	0
DSCAM	cg12298598	Body	CpG island	75.5 ± 2.8	74.6 ± 3	-0.898307	0.0249634	0.175592		0	3	0	0
DSCR9	cg01308549	Body	N Shore	63 ± 4.4	59.2 ± 4.8	-3.75934	0.00131226	0.114891		1	1	0	0
DTNB	cg01903381	Body	Open sea	74.3 ± 2.2	73.2 ± 1.6	-1.1325	0.0386353	0.214129		16	16	10	0
DUSP5	cg18750306	3'UTR	Open sea	53.5 ± 3.5	52.2 ± 2.5	-1.35121	0.0249634	0.175592		1	0	1	0
DUSP8	cg20105848	Body	CpG island	73.8 ± 3.3	68.5 ± 4.8	-5.30242	0.00918579	0.126173		0	4	1	0
ECEL1	cg01228134	5'UTR	CpG island	24.9 ± 4.2	30.2 ± 4.1	5.26791	0.00213623	0.114891		0	2	1	0
ECEL1	cg01856162	Body	CpG island	24.9 ± 5.2	28.3 ± 3.7	3.48448	0.00918579	0.126173		0	1	0	0
ECEL1	cg04593426	5'UTR	CpG island	13.1 ± 3.2	14.9 ± 2.4	1.81099	0.0213928	0.164688		0	1	1	0
ECEL1P2	cg25560398	TSS1500	CpG island	50 ± 4.1	54.6 ± 3.6	4.59804	0.00100708	0.114891		0	1	0	0
ECEL1P2	cg24767131	TSS200	CpG island	44.4 ± 4.8	50.1 ± 3.8	5.70106	0.00213623	0.114891	*	0	1	0	0
ECEL1P2	cg13138089	TSS200	CpG island	53.7 ± 6.4	59.2 ± 5	5.53929	0.00515747	0.116695		0	1	0	0
ECEL1P2	cg02812891	TSS200	CpG island	39.8 ± 5.9	45.2 ± 4.9	5.42333	0.00762939	0.121974		0	1	0	0
ECEL1P2	cg17204652	TSS1500	CpG island	38 ± 6	44.6 ± 5.9	6.55669	0.0109863	0.131227		2	1	0	0
ECSIT	cg27143872	5'UTR	N Shelf	65.1 ± 2.3	67.1 ± 1.9	2.012	0.00335693	0.114891		5	1	0	0
EDNRB	cg22154447	TSS1500	Open sea	76.1 ± 2.7	74.2 ± 3.1	-1.92601	0.0386353	0.214129		8	0	0	0
EFCAB10	cg10090256	TSS1500	N Shore	96.5 ± 0.5	96.8 ± 0.4	0.328541	0.00918579	0.126173		1	0	3	0
EFTUD1	cg18542458	TSS1500	S Shore	20.1 ± 3.9	22 ± 3.1	1.88054	0.0155029	0.146041		0	0	1	0
EGFLAM	cg12476044	Body	Open sea	44.8 ± 4.7	52.4 ± 6.3	7.6219	0.00418091	0.114891		1	0	0	0
EI24	cg16023107	3'UTR	Open sea	76.7 ± 2.6	78 ± 2.1	1.30677	0.0443115	0.228627		1	1	0	0
EIF2C2	cg17486429	Body	CpG island	93.3 ± 0.6	92.9 ± 0.6	-0.36461	0.0443115	0.228627		0	1	0	0
EIF3C	cg09612875	Body	N Shore	27.6 ± 4.8	30.1 ± 3.3	2.4703	0.00418091	0.114891	*	0	1	0	0
EIF4EBP2	cg24877964	TSS1500	N Shore	48.4 ± 8.2	49.6 ± 8.7	1.27233	0.0335388	0.200383	*	0	1	0	0
EIF4H	cg13353389	Body	Open sea	40.3 ± 4.2	36.1 ± 6.3	-4.11823	0.0386353	0.214129		1	0	1	0
EIF5A	cg10884614	3'UTR	N Shelf	27.9 ± 3.3	30.4 ± 2.8	2.45506	0.00268555	0.114891		0	1	1	0
ELK1	cg03829216	Body	S Shore	69.5 ± 2.9	65.8 ± 2.9	-3.75538	0.00131226	0.114891		0	2	0	0
ELK1	cg24265865	Body	CpG island	69 ± 4.5	63.8 ± 5.9	-5.19601	0.00418091	0.114891		0	0	2	0
ELK1	cg07559615	Body	CpG island	73.9 ± 2.6	72.2 ± 2.2	-1.73637	0.0155029	0.146041		0	1	1	0
ELMO1	cg25411699	5'UTR	Open sea	66 ± 4.4	63 ± 3.5	-3.0412	0.0109863	0.131227		5	0	0	0
ELP4	cg05456482	Body	Open sea	62.3 ± 2.2	63.7 ± 2.8	1.39201	0.0386353	0.214129	*	90	158	3	0
EMB	cg04478223	Body	Open sea	80.2 ± 2	81.5 ± 2.3	1.35005	0.0335388	0.200383		0	1	0	0
EMR2	cg00488283	Body	Open sea	75.1 ± 3.3	77.6 ± 2.4	2.4955	0.00515747	0.116695		0	0	1	0
EMR2	cg18093635	TSS1500	Open sea	44.8 ± 5	49 ± 4.3	4.19385	0.00918579	0.126173		0	0	1	0
EMR2	cg12928578	TSS1500	Open sea	48.5 ± 5.4	52.2 ± 4.8	3.64117	0.0289917	0.187506	*	0	0	1	0
ENO1	cg25849281	5'UTR	N Shore	59.8 ± 5.7	55.7 ± 5.8	-4.11084	0.0155029	0.146041		55	3	0	0
ENOX1	cg04362315	5'UTR	N Shelf	77.1 ± 1.8	76.2 ± 1.8	-0.910207	0.0386353	0.214129		729	328	6	0
ENPEP	cg24192671	TSS200	N Shore	62.4 ± 4.9	65.8 ± 3	3.37862	0.0109863	0.131227		0	0	1	0
ENPP7	cg10085305	1stExon	N Shelf	87.8 ± 1	88.5 ± 1.1	0.642531	0.0443115	0.228627		1	0	0	0
EPN2	cg24028141	5'UTR	Open sea	70.3 ± 3.3	71.5 ± 3.9	1.25722	0.0443115	0.228627		0	1	0	0
EPPK1	cg11474468	1stExon	CpG island	95.8 ± 0.6	96.1 ± 0.7	0.32515	0.0335388	0.200383		0	1	2	0
EPX	cg14012082	Body	CpG island	75.9 ± 6.1	66.7 ± 8.4	-9.197	0.00100708	0.114891		1	0	0	0
ERBB4	cg14345215	Body	Open sea	78.8 ± 2.4	77.3 ± 2.6	-1.49154	0.00213623	0.114891	*	169	68	0	0
ERC2	cg00454650	Body	Open sea	66.8 ± 3.2	65.1 ± 3	-1.69477	0.0386353	0.214129		1	0	0	0
ERF	cg11997223	Body	N Shelf	49.4 ± 4.9	53.3 ± 4.4	3.95812	0.0155029	0.146041		0	0	1	0
ERGIC1	cg13000698	Body	Open sea	70.7 ± 3.5	72.2 ± 3.5	1.55943	0.0386353	0.214129	*	20	1	0	0
ESPN	cg04980281	Body	N Shelf	77.3 ± 2	78.6 ± 1.7	1.32966	0.0182495	0.154631		0	1	0	0
ESPN	cg24050109	Body	S Shore	80 ± 4	77 ± 5.3	-2.99485	0.0213928	0.164688		0	1	0	0
ESPN	cg01085974	Body	N Shore	72.3 ± 2.5	73.8 ± 2.3	1.46656	0.0443115	0.228627	*	0	1	0	0
ESPNP	cg23636032	Body	CpG island	13.6 ± 1.6	15.2 ± 2	1.63294	0.00628662	0.118803	*	0	0	1	0
ESPNP	cg01395667	Body	CpG island	38.1 ± 4.5	42.5 ± 3.6	4.44761	0.00918579	0.126173		0	1	0	0
ESPNP	cg17798614	Body	CpG island	24.7 ± 3.1	26.3 ± 3.1	1.509	0.0109863	0.131227		0	1	0	0
ESPNP	cg24402070	TSS1500	Open sea	70.8 ± 2	72.5 ± 2.4	1.66313	0.0109863	0.131227		0	0	1	0
ESPNP	cg11730254	Body	CpG island	43.5 ± 5.4	46.2 ± 6.1	2.65134	0.0155029	0.146041		0	1	0	0
ESPNP	cg17670191	Body	CpG island	37.1 ± 5.2	40.2 ± 4.9	3.18695	0.0335388	0.200383		0	0	1	0
ESRRA	cg07204662	Body	N Shelf	51.5 ± 6.7	59 ± 6.9	7.49792	0.013092	0.138303	*	1	1	0	0
ETF1	cg21141827	3'UTR	Open sea	70.1 ± 5.1	64.2 ± 7.7	-5.91534	0.00100708	0.114891		0	8	0	0
ETFA	cg10148441	Body	Open sea	92.2 ± 0.8	91.5 ± 0.9	-0.675858	0.0213928	0.164688	*	0	1	0	0
ETV3	cg16354756	Body	Open sea	62.8 ± 5.2	66.1 ± 3.1	3.23058	0.00213623	0.114891		1	0	0	0
EVPL	cg19927565	TSS200	Open sea	60.4 ± 3.9	57.7 ± 3.3	-2.63389	0.0155029	0.146041		0	0	1	0
EXOC7	cg09289278	3'UTR	S Shelf	48.5 ± 2.1	50.9 ± 2.8	2.33824	0.013092	0.138303		0	0	1	0
EXOSC10	cg07190630	TSS1500	S Shore	67.4 ± 3.7	68.6 ± 3.2	1.18982	0.0289917	0.187506		2	1	0	0
EZH2	cg02716952	3'UTR	Open sea	64.1 ± 3.8	66.9 ± 3.1	2.80598	0.0249634	0.175592		0	1	0	0
F7	cg21194454	Body	CpG island	87.7 ± 1.7	88.8 ± 1.7	1.06595	0.00628662	0.118803	*	0	4	3	0
FAM106A	cg10180411	TSS1500	Open sea	47.4 ± 5.3	51.3 ± 3.7	3.88687	0.0182495	0.154631	*	1	0	2	0
FAM106A	cg19553721	Body	Open sea	70.7 ± 2.8	72.8 ± 3.6	2.10017	0.0249634	0.175592		1	0	2	0
FAM107B	cg27119063	Body	Open sea	44.9 ± 4.1	48.4 ± 4.1	3.51013	0.0249634	0.175592		27	0	0	0
FAM115C	cg04662015	TSS200	S Shore	6.5 ± 1.9	5.5 ± 1.4	-0.963539	0.000427246	0.114891	*	0	1	0	0
FAM115C	cg05420166	TSS1500	N Shore	9.7 ± 2.3	10.6 ± 1.7	0.862173	0.00762939	0.121974		0	0	1	0
FAM115C	cg18999165	5'UTR	S Shore	4.4 ± 1	4.1 ± 1.1	-0.346185	0.0182495	0.154631	*	0	1	0	0
FAM117B	cg08347442	Body	Open sea	86.4 ± 1.3	86.9 ± 1.1	0.487144	0.0289917	0.187506		154	594	20	0
FAM127B	cg00479885	3'UTR	N Shore	56.8 ± 3.6	58.8 ± 2.6	1.96553	0.0289917	0.187506		1	0	0	0
FAM138D	cg11244648	TSS200	Open sea	63.3 ± 4.4	66.2 ± 4.3	2.96526	0.00335693	0.114891	*	0	0	6	0
FAM138D	cg18231760	TSS1500	Open sea	40.2 ± 3.4	42.5 ± 3.3	2.30169	0.00628662	0.118803		0	0	6	0
FAM153C	cg15051221	TSS1500	S Shore	40.3 ± 8.2	42.5 ± 7.9	2.21595	0.00515747	0.116695	*	0	0	2	0
FAM153C	cg19538917	1stExon	S Shelf	77.7 ± 2.8	78.9 ± 2.1	1.12502	0.0249634	0.175592		0	0	2	0
FAM154B	cg17168519	Body	Open sea	61.2 ± 4.3	63.3 ± 2.8	2.09586	0.0289917	0.187506		0	0	1	0
FAM157A	cg19210808	Body	S Shelf	71.8 ± 4.2	67.4 ± 6.1	-4.43305	0.00335693	0.114891		0	1	3	0
FAM157A	cg16002523	TSS1500	Open sea	56.3 ± 4.9	51.5 ± 5.2	-4.849	0.00418091	0.114891		0	0	3	0
FAM157A	cg00803910	3'UTR	Open sea	53 ± 4.8	55.3 ± 4.6	2.2252	0.0249634	0.175592	*	0	0	4	0
FAM157A	cg15877124	Body	S Shore	73.3 ± 5.4	75.2 ± 4.5	1.85166	0.0335388	0.200383		0	1	2	0
FAM157B	cg02366642	Body	CpG island	59.9 ± 8.5	58.4 ± 8.3	-1.501	0.0386353	0.214129		0	0	3	0
FAM163B	cg25744056	TSS1500	S Shore	53.9 ± 3.8	57 ± 3.6	3.12982	0.00918579	0.126173		0	0	0	1
FAM183B	cg06321954	TSS1500	Open sea	67.3 ± 2.7	69.1 ± 2.1	1.75063	0.00418091	0.114891		0	1	0	0
FAM189A1	cg11327366	Body	Open sea	86.8 ± 1.9	85.6 ± 2.4	-1.20451	0.0182495	0.154631	*	172	18	0	0
FAM18B	cg27578439	TSS1500	N Shore	70.1 ± 4.7	72.7 ± 5.2	2.53822	0.00918579	0.126173		0	1	0	0
FAM18B2	cg17064927	Body	N Shelf	67.3 ± 4.1	69.9 ± 2.7	2.64606	0.0289917	0.187506		0	0	1	0
FAM195A	cg00117965	TSS1500	N Shore	48.8 ± 6.1	45 ± 5.8	-3.85298	0.013092	0.138303		0	0	1	0
FAM20C	cg15822010	Body	CpG island	93.8 ± 1.7	94.8 ± 1.1	0.92913	0.00918579	0.126173		1	2	0	0
FAM20C	cg10872967	Body	CpG island	81.1 ± 2.4	82.5 ± 1.3	1.42596	0.0335388	0.200383		1	0	0	0
FAM21A	cg14185341	Body	S Shore	77.9 ± 1.5	79.2 ± 1.1	1.33272	0.0213928	0.164688		0	0	1	0
FAM21C	cg14896087	Body	S Shore	78.4 ± 1.5	79.3 ± 2	0.858175	0.0335388	0.200383		0	0	1	0
FAM22G	cg14392755	Body	Open sea	60.5 ± 3.8	63 ± 2.6	2.49791	0.0335388	0.200383		0	0	1	0
FAM25A	cg15263682	TSS200	Open sea	68.6 ± 2.4	70.1 ± 2.3	1.49586	0.0109863	0.131227		1	0	1	0
FAM38B	cg24879209	Body	S Shore	72 ± 2	71 ± 2.2	-1.07993	0.0249634	0.175592		0	1	0	0
FAM63B	cg22177227	Body	Open sea	59.7 ± 4.1	57 ± 4.1	-2.66874	0.0335388	0.200383		44	22	1	0
FAM66A	cg00847826	Body	S Shore	63.7 ± 3.7	66.4 ± 2.7	2.70997	0.00268555	0.114891	*	0	0	5	0
FAM66C	cg05853266	TSS1500	N Shore	63.8 ± 4.3	66.1 ± 3.7	2.2181	0.0289917	0.187506		1	4	0	0
FAM66C	cg19047942	Body	CpG island	3.2 ± 0.5	3.4 ± 0.6	0.248639	0.0386353	0.214129		0	4	2	0
FAM66E	cg01245776	Body	S Shore	57.1 ± 6.6	59.3 ± 6	2.23724	0.0213928	0.164688		0	2	3	0
FAM71A	cg16696019	TSS1500	Open sea	78.3 ± 2.9	80.2 ± 2.6	1.89343	0.0289917	0.187506		1	0	0	0
FAM72B	cg07236150	1stExon	CpG island	5.3 ± 0.5	5.7 ± 0.7	0.326368	0.0109863	0.131227		0	0	2	0
FAM73A	cg05120668	Body	N Shore	51.4 ± 5.5	58.1 ± 5.9	6.64598	0.00515747	0.116695		0	0	1	0
FAM75A1	cg14405526	Body	Open sea	59.4 ± 4.1	62.2 ± 3.3	2.80992	0.00918579	0.126173		0	2	3	0
FAM7A3	cg26322285	Body	Open sea	74.6 ± 3.5	71.9 ± 4.7	-2.66918	0.0155029	0.146041		0	0	3	0
FAM7A3	cg19010858	Body	CpG island	9.7 ± 1.1	9 ± 1.2	-0.757414	0.0386353	0.214129		0	0	3	0
FAM81B	cg26062172	Body	Open sea	48.1 ± 6.5	52.4 ± 7.6	4.29406	0.0335388	0.200383		0	1	0	0
FAM86A	cg09790134	Body	S Shelf	53.5 ± 2.4	55.6 ± 2.8	2.12975	0.00418091	0.114891	*	0	0	8	0
FAM86A	cg03383789	TSS1500	CpG island	3.9 ± 0.6	3.5 ± 0.7	-0.378782	0.00515747	0.116695		2	2	8	0
FAM86B1	cg21196034	Body	CpG island	7 ± 0.9	6.4 ± 0.9	-0.584108	0.0155029	0.146041		0	5	0	0
FAM86B1	cg02230089	Body	N Shelf	88.7 ± 1.2	88.1 ± 1.3	-0.661747	0.0335388	0.200383		5	0	1	0
FAM86D	cg06072965	Body	N Shore	41 ± 4.8	43.8 ± 5.1	2.81453	0.0335388	0.200383		1	1	9	0
FAM86D	cg24824492	Body	CpG island	6.4 ± 1.4	5.7 ± 0.8	-0.615132	0.0386353	0.214129	*	5	3	1	0
FAM8A1	cg03871162	3'UTR	Open sea	85.4 ± 2.1	86.8 ± 1.6	1.4136	0.0155029	0.146041		1	0	0	0
FAM90A7	cg21482019	Body	Open sea	77.9 ± 3.6	76.5 ± 3.6	-1.40428	0.00918579	0.126173		2	12	11	0
FAM90A7	cg14339048	Body	Open sea	59.5 ± 3.2	60.6 ± 3.1	1.1086	0.0335388	0.200383		0	6	19	0
FAM90A7	cg24480126	Body	Open sea	69.7 ± 2.8	68.9 ± 2.8	-0.810036	0.0335388	0.200383		2	17	8	0
FAM92A1	cg15818604	Body	S Shore	31.6 ± 5	36.1 ± 5.2	4.45126	0.0213928	0.164688		0	0	1	0
FAM96B	cg04338134	TSS1500	N Shore	24 ± 4.3	28.5 ± 4.5	4.40675	0.0109863	0.131227		0	0	1	0
FANK1	cg20281554	Body	S Shore	73.4 ± 4.4	72.1 ± 4.1	-1.36126	0.00918579	0.126173		0	1	2	0
FANK1	cg23841726	Body	Open sea	73.1 ± 3.2	74.7 ± 3.8	1.64405	0.0249634	0.175592		0	1	0	0
FBLN2	cg13235287	TSS1500	N Shelf	87.9 ± 1.1	87.1 ± 1	-0.790581	0.0289917	0.187506		1	0	0	0
FBXL13	cg08798349	Body	Open sea	61.3 ± 5.9	57 ± 6.3	-4.30515	0.0386353	0.214129		8	3	0	0
FBXO25	cg05971818	1stExon	CpG island	3.4 ± 0.4	3.9 ± 0.7	0.454909	0.00268555	0.114891		0	1	0	0
FCER2	cg03221619	TSS1500	Open sea	55.8 ± 3.6	59.2 ± 2.6	3.38656	0.0155029	0.146041		0	0	1	0
FCGBP	cg02299937	Body	CpG island	34.8 ± 3.3	36.8 ± 2.3	2.04885	0.0335388	0.200383		0	0	2	0
FCGR1B	cg08247583	3'UTR	S Shore	77.1 ± 2.9	71.5 ± 5.6	-5.60075	0.00268555	0.114891		0	0	2	0
FCGR1B	cg20821544	Body	S Shelf	74.9 ± 3	76.6 ± 2.9	1.65403	0.0213928	0.164688		0	0	1	0
FCGR2C	cg02832305	Body	Open sea	70.8 ± 4.2	73.8 ± 3.1	2.93375	0.0289917	0.187506		1	1	0	0
FCGR3A	cg26186545	TSS1500	Open sea	74.2 ± 2	75.5 ± 2.6	1.38686	0.0182495	0.154631	*	0	0	1	0
FER1L6	cg24009274	Body	Open sea	62 ± 3.8	60.3 ± 3.4	-1.75709	0.0109863	0.131227		1	0	0	0
FFAR1	cg24354208	TSS1500	N Shore	59 ± 9.9	61.2 ± 9.2	2.15565	0.00515747	0.116695		0	0	1	0
FFAR3	cg22193924	Body	Open sea	82.8 ± 2.8	81 ± 2.3	-1.80335	0.0182495	0.154631		0	0	1	0
FGD5	cg04943612	5'UTR	Open sea	89 ± 1	89.7 ± 1	0.730984	0.0182495	0.154631		1	0	0	0
FHIT	cg06359884	3'UTR	Open sea	63.1 ± 3.9	65.2 ± 3.4	2.15744	0.0443115	0.228627		1	1	0	0
FKBP9L	cg01077623	TSS1500	Open sea	63.4 ± 5.9	65.6 ± 3.9	2.16809	0.00628662	0.118803	*	0	0	1	0
FLJ10661	cg25476713	Body	Open sea	58.7 ± 4.7	55.7 ± 5.2	-2.98465	0.00418091	0.114891		27	0	0	0
FLJ12825	cg24134056	Body	Open sea	75.3 ± 3.4	72.7 ± 3.7	-2.6443	0.00213623	0.114891		0	5	1	0
FLJ12825	cg26407571	Body	CpG island	47.8 ± 7.5	54.6 ± 7.2	6.84828	0.00628662	0.118803		1	4	0	0
FLJ12825	cg26567423	Body	CpG island	37.4 ± 4.9	34.3 ± 5.9	-3.13586	0.0443115	0.228627		0	1	5	0
FLJ13197	cg25912870	Body	Open sea	95.4 ± 0.8	96 ± 0.6	0.576135	0.013092	0.138303		1	0	0	0
FLJ22536	cg02127560	Body	Open sea	59.6 ± 4.6	58.2 ± 4.3	-1.44803	0.0213928	0.164688	*	16	1	0	0
FLJ22536	cg21117368	Body	Open sea	77.8 ± 3.2	79.3 ± 2.3	1.50646	0.0213928	0.164688		28	20	1	0
FLJ22536	cg25420132	Body	Open sea	58 ± 3.8	60.2 ± 4	2.17233	0.0289917	0.187506		79	0	0	0
FLJ25758	cg01993907	TSS1500	Open sea	71 ± 3.9	68.7 ± 4.2	-2.29185	0.0155029	0.146041		0	1	0	0
FLJ35390	cg11307134	Body	N Shore	48.2 ± 4.6	45.3 ± 4.3	-2.9453	0.013092	0.138303		0	0	3	0
FLJ35390	cg14611084	TSS200	CpG island	41.6 ± 4.9	39.1 ± 5	-2.47145	0.0335388	0.200383		0	0	3	0
FLJ36000	cg14347999	TSS1500	Open sea	66.8 ± 2.5	68.1 ± 2.6	1.31097	0.00628662	0.118803		1	0	0	0
FLJ36000	cg25871824	Body	Open sea	79.4 ± 4.2	78.1 ± 4.4	-1.27084	0.0335388	0.200383		1	0	0	0
FLJ39653	cg26296957	Body	S Shore	68.5 ± 6.1	62.8 ± 7.7	-5.6972	0.00918579	0.126173		23	4	0	0
FLJ40330	cg12294208	Body	CpG island	21.1 ± 2.8	23.9 ± 4	2.7732	0.00918579	0.126173		0	1	0	0
FLJ40330	cg09410752	Body	S Shore	26.8 ± 4.9	29.7 ± 3.8	2.89252	0.0249634	0.175592		0	1	0	0
FLJ40504	cg27177006	TSS1500	S Shore	51.4 ± 3.7	53.8 ± 3	2.49469	0.0289917	0.187506		0	1	0	0
FLJ40504	cg06503831	Body	CpG island	32.1 ± 4.5	33.5 ± 4.7	1.38154	0.0386353	0.214129		0	1	0	0
FLJ42627	cg06661057	Body	Open sea	46.3 ± 4.8	42.4 ± 6.4	-3.87016	0.0155029	0.146041		0	0	1	0
FLNB	cg20891225	1stExon	CpG island	21.2 ± 3.7	20.1 ± 3.4	-1.05101	0.0386353	0.214129		0	1	0	0
FLT1	cg25154733	Body	Open sea	51.3 ± 3.1	54.5 ± 2.9	3.14127	0.0335388	0.200383		13	5	0	0
FLT4	cg25494395	3'UTR	Open sea	69.1 ± 3	71.4 ± 3.3	2.23876	0.0289917	0.187506		14	6	0	0
FMN1	cg19339916	Body	Open sea	89.4 ± 1	88.4 ± 1.9	-1.00048	0.0386353	0.214129		22	1	0	0
FNBP1L	cg09185386	3'UTR	Open sea	71.5 ± 4.6	74.2 ± 3.4	2.66619	0.00918579	0.126173		0	0	1	0
FOLR3	cg23464510	TSS1500	Open sea	71.6 ± 3.6	67.9 ± 4.6	-3.6896	0.00213623	0.114891	*	0	0	1	0
FOSL1	cg07420137	Body	S Shelf	52.6 ± 3.4	48.6 ± 3.7	-4.00207	0.00418091	0.114891		1	0	0	0
FOXA2	cg03051836	Body	CpG island	38.8 ± 3.3	37.5 ± 2.4	-1.32397	0.0213928	0.164688		2	0	0	0
FOXD4L1	cg14950303	TSS1500	N Shore	47.6 ± 3.2	48.7 ± 2.5	1.1575	0.0155029	0.146041		0	1	0	0
FOXD4L6	cg13686751	3'UTR	N Shore	35.9 ± 4.5	37.3 ± 4.2	1.36338	0.0249634	0.175592		0	6	0	0
FOXO3B	cg24241281	TSS1500	S Shore	79.1 ± 3.2	81.5 ± 2.6	2.48171	0.00762939	0.121974		0	0	1	0
FRG1	cg22652960	TSS200	CpG island	4.2 ± 1.8	3.8 ± 1.1	-0.471777	0.013092	0.138303		1	2	0	0
FRG1	cg00493300	TSS1500	N Shore	45.5 ± 4.9	46.9 ± 5.1	1.35761	0.0443115	0.228627		1	1	0	0
FRG1B	cg25147343	Body	S Shore	40.9 ± 2.9	42.3 ± 2	1.48016	0.0182495	0.154631		0	1	4	1
FRG2B	cg17432154	TSS1500	Open sea	62.6 ± 3.9	63.8 ± 3.9	1.24809	0.00268555	0.114891		2	1	2	0
FRMPD2	cg15015416	Body	Open sea	63 ± 2.8	64.7 ± 2.6	1.71984	0.0249634	0.175592		0	0	2	0
FTCD	cg10873781	Body	Open sea	52.8 ± 5.4	55.8 ± 5.1	3.05409	0.0109863	0.131227		0	0	1	0
FUT6	cg13572146	Body	CpG island	71.9 ± 2.5	74.9 ± 2.7	3.05511	0.00515747	0.116695		0	1	0	0
FXYD6	cg09193791	5'UTR	Open sea	64.1 ± 3.8	65.7 ± 3.2	1.63128	0.0335388	0.200383		1	0	0	0
FZR1	cg06668647	TSS1500	Open sea	80.7 ± 1.7	81.4 ± 1.4	0.683192	0.0249634	0.175592		1	0	0	0
GABARAPL1	cg10833829	Body	S Shelf	76.5 ± 2	77.8 ± 2.2	1.28888	0.0386353	0.214129		489	21	0	0
GABARAPL1	cg23519421	TSS1500	N Shore	78.2 ± 1.9	77 ± 2	-1.16862	0.0443115	0.228627		48	1	0	0
GABRB1	cg20000644	Body	Open sea	87.1 ± 1	86.6 ± 0.9	-0.517994	0.0335388	0.200383		3	0	0	0
GAK	cg14140403	Body	CpG island	57.6 ± 5.2	52.9 ± 6.2	-4.74597	0.00515747	0.116695		1	0	0	0
GALNT11	cg13789443	5'UTR	S Shore	49 ± 4.3	50.7 ± 3.3	1.71694	0.0213928	0.164688		5	0	0	0
GALNT9	cg19637686	Body	CpG island	80.8 ± 2.2	82.6 ± 2.3	1.83236	0.0335388	0.200383		0	0	1	0
GATS	cg22865769	Body	Open sea	53.3 ± 4.5	57 ± 3.3	3.71314	0.0182495	0.154631		0	0	2	0
GATS	cg06716508	Body	Open sea	55.8 ± 4.4	59 ± 3.4	3.14154	0.0213928	0.164688	*	0	0	1	0
GATSL1	cg00475182	TSS1500	Open sea	58.5 ± 2.2	55.6 ± 2.5	-2.8803	0.00418091	0.114891		0	0	3	0
GATSL2	cg21952928	Body	N Shore	43.2 ± 5.4	47.9 ± 3.4	4.70805	0.00335693	0.114891		0	0	4	0
GBA	cg11399409	5'UTR	Open sea	47.4 ± 2.9	42.4 ± 4.8	-4.99039	0.00268555	0.114891		0	0	1	0
GBP5	cg19925186	3'UTR	Open sea	69.8 ± 5.3	64.1 ± 6.7	-5.78528	0.00628662	0.118803		1	0	0	0
GBP6	cg24581183	3'UTR	Open sea	84 ± 2.1	85 ± 1.8	0.997863	0.0249634	0.175592		4	0	0	0
GBX2	cg21048930	Body	CpG island	12.4 ± 2	13.7 ± 2.2	1.3302	0.0182495	0.154631		1	0	0	0
GFRA2	cg00137611	Body	N Shore	56 ± 3.7	59.1 ± 3.8	3.08828	0.00918579	0.126173		0	0	0	1
GFRA2	cg22276619	Body	CpG island	3.3 ± 0.6	3.7 ± 0.4	0.392579	0.0289917	0.187506		0	0	0	1
GFRA2	cg02601352	Body	N Shore	54.8 ± 4.4	56.6 ± 3.8	1.87323	0.0443115	0.228627		0	0	0	1
GFRAL	cg14430410	Body	Open sea	85.3 ± 1.6	84.1 ± 1.2	-1.21509	0.0249634	0.175592		203	314	38	0
GGT1	cg22123459	5'UTR	Open sea	55.2 ± 4.3	52.2 ± 4.8	-3.0334	0.00515747	0.116695		0	1	1	0
GGT1	cg05577434	5'UTR	Open sea	46.5 ± 4.9	43.7 ± 4.2	-2.85643	0.00762939	0.121974		1	0	2	0
GGT1	cg01120527	5'UTR	Open sea	53.8 ± 3.7	51.3 ± 4	-2.53918	0.0182495	0.154631		0	1	0	0
GGT1	cg23363526	5'UTR	Open sea	59.2 ± 3.8	57.2 ± 4.5	-2.05722	0.0335388	0.200383		0	1	1	0
GGT1	cg07858489	5'UTR	Open sea	59 ± 4	60.5 ± 3.1	1.5488	0.0386353	0.214129		0	1	2	0
GGT5	cg01577700	TSS1500	Open sea	44.2 ± 3	46.1 ± 3.3	1.85073	0.0182495	0.154631		6	0	0	0
GH1	cg06576920	TSS200	Open sea	52.6 ± 4.2	54.5 ± 3.7	1.94595	0.0386353	0.214129	*	0	1	0	0
GH2	cg18032289	TSS1500	Open sea	54.1 ± 3.6	57 ± 4.7	2.912	0.00515747	0.116695		0	1	0	0
GIMAP4	cg10777178	TSS200	Open sea	43.4 ± 4.2	45.5 ± 3	2.04048	0.0155029	0.146041		6	0	0	0
GIMAP7	cg05597504	TSS1500	Open sea	73.4 ± 3.1	75.9 ± 2.9	2.54176	0.0109863	0.131227		0	0	1	0
GLB1L3	cg23682822	Body	Open sea	74.2 ± 2.3	75.9 ± 1.9	1.68907	0.0213928	0.164688	*	0	0	1	0
GLRX3	cg24582500	1stExon	CpG island	19 ± 3.8	20.4 ± 3.3	1.45382	0.00762939	0.121974	*	0	1	0	0
GNAQ	cg20435370	TSS200	CpG island	4.1 ± 0.6	3.7 ± 0.5	-0.363636	0.0289917	0.187506		0	0	1	0
GNMT	cg17965698	TSS1500	N Shore	47 ± 4.4	49.4 ± 4.1	2.46386	0.0289917	0.187506		34	6	1	0
GOLGA6B	cg04899153	3'UTR	Open sea	75.4 ± 2.6	77 ± 2.4	1.63634	0.0155029	0.146041	*	0	3	4	0
GOLGA6D	cg00723379	Body	Open sea	44.3 ± 3.8	46.6 ± 3.2	2.25987	0.0213928	0.164688		0	1	4	0
GOLGA6D	cg00218707	3'UTR	Open sea	76.8 ± 2.3	78.4 ± 2.1	1.59127	0.0443115	0.228627		0	0	4	0
GOLGA6L6	cg21482074	Body	Open sea	86 ± 1.5	85.3 ± 1.7	-0.6429	0.013092	0.138303		0	0	5	0
GOLGA8C	cg09965363	TSS200	Open sea	50.2 ± 3.3	51.9 ± 3.1	1.66382	0.0249634	0.175592		0	5	0	0
GPR109B	cg25190513	1stExon	Open sea	68.9 ± 4.6	64 ± 6.3	-4.98586	0.00418091	0.114891		0	1	0	0
GPR177	cg05433102	Body	N Shore	37.1 ± 5.1	42.3 ± 4.3	5.2281	0.00628662	0.118803	*	0	0	1	0
GPRASP1	cg25777540	1stExon	CpG island	44.5 ± 1.4	46 ± 1.7	1.52117	0.00515747	0.116695		1	0	0	0
GRAMD4	cg17625224	Body	S Shelf	30.6 ± 5.9	37.7 ± 5.9	7.14029	0.00515747	0.116695	*	0	0	1	0
GRAP	cg03711562	Body	Open sea	54.3 ± 5.7	60 ± 4.6	5.70836	0.0109863	0.131227	*	0	0	1	0
GRAPL	cg20147550	Body	Open sea	49.8 ± 5.4	55.2 ± 4.4	5.47394	0.00515747	0.116695		0	0	1	0
GRIK2	cg25531220	Body	Open sea	72.1 ± 2.6	70.7 ± 3	-1.4178	0.013092	0.138303		0	1	0	0
GRM5	cg04470971	TSS1500	Open sea	24.2 ± 3	26.8 ± 4.1	2.63578	0.00515747	0.116695		1	0	0	0
GSTA1	cg24470657	Body	Open sea	72.3 ± 2.4	73.4 ± 2.9	1.05472	0.0335388	0.200383		1	0	1	0
GSTA5	cg15859995	5'UTR	Open sea	53.4 ± 3.9	56.8 ± 3.6	3.37874	0.0182495	0.154631		0	0	1	0
GSTM5	cg05133756	Body	Open sea	82.9 ± 1.9	81.7 ± 2	-1.13638	0.0386353	0.214129	*	0	1	1	0
GSTP1	cg14567424	TSS1500	N Shore	78.5 ± 2.9	75.1 ± 5.4	-3.40676	0.0335388	0.200383		0	1	0	0
GSTTP1	cg10678937	Body	Open sea	59 ± 4.4	62.4 ± 3.2	3.47797	0.00515747	0.116695		0	1	0	0
GTDC1	cg17870520	5'UTR	N Shelf	66.2 ± 3.9	64.6 ± 4.7	-1.61006	0.0335388	0.200383	*	4	0	0	0
GTF2H2C	cg01633848	TSS1500	N Shore	56.5 ± 7.1	59.5 ± 5.1	2.96784	0.0289917	0.187506		0	0	2	0
GTF2I	cg10002360	5'UTR	Open sea	55.3 ± 4.6	59 ± 3.6	3.73052	0.0335388	0.200383		0	0	2	0
GTF2IRD2P	cg26994528	Body	Open sea	61.9 ± 4.7	58.9 ± 4.2	-2.93264	0.0182495	0.154631		0	0	2	0
GUSBL2	cg24350202	TSS200	CpG island	13.7 ± 1.8	12.6 ± 1.7	-1.10065	0.00268555	0.114891		0	1	0	0
GUSBL2	cg02090069	Body	Open sea	68.2 ± 3.4	69.9 ± 2.2	1.76808	0.00628662	0.118803		0	3	0	0
HAX1	cg04503542	Body	S Shelf	78.3 ± 2.2	79.8 ± 2	1.4864	0.0249634	0.175592		1	0	0	0
HBA2	cg26637826	TSS1500	N Shore	78.9 ± 1.5	79.9 ± 1.6	1.07472	0.0289917	0.187506		319	105	3	0
HBG1	cg18768582	Body	Open sea	67 ± 3.5	69.3 ± 3.3	2.31041	0.00167847	0.114891		0	0	1	0
HBG2	cg20896063	Body	Open sea	46.7 ± 4.3	48.9 ± 4.5	2.24275	0.0182495	0.154631		0	1	0	0
HCCA2	cg04701181	Body	Open sea	55.3 ± 5.7	50.4 ± 5.8	-4.87477	0.00335693	0.114891		1	3	0	0
HCCA2	cg09512973	Body	Open sea	49.6 ± 2.4	53.6 ± 5	3.93249	0.00762939	0.121974	*	1	1	2	0
HCCA2	cg09367807	Body	CpG island	61.2 ± 4.4	57.3 ± 5.3	-3.88131	0.0249634	0.175592		0	0	5	0
HCCA2	cg14898433	Body	Open sea	62.2 ± 4.2	64.2 ± 2.8	1.98283	0.0249634	0.175592		0	0	1	0
HCCA2	cg24218935	Body	Open sea	77.9 ± 1.8	79.2 ± 2.3	1.33919	0.0249634	0.175592	*	0	0	1	0
HCCA2	cg19866040	Body	Open sea	51.1 ± 4.7	49.1 ± 4.1	-1.94505	0.0335388	0.200383	*	0	6	3	0
HCCA2	cg00982805	Body	Open sea	60.9 ± 4.1	59.8 ± 3.8	-1.09303	0.0386353	0.214129		0	0	1	0
HCG11	cg24449023	Body	S Shelf	65.4 ± 4.1	60.9 ± 6.3	-4.54485	0.0182495	0.154631		3	0	0	0
HCG26	cg08859411	TSS1500	Open sea	81.5 ± 2.5	82.5 ± 1.8	1.01006	0.0249634	0.175592		1	0	0	0
HCG27	cg17480803	Body	Open sea	31.7 ± 5.7	29.5 ± 4.7	-2.22465	0.013092	0.138303		0	1	0	0
HCG2P7	cg18325044	Body	Open sea	88.1 ± 2.3	89 ± 2.1	0.930521	0.0155029	0.146041	*	1	0	0	0
HCG4	cg17512365	Body	CpG island	13.7 ± 2.9	12.5 ± 1.9	-1.20983	0.013092	0.138303		1	2	1	0
HCG4	cg04214566	Body	CpG island	16.3 ± 2.5	15.4 ± 2.7	-0.853625	0.0249634	0.175592	*	2	1	0	0
HCG4	cg00030176	Body	CpG island	12.8 ± 2	12 ± 1.5	-0.815906	0.0386353	0.214129	*	2	1	1	0
HCP5	cg06773216	Body	Open sea	22.6 ± 4.6	20.2 ± 3.9	-2.45396	0.0386353	0.214129		1	0	0	0
HDAC4	cg19393314	Body	CpG island	72.7 ± 3.1	74.5 ± 2.9	1.8244	0.00418091	0.114891		0	2	0	0
HDAC4	cg12973017	Body	CpG island	74.1 ± 2.9	75.6 ± 3.1	1.48066	0.0289917	0.187506	*	1	1	0	0
HERC2	cg07726456	Body	Open sea	72.3 ± 6.7	62.4 ± 10.1	-9.89344	0.00628662	0.118803		0	0	2	0
HERC2P2	cg01717031	Body	Open sea	77.9 ± 2.9	79.4 ± 2.5	1.52509	0.013092	0.138303	*	0	0	1	0
HES2	cg04691277	Body	CpG island	11.4 ± 1.6	12.7 ± 1.5	1.23359	0.000579834	0.114891		0	1	0	0
HFM1	cg21144650	Body	Open sea	48.7 ± 3.2	47.8 ± 3.7	-0.89188	0.0289917	0.187506		0	0	0	2
HHAT	cg19588327	5'UTR	S Shelf	61 ± 6.2	55 ± 6.6	-6.05813	0.00131226	0.114891		6	0	0	0
HIC2	cg22869804	TSS1500	N Shore	36.5 ± 4.7	40.1 ± 4.7	3.64167	0.0109863	0.131227		0	0	2	0
HIC2	cg20944928	5'UTR	S Shore	66.7 ± 5	70 ± 3.8	3.30389	0.0386353	0.214129		0	0	2	0
HIP1	cg14089007	3'UTR	Open sea	58.5 ± 3	55.9 ± 3.8	-2.64767	0.00762939	0.121974		26	1	0	0
HIST1H2AE	cg03102548	TSS1500	N Shore	29.5 ± 4.2	32.6 ± 3.5	3.06845	0.00167847	0.114891	*	4	5	0	0
HIST1H2AL	cg01171339	TSS1500	N Shore	44.2 ± 6.2	48.3 ± 6.1	4.12368	0.0289917	0.187506		5	0	0	0
HIST1H2AM	cg17207170	1stExon	CpG island	7.5 ± 0.6	7 ± 0.8	-0.530396	0.0386353	0.214129		6	3	0	0
HIST1H2BB	cg26028573	1stExon	N Shore	46.2 ± 1.7	47.9 ± 1.6	1.66197	0.00213623	0.114891		4	0	0	0
HIST1H2BI	cg12003026	1stExon	CpG island	35.8 ± 6.5	41.2 ± 5	5.38795	0.00418091	0.114891		3	1	6	0
HIST1H2BI	cg21610164	1stExon	CpG island	17.3 ± 3.5	20.7 ± 3.8	3.39568	0.00213623	0.114891		8	1	0	0
HIST1H2BM	cg05444312	TSS200	S Shore	9 ± 2.5	9.8 ± 1.8	0.763831	0.0182495	0.154631		0	0	1	0
HIST1H2BN	cg11702513	TSS1500	CpG island	8.3 ± 1	7.9 ± 0.9	-0.409538	0.0386353	0.214129		1	2	0	0
HIST1H3C	cg02677388	1stExon	CpG island	21.1 ± 2.7	23.7 ± 3.6	2.56888	0.0249634	0.175592		4	0	0	0
HIST1H3E	cg11436222	1stExon	CpG island	27.4 ± 3.6	30.9 ± 3.6	3.49596	0.0109863	0.131227		0	1	0	0
HIST1H3E	cg03234702	1stExon	CpG island	52.8 ± 6.2	58.9 ± 6.4	6.11199	0.0182495	0.154631		1	1	0	0
HIST1H3I	cg24198059	1stExon	CpG island	20.1 ± 3.6	18.6 ± 3.1	-1.58326	0.00762939	0.121974		0	0	1	0
HIST1H4A	cg11724671	1stExon	CpG island	12.4 ± 2.4	11.4 ± 1.6	-0.951396	0.013092	0.138303		2	3	1	0
HIST2H2BA	cg13688123	TSS1500	N Shore	17.4 ± 4.4	20.9 ± 4.8	3.50437	0.00213623	0.114891		0	1	1	0
HIST2H2BA	cg05659741	Body	CpG island	38.1 ± 6.9	44 ± 6	5.89674	0.00762939	0.121974		0	1	1	0
HIST2H2BA	cg25137968	TSS1500	N Shore	24 ± 5.4	28.5 ± 7.2	4.58146	0.00762939	0.121974		0	1	1	0
HIST2H2BA	cg04080517	TSS1500	N Shore	21.3 ± 4.6	23.8 ± 5	2.44054	0.0182495	0.154631		0	0	2	0
HIST2H2BF	cg16519842	TSS1500	CpG island	19.8 ± 4.3	22.5 ± 5	2.69939	0.00515747	0.116695		0	1	1	0
HIST2H2BF	cg13962321	1stExon	CpG island	29.7 ± 5.7	34.3 ± 4.7	4.63698	0.00762939	0.121974		0	0	2	0
HIST2H2BF	cg10380289	1stExon	CpG island	27.5 ± 5.6	31.9 ± 5	4.30423	0.00918579	0.126173		0	0	2	0
HIST2H2BF	cg17855428	Body	CpG island	10.4 ± 1	9.7 ± 1.1	-0.706779	0.0182495	0.154631		0	2	0	0
HIST2H2BF	cg12769994	TSS1500	N Shore	17.8 ± 2.4	19.6 ± 3.1	1.79262	0.0443115	0.228627	*	0	1	1	0
HKR1	cg12147799	TSS1500	N Shore	51.9 ± 4.4	57.3 ± 2.9	5.40816	0.00100708	0.114891		2	0	0	0
HLA-A	cg00390191	TSS1500	N Shore	61.9 ± 5.5	57.9 ± 7.3	-3.97371	0.0213928	0.164688	*	0	1	0	0
HLA-A	cg11086883	TSS1500	N Shore	59.5 ± 5	56.9 ± 5	-2.59461	0.0289917	0.187506	*	0	1	1	0
HLA-B	cg03500977	TSS1500	S Shore	28.5 ± 3.2	26.3 ± 2.5	-2.13379	0.00628662	0.118803	*	0	0	1	0
HLA-B	cg23427945	Body	N Shore	59.8 ± 5.6	62 ± 4.5	2.15604	0.0335388	0.200383	*	3	1	0	0
HLA-C	cg11574174	Body	N Shore	49.2 ± 25.4	47.1 ± 27	-2.13922	0.0182495	0.154631	*	0	0	1	0
HLA-DMA	cg14180039	Body	Open sea	65.7 ± 6	63.8 ± 5.6	-1.85496	0.0386353	0.214129	*	21	4	0	0
HLA-DPB1	cg09059466	Body	N Shore	25.1 ± 5.3	30.8 ± 6	5.73182	0.0109863	0.131227		1	0	0	0
HLA-DPB1	cg14801692	Body	CpG island	44.8 ± 6.9	50.4 ± 4.8	5.57986	0.013092	0.138303	*	1	0	0	0
HLA-DPB1	cg12365667	Body	Open sea	33.2 ± 5.2	30.4 ± 4.1	-2.78018	0.0249634	0.175592	*	1	0	0	0
HLA-DPB1	cg25052933	Body	Open sea	68.3 ± 3.5	70.3 ± 2.9	2.00352	0.0443115	0.228627		0	1	1	0
HLA-DPB2	cg13904130	Body	S Shore	47.2 ± 3.3	45 ± 3.8	-2.22675	0.000152588	0.114891		1	0	0	0
HLA-DPB2	cg07735952	Body	S Shore	41.2 ± 6	45.7 ± 6.5	4.48831	0.00418091	0.114891	*	1	0	0	0
HLA-DPB2	cg09397044	Body	Open sea	64.1 ± 5.2	62.5 ± 6.2	-1.65682	0.0213928	0.164688		3	0	0	0
HLA-DPB2	cg13705753	Body	Open sea	87.7 ± 1.8	86.8 ± 1.4	-0.949176	0.0289917	0.187506	*	1	0	0	0
HLA-DPB2	cg02388468	Body	Open sea	63.5 ± 3.5	66.2 ± 3.5	2.65609	0.0335388	0.200383	*	0	1	0	0
HLA-DQA1	cg02920196	1stExon	Open sea	61 ± 4.1	57.9 ± 4.1	-3.10432	0.00918579	0.126173	*	0	1	0	0
HLA-DQA2	cg17524162	3'UTR	Open sea	76.5 ± 4.8	71.1 ± 6.2	-5.38995	0.00515747	0.116695		0	1	0	0
HLA-DQB2	cg25049941	Body	N Shore	73.4 ± 6.5	71.6 ± 5.9	-1.76195	0.0249634	0.175592	*	0	0	1	0
HLA-DRB1	cg06032479	Body	CpG island	46.8 ± 8.2	53.7 ± 7.5	6.93685	0.00268555	0.114891	*	1	0	0	0
HLA-DRB1	cg08845336	Body	CpG island	43.3 ± 12.6	48.5 ± 11.7	5.20125	0.00762939	0.121974	*	0	1	0	0
HLA-DRB1	cg23899527	3'UTR	Open sea	86 ± 7.3	84.3 ± 8.5	-1.6969	0.00918579	0.126173	*	1	0	0	0
HLA-DRB1	cg10765922	Body	CpG island	41.6 ± 7.3	46.7 ± 7.4	5.09886	0.0109863	0.131227	*	0	1	0	0
HLA-DRB1	cg19575208	Body	CpG island	45.7 ± 12.5	50.5 ± 11.9	4.80058	0.013092	0.138303	*	0	1	0	0
HLA-DRB1	cg12736254	1stExon	Open sea	48.9 ± 6.9	47.5 ± 6.1	-1.43625	0.0213928	0.164688	*	0	0	1	0
HLA-DRB1	cg00598125	Body	S Shelf	39.9 ± 13.1	38.4 ± 13.4	-1.43345	0.0249634	0.175592	*	1	0	0	0
HLA-DRB5	cg00579921	Body	CpG island	53.3 ± 13.5	57.6 ± 12.1	4.31744	0.00335693	0.114891	*	1	0	0	0
HLA-DRB5	cg25372449	Body	S Shore	24.3 ± 9.9	29.3 ± 12.6	4.98529	0.0213928	0.164688	*	0	1	1	0
HLA-DRB5	cg13318793	Body	S Shore	84.4 ± 2.9	82.8 ± 3.6	-1.5831	0.0386353	0.214129	*	0	2	0	0
HLA-DRB6	cg11583907	Body	Open sea	47 ± 11.1	52.6 ± 9.4	5.64528	0.00335693	0.114891	*	0	0	2	0
HLA-DRB6	cg04688450	Body	Open sea	32.4 ± 11.8	37.6 ± 14.5	5.18313	0.0182495	0.154631	*	0	1	1	0
HLA-DRB6	cg25860143	TSS1500	Open sea	80 ± 5	81 ± 4.7	0.984174	0.0249634	0.175592	*	1	1	0	0
HLA-E	cg08416870	TSS1500	N Shore	58.8 ± 5.1	62.2 ± 3.8	3.39648	0.013092	0.138303	*	1	0	0	0
HLA-E	cg25293221	Body	CpG island	4.6 ± 0.6	4.2 ± 0.6	-0.389746	0.0386353	0.214129		3	0	0	0
HLA-G	cg10556772	5'UTR	N Shore	31.5 ± 7.3	33.1 ± 5.9	1.66756	0.0182495	0.154631	*	0	1	0	0
HLA-H	cg26965779	TSS1500	N Shore	72.1 ± 4.9	69.1 ± 6.2	-3.02236	0.0155029	0.146041	*	0	0	1	0
HLA-J	cg19911329	Body	CpG island	28.2 ± 3.8	29.8 ± 2.9	1.60815	0.00418091	0.114891		3	2	0	0
HLA-J	cg23694113	Body	N Shore	34.9 ± 7.4	37 ± 7.2	2.00557	0.0182495	0.154631	*	1	1	0	0
HLA-J	cg17590657	TSS200	N Shore	59.8 ± 5.1	60.7 ± 5.4	0.85051	0.0213928	0.164688		1	2	0	0
HLA-J	cg17802355	Body	S Shore	55 ± 5.2	53.8 ± 4.5	-1.19919	0.0386353	0.214129	*	1	1	0	0
HLA-L	cg14183206	Body	CpG island	13.1 ± 3.3	17.8 ± 3.8	4.63196	0.00167847	0.114891		3	2	0	0
HLA-L	cg14296767	TSS1500	N Shore	19.6 ± 4.3	25.9 ± 6	6.29999	0.00515747	0.116695		1	0	0	0
HLA-L	cg08958598	Body	CpG island	24.4 ± 4.7	27.1 ± 3.2	2.74317	0.00628662	0.118803		3	3	0	0
HLA-L	cg10700459	Body	S Shelf	53.8 ± 5	55.6 ± 4.8	1.82442	0.013092	0.138303		1	1	0	0
HLA-L	cg13445593	Body	CpG island	6.4 ± 0.9	7.3 ± 1.4	0.949732	0.0213928	0.164688		1	0	1	0
HNRNPAB	cg22125717	3'UTR	Open sea	75.1 ± 3.1	72.2 ± 4.7	-2.84925	0.00628662	0.118803		0	0	1	0
HNRNPCL1	cg26891645	5'UTR	Open sea	86 ± 1.4	87.2 ± 1.2	1.19875	0.00918579	0.126173	*	0	0	1	0
HNRNPCL1	cg15980363	5'UTR	Open sea	88 ± 1.3	88.6 ± 1	0.590275	0.0386353	0.214129		0	0	1	0
HNRNPH2	cg12518259	3'UTR	Open sea	74.7 ± 3.5	77.5 ± 3.1	2.82266	0.000579834	0.114891		1	0	0	0
HNRNPL	cg01630829	TSS1500	S Shore	71.5 ± 2.2	73.7 ± 1.7	2.21104	0.00335693	0.114891		101	4	0	0
HOXA3	cg17800708	Body	CpG island	43.2 ± 6.8	48.5 ± 4.7	5.29898	0.0249634	0.175592		1	0	0	0
HOXA7	cg08248516	Body	CpG island	56.4 ± 3.5	51.3 ± 5.7	-5.01799	0.0109863	0.131227		0	1	0	0
HOXA7	cg16764637	Body	CpG island	44.1 ± 3.2	40.9 ± 4.2	-3.11761	0.013092	0.138303		1	0	1	0
HOXC4	cg07687119	5'UTR	CpG island	19.8 ± 2	17.9 ± 1.9	-1.98045	0.00918579	0.126173		1	0	0	0
HPSE2	cg06944489	Body	Open sea	87.2 ± 1.5	86.4 ± 1.7	-0.832032	0.0213928	0.164688	*	185	13	3	0
HRNBP3	cg06389444	5'UTR	Open sea	36 ± 4	40.9 ± 4.7	4.85997	0.00918579	0.126173		0	0	0	1
HRNBP3	cg14587335	TSS200	Open sea	23.8 ± 4.5	26 ± 3.7	2.18633	0.0155029	0.146041		0	0	0	1
HRNR	cg19088856	Body	Open sea	91.8 ± 1.3	92.5 ± 1	0.708679	0.00213623	0.114891		2	0	0	0
HSBP1	cg10439742	3'UTR	S Shelf	70.4 ± 3.6	73 ± 3.3	2.62796	0.0443115	0.228627		1	0	0	0
HSD17B1	cg03086899	Body	CpG island	68.2 ± 3.6	70.3 ± 2.4	2.10798	0.0289917	0.187506		0	0	1	0
HSD17B7	cg13377324	TSS1500	N Shore	81.9 ± 2.2	83.1 ± 1.9	1.1886	0.00515747	0.116695		0	0	1	0
HSDL2	cg14135146	Body	Open sea	89.8 ± 1.6	89 ± 1.3	-0.800894	0.013092	0.138303		1	0	0	0
HSP90AA1	cg20559600	Body	N Shelf	79.3 ± 2.5	75.2 ± 4.7	-4.07687	0.00167847	0.114891		0	0	1	0
HSPA1B	cg12200748	1stExon	CpG island	2.2 ± 0.3	2.4 ± 0.4	0.273226	0.0335388	0.200383		1	0	0	0
HSPA6	cg03524848	1stExon	CpG island	64.5 ± 4.1	61.9 ± 3.8	-2.54097	0.0109863	0.131227		0	0	1	0
HSPA6	cg00769882	TSS1500	N Shore	79.7 ± 2.2	81 ± 2	1.23533	0.0182495	0.154631		0	0	1	0
HSPA6	cg02086866	TSS1500	N Shore	44.5 ± 5.4	45.5 ± 4.6	1.01747	0.0182495	0.154631	*	0	0	1	0
HSPA7	cg10815343	Body	CpG island	30.4 ± 5.1	31.9 ± 4.9	1.44446	0.0386353	0.214129		0	0	1	0
HSPA7	cg26022242	Body	S Shore	70.5 ± 3	69 ± 3.5	-1.42954	0.0443115	0.228627		0	0	1	0
HSPA8	cg03309938	Body	N Shore	43.4 ± 3.6	46.8 ± 3	3.3962	0.00167847	0.114891		3	1	0	0
HTRA1	cg03070550	Body	Open sea	82.8 ± 2.9	81 ± 3.1	-1.83048	0.0289917	0.187506		1	0	0	0
HTT	cg19280196	Body	Open sea	65.5 ± 2.6	67.1 ± 2.3	1.60466	0.00762939	0.121974		0	0	1	0
HYDIN	cg05553560	Body	Open sea	57.4 ± 3.4	61.9 ± 3.3	4.55746	0.000152588	0.114891		0	0	0	1
HYDIN	cg02504734	Body	Open sea	69.6 ± 3.2	73.5 ± 3.5	3.98875	0.00213623	0.114891		0	0	0	1
HYDIN	cg07846230	Body	Open sea	77.7 ± 2.1	79.3 ± 1.3	1.57646	0.00918579	0.126173		0	0	0	1
HYDIN	cg16606974	Body	Open sea	66.9 ± 3	68.8 ± 2.9	1.8169	0.0249634	0.175592		0	0	0	1
HYDIN	cg00618596	Body	Open sea	63.6 ± 5.1	67.2 ± 4.3	3.58107	0.0335388	0.200383		0	0	0	1
HYDIN	cg10120698	Body	Open sea	67.8 ± 2.8	69.1 ± 1.9	1.32732	0.0386353	0.214129		0	0	0	1
IDH1	cg17353896	Body	N Shelf	88.4 ± 1.2	87.7 ± 1.3	-0.704217	0.0289917	0.187506		0	0	1	0
IER3	cg10047572	3'UTR	CpG island	44.2 ± 5.3	40 ± 4.5	-4.22673	0.00335693	0.114891	*	1	0	0	0
IER3	cg04940526	TSS1500	S Shore	45.6 ± 4.8	47.9 ± 3.3	2.26598	0.0443115	0.228627		8	0	1	0
IFITM3	cg17990365	3'UTR	S Shore	27.1 ± 5	35.5 ± 7.3	8.48382	0.00213623	0.114891		0	0	1	0
IFT88	cg05622300	Body	Open sea	71.5 ± 3.2	67.8 ± 4.5	-3.67922	0.00515747	0.116695		4	2	0	0
IGBP1	cg13140681	3'UTR	Open sea	66.2 ± 2.9	67.6 ± 1.6	1.46077	0.0249634	0.175592		0	1	0	0
IGDCC3	cg24715185	Body	N Shelf	78.8 ± 3.2	80.3 ± 1.8	1.49579	0.0335388	0.200383		1	0	0	0
IGF2BP2	cg06150454	Body	Open sea	60 ± 4.5	55.5 ± 5.2	-4.5397	0.013092	0.138303		1	1	0	0
IGFL2	cg15158310	TSS1500	Open sea	51.2 ± 3.1	53.9 ± 2.5	2.69361	0.000305176	0.114891		3	0	0	0
IGLL1	cg10494770	1stExon	Open sea	58 ± 4.3	53.9 ± 5.3	-4.08095	0.00335693	0.114891		1	0	0	0
IL28A	cg18489146	Body	S Shelf	61.6 ± 3.8	64.4 ± 2.4	2.84271	0.0109863	0.131227		0	1	0	0
IL28B	cg11270633	TSS1500	N Shore	61.1 ± 3.3	64.1 ± 3.1	2.95785	0.00515747	0.116695		0	0	1	0
IL28B	cg04178446	1stExon	N Shelf	47.7 ± 3.9	50.5 ± 3.8	2.80063	0.0213928	0.164688		0	1	0	0
IL28B	cg11781854	TSS1500	N Shore	70.7 ± 3.6	72.1 ± 2.7	1.44417	0.0289917	0.187506		0	0	1	0
IL28B	cg01329179	Body	N Shelf	74.3 ± 2.8	76 ± 2.5	1.7042	0.0335388	0.200383		0	0	1	0
IL29	cg17362247	Body	Open sea	51.8 ± 3.9	50.3 ± 3.4	-1.49781	0.0443115	0.228627		0	3	0	0
IL31RA	cg15400593	TSS1500	Open sea	70.4 ± 2	68.2 ± 3.1	-2.16157	0.013092	0.138303		266	7	0	0
IL33	cg18236721	TSS1500	Open sea	87.7 ± 1.2	86.8 ± 1.3	-0.920959	0.0443115	0.228627		1	0	0	0
IL6R	cg01435678	TSS1500	N Shore	48.9 ± 5.7	44.1 ± 5.8	-4.72584	0.00213623	0.114891		1	0	0	0
INF2	cg14377342	Body	S Shelf	50.6 ± 4.8	53.4 ± 4	2.737	0.0249634	0.175592		5	2	0	0
INPP5A	cg06453172	Body	S Shore	53.8 ± 3.9	56.3 ± 3.2	2.51444	0.0386353	0.214129		0	0	1	0
INTS4L1	cg02869306	Body	Open sea	78.7 ± 3.3	80.3 ± 2.2	1.63234	0.0443115	0.228627		0	0	2	0
IQCG	cg08035872	5'UTR	Open sea	28.6 ± 4.9	33.5 ± 4.7	4.90853	0.00418091	0.114891		6	2	1	0
IQCG	cg12877378	Body	Open sea	71.6 ± 3.6	70.6 ± 3.5	-1.04976	0.0443115	0.228627		7	2	0	0
IQSEC3	cg13862633	Body	N Shore	93.5 ± 1.1	94.3 ± 0.8	0.842509	0.00628662	0.118803		0	0	1	0
IQSEC3	cg19472098	TSS1500	CpG island	7.6 ± 1	8.2 ± 0.9	0.668328	0.0443115	0.228627	*	0	0	1	0
IQUB	cg00804745	5'UTR	N Shore	64 ± 3.2	67.9 ± 2.2	3.80626	9.15527e-05	0.114891		0	0	1	0
IRAK3	cg05996573	Body	Open sea	70.4 ± 2.7	69 ± 2.1	-1.37917	0.0289917	0.187506		0	0	1	0
IRF5	cg01377503	5'UTR	CpG island	24.3 ± 3.3	22.7 ± 3.8	-1.55591	0.0249634	0.175592		0	0	1	0
IRGM	cg06746669	1stExon	Open sea	63.7 ± 6.2	57.7 ± 7.9	-5.92086	0.0109863	0.131227	*	1	0	0	0
ITGAE	cg18936997	Body	Open sea	64.5 ± 3.2	67 ± 3.1	2.44594	0.0155029	0.146041	*	0	1	0	0
ITGB2	cg04790129	5'UTR	Open sea	38.8 ± 3.8	36.4 ± 3.9	-2.41684	0.00418091	0.114891		0	0	1	0
ITPR2	cg23341970	Body	Open sea	52 ± 4.7	53.7 ± 2.8	1.70144	0.0289917	0.187506		9	1	0	0
JAKMIP2	cg24651828	TSS1500	Open sea	55.6 ± 3.5	60.3 ± 5.9	4.72596	0.00628662	0.118803		0	0	1	0
JAKMIP2	cg16776717	TSS1500	Open sea	29.2 ± 3.5	32.7 ± 5.1	3.51666	0.0109863	0.131227	*	0	0	1	0
JAM3	cg18775145	Body	N Shelf	79 ± 2.4	81.2 ± 2	2.21103	0.00100708	0.114891		0	1	0	0
JARID2	cg14632031	Body	Open sea	83.5 ± 2.2	81.7 ± 3	-1.85457	0.0249634	0.175592	*	4	0	0	0
JMJD7-PLA2G4B	cg01675238	Body	S Shelf	63.1 ± 4.8	58.7 ± 5.8	-4.36056	0.0155029	0.146041		0	1	0	0
KALRN	cg05766129	Body	S Shore	85.3 ± 1.7	84.6 ± 1.4	-0.719095	0.0289917	0.187506	*	1	0	0	0
KANK4	cg04217096	TSS1500	S Shore	76.5 ± 2.7	75.3 ± 2.5	-1.23631	0.0335388	0.200383	*	6	0	0	0
KBTBD6	cg00487226	1stExon	N Shore	90.9 ± 1.2	90.1 ± 1.2	-0.850076	0.0249634	0.175592		0	0	1	0
KCNJ16	cg09372999	5'UTR	Open sea	49.1 ± 3.9	48.4 ± 3.4	-0.772365	0.0335388	0.200383		0	1	0	0
KCNQ3	cg16926147	Body	S Shore	61.9 ± 3.5	60.6 ± 3.3	-1.24627	0.00335693	0.114891		1253	465	2	0
KCNQ5	cg04911669	Body	Open sea	70.1 ± 5.4	65.6 ± 6.1	-4.53979	0.0155029	0.146041		0	2	0	0
KCNQ5	cg09861824	Body	Open sea	52.7 ± 4.4	50.5 ± 3.6	-2.20034	0.0155029	0.146041		0	1	1	0
KCTD5	cg06581357	Body	S Shelf	52 ± 4.4	49 ± 3.5	-3.00461	0.00418091	0.114891		0	0	1	0
KDM4B	cg19367047	Body	CpG island	67.2 ± 5.1	70.6 ± 3	3.42297	0.00213623	0.114891		0	4	0	0
KGFLP2	cg13407658	Body	Open sea	79.5 ± 3	78.2 ± 2.8	-1.28556	0.0289917	0.187506		5	2	2	0
KHSRP	cg01504784	3'UTR	N Shore	77.6 ± 3.6	80.1 ± 3.4	2.5415	0.0289917	0.187506		0	1	0	0
KIAA0125	cg15349304	Body	Open sea	71.5 ± 4	67.4 ± 5.2	-4.1325	0.00213623	0.114891		0	0	1	0
KIAA0125	cg02940661	TSS1500	Open sea	72 ± 3.6	68.8 ± 4.9	-3.21214	0.013092	0.138303		0	2	0	0
KIAA0125	cg11195909	TSS1500	Open sea	79.9 ± 2.8	78.2 ± 3.7	-1.69502	0.0443115	0.228627		0	0	3	0
KIAA0174	cg08507638	3'UTR	Open sea	69.6 ± 4.1	72.1 ± 3.1	2.52486	0.0335388	0.200383		1	0	0	0
KIAA0226	cg20959274	Body	Open sea	82.3 ± 2.1	81.5 ± 1.5	-0.813145	0.0182495	0.154631		0	1	6	0
KIAA0226	cg13714087	Body	Open sea	77.5 ± 2.2	76.2 ± 1.9	-1.29705	0.0335388	0.200383		1	3	2	0
KIAA0406	cg02864875	TSS1500	CpG island	11.6 ± 1.9	11.2 ± 1.7	-0.389886	0.0335388	0.200383		0	1	0	0
KIAA0649	cg14200178	Body	CpG island	82.8 ± 1.8	83.7 ± 1.5	0.9246	0.0213928	0.164688		0	2	2	0
KIAA0895L	cg04550079	Body	S Shore	31.6 ± 3	35.4 ± 3.6	3.83584	0.0182495	0.154631		0	1	0	0
KIAA1026	cg04402828	Body	Open sea	69 ± 4.6	64.1 ± 6	-4.95191	0.0109863	0.131227		0	0	1	0
KIAA1671	cg14966613	TSS1500	N Shore	62.3 ± 5.6	66.8 ± 4.2	4.58574	0.00515747	0.116695		0	0	0	1
KIAA1671	cg06584224	Body	N Shore	64.9 ± 5.3	60.5 ± 6.5	-4.38693	0.0289917	0.187506		1	0	0	0
KIAA1671	cg08017202	Body	CpG island	79.1 ± 2.7	80.2 ± 1.7	1.04401	0.0443115	0.228627		1	0	0	0
KIAA1751	cg04724873	Body	Open sea	30.2 ± 5.6	37.4 ± 6.4	7.1395	0.00335693	0.114891		2	0	0	0
KIAA2013	cg22932223	TSS1500	S Shore	23 ± 2.9	27.2 ± 3.8	4.17286	0.00628662	0.118803		0	0	1	0
KIAA2013	cg14531840	Body	N Shelf	61.9 ± 3.4	64.9 ± 2.7	3.02977	0.0109863	0.131227		0	0	1	0
KIF15	cg15482213	Body	Open sea	53 ± 5	57.6 ± 3.8	4.52131	0.00335693	0.114891		4	0	0	0
KIF16B	cg22678674	Body	N Shore	61.3 ± 5	63.9 ± 4.6	2.68257	0.00762939	0.121974	*	2	0	0	0
KIF22	cg05343105	TSS1500	N Shore	48.8 ± 4.3	52.6 ± 3.7	3.82478	0.00628662	0.118803		1	0	0	0
KIR2DL3	cg02014475	Body	Open sea	73.6 ± 2.2	75.5 ± 2.5	1.85212	0.0289917	0.187506	*	0	1	5	0
KIR2DL4	cg24366241	Body	Open sea	49.6 ± 3.4	52 ± 3.2	2.37483	0.013092	0.138303		0	0	0	1
KIR2DL4	cg01306806	TSS1500	Open sea	79.6 ± 3.3	80.7 ± 2.6	1.10205	0.0443115	0.228627		0	0	0	1
KIR3DL1	cg07233127	TSS1500	Open sea	45.2 ± 5.9	48.1 ± 3.8	2.92462	0.00918579	0.126173	*	1	0	0	1
KIR3DL1	cg02469067	TSS1500	Open sea	68.1 ± 6	69.9 ± 4.9	1.77015	0.0249634	0.175592		0	9	0	1
KIR3DL2	cg20176989	Body	Open sea	81.7 ± 2.5	79 ± 4.3	-2.74914	0.00418091	0.114891		0	0	0	1
KIR3DL3	cg06621249	Body	Open sea	73 ± 2.9	74.7 ± 2.9	1.7047	0.00762939	0.121974		0	0	0	1
KIR3DL3	cg23404467	TSS200	Open sea	88.4 ± 1.9	87.4 ± 1.3	-0.997488	0.0155029	0.146041		0	0	0	1
KIR3DL3	cg14299455	TSS1500	Open sea	81.5 ± 4.4	83.5 ± 2.8	2.02026	0.0443115	0.228627		0	0	1	0
KIR3DP1	cg19380156	3'UTR	Open sea	64.4 ± 3	67.6 ± 2.5	3.20938	0.00418091	0.114891		0	0	0	1
KIRREL	cg02305064	Body	Open sea	33.2 ± 4.5	36.4 ± 3.8	3.21393	0.00418091	0.114891		2	2	0	0
KLF7	cg15369419	3'UTR	Open sea	87.5 ± 1.7	88.4 ± 2.1	0.890599	0.0289917	0.187506		0	1	0	0
KLHDC4	cg08752431	Body	N Shore	68.7 ± 2.4	66.6 ± 3.6	-2.14518	0.013092	0.138303		26	16	1	0
KLHL12	cg16368004	TSS1500	S Shore	21.3 ± 3.1	19.4 ± 2.4	-1.9323	0.00762939	0.121974		1	0	0	0
KLHL17	cg19923810	TSS1500	CpG island	52.6 ± 4.6	54.5 ± 3.2	1.81188	0.0386353	0.214129		0	2	0	0
KLHL23	cg04215666	5'UTR	Open sea	43.6 ± 4.2	46.3 ± 4	2.63035	0.0213928	0.164688		1	0	0	0
KLHL29	cg22451782	Body	CpG island	89.5 ± 2.2	87.1 ± 3.1	-2.42544	0.00131226	0.114891		0	1	0	0
KNTC1	cg04694239	Body	Open sea	70.1 ± 4.2	67.7 ± 3.6	-2.43016	0.00628662	0.118803		182	50	1	0
KRI1	cg14937409	Body	S Shore	77.3 ± 4.5	75.5 ± 4.9	-1.85459	0.0213928	0.164688	*	4	0	0	0
KRT14	cg03508348	Body	Open sea	61.5 ± 3.5	64 ± 2.7	2.48757	0.0386353	0.214129		0	1	0	0
KRT17	cg01809214	TSS200	Open sea	59.6 ± 4.8	55.5 ± 5.2	-4.12016	0.00762939	0.121974		0	0	4	0
KRT17	cg04487720	Body	Open sea	49.2 ± 4.3	52.6 ± 3.4	3.36655	0.00762939	0.121974		0	2	0	0
KRT33A	cg00629088	1stExon	Open sea	74.7 ± 1.4	76.4 ± 2.2	1.61937	0.0443115	0.228627		0	0	3	0
KRT33A	cg16885511	Body	Open sea	53 ± 2.3	54.3 ± 2.7	1.27686	0.0443115	0.228627		0	0	3	0
KRT81	cg03800797	Body	Open sea	68.4 ± 2.9	70.3 ± 2.3	1.88184	0.0443115	0.228627		1	0	0	0
KRT86	cg16470902	Body	N Shelf	83 ± 1.9	81.7 ± 1.3	-1.29083	0.00628662	0.118803		1	1	0	0
KRTAP10-10	cg07083366	TSS200	Open sea	46.3 ± 4.4	49.5 ± 3.6	3.20159	0.0109863	0.131227		0	0	1	0
KRTAP10-2	cg24322131	TSS200	Open sea	23.9 ± 4.1	28.2 ± 5.9	4.28949	0.0386353	0.214129		0	1	0	0
KRTAP10-6	cg25623886	1stExon	Open sea	47.5 ± 4.8	52.5 ± 5.3	5.03554	0.0155029	0.146041		0	1	0	0
KRTAP4-7	cg25341923	TSS1500	Open sea	52 ± 4.4	56.1 ± 3.9	4.03289	0.013092	0.138303		0	0	1	0
KRTAP4-7	cg16090541	TSS200	Open sea	53.3 ± 4.4	56.6 ± 4.3	3.31183	0.0155029	0.146041		0	0	1	0
KRTAP4-9	cg15015397	TSS1500	Open sea	53.1 ± 4.6	58.6 ± 4.3	5.49701	0.00167847	0.114891		0	0	1	0
KRTAP4-9	cg21815502	TSS200	Open sea	52.6 ± 4.7	55.3 ± 4.2	2.74054	0.00918579	0.126173	*	0	0	1	0
KRTAP5-10	cg01824063	1stExon	Open sea	65.3 ± 5.9	62.6 ± 5.9	-2.70389	0.00515747	0.116695	*	3	0	0	0
KRTAP5-10	cg03929323	TSS1500	Open sea	81.2 ± 2.8	82.4 ± 2.5	1.18563	0.0213928	0.164688		0	0	1	0
KRTAP5-3	cg20586328	3'UTR	Open sea	19.4 ± 4.2	22.5 ± 4.3	3.10226	0.00335693	0.114891	*	1	0	0	0
KRTAP5-7	cg20271985	TSS200	Open sea	63.4 ± 3.1	66.5 ± 2.5	3.04574	0.0109863	0.131227		1	0	0	0
KRTAP5-8	cg00153942	1stExon	Open sea	45.3 ± 5.2	41.6 ± 5.1	-3.78366	0.00335693	0.114891	*	0	1	1	0
KRTAP9-8	cg26521011	TSS200	Open sea	56.6 ± 4.5	58.2 ± 4.1	1.63103	0.0249634	0.175592		0	1	0	0
KRTAP9-9	cg11447854	Body	Open sea	73 ± 3.7	75.7 ± 2.3	2.7343	0.00213623	0.114891		1	1	0	0
KRTAP9-9	cg17119525	Body	Open sea	70.4 ± 3.8	72.7 ± 2.3	2.33649	0.013092	0.138303	*	1	1	0	0
LAIR2	cg01807649	Body	Open sea	58.7 ± 3.1	60.8 ± 2.5	2.12323	0.00418091	0.114891		0	1	0	0
LAIR2	cg24457158	Body	Open sea	58.8 ± 3.6	61.6 ± 3.5	2.78059	0.0289917	0.187506		0	1	0	0
LAMA2	cg07532159	Body	Open sea	71.1 ± 4.8	69.3 ± 4.6	-1.75884	0.0213928	0.164688		170	186	8	0
LANCL3	cg05385973	TSS200	CpG island	31.8 ± 3.4	30.6 ± 2.7	-1.23521	0.00762939	0.121974		0	0	1	0
LARP4	cg27536084	3'UTR	Open sea	76.6 ± 2.1	77.8 ± 2.9	1.17161	0.0155029	0.146041		0	1	0	0
LCE1D	cg11583211	5'UTR	Open sea	54.7 ± 8.3	57.7 ± 5.9	3.06315	0.0109863	0.131227		0	1	0	0
LCE2B	cg21754343	5'UTR	Open sea	77.4 ± 2.6	79.5 ± 2.6	2.17754	0.0289917	0.187506		1	0	0	0
LCE2B	cg06619428	3'UTR	Open sea	59.1 ± 4.1	60.8 ± 4.2	1.66618	0.0335388	0.200383		1	0	0	0
LCE2C	cg06198390	Body	Open sea	74.3 ± 1.9	75.4 ± 1.6	1.08509	0.013092	0.138303		1	2	1	0
LCE3D	cg02054568	TSS200	Open sea	64.8 ± 3.8	66.8 ± 2.6	1.94	0.013092	0.138303		0	1	0	0
LCMT1	cg02548290	Body	S Shelf	65.5 ± 3.9	67.9 ± 3.5	2.37325	0.0443115	0.228627		0	1	0	0
LCN1	cg14264159	Body	Open sea	65.3 ± 3.1	69.5 ± 3	4.13905	0.000579834	0.114891	*	0	1	0	0
LDHA	cg17607330	3'UTR	Open sea	70.1 ± 2.9	71.3 ± 2.6	1.2145	0.0386353	0.214129		0	2	0	0
LEFTY2	cg21278164	Body	CpG island	61.4 ± 4.5	64.3 ± 2.9	2.90046	0.00918579	0.126173		0	0	1	0
LGALS7B	cg23091656	Body	CpG island	74.3 ± 3.7	76 ± 2.6	1.70709	0.0289917	0.187506		0	0	1	0
LGALS9	cg23290146	Body	Open sea	47.6 ± 6.1	44 ± 6.8	-3.51995	0.00335693	0.114891	*	0	0	2	0
LGALS9	cg05105919	Body	Open sea	46 ± 3.9	42.3 ± 4.2	-3.71653	0.00100708	0.114891		3	0	0	0
LGALS9	cg21157094	Body	Open sea	28.2 ± 3.5	25.9 ± 2.1	-2.249	0.013092	0.138303	*	0	0	1	0
LGALS9	cg03909504	Body	Open sea	29.2 ± 4.1	31 ± 2.4	1.84079	0.0289917	0.187506		0	2	0	0
LGALS9	cg19654781	TSS1500	Open sea	71.9 ± 3.1	70.5 ± 3.4	-1.3508	0.0335388	0.200383		0	1	0	0
LGALS9C	cg14213424	1stExon	Open sea	58.3 ± 6.5	51.9 ± 9.4	-6.44779	0.00918579	0.126173		0	2	0	0
LHPP	cg07596401	TSS1500	N Shore	50.6 ± 4.9	53.9 ± 4.4	3.24832	0.0335388	0.200383		3	0	0	0
LILRA1	cg25384595	5'UTR	Open sea	53.9 ± 5.7	47.9 ± 7.3	-6.01435	0.00335693	0.114891	*	0	0	1	0
LILRA1	cg22029476	TSS1500	Open sea	79.1 ± 1.5	76.8 ± 2.6	-2.28988	0.00268555	0.114891		1	1	0	0
LILRA1	cg23184503	Body	Open sea	79 ± 1.9	80 ± 2	1.01585	0.0213928	0.164688		0	0	4	0
LILRA2	cg15659599	3'UTR	Open sea	53.8 ± 4.4	57.6 ± 4.4	3.83881	0.00918579	0.126173		0	0	1	0
LILRA3	cg03320607	3'UTR	Open sea	87.4 ± 1.8	88.5 ± 1.4	1.04964	0.0155029	0.146041		0	0	1	0
LILRA3	cg20038038	1stExon	Open sea	50.8 ± 2.7	49.8 ± 2	-1.05424	0.0249634	0.175592		0	3	1	0
LILRA6	cg26642960	TSS1500	Open sea	73.3 ± 4.7	68.4 ± 4.7	-4.88883	0.000213623	0.114891		0	1	1	0
LILRA6	cg19835973	1stExon	Open sea	59.9 ± 7.5	64.8 ± 6.5	4.88296	0.000762939	0.114891		0	0	1	0
LILRA6	cg00001510	TSS1500	Open sea	39.2 ± 3.3	40.8 ± 3.4	1.65335	0.0335388	0.200383		2	0	1	0
LILRB1	cg02340056	1stExon	Open sea	62.7 ± 4.7	58 ± 4.3	-4.72068	0.000579834	0.114891		0	1	0	0
LILRB1	cg04753936	TSS1500	Open sea	88.8 ± 1.9	87.6 ± 2	-1.19626	0.0249634	0.175592		0	1	0	0
LILRB1	cg02630143	Body	Open sea	27 ± 4.1	28.5 ± 3.1	1.5367	0.0335388	0.200383		3	1	0	0
LILRB1	cg13762704	TSS200	Open sea	53 ± 3	50.9 ± 4.8	-2.13291	0.0386353	0.214129		0	1	0	0
LILRB1	cg26649140	TSS1500	Open sea	41.4 ± 3.9	43.1 ± 2.7	1.65656	0.0443115	0.228627		2	4	1	0
LILRB2	cg12485793	3'UTR	Open sea	66.8 ± 3.8	69.5 ± 2.6	2.73765	0.0213928	0.164688		0	0	1	0
LILRB3	cg23679434	TSS1500	Open sea	67.1 ± 4.2	62.9 ± 3.9	-4.28288	0.00213623	0.114891		0	0	2	0
LILRB3	cg17295720	TSS1500	Open sea	40.8 ± 4.9	43.4 ± 5.3	2.57264	0.00762939	0.121974	*	0	1	1	0
LILRB3	cg15816012	1stExon	Open sea	54.3 ± 3.6	56.8 ± 5.2	2.49845	0.0182495	0.154631	*	0	0	1	0
LILRB3	cg22299782	TSS1500	Open sea	34.7 ± 4.1	36.7 ± 4.3	1.93955	0.0335388	0.200383		1	0	0	0
LILRB5	cg12197557	Body	Open sea	62.2 ± 2.7	64.1 ± 2.4	1.9009	0.0249634	0.175592		3	3	0	0
LIMA1	cg05903046	Body	Open sea	72.4 ± 3.3	74.1 ± 3.1	1.76703	0.013092	0.138303		2	0	0	0
LIMS3-LOC440895	cg17040753	Body	CpG island	41.6 ± 4.5	39.6 ± 3.4	-2.07281	0.00418091	0.114891		0	0	2	0
LIN28	cg21402453	3'UTR	Open sea	91.3 ± 1.2	90.8 ± 1	-0.491148	0.0249634	0.175592		0	0	2	0
LMF1	cg06660652	Body	Open sea	50.4 ± 3.8	52.5 ± 2.7	2.06488	0.0249634	0.175592	*	0	5	0	0
LOC100128023	cg06025906	TSS200	Open sea	64.7 ± 3.9	62.3 ± 4.1	-2.36308	0.000427246	0.114891		0	0	1	0
LOC100129055	cg11124142	TSS1500	Open sea	64.7 ± 4	66.8 ± 2.8	2.0588	0.0182495	0.154631		2	0	1	0
LOC100130000	cg23675441	Body	S Shore	84.7 ± 2.6	86.2 ± 2.8	1.46081	0.0155029	0.146041		0	4	1	0
LOC100131434	cg08322013	Body	N Shore	56.4 ± 3.9	58.4 ± 2.8	1.96611	0.0335388	0.200383		0	0	1	0
LOC100133050	cg06352999	TSS200	Open sea	84.7 ± 1.8	83.1 ± 2	-1.56018	0.00418091	0.114891		0	9	4	0
LOC100133161	cg22001279	TSS1500	Open sea	79.3 ± 5.1	77.8 ± 6	-1.42349	0.0386353	0.214129		1	4	0	0
LOC100133315	cg10497951	Body	Open sea	58.6 ± 3.1	59.8 ± 2.5	1.20583	0.0443115	0.228627		11	4	0	0
LOC100133469	cg13275724	TSS1500	N Shore	73.7 ± 1.9	76.2 ± 1.9	2.46717	0.00213623	0.114891		0	1	0	0
LOC100134317	cg11336837	TSS1500	S Shelf	83.5 ± 2.9	84.5 ± 3.2	0.989873	0.0335388	0.200383		0	0	1	0
LOC100134368	cg16570980	Body	Open sea	58.9 ± 4.6	63.8 ± 5.2	4.89204	0.00335693	0.114891		10	8	1	0
LOC100216001	cg03458633	TSS1500	Open sea	50.2 ± 5.2	52.1 ± 5.7	1.93405	0.00628662	0.118803		1	0	0	0
LOC100240735	cg01511151	TSS1500	S Shore	52 ± 6.5	53.8 ± 5.8	1.85418	0.0335388	0.200383	*	2	3	0	0
LOC100271836	cg05515414	Body	N Shore	24.4 ± 3.5	26.6 ± 3.7	2.23989	0.00418091	0.114891		0	0	2	0
LOC100272146	cg15066416	Body	CpG island	21.9 ± 5.9	24.5 ± 6.4	2.67682	0.0335388	0.200383		0	1	0	0
LOC100287834	cg01933559	TSS200	N Shore	94.8 ± 0.9	94.2 ± 1.1	-0.654053	0.0289917	0.187506	*	0	0	1	0
LOC115110	cg07247405	TSS1500	Open sea	69.7 ± 3	67.4 ± 4	-2.37505	0.013092	0.138303		0	0	1	0
LOC134466	cg11501236	Body	CpG island	16.6 ± 8.3	18.1 ± 8.4	1.50704	0.00628662	0.118803		1	0	0	0
LOC146880	cg07824716	TSS1500	S Shore	92.2 ± 1	91.7 ± 0.7	-0.566896	0.00762939	0.121974		0	2	0	0
LOC146880	cg15798221	Body	N Shore	39.3 ± 4.5	36.7 ± 4.5	-2.59924	0.0155029	0.146041		0	0	2	0
LOC146880	cg05467716	Body	N Shore	48.8 ± 5.2	45.8 ± 4.4	-2.96845	0.0213928	0.164688		0	2	0	0
LOC150622	cg24478779	Body	Open sea	70.9 ± 3.1	72.8 ± 2.4	1.94599	0.00515747	0.116695		1	0	0	0
LOC154761	cg18205636	Body	N Shelf	82.2 ± 1.7	83.5 ± 2	1.3023	0.0213928	0.164688		0	1	1	0
LOC202181	cg19727492	TSS1500	S Shore	69.6 ± 4.4	72.1 ± 3.1	2.52806	0.0182495	0.154631		0	0	1	0
LOC220115	cg24577699	TSS1500	N Shore	64.5 ± 4.1	67.8 ± 3.6	3.28175	0.0182495	0.154631		1	0	1	0
LOC220729	cg13115440	TSS1500	S Shore	49.1 ± 8.2	51.1 ± 8	2.03678	0.0182495	0.154631		0	0	2	0
LOC25845	cg02379784	Body	N Shore	83.4 ± 4.3	84.9 ± 3.7	1.50783	0.013092	0.138303		0	1	0	0
LOC25845	cg18329423	Body	N Shore	74.8 ± 4.2	77 ± 2	2.2778	0.0182495	0.154631		0	1	0	0
LOC284233	cg06294976	Body	Open sea	51.3 ± 2.5	53.5 ± 2.8	2.1896	0.0155029	0.146041		0	6	2	0
LOC284233	cg07740199	TSS1500	Open sea	46.2 ± 3.6	47.1 ± 2.9	0.928733	0.0213928	0.164688	*	0	1	5	0
LOC285045	cg23689220	Body	Open sea	83.7 ± 2.3	81.3 ± 1.9	-2.41986	0.00418091	0.114891		115	30	1	0
LOC285359	cg21948827	Body	Open sea	68.7 ± 2.9	70.4 ± 2.7	1.73893	0.013092	0.138303		1	0	1	0
LOC285629	cg04390328	TSS200	Open sea	58.6 ± 5.1	53.3 ± 5.9	-5.25293	0.013092	0.138303		2	0	0	0
LOC285830	cg21185936	Body	N Shore	12.4 ± 2.9	15.1 ± 3.3	2.73767	0.013092	0.138303		0	1	1	0
LOC285830	cg09567915	TSS1500	S Shore	20.2 ± 3.2	21.1 ± 2.7	0.902239	0.0289917	0.187506		1	0	0	0
LOC339240	cg11276044	Body	Open sea	46.6 ± 3.8	48.2 ± 3.6	1.53387	0.0386353	0.214129		0	1	1	0
LOC339535	cg07240877	TSS200	Open sea	48.7 ± 7.3	50.6 ± 6.3	1.92123	0.0155029	0.146041		2	0	0	0
LOC388692	cg18193268	Body	N Shore	35.2 ± 5.4	37.9 ± 3.6	2.64638	0.00515747	0.116695		0	0	1	0
LOC388692	cg06512579	Body	S Shore	42.6 ± 2.9	44.8 ± 2	2.17882	0.00918579	0.126173		0	0	1	0
LOC388692	cg23664334	Body	S Shore	38.5 ± 3.9	42.1 ± 3.5	3.53387	0.013092	0.138303		0	0	1	0
LOC388692	cg15472739	Body	N Shore	11.5 ± 3.1	13.6 ± 2.8	2.13658	0.013092	0.138303		2	1	1	0
LOC388692	cg11528594	Body	CpG island	30.7 ± 4.3	32.3 ± 3.7	1.62001	0.0213928	0.164688		0	0	1	0
LOC388692	cg09122197	Body	N Shelf	44.9 ± 5.8	47.2 ± 4.3	2.28162	0.0443115	0.228627		1	2	0	0
LOC389033	cg10011199	Body	Open sea	31.1 ± 3.8	28.9 ± 3.5	-2.20556	0.013092	0.138303		0	0	1	0
LOC389033	cg20387256	TSS1500	S Shore	36.9 ± 4.1	39.7 ± 4.4	2.74753	0.013092	0.138303		1	0	2	0
LOC389765	cg13422164	Body	Open sea	86.9 ± 1.8	86 ± 1.4	-0.913814	0.0213928	0.164688		0	0	1	0
LOC399753	cg06705548	Body	Open sea	46 ± 3.5	48.5 ± 3.6	2.47644	0.0155029	0.146041	*	2	7	0	0
LOC400759	cg09516651	Body	Open sea	37.2 ± 4	41 ± 4.8	3.83445	0.00213623	0.114891	*	0	1	0	0
LOC400794	cg24486235	TSS200	Open sea	60.4 ± 3.5	61.2 ± 3	0.846849	0.0443115	0.228627	*	5	14	4	0
LOC400891	cg18189409	TSS1500	N Shore	18.2 ± 2.7	20 ± 2.5	1.79219	0.0155029	0.146041		1	0	0	0
LOC400927	cg00248449	Body	N Shelf	50.2 ± 4.4	48.2 ± 4.3	-2.01659	0.00762939	0.121974		0	0	1	0
LOC401127	cg11636960	Body	S Shore	38.7 ± 5.3	34.8 ± 5.1	-3.90557	0.00918579	0.126173		0	1	0	0
LOC404266	cg10498391	Body	CpG island	52.4 ± 4.5	49.7 ± 4.7	-2.69016	0.0386353	0.214129		3	1	0	0
LOC407835	cg08281469	Body	CpG island	91.5 ± 1.4	90.6 ± 0.9	-0.901796	0.00418091	0.114891		0	1	0	0
LOC407835	cg27257291	Body	CpG island	78.5 ± 3.5	75.6 ± 4.7	-2.86555	0.0109863	0.131227		0	0	1	0
LOC440040	cg05259545	Body	Open sea	15.4 ± 4.4	16.9 ± 4.2	1.5558	0.0182495	0.154631	*	0	1	0	0
LOC440040	cg09413950	Body	Open sea	18.7 ± 3.8	20 ± 3.5	1.2869	0.0289917	0.187506		0	0	1	0
LOC440354	cg06184547	TSS1500	Open sea	88.9 ± 2.1	87.7 ± 1.4	-1.1763	0.013092	0.138303		0	0	2	0
LOC440461	cg05778440	Body	N Shore	43.1 ± 5.4	40.1 ± 4.7	-2.99917	0.0182495	0.154631	*	0	2	0	0
LOC440461	cg08057277	Body	CpG island	40.2 ± 2.8	42.4 ± 1.7	2.13343	0.0182495	0.154631		0	0	3	0
LOC440839	cg16601461	Body	CpG island	17.2 ± 2.7	19.1 ± 2	1.92681	6.10352e-05	0.114891		0	0	2	0
LOC440839	cg00788028	Body	CpG island	18.3 ± 4.2	20 ± 3.1	1.66923	0.00335693	0.114891		0	2	0	0
LOC440839	cg22541830	Body	CpG island	22.1 ± 4.9	25.5 ± 3.8	3.42088	0.013092	0.138303		0	0	2	0
LOC440839	cg17029089	Body	N Shore	60.1 ± 3.8	62.4 ± 3.1	2.36264	0.0443115	0.228627		0	0	2	0
LOC440839	cg15562557	Body	Open sea	49.7 ± 2.4	48.5 ± 2.4	-1.27299	0.0443115	0.228627		3	1	0	0
LOC550643	cg00997174	Body	Open sea	40.9 ± 4.2	39.2 ± 3.9	-1.73859	0.0443115	0.228627		1	0	0	0
LOC595101	cg10907981	Body	CpG island	3.2 ± 0.3	3.5 ± 0.4	0.258627	0.0213928	0.164688		0	1	1	0
LOC642846	cg26469366	Body	S Shelf	71.2 ± 2.6	73.6 ± 2.7	2.33724	0.00268555	0.114891	*	0	0	2	0
LOC642846	cg07463633	Body	Open sea	80.8 ± 3.8	82.8 ± 2.9	1.99018	0.0249634	0.175592		0	0	2	0
LOC642846	cg08168175	Body	Open sea	54 ± 3.8	56.5 ± 3.4	2.52383	0.0443115	0.228627		0	0	1	0
LOC643387	cg06497612	Body	CpG island	76 ± 3.5	77.7 ± 3.7	1.68744	0.00918579	0.126173		1	1	2	0
LOC644172	cg16652462	Body	CpG island	34.6 ± 9.9	41.2 ± 8	6.54376	0.00213623	0.114891		0	0	1	0
LOC644172	cg27125505	Body	CpG island	95.5 ± 0.8	96.1 ± 0.9	0.556929	0.00213623	0.114891	*	0	0	2	0
LOC644172	cg04927033	Body	CpG island	75.2 ± 3.1	77 ± 1.9	1.86265	0.0443115	0.228627		0	1	0	0
LOC644669	cg26498132	TSS200	Open sea	41.8 ± 3.8	43.6 ± 3.5	1.85417	0.0335388	0.200383		1	0	1	0
LOC645752	cg24885403	Body	Open sea	68.5 ± 3.2	71 ± 2.7	2.54993	0.0182495	0.154631	*	0	0	5	0
LOC645752	cg24874705	Body	Open sea	72.9 ± 2	74.1 ± 1.5	1.122	0.0386353	0.214129		1	0	0	0
LOC646405	cg01263165	Body	Open sea	71.1 ± 2.8	72.5 ± 1.9	1.45265	0.0155029	0.146041		0	3	0	0
LOC646498	cg21578929	Body	Open sea	80.8 ± 2.1	79.1 ± 2.3	-1.64955	0.0335388	0.200383		13	17	2	0
LOC646762	cg21424595	Body	N Shore	77.8 ± 3.3	75.8 ± 2.5	-1.99404	0.000213623	0.114891	*	0	0	1	0
LOC647121	cg06419219	TSS1500	N Shore	63.1 ± 3.9	65.8 ± 4.6	2.66561	0.00167847	0.114891		1	0	0	0
LOC647121	cg14409823	TSS200	N Shore	19.3 ± 4.2	21.9 ± 4.3	2.67691	0.0386353	0.214129		0	1	0	0
LOC650623	cg10945881	TSS1500	N Shore	85.6 ± 1.7	84.4 ± 1.4	-1.23809	0.0213928	0.164688		0	0	1	0
LOC652276	cg00664920	Body	CpG island	63.3 ± 2.4	64.9 ± 1.6	1.62028	0.0443115	0.228627		0	0	1	0
LOC654342	cg24829460	TSS1500	Open sea	16.2 ± 3.5	16.9 ± 3.3	0.719173	0.0386353	0.214129		1	0	0	0
LOC723972	cg10543953	Body	Open sea	74.5 ± 3.8	70.3 ± 4.7	-4.25422	0.00335693	0.114891		0	1	1	0
LOC727924	cg06871123	Body	Open sea	23.7 ± 3.9	25.5 ± 3.1	1.83607	0.0213928	0.164688		0	1	3	0
LOC728407	cg25108740	Body	Open sea	82.8 ± 2.6	84.2 ± 2.1	1.41981	0.0335388	0.200383		45	0	1	0
LOC728613	cg02460141	Body	N Shore	34.3 ± 7.4	36.9 ± 6.3	2.62561	0.00762939	0.121974	*	0	0	4	0
LOC728613	cg09048205	Body	Open sea	69 ± 5.5	63.4 ± 7.6	-5.67085	0.0109863	0.131227		0	0	1	0
LOC728640	cg00805496	TSS200	Open sea	67.7 ± 2.6	69.5 ± 2.4	1.80658	0.0289917	0.187506		1	0	0	0
LOC728855	cg20817228	Body	N Shore	76.5 ± 3.8	71.4 ± 5.3	-5.05926	0.00213623	0.114891	*	0	2	4	0
LOC728855	cg12596665	Body	S Shore	54 ± 3.1	52.1 ± 3.3	-1.90844	0.0443115	0.228627	*	0	0	4	0
LOC728875	cg18002437	TSS1500	S Shore	69.2 ± 3.1	66.6 ± 3.6	-2.66252	0.0155029	0.146041		0	1	4	0
LOC728875	cg03521775	Body	N Shore	10.8 ± 2.5	10 ± 1.3	-0.776626	0.0335388	0.200383		0	0	4	0
LOC728875	cg12410570	Body	N Shelf	88.8 ± 1.5	87.6 ± 2.2	-1.25205	0.0443115	0.228627		1	1	2	0
LOC728927	cg17565215	TSS1500	S Shelf	54.8 ± 3	56.4 ± 2.7	1.65808	0.00918579	0.126173		1	1	0	0
LOC729121	cg11464377	TSS1500	CpG island	84.3 ± 7.3	86.5 ± 5	2.14733	0.0182495	0.154631	*	0	0	1	0
LOC729234	cg22956023	TSS1500	N Shore	53.5 ± 5.3	51.7 ± 4.5	-1.76257	0.0213928	0.164688		0	1	0	0
LOC729384	cg13738382	TSS1500	Open sea	87.4 ± 1.3	86.1 ± 1.8	-1.25935	0.0335388	0.200383	*	1	0	0	0
LOC731779	cg12337053	Body	Open sea	54.3 ± 3.8	57.3 ± 3.5	3.02091	0.0109863	0.131227		7	0	0	0
LOC91450	cg18026626	TSS200	Open sea	18.5 ± 4.3	24 ± 5.7	5.46294	0.00268555	0.114891		1	0	0	0
LOC91450	cg00910893	Body	Open sea	14.8 ± 3	17.2 ± 2.5	2.4218	0.00515747	0.116695		0	1	0	0
LOC91450	cg20329220	Body	Open sea	27.8 ± 4.6	33.5 ± 4.6	5.71454	0.00515747	0.116695		0	0	1	0
LOC91450	cg02574101	TSS200	Open sea	42.3 ± 7	48.4 ± 5.2	6.10368	0.0109863	0.131227	*	0	0	1	0
LONRF1	cg03902462	Body	N Shelf	74.2 ± 4.4	67.3 ± 8.1	-6.88519	0.00335693	0.114891	*	1	0	0	0
LPA	cg27656787	TSS1500	Open sea	47.8 ± 4.6	51.3 ± 4.3	3.58719	0.00628662	0.118803		0	1	2	0
LPCAT1	cg13001844	Body	Open sea	46.6 ± 1.3	44.5 ± 2.3	-2.07612	0.00515747	0.116695		1	0	0	0
LPCAT1	cg08282812	Body	Open sea	46.7 ± 4.2	44.2 ± 4.2	-2.58341	0.0289917	0.187506		0	0	2	0
LRP5	cg13146674	Body	Open sea	26.4 ± 3.4	23.7 ± 3.8	-2.70333	0.00515747	0.116695		0	1	0	0
LRP5	cg19658487	Body	S Shore	79.1 ± 1.9	80.8 ± 1.6	1.62081	0.00762939	0.121974		0	1	0	0
LRP5	cg17677413	Body	Open sea	54.2 ± 4.4	58.2 ± 3.7	3.98634	0.0182495	0.154631		0	0	1	0
LRP5L	cg23597288	5'UTR	S Shelf	28.5 ± 4.2	31.1 ± 3.9	2.55377	0.00268555	0.114891		0	1	0	0
LRRC2	cg10242476	5'UTR	S Shore	64.1 ± 4.1	66 ± 3	1.91531	0.0443115	0.228627		0	0	1	0
LRRC27	cg09161266	Body	S Shelf	54.7 ± 3.2	52.5 ± 3.6	-2.27318	0.00268555	0.114891		2	4	0	0
LRRC27	cg21350697	Body	S Shelf	78.1 ± 2.8	74 ± 4.3	-4.07769	0.00918579	0.126173		4	0	0	0
LRRC34	cg07102405	Body	N Shelf	63.9 ± 3.5	61.5 ± 2.5	-2.46446	0.00268555	0.114891		7	0	0	0
LRRC37A3	cg10053473	Body	Open sea	63.8 ± 6.5	59.5 ± 6.5	-4.29993	0.0109863	0.131227		0	1	7	0
LRRC37B2	cg27034606	Body	CpG island	28.1 ± 3.8	26.8 ± 3.1	-1.34437	0.0289917	0.187506		0	0	1	0
LRRC41	cg09159144	TSS1500	S Shore	7.3 ± 1.3	6.8 ± 1.1	-0.474982	0.0249634	0.175592		1	0	0	0
LRRC57	cg16419034	Body	N Shelf	57.6 ± 5.2	54.3 ± 5.9	-3.29185	0.0182495	0.154631		0	0	1	0
LRRC8C	cg17176894	Body	Open sea	55.8 ± 5	51.9 ± 5.9	-3.91968	0.0335388	0.200383		1	0	0	0
LSAMP	cg08005007	Body	Open sea	81.3 ± 1.9	80.5 ± 1.6	-0.770418	0.00515747	0.116695	*	84	215	247	0
LSM2	cg03891050	Body	S Shore	56.8 ± 4.1	53 ± 5.7	-3.79152	0.0155029	0.146041		1	0	0	0
LSP1	cg02597644	5'UTR	Open sea	61 ± 6.9	68.1 ± 7.5	7.09886	0.013092	0.138303		0	1	1	0
LSP1	cg22656544	5'UTR	S Shore	70.3 ± 3.7	72.5 ± 3	2.13306	0.0289917	0.187506		0	1	0	0
LSP1	cg03483046	5'UTR	S Shore	68.7 ± 3.6	70.9 ± 3.3	2.12738	0.0443115	0.228627		0	1	0	0
LY6G5C	cg23894755	Body	N Shore	78.1 ± 2	77 ± 2.3	-1.07141	0.0335388	0.200383		606	45	1	0
LYG1	cg12407645	TSS1500	Open sea	84.6 ± 1.5	85.9 ± 0.8	1.30333	0.00100708	0.114891		0	0	1	0
M6PR	cg16831050	3'UTR	Open sea	53.7 ± 4.9	57.4 ± 4	3.73295	0.0289917	0.187506		0	0	1	0
MAD1L1	cg22662844	Body	CpG island	84.3 ± 6.3	72.4 ± 10.4	-11.8706	0.000762939	0.114891		0	1	0	0
MAD1L1	cg03533051	Body	CpG island	95.5 ± 0.5	96 ± 0.4	0.481142	0.00167847	0.114891		0	0	1	0
MAD1L1	cg24505167	Body	S Shore	29 ± 5.3	26.3 ± 5	-2.709	0.00213623	0.114891	*	0	1	0	0
MAD1L1	cg04357841	Body	Open sea	57.5 ± 3.2	53.5 ± 3.5	-3.98131	0.00335693	0.114891	*	0	0	1	0
MAD1L1	cg22963979	Body	Open sea	77 ± 4.6	71.5 ± 6.7	-5.47639	0.00335693	0.114891	*	0	1	0	0
MAD1L1	cg15225364	Body	Open sea	54.5 ± 4.6	50.2 ± 5.3	-4.32003	0.00418091	0.114891		0	1	0	0
MAD1L1	cg27530443	Body	CpG island	89 ± 1.4	87.7 ± 1.5	-1.32426	0.0213928	0.164688	*	0	1	1	0
MAFG	cg20687553	3'UTR	S Shore	68.3 ± 3.7	65.5 ± 4.4	-2.79135	0.0289917	0.187506		0	0	1	0
MAGED2	cg22072691	Body	Open sea	74.2 ± 2.9	75.4 ± 2.7	1.21239	0.0335388	0.200383		0	0	1	0
Magmas	cg01406317	Body	N Shelf	63.5 ± 5.1	58.4 ± 7.9	-5.16007	0.0213928	0.164688		1	0	0	0
MAML2	cg03916783	Body	Open sea	65.8 ± 2.1	67.5 ± 2.3	1.63095	0.0213928	0.164688		0	1	0	0
MAN1C1	cg00999858	Body	Open sea	72.6 ± 4.5	67.7 ± 4.7	-4.90641	0.00335693	0.114891		1	0	0	0
MAP2K2	cg17821158	3'UTR	CpG island	83.3 ± 3.5	78.8 ± 4.4	-4.4763	0.00131226	0.114891		0	0	1	0
MAP2K2	cg02147592	3'UTR	CpG island	77.8 ± 3.8	74.4 ± 4.3	-3.35913	0.00335693	0.114891		0	0	1	0
MAP2K2	cg24748945	1stExon	CpG island	17.6 ± 4	19.6 ± 3.3	2.00427	0.0182495	0.154631		0	1	0	0
MBD3L5	cg15832180	3'UTR	Open sea	82 ± 2	83.7 ± 2.8	1.64696	0.00628662	0.118803	*	0	2	1	0
MCCC1	cg05463257	Body	CpG island	65.8 ± 1.8	67.5 ± 2.3	1.74454	0.0109863	0.131227		1	0	0	0
MCF2L	cg15249961	TSS1500	N Shore	56.1 ± 4.1	58.8 ± 3.6	2.68603	0.00213623	0.114891		1	0	0	0
MCF2L	cg03712823	Body	CpG island	74.7 ± 1.8	76.1 ± 1.7	1.36317	0.0155029	0.146041		0	1	0	0
MCF2L	cg25542053	Body	N Shelf	67.8 ± 3.1	70 ± 2.1	2.12888	0.0289917	0.187506		0	1	0	0
MED16	cg04340203	5'UTR	CpG island	84.4 ± 1.9	85.7 ± 2.4	1.3312	0.0335388	0.200383	*	0	0	2	0
MED29	cg16638580	3'UTR	N Shelf	73.4 ± 3.2	74.3 ± 2.9	0.889895	0.0249634	0.175592		3	0	0	0
MED9	cg06399109	Body	Open sea	65.7 ± 3.9	63.8 ± 3.1	-1.84347	0.0289917	0.187506		203	30	0	0
MEI1	cg17531228	Body	S Shelf	89.2 ± 1.7	87.4 ± 1.4	-1.82089	0.00918579	0.126173		1	0	0	0
MEIS3P1	cg16026647	TSS1500	CpG island	49.2 ± 5.5	53.1 ± 4.5	3.90409	0.0182495	0.154631	*	1	0	0	0
MEIS3P1	cg15825417	TSS1500	CpG island	57.4 ± 3	59.8 ± 2.9	2.48715	0.0249634	0.175592		0	0	2	0
MEIS3P1	cg02539586	Body	CpG island	61 ± 3.7	59.9 ± 2.9	-1.15756	0.0335388	0.200383		0	0	2	0
MEIS3P1	cg03956426	Body	S Shelf	80.8 ± 2.4	82 ± 1.8	1.20085	0.0386353	0.214129		0	0	1	0
MESP2	cg10461282	1stExon	CpG island	31.5 ± 3.5	33.7 ± 3.1	2.19773	0.0289917	0.187506		0	0	1	0
METTL2A	cg09840850	1stExon	CpG island	3.1 ± 0.3	2.7 ± 0.3	-0.403642	0.00100708	0.114891		0	0	1	0
MFSD8	cg09170347	Body	N Shelf	82.1 ± 2.1	83.1 ± 1.8	0.923681	0.0335388	0.200383		1	0	0	0
MGC102966	cg03171651	TSS1500	Open sea	58.4 ± 4.6	61.7 ± 3.2	3.20228	0.0182495	0.154631		0	0	2	0
MGC16703	cg12869362	TSS1500	S Shore	19.6 ± 3.4	22.8 ± 3.9	3.27499	0.00918579	0.126173		0	0	1	0
MGC26597	cg07242427	Body	S Shore	73.4 ± 3	74.5 ± 3.1	1.06477	0.0213928	0.164688		0	1	1	0
MGC57346	cg14677510	Body	S Shore	85.3 ± 1.6	84.5 ± 1.3	-0.800687	0.013092	0.138303		0	0	1	0
MGC72080	cg09787429	TSS1500	S Shore	87.8 ± 2.2	87.1 ± 2.2	-0.707329	0.00628662	0.118803		0	0	2	0
MGC87042	cg03839382	TSS200	S Shore	24.8 ± 3.4	27.2 ± 3.7	2.40496	0.0249634	0.175592		0	0	1	0
MGC87042	cg01544812	TSS1500	S Shore	29.4 ± 2.6	31.4 ± 2.9	2.06932	0.0289917	0.187506		0	0	1	0
MICA	cg05269976	Body	S Shelf	68.7 ± 3.9	71.5 ± 3.5	2.80801	0.00418091	0.114891		0	0	1	0
MICA	cg27322701	Body	CpG island	14.3 ± 3.2	17.3 ± 3.6	3.03664	0.00515747	0.116695		0	1	1	0
MICA	cg03256310	Body	CpG island	14.2 ± 2	15.8 ± 2.7	1.57213	0.00628662	0.118803		1	2	0	0
MICA	cg24899846	Body	S Shore	22.3 ± 1.7	23.4 ± 1.6	1.041	0.0155029	0.146041		0	2	0	0
MICA	cg17391569	Body	S Shore	70.8 ± 5.3	72.5 ± 3.3	1.65408	0.0386353	0.214129		1	0	0	0
MICB	cg23574899	Body	S Shelf	55.8 ± 5.9	60.1 ± 5.2	4.30138	0.00628662	0.118803	*	0	1	0	0
MICB	cg04842136	Body	S Shore	27.8 ± 3.5	30.9 ± 4.3	3.13211	0.013092	0.138303		0	0	1	0
MICB	cg11802924	Body	S Shore	39.6 ± 3.3	41.2 ± 3.1	1.58604	0.013092	0.138303	*	0	2	0	0
MICB	cg23471770	TSS1500	N Shore	32.4 ± 3.8	33.9 ± 3.5	1.43533	0.0213928	0.164688	*	0	0	1	0
MICB	cg11964823	Body	S Shore	11.9 ± 3.2	14.5 ± 5.1	2.63608	0.0213928	0.164688		1	0	0	0
MICB	cg18280933	Body	S Shelf	69.3 ± 4.4	71.3 ± 3.3	1.94867	0.0443115	0.228627		0	0	1	0
MIMT1	cg10719746	TSS1500	N Shore	66.8 ± 4.7	64.9 ± 3.6	-1.86316	0.0213928	0.164688		1	0	0	0
MIR509-1	cg13149745	TSS200	Open sea	35 ± 6	38.7 ± 5.9	3.70313	3.05176e-05	0.114891	*	2	0	0	0
MIR514-2	cg19011552	TSS1500	Open sea	40.9 ± 3	43.1 ± 3	2.20073	0.013092	0.138303		0	2	0	0
MIR516A2	cg19244928	TSS1500	Open sea	73 ± 3	74.9 ± 1.6	1.95595	0.0335388	0.200383		2	0	0	0
MIR520F	cg09522962	Body	Open sea	84.2 ± 1.7	83 ± 1.3	-1.23153	0.0443115	0.228627		1	0	0	0
MIR526A2	cg19318722	TSS1500	Open sea	62.7 ± 4	63.7 ± 4.9	1.00089	0.0335388	0.200383		1	0	0	0
MIR548I1	cg26821462	TSS1500	Open sea	54.1 ± 4.7	56.3 ± 4.2	2.21603	0.0155029	0.146041		3	2	3	0
MIR550-2	cg06177754	TSS1500	S Shelf	55.6 ± 4.2	51.2 ± 6.1	-4.3797	0.00213623	0.114891	*	1	0	1	0
MIR550-2	cg23257859	TSS200	S Shelf	73 ± 3.7	69.4 ± 3.8	-3.52282	0.00762939	0.121974		0	0	2	0
MIR614	cg07236884	TSS200	Open sea	53.2 ± 4.8	56.7 ± 3.4	3.43093	0.00268555	0.114891		3	0	0	0
MKRN1	cg06784339	1stExon	CpG island	14.6 ± 2.6	15.3 ± 2.6	0.684895	0.0443115	0.228627		1	0	0	0
MLL4	cg09553915	Body	CpG island	79.7 ± 2.8	77.6 ± 2.9	-2.04488	0.000762939	0.114891		0	1	0	0
MLX	cg16275894	3'UTR	S Shelf	29.2 ± 4.9	33.7 ± 4.4	4.53404	0.00628662	0.118803		0	1	0	0
MORF4L1	cg13747872	1stExon	CpG island	4.7 ± 0.6	4.2 ± 0.6	-0.492011	0.00213623	0.114891		0	1	1	0
MPHOSPH10	cg05957730	Body	S Shelf	59.1 ± 5.1	54.9 ± 6.4	-4.19301	0.00418091	0.114891		1	0	0	0
MPO	cg11151395	Body	CpG island	76.8 ± 4.3	70.2 ± 6.9	-6.61477	0.00515747	0.116695		0	0	1	0
MPRIP	cg25729060	3'UTR	Open sea	54.2 ± 5.7	56.6 ± 3.8	2.33726	0.0249634	0.175592		0	0	1	0
MPV17L	cg08042799	Body	S Shore	42.8 ± 5.3	40.5 ± 4.8	-2.35801	0.0249634	0.175592		0	1	0	0
MRAS	cg23466339	TSS200	N Shore	44.3 ± 4.7	42.1 ± 4.5	-2.15715	0.0249634	0.175592		3	0	0	0
MRGPRX1	cg23375282	TSS1500	Open sea	74.2 ± 2.7	76.4 ± 2.2	2.24949	0.000762939	0.114891		0	1	0	0
MRPL20	cg04903146	Body	S Shore	50 ± 5.9	53.3 ± 4.3	3.29466	0.00762939	0.121974		0	0	1	0
MRPL21	cg06112835	3'UTR	Open sea	29.5 ± 4.7	33.4 ± 6.3	3.91706	0.0109863	0.131227		0	1	0	0
MRPL21	cg21963583	Body	Open sea	36.1 ± 3.4	38.3 ± 4.1	2.21564	0.0443115	0.228627		1	0	0	0
MRPL45	cg11867295	Body	Open sea	45.7 ± 5	48.2 ± 5.4	2.54216	0.00515747	0.116695		1	0	0	0
MS4A6E	cg08935003	TSS1500	Open sea	49.9 ± 3.6	52.1 ± 3.8	2.17035	0.0443115	0.228627	*	1	0	0	0
MSL3L2	cg18121171	5'UTR	CpG island	18.2 ± 3.6	20 ± 3	1.79587	0.0182495	0.154631		1	1	0	0
MST1	cg23623364	TSS1500	CpG island	6.6 ± 1.4	7.7 ± 1.4	1.14968	0.00515747	0.116695		0	0	1	0
MST1	cg17781925	5'UTR	N Shore	65 ± 3.3	61.2 ± 6	-3.80489	0.0213928	0.164688	*	0	0	1	0
MST1	cg02880315	Body	CpG island	21.2 ± 3.2	22.2 ± 3	0.909665	0.0443115	0.228627		1	1	0	0
MST1P9	cg04195831	Body	S Shelf	46.7 ± 3.6	49.4 ± 3.2	2.70708	0.0182495	0.154631		0	0	1	0
MST1P9	cg04810755	Body	CpG island	25.3 ± 4	26.7 ± 3.8	1.40862	0.0335388	0.200383		1	0	1	0
MT1E	cg07912888	TSS1500	N Shore	28.6 ± 5.5	33.3 ± 4.6	4.70761	0.000762939	0.114891		0	1	0	0
MT1H	cg00448143	1stExon	S Shore	35.1 ± 3.4	33.7 ± 4.1	-1.35633	0.0386353	0.214129		1	0	0	0
MT1H	cg10014293	Body	S Shore	27.6 ± 3.6	26 ± 3.4	-1.62961	0.0443115	0.228627		0	0	1	0
MT1M	cg04523867	Body	N Shore	69.9 ± 4.7	66.5 ± 5.8	-3.41515	0.00100708	0.114891	*	3	1	0	0
MT1M	cg05925949	TSS1500	N Shore	53.6 ± 4.4	52.2 ± 4.3	-1.47602	0.013092	0.138303		0	1	0	0
MT1M	cg02132560	TSS1500	CpG island	44.8 ± 5.9	41.4 ± 6.3	-3.39395	0.0213928	0.164688		0	0	1	0
MT1X	cg03551406	TSS1500	N Shore	45.1 ± 4.6	48.1 ± 4.1	2.97988	0.000213623	0.114891		1	0	0	0
MTMR3	cg22115126	5'UTR	S Shelf	29.2 ± 3.9	27.6 ± 4.8	-1.66036	0.0155029	0.146041		0	2	0	0
MTRF1L	cg00161367	Body	CpG island	7 ± 1.5	6.5 ± 1.2	-0.540721	0.0386353	0.214129	*	2	0	1	0
MTX1	cg12759597	Body	S Shelf	45.4 ± 5.3	50.3 ± 6.3	4.92807	0.0386353	0.214129		0	0	1	0
MUC2	cg02176078	Body	Open sea	68.6 ± 3.6	64.7 ± 4.3	-3.90247	0.00335693	0.114891		2	0	0	0
MUC20	cg11179570	TSS1500	N Shore	69.9 ± 3.3	72.7 ± 4.8	2.79559	0.00213623	0.114891	*	0	0	1	0
MUC20	cg17202706	Body	S Shore	96.7 ± 0.8	96.2 ± 0.7	-0.511577	0.00628662	0.118803	*	0	0	1	0
MUC7	cg25287541	5'UTR	Open sea	75.3 ± 3.1	76.2 ± 2.1	0.904052	0.0443115	0.228627		1	0	0	0
MXRA5	cg09293286	Body	CpG island	92.5 ± 2.8	90.1 ± 2.4	-2.39184	0.00628662	0.118803		0	0	1	0
MXRA5	cg10861033	Body	S Shore	90.2 ± 1.1	88.8 ± 1.8	-1.33975	0.00628662	0.118803		0	1	0	0
MXRA5	cg15215369	TSS1500	S Shore	44.2 ± 3.7	41.8 ± 3.7	-2.38729	0.0109863	0.131227		0	1	0	0
MXRA5	cg24156054	Body	CpG island	90.7 ± 1.4	89.7 ± 1.4	-0.998334	0.0335388	0.200383		1	0	0	0
MXRA8	cg22691336	Body	S Shore	52.4 ± 3.4	55.4 ± 4.2	3.0335	0.0289917	0.187506		0	0	1	0
MYEOV2	cg20800816	3'UTR	S Shore	86.3 ± 1.7	87.6 ± 1.8	1.3654	0.013092	0.138303		0	1	0	0
MYH7	cg18205205	Body	Open sea	87.8 ± 2.1	89.2 ± 1.3	1.34763	0.00918579	0.126173		0	1	0	0
MYL12A	cg00533990	Body	Open sea	72 ± 5.2	66.7 ± 7.5	-5.24989	0.0155029	0.146041		1	0	0	0
MYLK	cg23344121	Body	Open sea	73 ± 2.5	75.1 ± 2.6	2.07356	0.0182495	0.154631		0	1	0	0
MYO9B	cg03191384	Body	S Shore	56 ± 3.1	55.2 ± 2.4	-0.851167	0.0386353	0.214129		16	0	0	0
MYT1L	cg22388316	5'UTR	Open sea	62.7 ± 5	58.1 ± 5.5	-4.62115	0.00762939	0.121974		3	0	0	0
MYT1L	cg11148381	5'UTR	Open sea	70.7 ± 2.6	68.6 ± 2.6	-2.03473	0.0109863	0.131227		1	1	2	0
N4BP1	cg08033285	Body	Open sea	69.3 ± 3.8	71.9 ± 2.7	2.60076	0.0182495	0.154631		1	0	0	0
NAALAD2	cg08523325	Body	Open sea	82.4 ± 2.1	81.1 ± 1.9	-1.3338	0.0289917	0.187506		313	70	2	0
NACC2	cg02493986	Body	N Shore	81.3 ± 2.6	77.8 ± 3.7	-3.48926	0.00515747	0.116695		0	0	1	0
NACC2	cg15052747	5'UTR	CpG island	44.9 ± 5.1	42.1 ± 5.3	-2.84069	0.0249634	0.175592		0	0	1	0
NAGLU	cg20623645	TSS1500	N Shore	38.8 ± 5.2	41.7 ± 4.2	2.88361	0.0109863	0.131227		23	5	0	0
NANOG	cg07477922	Body	Open sea	69.1 ± 6.3	65.8 ± 6	-3.31892	0.0249634	0.175592	*	6	0	0	0
NAPSB	cg07830695	TSS1500	Open sea	77.1 ± 3.6	78.8 ± 2.8	1.62627	0.00418091	0.114891		7	2	0	0
NARS2	cg04542047	Body	Open sea	69.5 ± 2.6	68.2 ± 2.2	-1.29934	0.0109863	0.131227		97	8	0	0
NAT8	cg23103346	TSS1500	Open sea	50.9 ± 3.8	47.8 ± 4.5	-3.04893	0.00131226	0.114891		1	0	0	0
NAT8B	cg01790530	TSS1500	Open sea	50.8 ± 3.7	47.3 ± 4.8	-3.4208	0.00762939	0.121974		1	0	0	0
NAT8B	cg14839087	1stExon	Open sea	59.3 ± 4.3	55.3 ± 5.3	-4.02481	0.0249634	0.175592		0	1	0	0
NBPF10	cg02973441	Body	Open sea	57.1 ± 3.7	59.5 ± 3.8	2.41316	0.00762939	0.121974		0	7	31	0
NBPF10	cg00297334	Body	Open sea	53.4 ± 4.3	55.7 ± 3.7	2.36859	0.0289917	0.187506	*	6	0	0	0
NBPF10	cg25345648	Body	Open sea	61.4 ± 3	62.8 ± 3.5	1.41036	0.0386353	0.214129		0	0	31	0
NBPF15	cg08478627	TSS1500	S Shore	30.5 ± 4.3	32.7 ± 3.3	2.13404	0.0386353	0.214129		0	1	0	0
NBPF16	cg25374173	Body	Open sea	74.1 ± 3.6	75.7 ± 3.4	1.55823	0.0386353	0.214129		1	32	1	0
NBPF3	cg01024783	Body	N Shore	81.9 ± 2.8	79.6 ± 3	-2.22102	0.00762939	0.121974		0	7	0	0
NBPF3	cg02390115	5'UTR	CpG island	3.9 ± 0.7	3.4 ± 0.7	-0.543196	0.0386353	0.214129		0	0	6	0
NBPF9	cg09829573	Body	Open sea	38.3 ± 4.6	43.1 ± 6.9	4.82858	0.00762939	0.121974		0	0	1	0
NBPF9	cg01800128	Body	Open sea	64 ± 3.8	66.1 ± 4.5	2.07371	0.0289917	0.187506		4	6	0	0
NBR1	cg21269893	TSS1500	N Shore	4.5 ± 0.5	5.1 ± 0.5	0.535453	0.0289917	0.187506		0	1	0	0
NCEH1	cg17680813	5'UTR	Open sea	68.6 ± 3.5	65 ± 4.4	-3.66782	0.00335693	0.114891	*	0	1	0	0
NCF1B	cg17458486	TSS1500	Open sea	81.1 ± 1.8	82.3 ± 1.7	1.22793	0.013092	0.138303		0	0	2	0
NCF1C	cg27108577	Body	CpG island	50.1 ± 5.3	47 ± 5	-3.12196	0.00213623	0.114891	*	0	0	2	0
NCF1C	cg20111234	Body	CpG island	31.3 ± 2.7	29.1 ± 3.7	-2.26162	0.0213928	0.164688	*	0	0	2	0
NCRNA00086	cg09347151	TSS1500	N Shore	55.7 ± 4	53.9 ± 2.5	-1.81382	0.0335388	0.200383	*	0	1	0	0
NCRNA00171	cg02960716	Body	Open sea	81.2 ± 1.9	78.1 ± 4	-3.07595	0.00268555	0.114891		2	1	0	0
NCRNA00171	cg21893651	Body	Open sea	72.1 ± 4.6	66.6 ± 7.3	-5.55778	0.00515747	0.116695		1	1	0	0
NCRNA00171	cg17693013	Body	Open sea	90.6 ± 1.2	89.4 ± 1.7	-1.23138	0.0386353	0.214129		1	0	0	0
NCRNA00174	cg09623024	Body	CpG island	75.7 ± 2.6	76.6 ± 1.7	0.923072	0.0443115	0.228627		0	0	2	0
NCRNA00189	cg08094128	TSS200	Open sea	41.9 ± 3.9	45.9 ± 4.4	3.94591	0.0155029	0.146041	*	4	1	0	0
NDUFB1	cg04711526	3'UTR	Open sea	65.3 ± 8.7	60.4 ± 7	-4.94121	0.013092	0.138303	*	1	0	0	0
NFATC2IP	cg26962295	TSS1500	N Shore	37.3 ± 4.4	39.2 ± 2.7	1.86521	0.013092	0.138303		20	0	0	0
NFIC	cg07818063	Body	N Shelf	69.2 ± 3	67.1 ± 3.2	-2.16811	0.0109863	0.131227		84	3	0	0
NFIX	cg26767614	Body	CpG island	66.4 ± 3.6	69.7 ± 3.8	3.30543	0.00418091	0.114891		1	0	0	0
NFKBIL2	cg20477464	TSS1500	S Shore	53.9 ± 3.3	57.1 ± 4.4	3.19381	0.0155029	0.146041		1	0	0	0
NHSL1	cg03082821	Body	Open sea	69.7 ± 2.7	67.4 ± 2.9	-2.26384	0.00268555	0.114891		0	0	1	0
NIPAL1	cg22767754	3'UTR	Open sea	68.7 ± 3.8	63.6 ± 6.6	-5.1095	0.0249634	0.175592		2	0	0	0
NKAIN3	cg26859878	Body	Open sea	63.8 ± 4.2	65.9 ± 4.2	2.13588	0.0443115	0.228627	*	3	0	0	0
NLGN4X	cg19013417	TSS200	S Shore	12.4 ± 1.9	13.2 ± 1.5	0.77778	0.0335388	0.200383		0	1	0	0
NLGN4X	cg16586749	Body	CpG island	86.8 ± 1.4	85.9 ± 1.9	-0.896752	0.0443115	0.228627		0	0	1	0
NLGN4X	cg26412379	TSS1500	S Shore	46.4 ± 4	48.9 ± 5.5	2.47577	0.0443115	0.228627		0	0	1	0
NLRP2	cg19689876	TSS200	Open sea	60.7 ± 10.8	62.9 ± 10.5	2.15118	0.00628662	0.118803	*	0	1	0	0
NLRP3	cg11422335	Body	N Shelf	43.6 ± 4.8	47.6 ± 4.3	3.92725	0.0289917	0.187506		1	1	0	0
NMT1	cg24136288	3'UTR	Open sea	92.1 ± 1.8	91.2 ± 1.1	-0.855981	0.0289917	0.187506		1	0	0	0
NOB1	cg16378003	3'UTR	CpG island	53 ± 4.9	54.8 ± 2.9	1.8327	0.00628662	0.118803		0	0	1	0
NOB1	cg06720084	Body	CpG island	65.1 ± 4.1	69 ± 3.3	3.85029	0.013092	0.138303		0	1	0	0
NOB1	cg01841772	Body	Open sea	76.6 ± 3.4	78.5 ± 1.9	1.90721	0.0155029	0.146041		0	0	1	0
NOB1	cg27294979	Body	N Shelf	84.4 ± 2.6	85.5 ± 1.6	1.08639	0.0182495	0.154631		0	0	1	0
NOC2L	cg23912452	Body	S Shelf	47.9 ± 4.1	50.5 ± 3.4	2.65339	0.0335388	0.200383		0	0	2	0
NOMO3	cg08825291	Body	S Shore	21.9 ± 4.2	25.2 ± 3.9	3.27866	0.00418091	0.114891		0	0	2	0
NOMO3	cg17311564	TSS200	N Shore	7.9 ± 1.3	8.3 ± 1.3	0.46112	0.0249634	0.175592		0	0	2	0
NOSTRIN	cg05619858	TSS200	Open sea	42.2 ± 4.5	43.6 ± 4.1	1.39996	0.013092	0.138303		4	0	1	0
NOX4	cg25542007	TSS1500	Open sea	22.1 ± 9.3	26.7 ± 11.8	4.60863	0.000579834	0.114891	*	0	0	0	1
NOX4	cg11742383	5'UTR	S Shelf	56.8 ± 4.4	58.4 ± 3	1.63877	0.0443115	0.228627		2	0	0	0
NPSR1	cg02850468	Body	Open sea	85.2 ± 1.6	83.9 ± 1.9	-1.33592	0.0155029	0.146041		1	0	0	0
NQO2	cg18360429	5'UTR	S Shelf	65.9 ± 3.7	68 ± 3.1	2.0801	0.0155029	0.146041	*	0	0	1	0
NR1H4	cg21218646	Body	Open sea	86.7 ± 2	85.7 ± 1	-1.02417	0.0182495	0.154631		22	8	0	0
NR2F1	cg05553502	Body	CpG island	53 ± 5.5	49.8 ± 4.8	-3.23169	0.013092	0.138303		1	0	0	0
NR2F1	cg04192879	Body	CpG island	60.1 ± 6.8	54.4 ± 8.3	-5.75277	0.0386353	0.214129		0	1	0	0
NR2F2	cg09738906	TSS200	CpG island	35.1 ± 4.2	36.5 ± 3.2	1.34382	0.00515747	0.116695		0	2	0	0
NR2F2	cg22283959	Body	N Shelf	42.4 ± 4.7	39.2 ± 5.9	-3.20076	0.0443115	0.228627		0	1	0	0
NSFL1C	cg19741173	TSS200	S Shore	43.3 ± 4.5	39.7 ± 4.9	-3.63353	0.00131226	0.114891		1	2	1	0
NSFL1C	cg13166577	TSS1500	S Shore	63.2 ± 4.8	58.4 ± 6.2	-4.84927	0.000579834	0.114891		3	2	0	0
NSFL1C	cg13226290	TSS200	S Shore	80.1 ± 3.8	75.1 ± 7.3	-4.99207	0.00762939	0.121974		2	0	0	0
NSFL1C	cg05054149	TSS200	S Shore	64.3 ± 4.1	61.7 ± 5.2	-2.59607	0.0109863	0.131227		16	3	0	0
NSUN5	cg04493247	Body	S Shore	76 ± 5.3	65.2 ± 9.6	-10.8376	0.00100708	0.114891		0	1	1	0
NSUN5B	cg12034199	Body	Open sea	63.1 ± 4.4	65.8 ± 3.7	2.69702	0.0182495	0.154631		0	1	1	0
NSUN5C	cg26139131	5'UTR	N Shelf	56.5 ± 5	53 ± 5.4	-3.52911	0.00628662	0.118803	*	0	0	2	0
NT5C3	cg05065372	TSS1500	CpG island	8.1 ± 1.8	8.9 ± 1.4	0.752529	0.0213928	0.164688	*	1	0	0	0
NTM	cg01208557	Body	Open sea	87.8 ± 2	86.2 ± 2	-1.63698	0.000427246	0.114891		2	4	7	0
NTM	cg14778531	Body	Open sea	71.1 ± 2.9	69.3 ± 2.8	-1.79493	0.0155029	0.146041		1	2	9	0
NUDT16P	cg15859350	TSS1500	N Shore	52.7 ± 3.4	50.6 ± 3.1	-2.08625	0.00418091	0.114891		0	0	1	0
NUDT16P	cg22575379	TSS1500	N Shore	58 ± 4.9	54.6 ± 5.4	-3.33841	0.0289917	0.187506		1	0	0	0
NUDT3	cg12906880	Body	Open sea	54.2 ± 1.9	55.6 ± 1.2	1.40086	0.0155029	0.146041	*	48	23	12	0
NUP93	cg00014561	TSS1500	N Shore	60.7 ± 4.6	56.8 ± 5.6	-3.88833	0.00918579	0.126173		16	1	0	0
NXN	cg13383734	Body	CpG island	72.3 ± 4.6	74.2 ± 3.3	1.82408	0.0213928	0.164688	*	0	0	1	0
OBP2A	cg14097499	3'UTR	Open sea	68.7 ± 2.3	69.9 ± 1.8	1.2079	0.0443115	0.228627		0	0	1	0
OCLN	cg25398408	Body	Open sea	91.6 ± 1.6	92.4 ± 1.3	0.753204	0.0335388	0.200383		517	29	0	0
OCM	cg20061873	TSS1500	Open sea	46.6 ± 3.3	48.5 ± 2.7	1.94801	0.0335388	0.200383		0	0	0	1
OCM2	cg14260458	TSS1500	Open sea	58.6 ± 4.2	61.3 ± 2.3	2.69488	0.013092	0.138303	*	0	1	0	0
OPA3	cg02288770	3'UTR	N Shelf	56.4 ± 2.5	54.8 ± 2.4	-1.5204	0.0289917	0.187506	*	0	3	0	0
OPN1MW	cg15337017	Body	Open sea	53 ± 3.3	54.9 ± 2.4	1.97975	0.0182495	0.154631		0	0	2	0
OR10A3	cg09140665	1stExon	Open sea	56.4 ± 3	58.8 ± 2.2	2.46433	0.00918579	0.126173		1	0	0	0
OR10Q1	cg02608029	1stExon	Open sea	91.7 ± 1.2	90.5 ± 1.5	-1.18425	0.0249634	0.175592		0	0	1	0
OR12D2	cg21414251	1stExon	Open sea	66.3 ± 3.7	68.5 ± 3.1	2.25574	0.0386353	0.214129		0	0	1	0
OR1E2	cg10637337	1stExon	Open sea	39.9 ± 2.4	37.3 ± 3.3	-2.56728	0.00418091	0.114891		0	0	1	0
OR2AG1	cg05813532	1stExon	Open sea	61 ± 4.2	63.8 ± 2.5	2.81506	0.0249634	0.175592	*	0	1	0	0
OR2H1	cg15641340	Body	Open sea	59.6 ± 3.3	61.5 ± 2.3	1.91941	0.00762939	0.121974		0	0	1	0
OR2J2	cg00609291	1stExon	Open sea	65.7 ± 4.6	68.4 ± 2.8	2.6978	0.013092	0.138303		0	2	0	0
OR2J3	cg07661389	1stExon	Open sea	61.9 ± 6	63.6 ± 5.5	1.77045	0.0386353	0.214129		0	2	1	0
OR2L3	cg05938958	1stExon	Open sea	42.5 ± 5.1	48.6 ± 5	6.06998	0.00335693	0.114891		0	2	0	0
OR2M3	cg07598464	1stExon	Open sea	68.8 ± 3	71.8 ± 1.9	3.01532	0.00167847	0.114891		0	1	0	0
OR2M3	cg06393354	TSS200	Open sea	71.2 ± 3.8	73 ± 2.5	1.72877	0.0213928	0.164688		1	0	0	0
OR2T3	cg12085619	TSS200	Open sea	73 ± 3.8	76.4 ± 2.4	3.3739	0.00268555	0.114891		0	0	1	0
OR2T3	cg14026101	1stExon	Open sea	77.1 ± 2.1	78.4 ± 1.9	1.32856	0.0155029	0.146041		0	0	0	1
OR2T33	cg16126058	1stExon	Open sea	53.3 ± 5.2	56.5 ± 5.1	3.24839	0.0289917	0.187506		0	0	1	0
OR2T34	cg16233450	TSS200	Open sea	74.8 ± 3.7	77.7 ± 2.9	2.91804	0.00628662	0.118803		0	0	1	0
OR4F5	cg21870274	1stExon	Open sea	72.2 ± 2.7	74.1 ± 2.8	1.92613	0.00628662	0.118803		0	2	0	0
OR4N2	cg13688162	TSS1500	Open sea	31.4 ± 4.2	35 ± 2.3	3.61379	0.00762939	0.121974		0	0	1	0
OR4N3P	cg09658760	Body	Open sea	81.8 ± 3.2	83.3 ± 3.9	1.47847	0.00515747	0.116695		1	0	1	0
OR5H14	cg15154635	1stExon	Open sea	76.8 ± 2.2	77.9 ± 1.6	1.11508	0.0249634	0.175592	*	0	0	3	0
OR5M10	cg07850316	1stExon	Open sea	78 ± 2.2	79.5 ± 1.6	1.51242	0.013092	0.138303	*	0	0	1	0
OR7E91P	cg04471822	TSS1500	Open sea	65.9 ± 3.1	67.7 ± 2.3	1.82951	0.0182495	0.154631		1	0	0	0
OR7E91P	cg17086219	TSS1500	Open sea	46.1 ± 3.4	45.2 ± 3	-0.971514	0.0213928	0.164688		11	16	22	0
OR8H2	cg27444644	TSS200	Open sea	67.2 ± 3.1	69.3 ± 2	2.12134	0.013092	0.138303		0	0	1	0
OSCAR	cg10600242	TSS1500	N Shore	72 ± 2.6	70.5 ± 2.3	-1.42387	0.0289917	0.187506		15	12	0	0
OTOP1	cg14882700	1stExon	CpG island	12.3 ± 3	14.5 ± 2.6	2.15494	0.00515747	0.116695		0	1	0	0
OTOP1	cg02154269	TSS200	CpG island	46.3 ± 4.7	47.8 ± 4.7	1.53606	0.00762939	0.121974		0	1	0	0
OTOP1	cg12160317	Body	CpG island	11 ± 2.3	12.4 ± 2.9	1.31229	0.0155029	0.146041		1	0	0	0
OTUD4	cg01968759	TSS1500	CpG island	33.7 ± 2.7	32.7 ± 1.8	-0.988348	0.0443115	0.228627		0	0	1	0
OXSR1	cg07692540	Body	Open sea	53.7 ± 2.6	56 ± 2.4	2.38016	0.0443115	0.228627		3	7	2	0
P2RX6	cg25214792	1stExon	S Shore	28.6 ± 4.8	32.1 ± 4.7	3.44686	0.00515747	0.116695		0	0	1	0
PABPC3	cg01708427	TSS200	CpG island	43.6 ± 7.9	45.4 ± 7.7	1.79632	0.0289917	0.187506		1	0	0	0
PACS2	cg24172675	Body	N Shore	56.1 ± 5.4	58.8 ± 4.9	2.64683	0.0386353	0.214129		1	0	0	0
PALLD	cg18413025	TSS200	Open sea	59.5 ± 5.2	63.4 ± 4.6	3.83375	0.00628662	0.118803		0	1	0	0
PALLD	cg25985347	TSS200	Open sea	43.4 ± 3.6	45.3 ± 3	1.8857	0.0289917	0.187506	*	0	0	1	0
PAPOLA	cg06737484	Body	S Shelf	57.5 ± 2.1	56.3 ± 1.7	-1.21234	0.00628662	0.118803		1	0	0	0
PARG	cg08215115	Body	Open sea	43.7 ± 5.3	48.4 ± 4.8	4.62368	0.00918579	0.126173		0	1	0	0
PARP8	cg07969769	TSS1500	N Shore	37.9 ± 4.7	35 ± 4.8	-2.90263	0.0335388	0.200383		0	0	6	0
PASD1	cg04702079	TSS1500	Open sea	89 ± 2.9	88.4 ± 1.8	-0.643641	0.0289917	0.187506		4	0	0	0
PBX2	cg19376664	3'UTR	Open sea	41.1 ± 5.2	48.5 ± 7.6	7.4575	0.00418091	0.114891		0	0	1	0
PBX2	cg14538532	3'UTR	Open sea	54.6 ± 5.6	58.7 ± 5.3	4.06662	0.00628662	0.118803		0	0	1	0
PBX2	cg12456552	Body	Open sea	57.8 ± 4	60.3 ± 3.3	2.54575	0.00762939	0.121974		0	0	1	0
PBX2	cg02464568	Body	Open sea	77 ± 3.1	75.6 ± 2.9	-1.37617	0.013092	0.138303		2	0	0	0
PBX2	cg14851325	Body	Open sea	69.5 ± 4.4	73 ± 3.9	3.51419	0.0213928	0.164688		0	0	1	0
PBX2	cg00869530	Body	Open sea	68.8 ± 3.6	67.3 ± 2.3	-1.54775	0.0386353	0.214129		0	0	1	0
PBX2	cg23463700	3'UTR	Open sea	53.2 ± 4.4	56.2 ± 4.5	3.09009	0.0443115	0.228627		0	0	1	0
PCBP2	cg18195986	Body	S Shore	62.7 ± 5	65.2 ± 4.5	2.42249	0.0335388	0.200383		2	0	0	0
PCCA	cg01488659	Body	Open sea	66.4 ± 3.7	64.2 ± 3.6	-2.26782	0.0335388	0.200383		112	123	19	0
PCDH11X	cg18528145	Body	Open sea	65 ± 4.1	68.1 ± 2.8	3.14418	0.00100708	0.114891		0	0	1	0
PCDH11Y	cg02494853	5'UTR	CpG island	3.7 ± 0.9	3.2 ± 0.6	-0.501957	0.0289917	0.187506		0	0	1	0
PCDHA6	cg22152229	1stExon	CpG island	44.3 ± 3.7	46.2 ± 3.5	1.8666	0.00515747	0.116695		2	3	1	0
PCDHA6	cg17741839	Body	CpG island	14.8 ± 3	16.4 ± 2.7	1.58723	0.0386353	0.214129		1	2	7	0
PCDHA6	cg03391642	Body	CpG island	51 ± 4.5	52.3 ± 3.3	1.32274	0.0386353	0.214129		2	1	1	0
PCDHB13	cg18313790	1stExon	CpG island	40.4 ± 1.7	39.6 ± 1.9	-0.794413	0.0386353	0.214129	*	3	4	3	0
PCDHB19P	cg17300966	Body	N Shelf	72.7 ± 4.6	74.3 ± 3.6	1.59355	0.0289917	0.187506		7	2	0	0
PCDHGA4	cg04845915	Body	CpG island	41.5 ± 5.2	43.6 ± 5.4	2.08576	0.00268555	0.114891		0	2	0	0
PCDHGA4	cg13650304	Body	CpG island	48.4 ± 2.9	49.8 ± 2.7	1.44561	0.00762939	0.121974		2	4	5	0
PCDHGA4	cg27630202	Body	CpG island	52.8 ± 2.9	54.6 ± 2.6	1.76892	0.00918579	0.126173		1	0	0	0
PCDHGA4	cg11100804	Body	S Shelf	32.6 ± 4.9	35.1 ± 4.7	2.46572	0.013092	0.138303		0	1	0	0
PCDHGA4	cg22087053	Body	CpG island	41 ± 5.3	43.8 ± 4.4	2.81234	0.013092	0.138303		0	2	2	0
PCDHGA4	cg16435923	Body	CpG island	39.7 ± 3.1	41.6 ± 3.7	1.90051	0.013092	0.138303		1	0	0	0
PCDHGA4	cg21928406	Body	CpG island	46.8 ± 3	48.4 ± 2.6	1.55302	0.0155029	0.146041		0	0	1	0
PCDHGA4	cg08200869	Body	CpG island	39.5 ± 3.6	42.4 ± 3.3	2.97347	0.0155029	0.146041		3	1	2	0
PCDHGA4	cg08854987	Body	CpG island	42 ± 4.3	44.9 ± 5.2	2.84724	0.0289917	0.187506		1	0	1	0
PCDHGA4	cg16548916	Body	N Shelf	79.6 ± 2.6	78.5 ± 2.7	-1.1482	0.0289917	0.187506		7	1	0	0
PCDHGA4	cg00911351	Body	CpG island	17.3 ± 3.3	18.6 ± 2.6	1.29383	0.0335388	0.200383		0	0	1	0
PCDHGA4	cg06757405	Body	CpG island	37.4 ± 2.2	38.5 ± 2.7	1.17885	0.0335388	0.200383		1	3	0	0
PCMT1	cg17940234	TSS200	CpG island	31.2 ± 1.8	29.4 ± 1.4	-1.75582	0.00213623	0.114891		0	0	1	0
PCNP	cg14315332	Body	S Shelf	83 ± 3.4	82 ± 3.1	-1.01455	0.0155029	0.146041		2	0	2	0
PCOTH	cg02484345	TSS1500	N Shore	70.2 ± 3.9	72 ± 2.8	1.8074	0.0155029	0.146041		0	0	1	0
PDCD6	cg07829469	TSS1500	N Shore	49.9 ± 3.5	53 ± 3.2	3.10874	0.000579834	0.114891		0	0	4	0
PDCD6	cg03840351	Body	N Shelf	80.4 ± 1.7	81.9 ± 1.3	1.51957	0.00515747	0.116695		1	3	1	0
PDCD6	cg08245127	1stExon	CpG island	5.7 ± 0.9	5 ± 0.8	-0.74503	0.00628662	0.118803		1	1	0	0
PDCD6	cg25958261	Body	S Shore	63.6 ± 5.1	67.2 ± 3.8	3.57658	0.013092	0.138303	*	0	0	4	0
PDCD6	cg19476021	1stExon	CpG island	3.3 ± 0.3	3.6 ± 0.6	0.303952	0.0335388	0.200383		0	1	0	0
PDCL3	cg23654767	3'UTR	Open sea	81 ± 2.6	83.1 ± 2.1	2.0236	0.013092	0.138303		0	3	0	0
PDE3A	cg12136731	Body	Open sea	70 ± 3.5	73 ± 2.8	2.96031	0.000762939	0.114891	*	2	2	0	0
PDE3B	cg16356630	Body	Open sea	81.6 ± 1.7	80.7 ± 1.4	-0.915885	0.0213928	0.164688	*	172	194	48	0
PDE4DIP	cg25593380	Body	Open sea	45.5 ± 4.3	46.9 ± 4	1.47167	0.013092	0.138303		0	1	0	0
PDE4DIP	cg00756860	3'UTR	Open sea	71.2 ± 2.3	72.7 ± 2.3	1.55631	0.0443115	0.228627		0	3	0	0
PDGFRA	cg10227863	5'UTR	Open sea	58.1 ± 4.5	60.9 ± 3.1	2.86591	0.0213928	0.164688		0	1	0	0
PDIA3	cg02953927	1stExon	CpG island	9.6 ± 2.1	11.3 ± 2.3	1.71637	0.013092	0.138303		1	0	0	0
PDIA3P	cg12136274	Body	CpG island	30 ± 6.6	36.2 ± 5.1	6.17137	0.000762939	0.114891		1	0	0	0
PDIA3P	cg06901711	Body	CpG island	36.4 ± 6.3	39.6 ± 5.8	3.19584	0.0289917	0.187506		0	0	2	0
PDPK1	cg01979270	Body	S Shore	78 ± 2.8	75.8 ± 3.9	-2.1754	0.0443115	0.228627		0	0	1	0
PDPR	cg05690286	5'UTR	CpG island	5.4 ± 0.9	5.9 ± 0.8	0.558926	0.0335388	0.200383	*	0	0	1	0
PDSS1	cg25196348	TSS1500	N Shore	47.5 ± 3.2	44.3 ± 4.1	-3.13876	0.000213623	0.114891		0	1	1	0
PDSS1	cg22901940	TSS1500	N Shore	89.2 ± 1.5	88.2 ± 1.7	-0.99046	0.00628662	0.118803		0	1	1	0
PEBP1	cg27065869	3'UTR	Open sea	64.5 ± 2.6	67.3 ± 2.4	2.81411	0.00628662	0.118803	*	0	1	0	0
PF4V1	cg14798160	TSS1500	N Shore	66.8 ± 3.9	63.1 ± 4.3	-3.689	0.00628662	0.118803		0	1	0	0
PFDN5	cg16309127	TSS1500	N Shore	37.3 ± 6.2	43.5 ± 5.5	6.18968	0.013092	0.138303		1	0	0	0
PFKFB3	cg24636244	Body	Open sea	55.4 ± 6	58.1 ± 3.7	2.66297	0.0386353	0.214129		1	0	0	0
PFKL	cg21069494	Body	S Shelf	51.8 ± 10.9	49 ± 10.9	-2.86516	0.0155029	0.146041	*	0	1	0	0
PGA4	cg24914077	Body	Open sea	50.9 ± 4.7	54.2 ± 3.3	3.27359	0.0155029	0.146041		0	1	1	0
PGD	cg02916418	3'UTR	Open sea	69.3 ± 3.7	66.2 ± 4.5	-3.12619	0.0249634	0.175592		1	0	0	0
PGM5P2	cg11315989	Body	CpG island	25.9 ± 4.3	27.6 ± 4.7	1.75977	0.00268555	0.114891		0	0	1	0
PHF19	cg02388253	TSS1500	S Shore	62.7 ± 4.9	57.5 ± 6.3	-5.21484	0.00918579	0.126173		1	0	0	0
PHKG1	cg16548840	Body	Open sea	74.1 ± 3.1	71.2 ± 4.4	-2.89134	0.0109863	0.131227	*	1	0	0	0
PI4KA	cg13120798	TSS1500	Open sea	46.7 ± 4.7	44.9 ± 4.4	-1.78678	0.013092	0.138303		0	0	2	0
PI4KA	cg12534902	TSS1500	Open sea	53.2 ± 6	55.7 ± 4.9	2.49039	0.0182495	0.154631		0	1	0	0
PI4KAP1	cg07721848	Body	S Shelf	81.2 ± 2.5	79.7 ± 3	-1.50226	0.0213928	0.164688		0	0	2	0
PIK3C2G	cg12750800	Body	Open sea	67.2 ± 2.8	65.5 ± 3.4	-1.6972	0.0443115	0.228627		204	46	5	0
PIK3CD	cg12763118	TSS1500	N Shore	67.3 ± 3.5	63.5 ± 5	-3.77899	0.00268555	0.114891	*	0	1	0	0
PIK3R5	cg15818905	5'UTR	N Shelf	93.6 ± 1.2	92.8 ± 1.5	-0.780855	0.0289917	0.187506		1	0	0	0
PILRA	cg23365392	TSS1500	Open sea	37.5 ± 4.6	34.9 ± 5	-2.51734	0.0335388	0.200383		0	1	0	0
PILRB	cg06576340	5'UTR	Open sea	51.6 ± 4.8	47.3 ± 6.1	-4.37434	0.00335693	0.114891		0	1	0	0
PITPNB	cg26564117	3'UTR	Open sea	43.1 ± 4.1	40 ± 5.1	-3.09828	0.00131226	0.114891		0	0	0	1
PKD1	cg08097929	Body	CpG island	97.2 ± 0.3	97 ± 0.3	-0.269344	0.0213928	0.164688		0	2	0	0
PKD1	cg08114547	Body	S Shelf	46.5 ± 4.5	49.7 ± 4.3	3.19803	0.0249634	0.175592		0	0	1	0
PKD1	cg03494430	Body	CpG island	78.2 ± 2.2	80.4 ± 2.9	2.16096	0.0335388	0.200383		0	0	1	0
PLAC9	cg09649438	Body	Open sea	48.6 ± 4.8	46 ± 3.7	-2.58037	0.0155029	0.146041		0	1	0	0
PLEKHA6	cg18865257	TSS1500	Open sea	69.1 ± 7.2	62.5 ± 7.4	-6.61646	0.000762939	0.114891		0	1	0	0
PLEKHA6	cg24537993	5'UTR	Open sea	61.9 ± 4.5	56.7 ± 5.4	-5.19386	0.00131226	0.114891		1	0	0	0
PLG	cg08531365	5'UTR	Open sea	83.3 ± 2.1	82.4 ± 1.3	-0.813937	0.0443115	0.228627		0	1	1	0
PLIN2	cg14334810	Body	N Shore	62 ± 4.8	66.9 ± 4.9	4.8511	0.00213623	0.114891		0	1	0	0
PLSCR1	cg15437043	5'UTR	N Shore	37.2 ± 4.3	35.6 ± 4.7	-1.60679	0.0443115	0.228627		1	0	0	0
PLSCR2	cg24607783	5'UTR	N Shore	54.4 ± 2.7	51.5 ± 3.5	-2.93946	0.00100708	0.114891		0	1	0	0
PMS2	cg25403084	TSS200	CpG island	3 ± 0.5	2.6 ± 0.4	-0.379334	0.00131226	0.114891	*	0	0	4	0
PMS2	cg06586813	Body	Open sea	72 ± 3.5	74.7 ± 2.5	2.65111	0.00628662	0.118803	*	0	0	1	0
PMS2	cg16595953	5'UTR	CpG island	12.6 ± 2.1	11.8 ± 1.7	-0.860127	0.0155029	0.146041		0	4	0	0
PMS2L11	cg27426882	Body	N Shore	48.6 ± 5.4	51.4 ± 4.6	2.8315	0.0155029	0.146041		0	1	0	0
PMS2L11	cg05908242	TSS1500	Open sea	73.7 ± 2.9	75.4 ± 2.1	1.69003	0.0386353	0.214129		0	0	1	0
PMS2L3	cg09163801	TSS200	CpG island	9.2 ± 1.5	8.6 ± 1.1	-0.567731	0.0335388	0.200383		1	0	0	0
PMS2L4	cg06779093	TSS200	CpG island	4.5 ± 0.6	4.1 ± 0.6	-0.403941	0.0182495	0.154631	*	0	5	0	0
PMS2L5	cg23082620	TSS1500	CpG island	3.2 ± 0.5	2.8 ± 0.4	-0.384497	0.00918579	0.126173		1	0	2	0
PNRC2	cg04856657	TSS200	CpG island	9.9 ± 1.9	9.3 ± 1.9	-0.670838	0.0335388	0.200383		0	0	0	1
PODNL1	cg07521902	Body	Open sea	65.3 ± 2.3	64.4 ± 1.6	-0.921563	0.0443115	0.228627		9	7	0	0
POLR2J	cg26001410	TSS1500	S Shore	47.5 ± 4.1	46.3 ± 3.3	-1.2339	0.0249634	0.175592	*	29	116	110	0
POLR2J2	cg02646665	TSS1500	S Shore	48.3 ± 2.9	49.3 ± 2.6	1.01953	0.00762939	0.121974		0	0	3	0
POLR2J2	cg03800588	TSS1500	S Shore	27.8 ± 7.1	29 ± 6.8	1.22155	0.0182495	0.154631		43	10	3	0
POLRMT	cg24755485	Body	N Shelf	56.1 ± 4.5	59.7 ± 3.7	3.54409	0.0182495	0.154631	*	0	0	1	0
POM121	cg21915074	5'UTR	S Shore	33.2 ± 4	37.3 ± 3.1	4.05054	0.00418091	0.114891		2	2	1	0
POM121	cg10629793	TSS200	CpG island	7 ± 1	7.6 ± 1.5	0.637187	0.0249634	0.175592		0	2	0	0
POM121	cg15195367	Body	S Shore	78.4 ± 2.6	80.1 ± 1.1	1.69087	0.0386353	0.214129		0	0	2	0
POM121	cg06588832	3'UTR	S Shelf	51.4 ± 2.6	52.8 ± 2.4	1.34179	0.0443115	0.228627		0	0	2	0
POM121L9P	cg16964533	TSS200	CpG island	87.1 ± 3.6	88.3 ± 3.4	1.25633	0.0443115	0.228627	*	0	1	5	0
POTEH	cg08711796	5'UTR	N Shore	85.6 ± 3.3	86.4 ± 2.9	0.781555	0.0386353	0.214129		0	0	2	0
PPFIA1	cg06903151	Body	Open sea	88.4 ± 1.7	89 ± 2.1	0.56656	0.0386353	0.214129		526	76	10	0
PPHLN1	cg21900653	5'UTR	S Shelf	53.1 ± 2.4	49.9 ± 3.7	-3.27727	0.00213623	0.114891		12	7	0	0
PPP1R11	cg08073009	1stExon	N Shelf	18.7 ± 3.2	22.5 ± 5.2	3.80689	0.00918579	0.126173		0	0	1	0
PPP1R11	cg20858577	Body	N Shore	93 ± 1.7	92.3 ± 1.5	-0.621653	0.0249634	0.175592		0	1	0	0
PPP2R2D	cg19421346	5'UTR	S Shore	69.4 ± 4.3	70.6 ± 3.7	1.20772	0.0213928	0.164688		0	0	6	0
PRAMEF11	cg25347615	TSS1500	Open sea	56.5 ± 3	58.3 ± 2.2	1.76527	0.0386353	0.214129		0	3	6	0
PRAMEF4	cg22596861	3'UTR	Open sea	68 ± 3.1	70.5 ± 2.6	2.49069	0.00918579	0.126173	*	1	1	7	0
PRAMEF6	cg00454696	Body	Open sea	46 ± 3.5	47.6 ± 3	1.56548	0.0289917	0.187506		0	0	1	0
PRDM7	cg10315962	Body	N Shelf	78.6 ± 2.4	80 ± 1.7	1.34829	0.0386353	0.214129		0	1	0	0
PRDM7	cg00974523	3'UTR	Open sea	49.8 ± 4.8	52.6 ± 3.6	2.88621	0.0386353	0.214129		2	1	0	0
PRH2	cg07208077	TSS200	Open sea	83.1 ± 1.3	82 ± 1.4	-1.10604	0.00268555	0.114891		0	0	1	0
PRKAR1B	cg00665343	Body	Open sea	82.7 ± 2.5	81.8 ± 2.4	-0.876799	0.0443115	0.228627		3	0	2	0
PRKAR2A	cg18452155	Body	Open sea	69.1 ± 1.7	70.8 ± 2.1	1.65186	0.00918579	0.126173		28	2	1	0
PRKG1	cg18594724	Body	Open sea	50.5 ± 4.7	53 ± 3.8	2.55553	0.0386353	0.214129		0	1	0	0
PRKG1	cg24803796	Body	Open sea	63.8 ± 4.5	66.1 ± 3.8	2.26752	0.0443115	0.228627		23	2	0	0
PRKG2	cg22772235	Body	Open sea	55.8 ± 6.6	53.1 ± 4.8	-2.74396	0.0213928	0.164688	*	6	0	0	0
PRKX	cg16115418	Body	CpG island	25.7 ± 3.7	27.7 ± 3.9	2.06015	0.00628662	0.118803		0	4	0	0
PRKX	cg25601949	Body	CpG island	23.3 ± 4.7	27.5 ± 4.6	4.1784	0.00762939	0.121974		3	0	0	0
PRMT1	cg00346180	Body	N Shore	68.5 ± 3.7	70.4 ± 3.3	1.98256	0.0289917	0.187506		0	0	1	0
PRODH2	cg17122301	TSS1500	Open sea	57.3 ± 2.7	58.9 ± 2.6	1.63058	0.0249634	0.175592		170	13	1	0
PSAT1	cg21188989	1stExon	CpG island	9.6 ± 1.2	8.9 ± 0.9	-0.741891	0.00628662	0.118803	*	1	0	0	0
PSD3	cg08783934	Body	Open sea	75.9 ± 2.7	74.6 ± 3	-1.25788	0.0386353	0.214129		25	0	0	0
PSG10	cg07526408	Body	Open sea	47.6 ± 4	51.6 ± 6.2	3.99982	0.0109863	0.131227		1	7	0	0
PSG3	cg16197388	3'UTR	Open sea	42.6 ± 3.4	45.4 ± 4.3	2.78922	0.0213928	0.164688		0	2	1	0
PSG8	cg25546118	3'UTR	Open sea	70.2 ± 3.6	71.5 ± 2.5	1.31152	0.0289917	0.187506	*	3	1	0	0
psiTPTE22	cg18023096	Body	CpG island	12.4 ± 1	11.5 ± 0.8	-0.853099	0.0213928	0.164688	*	0	2	1	0
psiTPTE22	cg00332021	Body	CpG island	5.4 ± 1.1	4.7 ± 0.8	-0.656326	0.0289917	0.187506		0	0	1	0
PSMA6	cg01757308	3'UTR	Open sea	82.3 ± 2.7	83.9 ± 1.7	1.5821	0.0249634	0.175592		0	0	1	0
PTAFR	cg24354652	5'UTR	Open sea	72.6 ± 3.1	69.5 ± 4.1	-3.10243	0.00762939	0.121974		91	8	0	0
PTCHD3	cg07978901	Body	N Shelf	71 ± 4.9	72.8 ± 5.2	1.75824	0.0289917	0.187506		1	0	0	0
PTENP1	cg13712952	TSS1500	Open sea	84.4 ± 3.3	83.1 ± 3.2	-1.38	0.00918579	0.126173	*	1	0	0	0
PTENP1	cg13817410	Body	Open sea	22.2 ± 1.8	21.4 ± 2.3	-0.801238	0.0249634	0.175592		0	0	1	0
PTOV1	cg23985239	Body	CpG island	77.5 ± 3.2	79.2 ± 2.2	1.71146	0.00213623	0.114891		0	0	1	0
PTPN20B	cg19130188	TSS1500	S Shore	60.7 ± 4.9	62.8 ± 4.7	2.04684	0.0335388	0.200383		0	0	2	0
PTPN9	cg02880256	Body	Open sea	94.8 ± 0.7	94.4 ± 0.7	-0.403871	0.0443115	0.228627	*	8	1	0	0
PTPRD	cg14464893	Body	CpG island	92 ± 0.9	90.8 ± 1.3	-1.21359	0.00213623	0.114891		3	0	0	0
PTPRN2	cg13636543	Body	S Shore	67.4 ± 4.5	69.5 ± 4	2.09081	0.00213623	0.114891	*	0	2	0	0
PTPRN2	cg14628604	Body	N Shore	75.8 ± 2.7	78.2 ± 3	2.31662	0.00213623	0.114891		1	0	0	0
PTPRN2	cg26989898	Body	CpG island	76.8 ± 1.6	78 ± 2	1.22964	0.013092	0.138303	*	0	0	1	0
PTPRN2	cg10523411	Body	S Shelf	90.4 ± 1.3	89.3 ± 1.5	-1.03833	0.0155029	0.146041		1	2	1	0
PTPRN2	cg19268477	Body	CpG island	91 ± 1.6	90.5 ± 1.5	-0.511993	0.0213928	0.164688		0	1	2	0
PTPRN2	cg13083427	Body	Open sea	76.2 ± 2.8	77.9 ± 2.5	1.65672	0.0249634	0.175592		1	0	0	0
PTPRN2	cg20235871	Body	Open sea	58.4 ± 7.8	61.1 ± 5.7	2.71392	0.0289917	0.187506		0	0	1	0
PTPRN2	cg22959894	Body	Open sea	75.2 ± 2.5	76.5 ± 1.7	1.34221	0.0335388	0.200383		0	1	0	0
PTPRN2	cg15057554	Body	Open sea	57.7 ± 2.5	56.8 ± 3	-0.887472	0.0443115	0.228627		0	2	0	0
PTPRU	cg15151052	Body	Open sea	68.7 ± 4.9	71.1 ± 3.9	2.39927	0.0155029	0.146041		2	0	0	0
QPRT	cg05000199	Body	Open sea	65.7 ± 3.4	61.5 ± 5.3	-4.19813	0.000579834	0.114891	*	5	7	1	0
QSOX2	cg13883438	Body	N Shelf	72 ± 5	67.5 ± 5.6	-4.50121	0.0182495	0.154631		1	1	0	0
R3HDM2	cg10430362	3'UTR	Open sea	84.5 ± 2	85.7 ± 1.6	1.24791	0.0213928	0.164688		0	1	0	0
RAB11FIP3	cg03644750	Body	S Shore	70.8 ± 4.2	72.3 ± 3.3	1.54949	0.0443115	0.228627	*	0	0	1	0
RAB19	cg24838661	Body	Open sea	82.6 ± 1.3	84 ± 1.4	1.42154	0.00762939	0.121974		35	8	0	0
RAB3A	cg22617898	Body	CpG island	68.8 ± 4.7	63.1 ± 5.7	-5.65302	0.00167847	0.114891		0	1	0	0
RAB3A	cg09998451	Body	CpG island	93 ± 1	91.8 ± 1.6	-1.22428	0.00628662	0.118803		1	0	0	0
RAB3D	cg21969566	Body	N Shelf	74.9 ± 4.4	66.6 ± 7.9	-8.31647	0.00268555	0.114891		0	2	0	0
RAB5C	cg26455685	3'UTR	S Shore	85.8 ± 2.5	87.1 ± 2	1.29872	0.0443115	0.228627		0	0	1	0
RAB7A	cg25821974	5'UTR	S Shelf	60.2 ± 5.9	55.7 ± 7.3	-4.51896	0.00762939	0.121974		0	1	0	0
RAB7A	cg03623968	Body	Open sea	43.1 ± 4.9	39.8 ± 4.9	-3.29824	0.0109863	0.131227		1	0	0	0
RAB9P1	cg10846922	Body	Open sea	87.9 ± 1.7	87.1 ± 1.7	-0.780963	0.0109863	0.131227		0	2	1	0
RABGEF1	cg22205607	5'UTR	S Shore	67.4 ± 4.1	69.8 ± 3.4	2.43612	0.0386353	0.214129	*	0	2	0	0
RAC1	cg20947553	Body	N Shore	80.8 ± 3.1	78.5 ± 3.2	-2.35101	0.0213928	0.164688		2	0	0	0
RALB	cg25310071	5'UTR	Open sea	63.5 ± 1.9	65.1 ± 1.4	1.53899	0.00335693	0.114891		152	129	12	0
RALBP1	cg16300329	Body	Open sea	62.4 ± 3	65.9 ± 3.3	3.50009	0.00515747	0.116695		0	1	1	0
RANBP17	cg07317705	Body	Open sea	54.8 ± 3	53.6 ± 2.1	-1.18046	0.0335388	0.200383		0	1	0	0
RANBP6	cg14111522	TSS1500	Open sea	34.1 ± 3.3	37.3 ± 2.8	3.15189	0.013092	0.138303		3	0	0	0
RASA3	cg12646313	Body	CpG island	87.8 ± 1.7	87 ± 1.1	-0.739883	0.0289917	0.187506	*	0	0	2	0
RASGEF1A	cg14317457	5'UTR	Open sea	72.2 ± 2.4	74.1 ± 2.2	1.8724	0.0443115	0.228627		12	10	4	0
RASGRP3	cg26369614	Body	Open sea	74.3 ± 3.1	76.4 ± 2.2	2.14401	0.0109863	0.131227		1	0	0	0
RBAK	cg03316107	TSS200	CpG island	4.2 ± 0.6	3.9 ± 0.4	-0.336035	0.0182495	0.154631		0	2	1	0
RBM33	cg03381237	Body	Open sea	61.3 ± 5.6	57.5 ± 6.3	-3.77092	0.0182495	0.154631		1	0	0	0
RBM4	cg26544559	Body	S Shore	35.6 ± 5.9	41.8 ± 6.2	6.21182	0.00335693	0.114891		0	1	0	0
RBM4B	cg23794753	Body	N Shore	47.2 ± 4.1	50.6 ± 3.8	3.4645	0.0155029	0.146041		1	0	1	0
RBM4B	cg11034708	Body	Open sea	82.7 ± 3.6	84.5 ± 3.1	1.77523	0.0335388	0.200383		0	1	0	0
RBMXL1	cg04944980	Body	Open sea	89.5 ± 1.6	88.6 ± 1.6	-0.863782	0.0155029	0.146041		0	0	2	0
RBPJ	cg26924822	Body	Open sea	65.3 ± 3	62.2 ± 5.7	-3.09833	0.0386353	0.214129		6	2	0	0
RCC2	cg27390255	3'UTR	S Shore	75.5 ± 2.6	76.9 ± 2.1	1.39845	0.0155029	0.146041		0	1	2	0
RDH16	cg01796929	TSS1500	Open sea	77.1 ± 2.1	79.1 ± 1.2	1.92027	0.00418091	0.114891		1	0	0	0
RDM1	cg01368157	Body	N Shore	51.2 ± 4.3	53.9 ± 2.3	2.73632	0.0213928	0.164688	*	0	0	0	1
REG3A	cg02005771	5'UTR	Open sea	67.8 ± 3.4	69.9 ± 2.3	2.13245	0.0213928	0.164688		1	0	0	0
REN	cg13072508	TSS1500	Open sea	54.1 ± 3.8	59.4 ± 4	5.28257	0.00167847	0.114891		1	0	0	0
RERE	cg20325800	5'UTR	Open sea	86.2 ± 2.2	87.3 ± 1.8	1.14566	0.0155029	0.146041		1	0	0	0
REXO1L2P	cg27030541	TSS200	CpG island	96.2 ± 1.4	94.5 ± 1.7	-1.72295	0.00268555	0.114891		0	0	10	0
REXO1L2P	cg10205585	Body	CpG island	80.4 ± 1.7	79.4 ± 1.9	-0.946262	0.0289917	0.187506		0	0	11	0
RFPL1S	cg26675682	Body	Open sea	78.1 ± 2.2	79.1 ± 1.7	0.946956	0.0386353	0.214129		1	1	0	0
RFPL2	cg04376820	TSS1500	Open sea	77.5 ± 1.9	79.3 ± 2.1	1.861	0.00268555	0.114891		0	0	1	0
RFPL4A	cg18087694	TSS1500	Open sea	50.6 ± 6	53 ± 4.6	2.36781	0.0155029	0.146041		0	0	1	0
RFPL4A	cg19302210	TSS1500	Open sea	84.2 ± 1.9	84.9 ± 1.7	0.725678	0.0335388	0.200383		0	0	1	0
RFTN2	cg13347452	Body	Open sea	67.7 ± 3.2	66.5 ± 2.4	-1.17928	0.0289917	0.187506		155	120	3	0
RGL1	cg18877213	Body	Open sea	56.7 ± 3.6	59.6 ± 3.4	2.91528	0.0109863	0.131227	*	2	4	0	0
RGPD1	cg17863923	Body	S Shore	62.7 ± 3.8	64.1 ± 3.7	1.45633	0.0182495	0.154631		0	0	2	0
RGS17	cg16345899	5'UTR	Open sea	40.3 ± 4.2	45.8 ± 5	5.47655	0.00268555	0.114891	*	1	0	0	0
RHBDL3	cg07525202	TSS1500	N Shore	55.7 ± 4.8	59.3 ± 3.9	3.61117	0.013092	0.138303		0	1	0	0
RHBDL3	cg10057879	TSS1500	N Shore	67.5 ± 3.7	69.7 ± 2.8	2.25214	0.0443115	0.228627		0	1	0	0
RHCE	cg12412775	Body	Open sea	38.7 ± 6.8	46.1 ± 7.2	7.4168	0.00335693	0.114891		0	0	1	0
RHD	cg10117171	Body	Open sea	63.5 ± 7.8	66.1 ± 6.7	2.59669	0.0249634	0.175592	*	0	0	1	0
RHOA	cg11409308	Body	S Shore	90.1 ± 1.6	88.3 ± 2.6	-1.8702	0.00918579	0.126173		1	0	0	0
RHPN2	cg22062383	3'UTR	Open sea	62.6 ± 5.9	64 ± 5.9	1.36383	0.0386353	0.214129	*	0	1	0	0
RIMBP3	cg22107662	TSS1500	S Shore	79.3 ± 4.6	75.9 ± 4.4	-3.41643	0.00335693	0.114891		0	0	1	0
RIMBP3	cg19250002	1stExon	CpG island	18.6 ± 6.1	17 ± 5.4	-1.6267	0.0155029	0.146041		0	0	2	0
RIMBP3C	cg08591048	TSS1500	S Shore	77.5 ± 4.5	74.5 ± 4.1	-2.92434	0.00918579	0.126173		0	0	1	0
RLN1	cg00055233	1stExon	CpG island	41.6 ± 5.2	39.4 ± 4.7	-2.18413	0.00515747	0.116695		0	0	1	0
RMND5A	cg23743911	Body	S Shore	52 ± 3.5	54.8 ± 3.4	2.77191	0.0213928	0.164688		0	0	1	0
RMND5A	cg25461240	TSS200	CpG island	3.1 ± 0.5	2.9 ± 0.5	-0.184196	0.0443115	0.228627	*	0	0	1	0
RNASE2	cg23327851	1stExon	Open sea	62.9 ± 4.2	57.9 ± 6.3	-4.92744	0.0182495	0.154631		0	1	0	0
RNASE2	cg18294707	TSS1500	Open sea	40.2 ± 3.6	36.8 ± 4.8	-3.38913	0.0213928	0.164688		0	1	1	0
RNASE3	cg21099111	TSS1500	Open sea	71.6 ± 5	66.7 ± 6	-4.85916	0.0109863	0.131227	*	0	0	1	0
RNF135	cg18540255	Body	Open sea	70.2 ± 1.6	72.2 ± 2.7	2.08481	0.00213623	0.114891		72	423	37	0
RNF14	cg01162549	3'UTR	Open sea	85.7 ± 2.4	85 ± 2.5	-0.685714	0.0289917	0.187506		0	1	0	0
RNF185	cg12504284	Body	Open sea	58 ± 3	55.5 ± 4.1	-2.48658	0.00335693	0.114891		0	0	1	0
RNF185	cg24245352	3'UTR	Open sea	41.8 ± 4.9	43.3 ± 4.4	1.46678	0.0289917	0.187506		0	0	1	0
RNF216	cg12820999	TSS200	CpG island	9.4 ± 1.5	8.6 ± 1.1	-0.765428	0.0109863	0.131227	*	0	1	0	0
RNF216L	cg04953155	TSS1500	N Shore	66.7 ± 3.6	69 ± 2.4	2.34992	0.0109863	0.131227		1	0	0	0
RNF216L	cg10569694	TSS200	CpG island	13.9 ± 2.6	13.1 ± 2.1	-0.862453	0.0249634	0.175592		1	0	0	0
RNF25	cg17526060	Body	N Shore	63.9 ± 2.8	66.4 ± 2.7	2.43796	0.0249634	0.175592		10	2	0	0
RNF38	cg13884344	3'UTR	Open sea	71 ± 3.5	72.3 ± 2	1.34205	0.0443115	0.228627		0	1	0	0
ROPN1B	cg18651515	Body	S Shelf	21.9 ± 2.7	24 ± 2.7	2.12903	0.0155029	0.146041		0	0	1	0
RPL23	cg09602529	Body	N Shelf	70.2 ± 4.2	73.1 ± 4	2.91936	0.0386353	0.214129		1	1	0	0
RPL32P3	cg00244920	Body	Open sea	60.1 ± 3.8	62 ± 3.8	1.82533	0.0386353	0.214129	*	0	0	1	0
RPL32P3	cg02335657	Body	Open sea	71.5 ± 3.5	73.2 ± 1.9	1.75451	0.0443115	0.228627		1	0	1	0
RPL37	cg20777740	TSS1500	S Shore	50.3 ± 3.3	52.6 ± 2.7	2.33365	0.0386353	0.214129		1	0	0	0
RPL38	cg18439671	TSS1500	N Shore	57 ± 2.3	57.9 ± 1.8	0.895633	0.0443115	0.228627		754	37	1	0
RPL7L1	cg24136255	TSS200	Open sea	13 ± 2.4	11.8 ± 1.6	-1.27372	0.0213928	0.164688		0	0	1	0
RPL8	cg24599650	Body	N Shore	51.1 ± 4.4	48.6 ± 4.8	-2.50624	0.00918579	0.126173		1	1	0	0
RPTOR	cg16721879	Body	CpG island	76.3 ± 3.6	73.7 ± 4.1	-2.55478	0.0443115	0.228627		1	1	4	0
RRN3	cg27210490	Body	N Shelf	79.3 ± 3.7	81 ± 3.3	1.71732	0.0249634	0.175592	*	2	0	0	0
RRN3P1	cg26932790	Body	Open sea	72.8 ± 3.5	74.4 ± 2.7	1.56881	0.0443115	0.228627		0	2	0	0
RRN3P2	cg09572067	Body	Open sea	35.2 ± 3.9	39.2 ± 5.3	4.087	0.0182495	0.154631	*	0	0	1	0
RRN3P3	cg09580147	Body	Open sea	76 ± 3.2	73.3 ± 2.8	-2.68129	0.0213928	0.164688		0	0	1	0
RRP7A	cg00512709	TSS200	CpG island	3.6 ± 0.7	3.3 ± 0.4	-0.299774	0.0386353	0.214129		0	1	0	0
RRP7B	cg06522491	Body	N Shore	64.9 ± 4.5	67.8 ± 4.1	2.85065	0.0289917	0.187506		0	0	1	0
RSL24D1	cg00547312	3'UTR	Open sea	69.5 ± 4	71.5 ± 4.9	1.99926	0.013092	0.138303		1	0	0	0
RSPH10B	cg10388456	5'UTR	CpG island	28.7 ± 4.9	30.1 ± 3.5	1.44468	0.0443115	0.228627		0	0	1	0
RTN4R	cg16597537	Body	N Shelf	77.3 ± 2.5	79.5 ± 3.2	2.2572	0.0155029	0.146041		0	0	1	0
RUFY4	cg00634606	TSS1500	Open sea	22.6 ± 3.1	25.3 ± 3.2	2.69742	0.00628662	0.118803		0	1	0	0
RUFY4	cg01648779	TSS1500	Open sea	59.3 ± 4.6	57.8 ± 3.7	-1.55439	0.0213928	0.164688		0	0	1	0
RUFY4	cg01658502	TSS1500	Open sea	23.6 ± 4.7	25.2 ± 3.2	1.64415	0.0213928	0.164688		0	1	0	0
RUNDC2A	cg01282078	Body	S Shelf	92.2 ± 1.2	90.8 ± 1.6	-1.49323	0.0155029	0.146041		0	2	0	0
RUNDC2A	cg08369576	Body	S Shore	77.1 ± 2.9	75.2 ± 2.9	-1.90318	0.0386353	0.214129		0	0	2	0
RUNDC2C	cg00711542	Body	Open sea	81.4 ± 3.2	84.1 ± 2.8	2.69666	0.00918579	0.126173	*	0	1	0	0
RUNDC2C	cg27539858	Body	Open sea	95.3 ± 0.5	95.7 ± 0.6	0.330326	0.0109863	0.131227		0	0	2	0
RUNDC2C	cg06739469	Body	Open sea	80.1 ± 8.9	82.2 ± 8.1	2.09683	0.013092	0.138303	*	1	1	0	0
RUNDC2C	cg26981675	Body	Open sea	62 ± 7.6	65.5 ± 5.6	3.4963	0.0182495	0.154631	*	0	0	1	0
RUNDC2C	cg08254842	Body	Open sea	61.8 ± 7.2	64.5 ± 5.7	2.71145	0.0386353	0.214129		0	0	1	0
RUNDC2C	cg26636806	Body	Open sea	84 ± 2.6	82.6 ± 1.8	-1.36295	0.0386353	0.214129	*	0	1	0	0
RWDD1	cg01114156	Body	Open sea	65.4 ± 3.7	68.2 ± 3.3	2.88384	0.0109863	0.131227		0	0	1	0
RXRA	cg21215436	Body	CpG island	83.8 ± 1.4	82.7 ± 1.5	-1.15114	0.0213928	0.164688		7	0	0	0
S100A7	cg17421062	5'UTR	Open sea	59.4 ± 2.7	61.6 ± 2.6	2.27581	0.00335693	0.114891		0	0	2	0
S100A7	cg02892624	5'UTR	Open sea	58 ± 3.1	60.3 ± 3.9	2.32461	0.0109863	0.131227		0	1	0	0
S100A7A	cg12067024	TSS1500	Open sea	76.1 ± 4.5	72.5 ± 5.7	-3.59505	0.0213928	0.164688		0	1	0	0
S100A7A	cg11790580	5'UTR	Open sea	55.1 ± 3.8	57.9 ± 2.5	2.74639	0.0249634	0.175592		0	1	0	0
S100Z	cg16370863	3'UTR	Open sea	71.4 ± 2.8	69.7 ± 2.6	-1.62775	0.0289917	0.187506		47	2	0	0
SAA1	cg14742715	TSS1500	Open sea	36.6 ± 6.5	33.2 ± 6.1	-3.40529	0.00335693	0.114891		0	1	0	0
SAA1	cg21503330	1stExon	Open sea	60.9 ± 4.3	63 ± 2.9	2.09337	0.0443115	0.228627	*	1	0	0	0
SAA2	cg12907644	TSS200	Open sea	53.9 ± 4.4	52.3 ± 3.7	-1.58274	0.0443115	0.228627	*	1	0	0	0
SAFB	cg09314984	Body	S Shelf	42.8 ± 5.3	39.2 ± 5.2	-3.61967	0.00628662	0.118803		0	1	0	0
SALL2	cg23140396	3'UTR	Open sea	52.9 ± 3.6	54.3 ± 3.2	1.39825	0.0443115	0.228627		0	0	1	0
SALL4	cg14160518	1stExon	CpG island	47.9 ± 7.1	55 ± 6.5	7.13948	0.00515747	0.116695		1	0	0	0
SAV1	cg26071680	1stExon	CpG island	18.3 ± 3.5	19.8 ± 3.8	1.52152	0.0335388	0.200383		0	1	0	0
SCAMP3	cg06444207	TSS1500	S Shore	82.2 ± 1.9	83.7 ± 2.1	1.50512	0.00418091	0.114891		1	0	0	0
SCARNA2	cg13050142	TSS1500	N Shore	67.8 ± 1.6	66.8 ± 1.7	-0.970524	0.00762939	0.121974		758	205	2	0
SCFD2	cg15330419	Body	Open sea	94.2 ± 1	93.6 ± 1.4	-0.577498	0.0386353	0.214129	*	15	9	0	0
SCGB2A1	cg16986846	1stExon	Open sea	44.1 ± 3.5	47.1 ± 3.1	2.9761	0.00762939	0.121974		1	0	0	0
SDCCAG3	cg14116725	3'UTR	S Shelf	74.2 ± 3.2	76 ± 2.9	1.82051	0.0443115	0.228627		1	0	1	0
SDHA	cg08677715	Body	S Shore	18.2 ± 3.7	21.3 ± 3.8	3.05763	0.0213928	0.164688		0	0	3	0
SDHA	cg10591111	Body	Open sea	68.9 ± 4.9	66.7 ± 5.2	-2.11678	0.0386353	0.214129	*	0	1	2	0
SDHAP1	cg20120631	Body	N Shelf	37.3 ± 3.8	40.5 ± 3.4	3.16695	0.00515747	0.116695		0	0	2	0
SDHAP1	cg25195193	Body	CpG island	3.6 ± 0.5	3.3 ± 0.5	-0.291493	0.0289917	0.187506		0	0	2	0
SDHAP3	cg24655777	Body	N Shore	80.8 ± 2.5	77 ± 3.5	-3.77523	0.000427246	0.114891	*	0	1	2	0
SDHAP3	cg08778598	Body	CpG island	16.3 ± 16.3	17.5 ± 17.2	1.22108	0.0443115	0.228627		0	0	1	0
SDK1	cg05697832	Body	Open sea	66.9 ± 3.9	65.9 ± 3.6	-1.00466	0.00918579	0.126173		0	1	0	0
SEC11A	cg12020954	Body	N Shelf	56.3 ± 3.8	57.8 ± 3.2	1.49234	0.0213928	0.164688		66	1	0	0
SEC14L1	cg15046304	Body	N Shelf	62.6 ± 4.4	65.9 ± 3.7	3.30932	0.0386353	0.214129		1	0	0	0
SEPT10	cg21537939	TSS1500	CpG island	42.6 ± 4	40.3 ± 3.2	-2.32433	0.00762939	0.121974	*	2	0	0	0
SEPT13	cg05733231	Body	N Shore	66.7 ± 3.2	68.1 ± 2.4	1.39091	0.0386353	0.214129		0	2	2	0
SERPINF1	cg00844277	TSS1500	Open sea	79.2 ± 1.9	80.5 ± 1.7	1.28619	0.0155029	0.146041		4	0	0	0
SERPINH1	cg11351958	Body	CpG island	66.3 ± 5.8	72 ± 5	5.67265	0.00213623	0.114891		0	1	0	0
SERPINH1	cg19453665	Body	CpG island	53.8 ± 4.8	56.7 ± 3.1	2.85121	0.0213928	0.164688		0	0	1	0
SERPINH1	cg09037867	3'UTR	Open sea	63.4 ± 4.8	66.7 ± 4.6	3.32032	0.0443115	0.228627		0	1	0	0
SFRS13A	cg22499893	TSS1500	S Shore	77.4 ± 4.3	72.2 ± 5.4	-5.2093	0.00167847	0.114891		0	0	0	1
SFRS13A	cg03944843	TSS1500	S Shore	29.2 ± 3.9	26.5 ± 3.6	-2.73806	0.00335693	0.114891		0	0	0	1
SFRS13A	cg04021497	TSS1500	S Shore	18.1 ± 2.5	16.4 ± 2.1	-1.67051	0.00418091	0.114891		0	0	0	1
SFRS13A	cg26856289	TSS1500	S Shore	66.6 ± 4.9	60.9 ± 5.5	-5.625	0.00418091	0.114891		0	0	0	1
SFRS13A	cg16312972	Body	N Shelf	57.4 ± 6.4	61.2 ± 3.9	3.77035	0.0213928	0.164688		0	0	0	1
SFRS13A	cg22358066	Body	Open sea	64.8 ± 3	67.5 ± 3	2.75439	0.0443115	0.228627		0	0	0	1
SFTPA1	cg18148530	5'UTR	Open sea	80.6 ± 2.6	76.8 ± 4.6	-3.71901	0.00167847	0.114891		0	0	1	0
SH3D20	cg16281322	TSS200	S Shore	38.9 ± 3.5	37.1 ± 3	-1.84349	0.00762939	0.121974		0	1	0	0
SH3D20	cg26471390	TSS1500	S Shore	68 ± 2.2	65.8 ± 3	-2.14558	0.00762939	0.121974		6	3	0	0
SH3GL1	cg15232319	Body	Open sea	49.1 ± 3.7	46.3 ± 3.9	-2.79677	0.000579834	0.114891		0	0	1	0
SH3RF3	cg24587185	Body	Open sea	33 ± 4.8	41.2 ± 6.6	8.21415	0.00100708	0.114891		0	0	1	0
SH3TC2	cg13018402	TSS1500	Open sea	61 ± 5.2	59.4 ± 4.5	-1.65446	0.0335388	0.200383		1	0	0	0
SHANK2	cg13460414	Body	CpG island	83 ± 1.2	84.5 ± 1.4	1.53791	0.000305176	0.114891		0	1	5	0
SHANK2	cg25374028	Body	Open sea	86 ± 2	85.1 ± 1.3	-0.898634	0.00918579	0.126173		1	0	0	0
SHANK2	cg18440889	Body	Open sea	66.9 ± 5.1	68.4 ± 5.1	1.51093	0.0386353	0.214129		1	0	0	0
SHANK2	cg03592166	Body	N Shore	87.2 ± 1.9	86.3 ± 1	-0.955011	0.0443115	0.228627		3	0	2	0
SHBG	cg05310646	TSS1500	S Shore	57.4 ± 1.3	56.6 ± 1.6	-0.839859	0.0443115	0.228627		193	12	0	0
SHC1	cg24927174	Body	N Shelf	35.3 ± 5.7	40.8 ± 4.9	5.46388	0.0213928	0.164688		0	1	0	0
SHMT2	cg03052162	TSS1500	N Shore	31 ± 5.2	28.5 ± 4.3	-2.45213	0.0335388	0.200383		1	0	0	0
SIGLEC6	cg12008991	1stExon	Open sea	37 ± 5.7	34.3 ± 6.3	-2.72358	0.0289917	0.187506		0	1	0	0
SIGLEC8	cg22767164	Body	Open sea	58.8 ± 3.7	62.3 ± 4.5	3.49741	0.0182495	0.154631		1	0	0	0
SIGLEC8	cg27040525	TSS1500	Open sea	63.1 ± 3.8	65.4 ± 2.9	2.30257	0.0386353	0.214129		1	0	0	0
SIGLEC9	cg02412123	5'UTR	Open sea	42.8 ± 3.5	40.9 ± 3.4	-1.82169	0.013092	0.138303		0	0	1	0
SIGLEC9	cg13407883	TSS1500	Open sea	62.5 ± 3.5	64 ± 2.6	1.54393	0.0443115	0.228627		1	0	0	0
SIGLECP3	cg23096558	Body	Open sea	37.2 ± 4.5	34.6 ± 4.8	-2.55961	0.0386353	0.214129		0	1	0	0
SIPA1L1	cg19815803	TSS1500	Open sea	72.8 ± 2.2	73.9 ± 2	1.10272	0.0182495	0.154631		2	0	0	0
SIRPB1	cg02198625	5'UTR	Open sea	71 ± 4.5	63.9 ± 8	-7.11457	0.00335693	0.114891		1	0	0	0
SIRPB1	cg27365103	Body	Open sea	50.9 ± 4.1	54.1 ± 4.5	3.12411	0.0109863	0.131227		0	0	1	0
SIRPG	cg15722679	1stExon	Open sea	38 ± 5.3	35.6 ± 5.4	-2.43882	0.0155029	0.146041		0	1	0	0
SKA1	cg20857301	TSS1500	N Shore	59 ± 5.2	60.8 ± 5.5	1.82496	0.0335388	0.200383		4	0	0	0
SLC12A3	cg05470939	TSS1500	Open sea	81.4 ± 2.4	82.8 ± 2	1.37171	0.0335388	0.200383		3	0	0	0
SLC12A3	cg01653868	TSS1500	Open sea	56.8 ± 4.2	55.2 ± 2.6	-1.61949	0.0443115	0.228627		33	51	13	0
SLC16A1	cg26162147	TSS1500	S Shore	19.2 ± 2.2	22.2 ± 3.2	2.94603	0.00515747	0.116695		0	0	1	0
SLC16A1	cg09226792	TSS1500	S Shore	22.6 ± 3.1	22 ± 3.1	-0.627885	0.0335388	0.200383		0	0	1	0
SLC16A12	cg14796755	Body	Open sea	54.1 ± 5.9	58.2 ± 5.3	4.1131	0.0213928	0.164688		0	1	0	0
SLC19A1	cg07844507	Body	CpG island	79.4 ± 3.1	77.6 ± 2.6	-1.84561	0.0289917	0.187506		0	1	0	0
SLC22A8	cg11200963	TSS1500	Open sea	29.6 ± 4.5	35 ± 5.4	5.42976	0.0155029	0.146041		1	0	0	0
SLC25A15	cg10328297	5'UTR	S Shelf	64.2 ± 5.7	60.9 ± 5.9	-3.30274	0.00515747	0.116695		2	0	0	0
SLC25A38	cg13621925	TSS1500	N Shore	79.5 ± 2	81 ± 1.5	1.51141	0.0109863	0.131227		0	1	1	0
SLC27A1	cg02002247	Body	N Shore	63.3 ± 5.4	66.8 ± 4.1	3.54296	0.00213623	0.114891		0	1	0	0
SLC29A4	cg16498359	Body	CpG island	83.7 ± 2.1	85.7 ± 1.5	2.03592	0.000305176	0.114891		0	2	0	0
SLC29A4	cg00391352	Body	N Shore	52.3 ± 5.2	53.4 ± 4.7	1.166	0.0386353	0.214129	*	1	1	0	0
SLC2A14	cg06122660	TSS200	CpG island	10.8 ± 3.7	9.8 ± 3.5	-0.982167	0.0443115	0.228627		0	0	1	0
SLC2A7	cg00648005	TSS1500	Open sea	58.2 ± 2.8	56.7 ± 2.8	-1.54554	0.00918579	0.126173		1	0	0	0
SLC34A1	cg05207973	Body	CpG island	63.3 ± 5.8	66.7 ± 4.7	3.47752	0.000579834	0.114891		0	1	0	0
SLC35E2	cg20612964	Body	N Shelf	89.1 ± 1.3	86.9 ± 2	-2.15972	0.000152588	0.114891		0	0	1	0
SLC47A2	cg05453042	Body	Open sea	79.7 ± 2.2	81 ± 1.6	1.28878	0.0213928	0.164688		8	0	0	0
SLC6A3	cg16392193	3'UTR	Open sea	45.5 ± 3.8	47.6 ± 3.5	2.03322	0.0182495	0.154631		0	1	0	0
SLC6A3	cg15600751	3'UTR	Open sea	50.4 ± 3.7	52.6 ± 3.9	2.24204	0.0249634	0.175592		1	0	0	0
SLC7A5	cg02057598	TSS1500	S Shore	84 ± 3.2	80.4 ± 4.2	-3.61302	0.000427246	0.114891	*	1	0	1	0
SLC7A5	cg00728300	TSS200	CpG island	18.2 ± 4	17 ± 3.3	-1.20382	0.0443115	0.228627		0	1	1	0
SLC7A5P1	cg26940535	TSS1500	S Shore	48.6 ± 2.6	51 ± 3	2.37997	0.013092	0.138303		0	1	1	0
SLC7A5P1	cg27208903	TSS200	CpG island	10.4 ± 2.6	9.5 ± 2.9	-0.979467	0.0335388	0.200383		0	1	1	0
SLC7A5P2	cg03323695	TSS1500	S Shore	48.9 ± 2.8	51.3 ± 3.5	2.42331	0.0182495	0.154631		1	0	1	0
SLC7A5P2	cg09961550	TSS200	CpG island	9.5 ± 1.4	8.9 ± 1.6	-0.608961	0.0386353	0.214129		0	1	1	0
SLC9A2	cg15992711	Body	S Shore	40.9 ± 3.7	42.8 ± 3.1	1.99327	0.0386353	0.214129		57	3	0	0
SLC9A3	cg01982873	Body	N Shore	83.8 ± 1.7	82.9 ± 1.2	-0.850659	0.0289917	0.187506	*	1	0	0	0
SLC9A3R2	cg08074555	Body	N Shore	34.1 ± 6.5	42.9 ± 7.7	8.82576	0.00213623	0.114891	*	1	0	1	0
SLCO1B3	cg03895880	Body	Open sea	58.6 ± 3.4	63.2 ± 3	4.66719	0.000579834	0.114891		0	1	0	0
SLFN12L	cg11855615	Body	S Shelf	39.8 ± 7.6	35.4 ± 3.9	-4.33591	0.00762939	0.121974		0	1	0	0
SLFN12L	cg03182688	Body	Open sea	47.7 ± 7.8	43.5 ± 7.3	-4.1736	0.00762939	0.121974		1	0	0	0
SMG1	cg01566692	Body	N Shelf	65.6 ± 4.6	60.3 ± 6.9	-5.26849	0.00418091	0.114891		1	0	4	0
SMOC2	cg00963850	Body	CpG island	74.2 ± 3	75.4 ± 2.4	1.15442	0.0289917	0.187506		0	4	6	0
SMPD4	cg08722115	Body	N Shore	55.5 ± 4.3	58.7 ± 3.9	3.17544	0.013092	0.138303		0	1	0	0
SMURF2	cg02960948	Body	N Shore	46.4 ± 5	49.6 ± 4.2	3.2015	0.0443115	0.228627		0	0	2	0
SNAPC5	cg11200462	3'UTR	N Shelf	77 ± 3.1	74 ± 4.9	-3.07106	0.0182495	0.154631		0	0	1	0
SNAR-C4	cg10339593	TSS200	Open sea	33.3 ± 5.4	34.3 ± 4.8	0.956714	0.0335388	0.200383	*	0	2	19	0
SNAR-F	cg23928360	TSS200	N Shore	81.2 ± 4.6	82.6 ± 5	1.38104	0.0213928	0.164688	*	1	0	0	0
SNHG6	cg08952300	TSS1500	S Shore	63.4 ± 2.4	61.7 ± 2.8	-1.69248	0.0289917	0.187506		34	1	0	0
SNORA22	cg05740567	TSS1500	S Shelf	88.5 ± 2.7	83.9 ± 5.2	-4.52625	0.00100708	0.114891		0	0	2	0
SNORD115-15	cg22366938	Body	Open sea	72.5 ± 2.6	74.3 ± 2.3	1.83519	0.00762939	0.121974		1	1	0	0
SNORD115-15	cg25211267	Body	Open sea	54.3 ± 3.7	56 ± 2.9	1.7354	0.0109863	0.131227		0	2	9	0
SNORD115-15	cg23792952	TSS200	Open sea	46.3 ± 3.1	47.6 ± 3.3	1.36258	0.0289917	0.187506		1	0	0	0
SNORD115-17	cg27048949	TSS200	Open sea	78.8 ± 2.2	79.8 ± 2.4	1.07415	0.0443115	0.228627		1	0	0	0
SNORD116-22	cg13070781	Body	Open sea	74.7 ± 2.5	76.2 ± 1.8	1.52132	0.0335388	0.200383		0	0	1	0
SNORD18A	cg00893045	TSS200	Open sea	68.8 ± 2.9	70.4 ± 3.4	1.6683	0.00762939	0.121974		0	3	1	0
SNRPA1	cg16395336	Body	N Shelf	54.9 ± 4.1	58.2 ± 3.7	3.29157	0.00515747	0.116695		0	0	2	0
SNTG2	cg02888060	Body	Open sea	87.1 ± 1.1	86.5 ± 1.1	-0.591813	0.0386353	0.214129		3	0	0	0
SNX15	cg00427669	Body	S Shelf	87.1 ± 1.6	86.4 ± 1.5	-0.668677	0.0335388	0.200383		8	0	0	0
SNX29	cg04304019	TSS200	Open sea	90.8 ± 1.5	89.9 ± 1.5	-0.941071	0.00515747	0.116695		0	2	0	0
SORCS2	cg07961637	Body	Open sea	79.1 ± 2.5	77.5 ± 2.3	-1.59097	0.0182495	0.154631		1	0	0	0
SORD	cg17514291	Body	Open sea	82.8 ± 2.8	79.8 ± 3.1	-2.96453	0.00628662	0.118803		5	2	0	0
SORD	cg26398510	Body	Open sea	75.2 ± 3.7	70.3 ± 7	-4.90369	0.0182495	0.154631		7	0	0	0
SOX30	cg25551243	TSS200	CpG island	87.3 ± 5	84.1 ± 7.2	-3.17027	0.00762939	0.121974		1	0	0	0
SPDYE5	cg17404186	TSS1500	Open sea	70.2 ± 2.4	68.9 ± 2	-1.25017	0.0386353	0.214129	*	0	0	6	0
SPR	cg27254661	Body	S Shelf	67 ± 4.3	63.3 ± 4.5	-3.70619	0.00268555	0.114891		0	1	0	0
SPRR2B	cg20612962	5'UTR	Open sea	44 ± 4	47 ± 4.3	3.04762	0.0213928	0.164688	*	0	1	1	0
SPRR2F	cg22204954	TSS200	Open sea	50.2 ± 3.8	52.1 ± 3.2	1.9617	0.0386353	0.214129		0	0	2	0
SQSTM1	cg14051202	Body	Open sea	77.9 ± 2.1	76.2 ± 2.3	-1.72379	0.0182495	0.154631	*	330	185	29	0
SSBP4	cg22005401	Body	CpG island	72.9 ± 2.6	70.9 ± 2.7	-1.96376	0.013092	0.138303		1	0	0	0
SSX1	cg27533859	Body	Open sea	80.2 ± 7.4	81.8 ± 7.7	1.59851	0.0109863	0.131227	*	2	0	0	0
SSX6	cg19411919	TSS200	Open sea	63.5 ± 2.6	65.1 ± 2.8	1.6398	0.0386353	0.214129	*	1	2	6	0
ST20	cg15339616	5'UTR	Open sea	53.9 ± 4	58.3 ± 5.3	4.41062	0.00918579	0.126173		12	0	0	0
ST3GAL1	cg20776891	3'UTR	Open sea	55.3 ± 4.6	56.8 ± 3.8	1.50661	0.0386353	0.214129		0	1	0	0
ST3GAL3	cg00806959	Body	Open sea	57.7 ± 4.9	59.3 ± 4.2	1.58017	0.0182495	0.154631		2	0	0	0
ST3GAL4	cg22052720	5'UTR	Open sea	57.4 ± 4.3	59.7 ± 3.2	2.2988	0.0289917	0.187506		0	1	0	0
ST8SIA6	cg09827122	Body	Open sea	73.5 ± 1.3	75 ± 1.5	1.4701	0.00131226	0.114891		31	3	0	0
STEAP1	cg19317433	TSS1500	N Shore	35.6 ± 3.9	39.1 ± 3.9	3.5059	0.0109863	0.131227		0	1	0	0
STEAP1	cg24286372	TSS200	N Shore	24.3 ± 2.9	26.1 ± 3.5	1.77711	0.0289917	0.187506		0	0	1	0
STEAP1	cg19532731	TSS1500	N Shore	32.9 ± 4	34.9 ± 3.7	1.9868	0.0386353	0.214129		0	0	1	0
STEAP1	cg15089950	TSS1500	N Shore	28.2 ± 3.5	31.7 ± 3.6	3.49728	0.0443115	0.228627		0	1	0	0
STEAP1	cg24854914	5'UTR	S Shore	78.9 ± 3.3	80.4 ± 1.9	1.43889	0.0443115	0.228627		0	0	1	0
STEAP2	cg13197450	5'UTR	Open sea	37.6 ± 6.3	42.4 ± 5.8	4.81719	0.0109863	0.131227		1	0	0	0
STK24	cg09994022	Body	CpG island	83.3 ± 1.6	83.9 ± 1.5	0.590605	0.0443115	0.228627		1	0	0	0
STK3	cg15648444	Body	Open sea	96.3 ± 0.4	95.9 ± 0.6	-0.471165	0.00515747	0.116695		80	8	0	0
STK32C	cg24747866	Body	N Shore	86.3 ± 1.7	87.1 ± 1.1	0.76489	0.0213928	0.164688		0	1	0	0
STMN3	cg00121366	Body	N Shore	77.9 ± 2.6	79.5 ± 1.9	1.61649	0.0249634	0.175592		0	0	1	0
STMN3	cg11503966	3'UTR	CpG island	76.3 ± 2.4	75 ± 2.4	-1.30318	0.0249634	0.175592	*	0	0	1	0
STOX1	cg10483817	5'UTR	Open sea	72.7 ± 2.2	71 ± 2.1	-1.67487	0.0182495	0.154631	*	13	17	5	0
SUB1	cg01170069	Body	Open sea	71.4 ± 4.3	74.4 ± 3.4	3.04081	0.0213928	0.164688		1	0	0	0
SUCLG2	cg13668025	TSS1500	S Shore	71.2 ± 4.7	67.5 ± 4.7	-3.68927	0.00918579	0.126173		18	1	0	0
SUGT1P1	cg13399638	Body	Open sea	57.9 ± 4.1	61.7 ± 4.3	3.72554	0.0249634	0.175592		1	0	0	0
SULF1	cg23960781	Body	Open sea	75.6 ± 3.2	77.1 ± 2.2	1.52749	0.0386353	0.214129		159	31	0	0
SULT1A1	cg08961793	Body	S Shelf	40.4 ± 4.4	36.8 ± 4.8	-3.55214	0.0335388	0.200383		0	0	1	0
SULT1A2	cg00931491	5'UTR	N Shelf	41.1 ± 4.6	43.1 ± 4.4	1.92175	0.00762939	0.121974		3	0	0	0
SULT6B1	cg00841141	TSS1500	Open sea	79.4 ± 4.5	72.6 ± 6.8	-6.81034	0.00213623	0.114891		4	1	0	0
SUMF2	cg26790897	3'UTR	Open sea	32.5 ± 3.9	35 ± 3.3	2.53845	0.00762939	0.121974		2	2	0	0
SUSD2	cg01673783	Body	N Shore	65.3 ± 3.5	67.1 ± 2.8	1.82037	0.0443115	0.228627		0	0	2	0
SUZ12	cg01109633	TSS1500	CpG island	9.3 ± 1.5	8.5 ± 1	-0.782557	0.0335388	0.200383		0	1	0	0
SVIL	cg20355644	Body	Open sea	82.7 ± 3.5	84.1 ± 3.9	1.4007	0.00628662	0.118803	*	0	0	1	0
SVIL	cg25334461	5'UTR	Open sea	58.8 ± 9.1	62.1 ± 8.5	3.21999	0.0155029	0.146041	*	0	0	1	0
SYNGR2	cg18306406	3'UTR	S Shelf	67.6 ± 3.9	65 ± 4.8	-2.67733	0.00628662	0.118803		1	0	0	0
TAAR6	cg12546981	1stExon	Open sea	67.9 ± 4.1	71.1 ± 3.7	3.19426	0.0182495	0.154631		1	0	0	0
TAF7L	cg22394889	TSS1500	S Shelf	66.3 ± 2.8	67.9 ± 3.1	1.59305	0.0443115	0.228627		16	0	0	0
TAPBP	cg10036001	Body	N Shelf	58.6 ± 3.2	61.4 ± 2.8	2.83033	0.00515747	0.116695		4	0	0	0
TBC1D1	cg26167029	Body	Open sea	69.4 ± 2.3	70.9 ± 2.1	1.56327	0.00167847	0.114891		0	3	0	0
TBC1D16	cg07121312	Body	S Shelf	72.7 ± 5.3	66.3 ± 8.5	-6.414	0.00515747	0.116695		0	1	0	0
TBC1D29	cg07116766	Body	Open sea	52 ± 1.4	50.3 ± 2.5	-1.77995	0.013092	0.138303		0	1	1	0
TBC1D29	cg20339692	TSS1500	Open sea	57.8 ± 2.8	60 ± 2.3	2.22257	0.0249634	0.175592		0	0	2	0
TBC1D2B	cg16383910	3'UTR	Open sea	49.7 ± 4.6	53.4 ± 4.6	3.65242	0.0249634	0.175592		0	0	1	0
TBC1D3	cg18512890	TSS1500	Open sea	77.7 ± 2.4	78.8 ± 1.8	1.15454	0.0335388	0.200383		0	0	3	0
TBC1D3	cg26585066	TSS1500	Open sea	56.8 ± 4.5	59.3 ± 4.1	2.58802	0.0335388	0.200383		0	1	5	0
TBC1D3C	cg06245427	TSS1500	Open sea	70.2 ± 5.1	71.9 ± 4	1.68618	0.0386353	0.214129		0	0	5	0
TBC1D3C	cg20083906	Body	Open sea	70.7 ± 2.4	72.2 ± 2	1.51086	0.0386353	0.214129		0	0	4	0
TCEAL3	cg12176022	Body	S Shore	66.4 ± 2.2	68.5 ± 2.6	2.17044	0.00213623	0.114891		0	0	2	0
TCEAL3	cg03485809	1stExon	CpG island	29.6 ± 4.1	32.1 ± 3.4	2.43527	0.00515747	0.116695		0	2	0	0
TCEAL4	cg08328842	Body	S Shore	49.5 ± 3.8	52.1 ± 3.6	2.5344	0.0155029	0.146041		0	1	0	0
TCERG1L	cg04075783	Body	S Shore	64.9 ± 3.9	67.7 ± 2.8	2.73722	0.0182495	0.154631		0	1	0	0
TCP10	cg26963196	Body	Open sea	75.3 ± 2.2	77.3 ± 1.6	2.0029	0.000427246	0.114891	*	0	0	1	0
TCP10	cg02853020	3'UTR	Open sea	52 ± 3.7	56 ± 3.5	4.01192	0.00100708	0.114891		0	0	1	0
TCP10	cg19930296	1stExon	Open sea	74.3 ± 3.3	77.3 ± 2.8	2.95437	0.00418091	0.114891		0	0	1	0
TCP10L2	cg03564497	3'UTR	Open sea	32 ± 4.3	35.9 ± 4.1	3.89126	0.00918579	0.126173		0	0	1	0
TCP10L2	cg22621542	Body	S Shore	76.2 ± 3.8	78.1 ± 2.5	1.85007	0.0335388	0.200383	*	0	1	0	0
TCP11	cg15447238	Body	N Shelf	54.6 ± 4.8	57.5 ± 5.2	2.87613	0.0213928	0.164688		13	0	0	0
TEKT4	cg20300592	Body	N Shore	39 ± 3.6	38.2 ± 3.4	-0.785647	0.0386353	0.214129		1	0	0	0
TEX101	cg23206289	TSS1500	Open sea	74.5 ± 4.2	67.8 ± 6.5	-6.69233	0.000579834	0.114891	*	1	1	0	0
TEX101	cg21491308	5'UTR	Open sea	49.5 ± 5.9	45.5 ± 5.9	-4.07302	0.00762939	0.121974		0	3	1	0
TEX101	cg03567151	TSS1500	Open sea	69.8 ± 4.8	65.9 ± 4.7	-3.84438	0.0335388	0.200383		0	0	2	0
TEX15	cg00831770	TSS1500	Open sea	73.2 ± 3	75.2 ± 3.4	2.01377	0.0289917	0.187506		11	1	0	0
TGIF2LY	cg03515901	5'UTR	Open sea	80 ± 3.1	81 ± 2.6	1.03042	0.0386353	0.214129		0	0	1	0
THAP5	cg11856489	Body	N Shelf	84.2 ± 2.1	85.4 ± 2	1.17473	0.0155029	0.146041		0	0	1	0
THBS2	cg02531033	Body	N Shelf	90.6 ± 1.9	89.9 ± 1.5	-0.655792	0.0249634	0.175592		1	0	0	0
THSD1P	cg19278827	Body	CpG island	3.6 ± 0.4	3.3 ± 0.5	-0.308473	0.0249634	0.175592		0	1	0	0
THUMPD1	cg26980987	TSS1500	S Shore	56.6 ± 3.1	59 ± 3	2.39411	0.0335388	0.200383		1	0	0	0
TIMM17B	cg09796695	3'UTR	S Shore	62.1 ± 3.9	63.5 ± 3.4	1.33614	0.0335388	0.200383		0	1	0	0
TJP3	cg02707222	Body	CpG island	49.2 ± 3.9	51.3 ± 2.6	2.07696	0.00918579	0.126173		0	1	0	0
TLK2	cg05478407	TSS1500	N Shore	43.9 ± 5.5	48.4 ± 5.2	4.48665	0.0109863	0.131227		0	0	1	0
TLK2	cg20438427	TSS1500	CpG island	9.8 ± 1.2	10.2 ± 1.2	0.453189	0.0443115	0.228627		0	1	0	0
TMC6	cg19950606	Body	Open sea	79 ± 2.1	74.5 ± 5	-4.50978	0.00335693	0.114891	*	0	1	0	0
TMC6	cg18512780	Body	Open sea	86.1 ± 4.1	79 ± 6.5	-7.02612	0.00167847	0.114891		1	0	0	0
TMED2	cg24883413	3'UTR	N Shelf	53.7 ± 4.4	55.7 ± 3.2	2.00232	0.0335388	0.200383		1	0	0	0
TMEM109	cg20700549	TSS1500	N Shore	46.1 ± 4.7	49.9 ± 3.8	3.81354	0.0155029	0.146041		1	2	0	0
TMEM14B	cg08552121	5'UTR	S Shore	8.3 ± 1.4	9.2 ± 1.4	0.93279	0.0249634	0.175592		0	1	0	0
TMEM212	cg07205901	3'UTR	Open sea	70 ± 4.2	71.4 ± 3.3	1.38421	0.0386353	0.214129		2	1	0	0
TMEM30B	cg04373359	1stExon	CpG island	53.7 ± 4.4	51.2 ± 4.1	-2.44854	0.00762939	0.121974		1	0	0	0
TMEM45B	cg05067286	5'UTR	S Shore	23.5 ± 3.3	25.8 ± 3.2	2.31485	0.00762939	0.121974		0	0	1	0
TMEM45B	cg27293078	TSS200	N Shore	22.5 ± 3.5	25.3 ± 4.5	2.81348	0.00918579	0.126173		0	0	1	0
TMEM45B	cg18896967	TSS1500	N Shore	47.4 ± 4	50.4 ± 5	3.00925	0.0155029	0.146041		0	1	0	0
TMEM91	cg13736811	5'UTR	S Shelf	56.9 ± 4.3	51.7 ± 5.9	-5.182	0.00167847	0.114891		1	0	0	0
TMEM92	cg26735886	TSS200	S Shore	43.7 ± 4.4	41.5 ± 3	-2.21034	0.0182495	0.154631		32	12	0	0
TMPRSS8	cg05281623	TSS1500	S Shore	60.6 ± 1.9	62.4 ± 1.6	1.80985	0.00918579	0.126173		244	23	0	0
TNFRSF10A	cg08292569	Body	N Shelf	68.9 ± 4.8	62.2 ± 6.6	-6.63329	0.00213623	0.114891		0	1	0	0
TNFRSF10B	cg22236711	TSS1500	S Shore	79.1 ± 3	80.1 ± 2.6	1.03403	0.0289917	0.187506		1	1	0	0
TNFRSF10C	cg18545076	TSS1500	N Shore	56 ± 5.1	51.3 ± 4.9	-4.65838	0.00628662	0.118803		0	0	1	0
TNFRSF1B	cg17428954	Body	Open sea	46.6 ± 4.4	43.7 ± 2.9	-2.91639	0.0335388	0.200383		1	0	0	0
TNFRSF8	cg17801840	Body	Open sea	57.3 ± 5.6	62.3 ± 6.4	4.93422	0.0249634	0.175592		1	0	0	0
TNIP2	cg25469474	Body	Open sea	82.9 ± 3.6	85.1 ± 3.2	2.16631	0.000305176	0.114891		0	0	1	0
TNK2	cg06063209	Body	CpG island	84.4 ± 3.4	86.4 ± 3.8	1.96057	0.0335388	0.200383	*	0	1	4	0
TNN	cg26270116	Body	Open sea	83.3 ± 1.7	82.1 ± 2	-1.18418	0.0109863	0.131227	*	3	3	0	0
TNRC18	cg20538951	Body	CpG island	94.9 ± 0.9	93.8 ± 0.9	-1.01747	0.000305176	0.114891		0	0	2	0
TNRC18	cg02720925	Body	CpG island	96.7 ± 0.7	96.1 ± 0.9	-0.613536	0.00515747	0.116695		0	1	1	0
TNRC18	cg05818532	Body	S Shelf	70.9 ± 2.4	72.1 ± 1.9	1.2217	0.0289917	0.187506		0	0	2	0
TNRC18	cg09388810	Body	S Shore	90.2 ± 1.2	89.4 ± 1.3	-0.828709	0.0386353	0.214129		0	2	0	0
TNS1	cg02057716	5'UTR	Open sea	40.7 ± 3.5	43.7 ± 3.6	2.96482	0.00918579	0.126173		0	1	0	0
TNS3	cg21027052	3'UTR	Open sea	72.3 ± 2.9	74.6 ± 3.4	2.22502	0.0386353	0.214129		0	0	1	0
TNXB	cg02603839	1stExon	Open sea	57.4 ± 3	59.5 ± 3.3	2.17217	0.00213623	0.114891		0	0	1	0
TNXB	cg10967176	1stExon	Open sea	63.9 ± 3.6	67.2 ± 3.6	3.35091	0.00418091	0.114891		0	0	1	0
TNXB	cg14070039	1stExon	Open sea	58.7 ± 5.2	63.1 ± 5.1	4.38713	0.00628662	0.118803		0	0	1	0
TNXB	cg06819251	Body	Open sea	70.5 ± 3.9	73.4 ± 3.8	2.98437	0.00918579	0.126173		0	0	1	0
TNXB	cg13279955	Body	Open sea	46.4 ± 4.3	48.3 ± 3.5	1.89588	0.0109863	0.131227		0	1	0	0
TNXB	cg21230578	Body	Open sea	78.4 ± 2.5	80.6 ± 2.5	2.16477	0.013092	0.138303		0	2	0	0
TNXB	cg19376858	5'UTR	Open sea	63.6 ± 3.7	67.1 ± 4.7	3.44428	0.0249634	0.175592		0	0	1	0
TNXB	cg20614157	5'UTR	Open sea	67.4 ± 4	69.7 ± 3.3	2.35186	0.0249634	0.175592		0	0	1	0
TNXB	cg23776522	Body	Open sea	72.5 ± 3.6	75.5 ± 3.9	2.96325	0.0249634	0.175592		0	0	1	0
TNXB	cg15922080	Body	CpG island	86.9 ± 1.3	87.7 ± 1.3	0.769927	0.0249634	0.175592		1	0	0	0
TNXB	cg07602740	Body	Open sea	90.6 ± 1.7	91.1 ± 1.9	0.493691	0.0335388	0.200383	*	0	2	4	0
TNXB	cg10014874	Body	Open sea	73.2 ± 3.5	76.2 ± 3.6	2.9801	0.0386353	0.214129		1	0	0	0
TNXB	cg12112110	Body	Open sea	50.1 ± 5.4	52 ± 4.3	1.89766	0.0443115	0.228627		0	0	1	0
TOLLIP	cg23685967	Body	N Shelf	76.3 ± 4.6	79 ± 3.7	2.76961	0.00213623	0.114891	*	0	2	0	0
TOM1L2	cg17278472	Body	Open sea	76.8 ± 1.9	78.5 ± 1.8	1.72404	0.00628662	0.118803		25	2	0	0
TOM1L2	cg24834599	Body	Open sea	81.2 ± 3	80 ± 2.2	-1.2238	0.0443115	0.228627		18	42	11	0
TOMM70A	cg16500097	3'UTR	Open sea	70.1 ± 3.2	71.3 ± 2.9	1.21776	0.0289917	0.187506		1	0	0	0
TP53RK	cg03109209	3'UTR	Open sea	52.9 ± 5.9	58.5 ± 5.7	5.67794	0.00628662	0.118803		4	0	0	0
TP53RK	cg20598650	3'UTR	Open sea	59.1 ± 6.3	64.5 ± 5.9	5.39834	0.0155029	0.146041		1	0	0	0
TP53TG3B	cg13416109	TSS1500	N Shelf	79.3 ± 2.6	80.4 ± 2.3	1.09223	0.0335388	0.200383		0	0	3	0
TPPP	cg00226956	5'UTR	S Shelf	42.8 ± 3.6	45 ± 2.8	2.17383	0.00515747	0.116695		0	0	1	0
TPPP	cg10177080	Body	CpG island	81 ± 3.4	79.8 ± 3.5	-1.16008	0.0386353	0.214129	*	0	1	0	0
TPSD1	cg03776850	Body	N Shore	69.3 ± 3.8	71.7 ± 2.9	2.39614	0.00515747	0.116695	*	0	2	0	0
TPSD1	cg03466598	TSS1500	N Shelf	76.9 ± 1.8	78.6 ± 2.4	1.74919	0.0386353	0.214129		0	0	1	0
TPST1	cg13989981	5'UTR	Open sea	81.3 ± 2.7	79.7 ± 2.4	-1.6703	0.013092	0.138303		169	76	9	0
TRAPPC9	cg11240431	Body	CpG island	61.4 ± 3.2	64.1 ± 2.1	2.68573	0.00268555	0.114891	*	0	0	1	0
TRAPPC9	cg26429042	Body	Open sea	48.4 ± 6.2	50.5 ± 5	2.10324	0.0249634	0.175592		1	0	0	0
TREML2	cg27193858	TSS200	Open sea	66.5 ± 3.2	64.6 ± 3.3	-1.95245	0.00335693	0.114891		0	0	1	0
TREML2	cg07251872	TSS1500	Open sea	63.3 ± 3.2	61.7 ± 3.6	-1.60768	0.00628662	0.118803		0	1	0	0
TREML2	cg12045237	TSS1500	Open sea	67.6 ± 9.9	63.5 ± 10.3	-4.09447	0.0182495	0.154631		0	1	0	0
TRIM14	cg13513229	Body	Open sea	71.9 ± 2.7	70.7 ± 2.1	-1.16255	0.0443115	0.228627		1	0	0	0
TRIM16	cg03025569	TSS1500	Open sea	83.8 ± 2.9	80 ± 4.9	-3.75121	0.00762939	0.121974		0	1	0	0
TRIM43B	cg15036098	TSS1500	Open sea	81.7 ± 1.7	82.7 ± 1.3	1.01928	0.0443115	0.228627		0	0	1	0
TRIM48	cg22413399	TSS1500	Open sea	80.2 ± 2.6	77.9 ± 3.5	-2.292	0.00213623	0.114891		1	0	0	0
TRIM75	cg03505125	1stExon	Open sea	68.9 ± 3.1	71.1 ± 2.3	2.12965	0.0386353	0.214129		1	0	0	0
TRNT1	cg12832129	5'UTR	S Shore	40.4 ± 6.1	41.3 ± 6.3	0.926512	0.0386353	0.214129		21	0	1	0
TRPC3	cg03673671	1stExon	CpG island	65.8 ± 5.3	63.9 ± 5.1	-1.94651	0.0155029	0.146041		0	0	1	0
TRPM2	cg20271692	Body	CpG island	66.3 ± 10.1	69.1 ± 8.4	2.83607	0.00335693	0.114891	*	1	0	0	0
TRPV6	cg19080100	Body	Open sea	59.8 ± 4.1	63.1 ± 3.9	3.33464	0.013092	0.138303		0	0	1	0
TSNARE1	cg01785719	Body	N Shelf	94.7 ± 1.3	92.6 ± 1.6	-2.05624	0.00167847	0.114891		0	0	1	0
TSNARE1	cg13300202	Body	CpG island	52.7 ± 4.7	49 ± 5.9	-3.69422	0.013092	0.138303		0	1	2	0
TSNARE1	cg02230964	Body	CpG island	80.6 ± 2.8	78.8 ± 3.8	-1.8836	0.0289917	0.187506	*	0	0	1	0
TSNAX-DISC1	cg15704743	Body	Open sea	78.9 ± 3.4	76 ± 4.4	-2.84462	0.0155029	0.146041	*	98	11	0	0
TSSK1B	cg15882762	1stExon	Open sea	84.6 ± 1.2	83.9 ± 1.3	-0.752181	0.013092	0.138303		1	0	0	0
TTBK2	cg08194650	5'UTR	Open sea	48.8 ± 5	52 ± 3.2	3.15746	0.0182495	0.154631		1	0	0	0
TTLL2	cg11942910	TSS200	Open sea	69.6 ± 2.6	71.6 ± 2.2	1.95422	0.013092	0.138303		1	0	0	0
TUBA3E	cg21493212	TSS200	CpG island	89.2 ± 1	88.4 ± 1.5	-0.888157	0.0386353	0.214129		0	0	1	0
TUBA4A	cg17920653	Body	N Shelf	78.4 ± 2.5	75.2 ± 3.7	-3.22713	0.00131226	0.114891		3	0	0	0
TUBB	cg18428104	Body	S Shore	58.6 ± 3.3	61.4 ± 2.5	2.75956	0.0109863	0.131227		0	0	1	0
TUBB	cg07296268	Body	S Shelf	58.3 ± 3.7	60.9 ± 2.9	2.55988	0.0109863	0.131227		5	1	1	0
TUBB	cg27500784	Body	S Shelf	71.2 ± 3.2	74.2 ± 3	3.04012	0.0155029	0.146041		0	1	1	0
TUBB	cg21330577	Body	S Shelf	57.3 ± 4.6	61 ± 3.6	3.61085	0.0182495	0.154631		0	0	1	0
TUBB	cg26470641	Body	S Shelf	72.4 ± 3.4	75.1 ± 3.1	2.73859	0.0289917	0.187506		0	1	1	0
TUBB	cg00070870	Body	S Shelf	48.4 ± 5.3	51.2 ± 3.2	2.7863	0.0443115	0.228627		3	0	0	0
TUBB4Q	cg10809193	TSS200	CpG island	68.5 ± 13	70.3 ± 12.9	1.72212	0.0335388	0.200383	*	0	2	2	0
TUBB4Q	cg25973369	1stExon	CpG island	79.4 ± 7.5	80.8 ± 7.4	1.39751	0.0386353	0.214129	*	2	0	0	0
TUBB8	cg00845901	TSS1500	S Shore	67.7 ± 2.6	69.3 ± 2.4	1.68343	0.0289917	0.187506		5	1	6	0
TUBBP5	cg21346031	Body	N Shore	33 ± 4.4	35.3 ± 4.8	2.30809	0.0249634	0.175592		0	0	1	0
TUSC3	cg10000492	Body	Open sea	76.6 ± 7.1	75 ± 7.2	-1.62517	3.05176e-05	0.114891		0	0	1	0
TUSC3	cg17885684	Body	Open sea	73.1 ± 7.7	71.7 ± 7.5	-1.42931	0.0335388	0.200383	*	0	1	0	0
TYW1	cg12017321	Body	Open sea	87.2 ± 1.2	87.9 ± 1	0.668846	0.00762939	0.121974		0	1	0	0
TYW1	cg10778415	Body	S Shore	8.6 ± 1.3	7.8 ± 1.2	-0.823966	0.0443115	0.228627		0	1	0	0
TYW1B	cg02886132	Body	N Shore	79.5 ± 2.8	81.3 ± 1.9	1.86876	0.0249634	0.175592	*	0	0	1	0
UBA2	cg08432712	Body	S Shelf	58.1 ± 3.7	60 ± 3.7	1.88256	0.00918579	0.126173		13	2	0	0
UBC	cg08979720	Body	N Shore	27.5 ± 4.2	31.9 ± 4.8	4.41536	0.00335693	0.114891		0	0	6	0
UBC	cg09692125	Body	N Shelf	53.6 ± 3.8	56.8 ± 3.8	3.18582	0.00628662	0.118803	*	3	1	3	0
UBC	cg07882184	Body	N Shore	17.7 ± 3.9	23.4 ± 6.7	5.74243	0.00762939	0.121974		0	4	1	0
UBC	cg12984369	Body	N Shore	58.3 ± 4.8	61.7 ± 4.8	3.33924	0.0335388	0.200383		1	6	3	0
UBE2D2	cg16264466	TSS1500	N Shore	74.1 ± 2.5	76.1 ± 2	2.07659	0.00515747	0.116695		69	4	0	0
UBE2K	cg22326973	Body	CpG island	82.4 ± 3.1	80.8 ± 2.6	-1.54226	0.000762939	0.114891		0	0	5	0
UBE2K	cg18906283	Body	CpG island	80.4 ± 3.1	78.1 ± 3.2	-2.26885	0.0443115	0.228627		0	0	5	0
UBE2QP1	cg00128171	TSS1500	CpG island	7.8 ± 0.9	8.2 ± 0.8	0.432831	0.0249634	0.175592		0	0	6	0
UBE4A	cg25574849	3'UTR	N Shelf	59.9 ± 4.5	57.3 ± 5.3	-2.58855	0.0386353	0.214129		0	0	1	0
UCN3	cg20587968	TSS1500	Open sea	63.4 ± 4	65.4 ± 3.5	1.96379	0.0335388	0.200383		0	1	0	0
UFD1L	cg11522804	3'UTR	S Shelf	68.6 ± 2.5	66.9 ± 2.1	-1.65584	0.00628662	0.118803		0	1	0	0
UGT1A10	cg02490626	Body	S Shore	85.8 ± 1.4	86.7 ± 1.3	0.912075	0.00335693	0.114891		0	0	1	0
UGT1A5	cg03198176	TSS1500	Open sea	15.6 ± 3.1	16.7 ± 2.7	1.15785	0.0249634	0.175592		0	0	1	0
UGT1A9	cg00862675	TSS200	Open sea	64.7 ± 2.7	67.3 ± 2.1	2.60527	0.00131226	0.114891		0	1	0	0
UGT2B15	cg21846159	Body	Open sea	59.9 ± 2.9	61.2 ± 3.1	1.28622	0.00762939	0.121974		0	0	1	0
ULBP1	cg14841203	TSS1500	N Shore	23.3 ± 5.5	20.8 ± 4.5	-2.58239	0.00268555	0.114891		1	0	0	0
ULBP3	cg19387750	TSS1500	S Shore	25.8 ± 7.4	23.2 ± 5.5	-2.66941	0.0109863	0.131227	*	0	1	0	0
UNC93B1	cg06396265	Body	N Shelf	63.6 ± 3.9	59.7 ± 4.9	-3.84931	0.00418091	0.114891	*	5	0	0	0
UNC93B1	cg20129806	3'UTR	CpG island	28.9 ± 5.8	33 ± 5.1	4.11229	0.00628662	0.118803	*	0	1	6	0
UNC93B1	cg27220312	Body	S Shore	28.1 ± 4.2	27.1 ± 3.7	-1.04934	0.0443115	0.228627		3	2	2	0
UPK3B	cg16393713	3'UTR	S Shelf	81.6 ± 2.7	83.8 ± 3	2.18267	0.0335388	0.200383		0	0	1	0
UPLP	cg15192242	Body	Open sea	72.7 ± 2.6	71.9 ± 2.1	-0.876454	0.0443115	0.228627		0	0	2	0
UQCRFS1	cg17370272	3'UTR	Open sea	80 ± 3.7	74.4 ± 6.8	-5.63028	0.0109863	0.131227		0	0	1	0
UQCRHL	cg04898518	3'UTR	Open sea	85.3 ± 1.5	86 ± 1.2	0.732931	0.0182495	0.154631		0	0	1	0
USP12	cg14380061	Body	Open sea	66.9 ± 2.8	68.5 ± 3.1	1.5986	0.0443115	0.228627	*	4	26	4	0
USP18	cg02169692	TSS1500	N Shore	36.5 ± 5.2	38.9 ± 4	2.34346	0.0109863	0.131227		14	0	0	0
USP24	cg06881398	Body	Open sea	78 ± 2.5	73.9 ± 5.9	-4.11108	0.00918579	0.126173		1	0	0	0
UTP18	cg24948782	Body	S Shelf	66.1 ± 4.7	64.2 ± 4.8	-1.86662	0.0213928	0.164688		1	0	0	0
UVRAG	cg17685767	Body	Open sea	84 ± 1.8	84.8 ± 1.3	0.839436	0.0386353	0.214129	*	271	288	45	0
WASF2	cg15388641	3'UTR	Open sea	46.9 ± 5.4	49.8 ± 4.6	2.95548	0.0386353	0.214129		0	1	0	0
WASH2P	cg14268019	Body	CpG island	6.7 ± 1.3	5.8 ± 0.7	-0.908397	0.00335693	0.114891		0	1	3	0
WASH2P	cg21274067	TSS200	N Shore	34 ± 6.9	31.8 ± 6.7	-2.22148	0.0155029	0.146041		4	0	0	0
WASH2P	cg04841997	Body	S Shore	69 ± 4	72.1 ± 3.1	3.10834	0.0213928	0.164688		0	0	3	0
WASH3P	cg10162747	Body	S Shelf	46.2 ± 4.3	49.5 ± 3.2	3.32395	0.00335693	0.114891		0	0	5	0
WASH5P	cg14008030	Body	Open sea	65.8 ± 5.1	62.7 ± 4.9	-3.09659	0.0109863	0.131227		0	3	5	0
VCL	cg02743252	3'UTR	Open sea	80.6 ± 2.7	82.5 ± 2.6	1.85003	0.00335693	0.114891		1	0	0	0
WDR60	cg18245976	Body	Open sea	56.1 ± 6.2	49.8 ± 6.4	-6.32245	0.000427246	0.114891		1	4	0	0
WDR60	cg05244737	Body	Open sea	92.7 ± 1.7	91.2 ± 1.7	-1.52157	0.00762939	0.121974		1	0	8	0
WDR60	cg00767679	Body	Open sea	93.9 ± 1	92.7 ± 1.8	-1.22703	0.0335388	0.200383		0	1	0	0
WDR60	cg24397884	Body	N Shelf	78.6 ± 6.2	76.3 ± 4.8	-2.29547	0.0335388	0.200383		2	0	3	0
VENTX	cg04736562	3'UTR	S Shelf	54.7 ± 2.9	51.5 ± 3.8	-3.18494	9.15527e-05	0.114891		1	0	0	0
VENTX	cg13493048	3'UTR	S Shelf	56.9 ± 4.4	52.9 ± 4.9	-4.03066	0.0289917	0.187506		1	0	0	0
WFDC9	cg13209907	TSS1500	Open sea	61.4 ± 2.3	62.8 ± 2.5	1.39251	0.0289917	0.187506		0	0	1	0
WHAMM	cg14898822	1stExon	CpG island	5.5 ± 0.6	5 ± 0.6	-0.521036	0.0249634	0.175592		2	0	0	0
VHL	cg24092914	Body	S Shore	76.4 ± 4.3	70 ± 8.3	-6.38386	0.00335693	0.114891		9	0	0	0
WNT5A	cg00942997	Body	CpG island	87.9 ± 0.9	87 ± 1.3	-0.907104	0.0213928	0.164688		0	1	0	0
WNT5B	cg02063833	5'UTR	N Shelf	64.8 ± 3.5	67.1 ± 3.1	2.20315	0.0249634	0.175592		0	1	0	0
VPS37C	cg24422316	TSS1500	S Shore	64.3 ± 4.9	60 ± 6.3	-4.29046	0.00628662	0.118803		2	0	0	0
VPS4B	cg16800343	Body	N Shelf	66.5 ± 8	68.2 ± 6.9	1.74198	0.0289917	0.187506	*	95	3	0	0
VPS52	cg06455153	Body	Open sea	79.7 ± 2.4	82.3 ± 2	2.54378	0.00418091	0.114891		1	0	0	0
VPS52	cg19197082	Body	S Shore	67.6 ± 2.6	68.8 ± 2.3	1.1887	0.0289917	0.187506	*	861	837	39	0
VPS52	cg02024219	Body	Open sea	69.2 ± 4.5	70.4 ± 4.4	1.17963	0.0335388	0.200383		1	0	0	0
VPS53	cg18128921	Body	Open sea	62.5 ± 3.9	61.1 ± 4.1	-1.48744	0.0443115	0.228627		1	2	0	0
VPS53	cg08856378	Body	Open sea	83.5 ± 2.7	82.6 ± 2.6	-0.892334	0.0443115	0.228627		4	3	0	0
VSNL1	cg10907356	Body	Open sea	81.2 ± 4.2	79.8 ± 4.1	-1.35637	0.00762939	0.121974		1	0	0	0
VTI1B	cg05102422	Body	Open sea	86.4 ± 2	85.3 ± 2.1	-1.06567	0.0109863	0.131227		0	1	0	0
WWC2	cg16694397	Body	Open sea	79.3 ± 3.1	75.5 ± 5.9	-3.82075	0.00762939	0.121974		0	1	0	0
VWF	cg17045790	Body	Open sea	73.9 ± 3.4	75.9 ± 3.3	1.9763	0.0109863	0.131227		0	0	2	0
XAGE1B	cg24802193	Body	Open sea	67.8 ± 4.4	69.6 ± 3.5	1.76022	0.0289917	0.187506		0	0	4	0
XAGE3	cg08782688	5'UTR	Open sea	78.6 ± 3.4	80.3 ± 2.4	1.75433	0.00628662	0.118803	*	0	0	2	0
XCL2	cg24581845	TSS200	Open sea	72.4 ± 4.2	70.2 ± 3.8	-2.14581	0.0155029	0.146041	*	0	0	1	0
XCL2	cg15819955	Body	Open sea	75.1 ± 4.3	78.3 ± 3	3.24541	0.0182495	0.154631		0	0	1	0
XCL2	cg16018455	3'UTR	Open sea	63.8 ± 3.8	66.4 ± 3.4	2.55643	0.0443115	0.228627		0	0	1	0
XG	cg25296477	Body	Open sea	71.7 ± 3.4	70.1 ± 4	-1.59202	0.0289917	0.187506		0	0	1	0
XG	cg01003813	Body	Open sea	77.2 ± 5.1	74.5 ± 4.6	-2.68819	0.0443115	0.228627		0	0	1	0
XKR4	cg01558721	Body	S Shore	91.1 ± 1.3	90.1 ± 1.6	-0.993521	0.0443115	0.228627		0	0	1	0
XKR8	cg26043521	3'UTR	Open sea	69.7 ± 2.9	71.2 ± 2.6	1.45393	0.0335388	0.200383		0	1	0	0
YPEL3	cg27087781	TSS1500	S Shore	73 ± 5	66.1 ± 7.5	-6.87088	0.00418091	0.114891		1	0	0	0
YTHDF2	cg17424822	3'UTR	Open sea	53.4 ± 4.2	56.2 ± 2.7	2.74491	0.013092	0.138303		0	0	1	0
YWHAB	cg12056733	3'UTR	N Shelf	43.7 ± 6.9	50.5 ± 6	6.7844	0.00918579	0.126173		0	0	1	0
YY1AP1	cg10095967	5'UTR	CpG island	6.5 ± 0.8	5.9 ± 0.8	-0.567517	0.0335388	0.200383		0	0	1	0
ZBP1	cg15494556	TSS1500	Open sea	59.4 ± 4.3	53.7 ± 6.5	-5.70406	0.00918579	0.126173		21	4	0	0
ZBTB12	cg12484688	Body	N Shore	48.2 ± 4.5	44 ± 4.9	-4.17432	0.00268555	0.114891		0	0	1	0
ZBTB12	cg00058449	Body	CpG island	83.7 ± 5.4	73.5 ± 9.8	-10.182	0.00335693	0.114891		0	1	0	0
ZBTB12	cg00459243	Body	CpG island	87.7 ± 2.2	85 ± 3.1	-2.76585	0.00418091	0.114891		0	0	1	0
ZBTB12	cg18489607	Body	CpG island	52.6 ± 4.5	55.8 ± 3.3	3.20187	0.00515747	0.116695		0	0	1	0
ZBTB12	cg06169557	Body	N Shore	77.8 ± 2.8	79.8 ± 2.3	1.97783	0.00628662	0.118803		0	1	0	0
ZBTB12	cg16463880	Body	CpG island	90.7 ± 2.1	89.1 ± 2.6	-1.59231	0.00762939	0.121974		0	0	1	0
ZBTB12	cg22306579	Body	CpG island	38.5 ± 1.8	41.2 ± 3.1	2.69991	0.0109863	0.131227		1	0	0	0
ZBTB12	cg13127825	Body	CpG island	83.1 ± 3.8	78.6 ± 5.2	-4.51234	0.013092	0.138303		0	0	1	0
ZBTB12	cg25861453	Body	CpG island	86.3 ± 2.8	82.9 ± 4.4	-3.41484	0.0155029	0.146041		0	0	1	0
ZBTB12	cg25013586	Body	CpG island	78.1 ± 3.9	74.6 ± 4.5	-3.5013	0.0213928	0.164688		0	0	1	0
ZBTB12	cg13296093	Body	N Shore	51.1 ± 4.7	53.5 ± 3.2	2.37231	0.0289917	0.187506		0	0	1	0
ZBTB12	cg06636203	Body	CpG island	88.6 ± 2.8	86 ± 3.9	-2.59611	0.0335388	0.200383		0	0	1	0
ZBTB12	cg14734916	Body	CpG island	71.8 ± 3.3	69.7 ± 5	-2.06449	0.0335388	0.200383		0	1	0	0
ZBTB12	cg24766690	Body	CpG island	48.3 ± 4	50.9 ± 3.4	2.67514	0.0335388	0.200383	*	0	0	1	0
ZBTB12	cg08583411	Body	CpG island	52 ± 5	54.8 ± 3.7	2.86657	0.0386353	0.214129		1	0	0	0
ZBTB3	cg05451078	3'UTR	N Shelf	47.8 ± 2.7	49.2 ± 1.8	1.38312	0.0443115	0.228627		181	17	1	0
ZBTB33	cg27128905	3'UTR	Open sea	73.7 ± 3	70.9 ± 3.5	-2.79382	0.00762939	0.121974		0	0	1	0
ZBTB46	cg18979623	5'UTR	CpG island	67.7 ± 4.8	61.2 ± 7.7	-6.49721	0.00418091	0.114891	*	0	0	1	0
ZC3H3	cg16103507	Body	CpG island	89.4 ± 1.3	88.4 ± 1	-1.03782	0.0109863	0.131227		2	6	6	0
ZCCHC14	cg08684477	Body	Open sea	44.2 ± 4.7	41.1 ± 4	-3.13827	0.00335693	0.114891		0	0	1	0
ZCCHC14	cg27122155	Body	N Shore	69.1 ± 3.3	71.1 ± 3.5	2.04851	0.0155029	0.146041		0	0	1	0
ZCCHC14	cg07278153	Body	Open sea	50.8 ± 5	52.5 ± 4.2	1.75089	0.0182495	0.154631		0	0	1	0
ZCCHC14	cg09717585	Body	Open sea	22.6 ± 3.3	24.3 ± 2.9	1.7298	0.0443115	0.228627		0	0	1	0
ZDHHC20	cg25082671	Body	CpG island	90.8 ± 0.9	89.8 ± 1.4	-1.02397	0.0335388	0.200383		0	0	4	0
ZFAT	cg23894579	Body	Open sea	82.7 ± 3.1	81.1 ± 3.1	-1.65231	0.0182495	0.154631	*	470	17	0	0
ZFP106	cg09240555	TSS1500	Open sea	60.4 ± 4.3	62.1 ± 3.3	1.63325	0.0213928	0.164688		291	43	0	0
ZFP36L1	cg12827637	Body	CpG island	12.1 ± 5.1	21.5 ± 9	9.43494	0.00335693	0.114891		0	0	1	0
ZFP36L1	cg19586027	3'UTR	N Shelf	56.9 ± 4.4	60.5 ± 4.4	3.58588	0.0335388	0.200383		1	0	0	0
ZFPM1	cg05183538	Body	CpG island	80 ± 3.3	74.5 ± 4.3	-5.49472	0.00131226	0.114891		0	0	1	0
ZFYVE1	cg16407017	3'UTR	Open sea	67 ± 3	70.6 ± 4.5	3.6313	0.00628662	0.118803	*	0	0	1	0
ZKSCAN3	cg09015325	5'UTR	Open sea	69.4 ± 3.6	72.1 ± 2.4	2.65074	0.0386353	0.214129		1	0	0	0
ZMYND12	cg26104816	TSS1500	CpG island	6.7 ± 0.8	6.3 ± 0.7	-0.422876	0.0213928	0.164688		1	0	0	0
ZNF107	cg04206284	5'UTR	S Shore	31.7 ± 4.2	33.7 ± 4.2	2.01403	0.0213928	0.164688		1	0	0	0
ZNF124	cg11497169	Body	N Shore	68.4 ± 2.9	67.3 ± 2.5	-1.0384	0.0386353	0.214129	*	0	0	1	0
ZNF140	cg11844369	TSS200	CpG island	8.9 ± 2.5	8 ± 1.5	-0.853087	0.0443115	0.228627		0	0	0	1
ZNF141	cg02224416	TSS1500	N Shore	29.7 ± 4.1	31.9 ± 2.7	2.19735	0.0182495	0.154631	*	0	1	1	0
ZNF141	cg10906108	TSS1500	CpG island	27.6 ± 4.5	30.6 ± 3.9	3.01526	0.0249634	0.175592	*	1	0	0	0
ZNF141	cg21980338	Body	CpG island	32.3 ± 5.5	33.8 ± 4.5	1.48089	0.0249634	0.175592		1	2	1	0
ZNF232	cg02114696	TSS1500	CpG island	49.9 ± 4	53.3 ± 3.3	3.47924	0.00628662	0.118803		1	2	0	0
ZNF232	cg01105802	5'UTR	N Shelf	65.4 ± 2.6	67 ± 1.8	1.57721	0.0213928	0.164688		0	0	3	0
ZNF26	cg03639749	TSS1500	N Shore	79.4 ± 2.4	81 ± 2.6	1.58782	0.0155029	0.146041		0	0	0	1
ZNF26	cg26347606	TSS1500	CpG island	9.2 ± 1.7	8.7 ± 1.4	-0.518843	0.0213928	0.164688		0	0	0	1
ZNF300	cg03609614	5'UTR	N Shore	11.7 ± 2.1	13 ± 1.9	1.28086	0.0335388	0.200383		0	1	0	0
ZNF323	cg12212060	5'UTR	Open sea	56.6 ± 2.8	58.6 ± 3.1	2.01647	0.013092	0.138303		1	0	0	0
ZNF354A	cg11889098	Body	N Shore	73.3 ± 5.8	76 ± 4.6	2.73284	0.00628662	0.118803		0	0	1	0
ZNF37A	cg00637047	5'UTR	S Shore	41.2 ± 4.7	45.2 ± 4.2	3.93384	0.000579834	0.114891		1	0	0	0
ZNF391	cg03503812	5'UTR	S Shore	69.4 ± 3.8	64.8 ± 4.1	-4.55267	0.00167847	0.114891		15	1	0	0
ZNF398	cg16845778	5'UTR	S Shore	11.2 ± 1.3	10.5 ± 1.2	-0.674279	0.0213928	0.164688		0	1	0	0
ZNF429	cg14294115	Body	CpG island	22.5 ± 2.8	23.9 ± 2.7	1.42403	0.0335388	0.200383		3	1	0	0
ZNF441	cg09791665	Body	CpG island	13 ± 1.3	13.9 ± 1.7	0.889541	0.0443115	0.228627		0	0	2	0
ZNF460	cg24018232	Body	S Shelf	35.1 ± 3.6	38.3 ± 3.7	3.2588	0.00515747	0.116695	*	0	0	1	0
ZNF468	cg18363948	5'UTR	N Shelf	84.8 ± 1.4	85.7 ± 1	0.938367	0.00762939	0.121974		1	0	0	0
ZNF486	cg25393574	TSS200	Open sea	29.3 ± 3	30.3 ± 2.9	0.995866	0.0249634	0.175592		5	6	3	0
ZNF506	cg04070211	TSS1500	Open sea	22.2 ± 4.1	24.9 ± 4.3	2.68509	0.00762939	0.121974		1	0	0	0
ZNF519	cg13816282	TSS200	S Shore	10 ± 2.5	9.4 ± 2	-0.57699	0.0155029	0.146041	*	0	0	1	0
ZNF549	cg01260688	TSS1500	N Shore	52 ± 3.8	52.9 ± 3.6	0.93032	0.0335388	0.200383		1	4	0	0
ZNF563	cg22998811	TSS200	CpG island	9.4 ± 1.8	8.7 ± 1.3	-0.696552	0.00418091	0.114891		1	0	0	0
ZNF596	cg26054975	5'UTR	S Shore	59.9 ± 3.8	62.1 ± 3.6	2.13203	0.0155029	0.146041		0	0	1	0
ZNF598	cg07924013	Body	CpG island	87.2 ± 4	84.7 ± 4	-2.48262	0.00131226	0.114891		0	1	0	0
ZNF605	cg03795157	5'UTR	N Shore	38.3 ± 7.7	45.7 ± 7	7.41973	0.00628662	0.118803		0	0	0	1
ZNF605	cg22692213	TSS1500	S Shore	13.2 ± 2.1	11.9 ± 1.6	-1.28232	0.013092	0.138303		0	0	0	1
ZNF611	cg09263407	TSS200	CpG island	4.1 ± 0.8	4.4 ± 0.7	0.356336	0.00268555	0.114891	*	1	0	1	0
ZNF611	cg04293891	TSS1500	S Shore	43.4 ± 5.6	48.3 ± 6	4.93213	0.0335388	0.200383		1	0	0	0
ZNF611	cg13338350	TSS200	CpG island	10.9 ± 2.1	11.4 ± 2	0.506294	0.0443115	0.228627		1	1	1	0
ZNF626	cg01808171	TSS200	Open sea	14.5 ± 2.2	13.1 ± 1.6	-1.35417	0.00418091	0.114891		6	0	0	0
ZNF627	cg03141971	TSS1500	N Shore	44.5 ± 2.7	41.7 ± 2.3	-2.782	0.00628662	0.118803		947	117	0	0
ZNF658	cg13334518	TSS1500	S Shore	28.9 ± 3.3	32.5 ± 3.4	3.59337	0.00167847	0.114891		0	0	2	0
ZNF665	cg11896012	TSS200	S Shore	61.9 ± 3.6	60.6 ± 3.3	-1.27711	0.0182495	0.154631		2	0	0	0
ZNF669	cg00994941	TSS1500	S Shore	60.8 ± 4	62.8 ± 3.3	2.00152	0.00762939	0.121974		2	1	3	0
ZNF675	cg19062689	TSS1500	Open sea	82 ± 2.1	83.2 ± 1.9	1.17888	0.0182495	0.154631		0	1	0	0
ZNF69	cg07522227	Body	S Shelf	80.8 ± 2.3	81.8 ± 1.6	0.941486	0.013092	0.138303		1	1	0	0
ZNF700	cg14701978	TSS200	N Shore	8.1 ± 1.6	7.4 ± 1	-0.714276	0.0249634	0.175592		1	0	0	0
ZNF705A	cg12193649	TSS1500	Open sea	62.6 ± 3.9	64.8 ± 3.9	2.28071	0.0213928	0.164688		0	1	3	0
ZNF705D	cg25061969	TSS1500	Open sea	74.8 ± 2.6	76.2 ± 1.8	1.37484	0.0182495	0.154631		0	0	1	0
ZNF707	cg13155877	TSS1500	N Shore	73.4 ± 2.6	74.6 ± 2.9	1.16405	0.0443115	0.228627		12	1	0	0
ZNF721	cg05856015	5'UTR	N Shore	20.8 ± 3.9	24.4 ± 4.1	3.63079	0.0109863	0.131227		0	3	0	0
ZNF749	cg08997445	Body	CpG island	32.9 ± 2.8	31.9 ± 2.3	-0.960596	0.0386353	0.214129		0	1	0	0
ZNF761	cg19342764	5'UTR	CpG island	4.3 ± 0.6	4.9 ± 0.7	0.613986	0.0289917	0.187506		1	0	0	0
ZNF763	cg16849020	TSS1500	N Shore	26.2 ± 2.7	29.8 ± 4.1	3.56956	0.00167847	0.114891	*	0	0	1	0
ZNF763	cg03087507	Body	CpG island	5.3 ± 0.7	5.6 ± 0.8	0.388924	6.10352e-05	0.114891		1	1	0	0
ZNF765	cg01995718	3'UTR	Open sea	79.8 ± 3	80.7 ± 2.4	0.922579	0.0443115	0.228627		1	0	0	0
ZNF783	cg13403121	Body	S Shelf	82.3 ± 2.6	79 ± 3.6	-3.31537	0.00268555	0.114891		0	0	3	0
[truncated: 1,484 more rows]
