# Supplementary material for: A Single Bout of Electroacupuncture Remodels Epigenetic and Transcriptional Changes in Adipose Tissue in Polycystic Ovary Syndrome
Source: Sci Rep. 2018 Jan 30;8:1878. doi: 10.1038/s41598-017-17919-5 (PMC5790004; doi:10.1038/s41598-017-17919-5)
Supplement: Supplementary file 11 — Supplementary Table 10 [file 41598_2017_17919_MOESM11_ESM.xlsx]

## Sheet: Sheet1
Supplementary Table 10. Genes previously linked to insulin resistance, type 2 diabetes and obesity in published genome wide association studies with corresponding change in methylation in adipose tissue in women with PCOS after a single bout of electrocupuncture.
Gene Symbol	TargetID	Gene Region	Relation to	DNA methylation (%)	DNA methylation (%)	Change	P value	Q value
			CpG Island	Before Single Electrocupuncture	After Single Electrocupuncture	(%)
Polycystic Ovary Syndrome
DENND1A	cg14537247	Body	Open Sea	32.5 ± 5.6	41.6 ± 7.5	9.09882	0.00213623	0.114891
C9orf3	cg13698261	Body	Open Sea	89.3 ± 2	88.1 ± 1.6	-1.148	0.00335693	0.114891
HMGA2	cg14857024	Body	Open Sea	82.1 ± 1.6	84 ± 1.4	1.87087	0.000427246	0.114891
INSR	cg23845936	Body	N Shelf	69.7 ± 4.8	74 ± 3.5	4.2853	9.15527e-05	0.114891
SUMO1P1	cg15878616	Body	Open Sea	88.2 ± 5	77.5 ± 8.7	-10.6458	0.000305176	0.114891
LHCGR	cg03709613	Body;3'UTR	Open Sea	50.4 ± 4.5	57.7 ± 4.2	7.23864	0.00100708	0.114891
THADA	cg14807446	Body	Open Sea	72.6 ± 3.9	74.2 ± 3.6	1.5288	0.00418091	0.114891
	cg16236157	Body	Open Sea	70 ± 2.7	74.3 ± 2.8	4.25585	9.15527e-05	0.114891
	cg20629315	Body	Open Sea	41.5 ± 5.9	49.3 ± 8.9	7.80164	0.00418091	0.114891
Insulin resistance
AGBL1	cg20975733	Body	Open Sea	66.5 ± 2.9	70 ± 3.2	3.4376	0.00418091	0.114891
ANKH	cg14843632	Body	N Shore	26.9 ± 5.3	29.2 ± 5.7	2.29295	0.00268555	0.114891
AP3B1	cg08976646	Body	Open Sea	88.2 ± 2.2	85.6 ± 2.7	-2.6036	0.00268555	0.114891
ARAP1	cg00242341	5'UTR	Open Sea	75.2 ± 4.2	69.4 ± 6.9	-5.84945	0.00418091	0.114891
	cg09010791	5'UTR	Open Sea	80.6 ± 3.4	77 ± 4.2	-3.61363	0.00167847	0.114891
	cg25466805	TSS1500	Island	32.3 ± 4.2	29.3 ± 3.2	-2.96001	0.000213623	0.114891
	cg01589860	Body;TSS1500	N Shelf	32.8 ± 2.2	35.8 ± 3	3.02284	0.00131226	0.114891
ARHGEF7	cg03211447	Body	N Shore	85.9 ± 2.1	87.4 ± 1.9	1.51659	0.00167847	0.114891
	cg15436505	Body	Open Sea	77.6 ± 3.2	80.4 ± 2.6	2.79944	0.00418091	0.114891
CAMK2B	cg04549288	Body	Island	57.4 ± 4	59.7 ± 2.8	2.29774	0.00418091	0.114891
	cg05610097	Body	N Shelf	68.9 ± 4.4	72.7 ± 2.9	3.78531	0.00335693	0.114891
	cg09126559	Body	S Shore	47.9 ± 4.2	53.4 ± 3.9	5.54558	0.00131226	0.114891
CETP	cg03232842	TSS1500	Open Sea	34.2 ± 6.3	42.9 ± 5.5	8.72782	0.00335693	0.114891
COBLL1	cg08267591	Body	N Shelf	77.3 ± 2.1	80.5 ± 3	3.23709	0.00100708	0.114891
CRTAC1	cg01179268	Body	Open Sea	97.7 ± 0.3	97.5 ± 0.4	-0.207967	0.00335693	0.114891
	cg04888360	Body	Open Sea	47.4 ± 4.1	51.9 ± 4	4.56818	0.00418091	0.114891
CRY2	cg07326765	TSS1500	N Shore	49 ± 6.2	53.3 ± 5.7	4.3044	0.00335693	0.114891
CSMD1	cg20564969	TSS1500	S Shore	34.1 ± 4.7	30.2 ± 5.8	-3.94283	0.00335693	0.114891
FADS1	cg07709195	TSS1500	S Shore	75.4 ± 3.6	78.3 ± 2.4	2.82951	0.00335693	0.114891
FGGY	cg14279345	Body	Open Sea	74.9 ± 3.5	77.5 ± 3.2	2.62676	0.00335693	0.114891
	cg00996847	Body	Open Sea	43.6 ± 5.7	49.5 ± 4.9	5.85293	0.00268555	0.114891
FOXN3	cg06719445	5'UTR	Open Sea	74.1 ± 4.4	67.6 ± 9.2	-6.55386	0.00167847	0.114891
	cg14023350	Body	S Shore	63.3 ± 5.1	57.3 ± 6.3	-6.00801	0.00418091	0.114891
	cg16384774	3'UTR	N Shore	86.7 ± 3.6	80.9 ± 6.7	-5.75606	0.00418091	0.114891
	cg07102397	Body	Open Sea	79.1 ± 3.9	73.6 ± 6.7	-5.51415	0.00418091	0.114891
	cg15821562	5'UTR	N Shelf	46.4 ± 5.8	42.3 ± 5.9	-4.05875	0.00131226	0.114891
	cg04977856	5'UTR	S Shelf	67.4 ± 6.2	63.9 ± 7	-3.43209	0.00418091	0.114891
	cg18657988	Body	Open Sea	29.7 ± 5.9	34 ± 6.3	4.34056	0.00131226	0.114891
FTO	cg01986630	Body	Open Sea	78.8 ± 5.4	70.7 ± 8.3	-8.01305	0.000762939	0.114891
	cg26580413	Body	Open Sea	61.7 ± 5.1	56.4 ± 6.8	-5.31195	0.00167847	0.114891
	cg00714672	Body	Open Sea	76.2 ± 4	79 ± 2.5	2.81306	0.00268555	0.114891
	cg02111433	Body	Open Sea	65.5 ± 4.8	69.2 ± 2.4	3.64203	0.00167847	0.114891
G6PC2	cg01111179	TSS200	Open Sea	79.8 ± 19.3	76.9 ± 19.6	-2.96921	0.000579834	0.114891
GALNT2	cg23843953	Body	Open Sea	71.8 ± 3.7	68.8 ± 3.7	-2.93711	0.00167847	0.114891
	cg05784532	Body	Open Sea	80.6 ± 2.8	78.7 ± 2.7	-1.94879	0.00131226	0.114891
	cg16246661	Body	Open Sea	73.9 ± 4.2	76.8 ± 3.5	2.87075	0.00418091	0.114891
	cg15723468	Body	Open Sea	64.1 ± 5.6	68.1 ± 5	3.9809	0.00167847	0.114891
	cg20594765	Body	Open Sea	39.3 ± 6.2	43.6 ± 5.6	4.31422	0.00418091	0.114891
GIT2	cg22742001	TSS1500	N Shore	79.5 ± 5.3	73.1 ± 7.2	-6.37736	0.00335693	0.114891
GLIS3	cg23053961	TSS1500	S Shore	30.5 ± 5	35.8 ± 5.7	5.27839	0.00335693	0.114891
	cg14641122	Body	Open Sea	37.1 ± 6.7	44.4 ± 6.4	7.24469	0.00335693	0.114891
GRB10	cg20732703	5'UTR;Body	Open Sea	45.9 ± 4.9	42.6 ± 6.1	-3.35328	0.00335693	0.114891
	cg10335798	5'UTR;Body;TSS1500	Open Sea	71.6 ± 3.8	68.7 ± 3.5	-2.84319	0.00418091	0.114891
IGF1	cg08806558	TSS1500	Open Sea	48.1 ± 6.5	55.5 ± 6.6	7.45672	0.00418091	0.114891
IGF2BP2	cg16706546	Body	Open Sea	55.7 ± 3.5	60.2 ± 4.4	4.56769	0.000579834	0.114891
KDM2B	cg04682193	3'UTR	Open Sea	70.5 ± 5.8	63.4 ± 7.6	-7.1635	0.00100708	0.114891
	cg03486832	TSS1500	S Shore	41.6 ± 4.9	37.8 ± 4.7	-3.8201	0.00268555	0.114891
	cg17169037	Body	N Shore	78.6 ± 3.3	76.9 ± 2.1	-1.73632	0.00418091	0.114891
	cg18795232	Body	N Shore	26.7 ± 5	34.3 ± 7.3	7.65339	0.00167847	0.114891
	cg08043998	Body	Island	34.5 ± 8.1	43.3 ± 7.3	8.73436	0.00418091	0.114891
	cg06024930	Body	Island	41.3 ± 7.1	51.3 ± 9.9	10.0223	0.00418091	0.114891
NR1H3	cg03732020	Body	Open Sea	73.6 ± 3.6	69 ± 5.4	-4.52934	0.00268555	0.114891
	cg03790378	5'UTR;TSS1500	Open Sea	73.6 ± 3.4	76.3 ± 2.4	2.77857	0.00213623	0.114891
PDGFC	cg19518666	Body	Open Sea	31.6 ± 4.6	37.4 ± 4.7	5.79957	0.00213623	0.114891
PPARG	cg18537222	Body	Open Sea	66.3 ± 5.7	60.5 ± 5.8	-5.73418	0.00100708	0.114891
	cg21859053	5'UTR;TSS200	S Shore	13.6 ± 2.1	14.6 ± 1.4	0.98222	0.00335693	0.114891
	cg07676920	Body	Open Sea	31.2 ± 8.3	43.1 ± 10.5	11.8395	0.00335693	0.114891
RREB1	cg16958939	Body	Open Sea	76.2 ± 3.6	69.4 ± 5.9	-6.71583	0.00131226	0.114891
	cg00421164	5'UTR	S Shore	78 ± 3.4	73 ± 6.1	-4.96263	0.00335693	0.114891
	cg14919455	5'UTR	Open Sea	58.5 ± 6	53.9 ± 5.9	-4.59093	0.00335693	0.114891
	cg10287970	5'UTR	Open Sea	54.6 ± 4.8	50.7 ± 6.3	-3.89818	0.00335693	0.114891
	cg09754197	5'UTR	S Shelf	67.8 ± 4.7	65.4 ± 4.8	-2.3888	0.00167847	0.114891
	cg22335826	Body	Open Sea	54.1 ± 4.3	57.9 ± 3.2	3.84519	0.00268555	0.114891
SLC10A6	cg04436383	5'UTR;1stExon	Open Sea	45.5 ± 5.5	53.3 ± 7.9	7.86495	0.00418091	0.114891
	cg15881238	TSS1500	Open Sea	38.2 ± 7.6	48.1 ± 7.5	9.8682	0.00418091	0.114891
SLC29A3	cg23761815	Body	S Shelf	85.8 ± 2.3	83.3 ± 2.5	-2.49293	0.00335693	0.114891
SPAG16	cg25824236	Body	Open Sea	64.7 ± 3.7	67.5 ± 3.2	2.78306	0.00418091	0.114891
	cg05730975	Body	Open Sea	53.9 ± 3.5	58 ± 4.3	4.10621	0.00167847	0.114891
SYN2	cg07357827	Body;TSS200	S Shore	16.2 ± 3.1	20.5 ± 3.2	4.22753	0.00335693	0.114891
TCF7L2	cg17116091	Body	Open Sea	67.4 ± 3.2	70.4 ± 2.9	2.95968	0.00131226	0.114891
	cg16310045	Body	Open Sea	59.2 ± 5.2	62.5 ± 3.5	3.39358	0.00335693	0.114891
TFAP2B	cg08857063	Body	N Shore	18.2 ± 1.1	16.6 ± 1.8	-1.62159	0.00100708	0.114891
UBXN11	cg01905489	Body	Open Sea	70.6 ± 5.5	63.8 ± 8	-6.75403	0.00268555	0.114891
	cg00813993	5'UTR;1stExon	Open Sea	38.3 ± 4.1	35.5 ± 4.7	-2.78043	0.00418091	0.114891
WFS1	cg00701064	Body	Open Sea	60 ± 7.1	55.9 ± 5.7	-4.15307	0.00418091	0.114891
	cg16417416	Body	Open Sea	68.5 ± 3.5	65.4 ± 3.9	-3.07295	0.00418091	0.114891
ZFAND3	cg00257775	Body	Open Sea	78.9 ± 4.6	71.4 ± 8.5	-7.48372	0.00418091	0.114891
	cg08106319	Body	Open Sea	70.5 ± 4.5	64.5 ± 5.1	-5.94958	0.00131226	0.114891
	cg03003722	Body	Open Sea	47.1 ± 3.9	43.8 ± 4.3	-3.29209	0.000427246	0.114891
Diabetes
ABCC8	cg09575421	Body	S Shelf	86.7 ± 1.7	85.4 ± 1.7	-1.34685	0.00167847	0.114891
ADAMTS9	cg05668317	Body	Open Sea	83.7 ± 2.3	85.2 ± 2	1.48466	0.000762939	0.114891
ADIPOQ	cg23249140	TSS200	Open Sea	60.2 ± 4.7	63 ± 4.2	2.83402	0.00100708	0.114891
ALK	cg14840351	Body	Open Sea	33.5 ± 3	29.5 ± 4	-3.93048	0.00418091	0.114891
	cg26427896	Body	Open Sea	61 ± 5.2	66.4 ± 4.2	5.39277	0.00268555	0.114891
	cg17589866	Body	Open Sea	48.3 ± 4.7	55.4 ± 5.6	7.12135	0.00268555	0.114891
ANK1	cg08194989	TSS200;Body	Island	44.6 ± 4.5	40.7 ± 3.9	-3.85957	0.00418091	0.114891
	cg12180191	Body	S Shore	50.8 ± 4.7	47.7 ± 5.6	-3.13773	0.00335693	0.114891
	cg07533533	Body	Island	8.7 ± 2.6	7.6 ± 2.4	-1.0389	0.00167847	0.114891
	cg17256609	Body	Open Sea	78.5 ± 2.4	80.3 ± 2.2	1.76754	0.000762939	0.114891
	cg21342785	Body	Open Sea	68 ± 3.6	70.9 ± 3.6	2.91242	0.00335693	0.114891
	cg08521995	Body	S Shelf	51.5 ± 4.8	55.9 ± 3.9	4.38339	0.00418091	0.114891
	cg20468415	Body	Open Sea	41.8 ± 4.5	47.3 ± 3.8	5.58	0.00100708	0.114891
ANXA2	cg13313836	5'UTR;Body	N Shelf	41.1 ± 5.6	48.1 ± 7.6	7.01907	0.00167847	0.114891
	cg22365276	5'UTR;Body	N Shore	18.9 ± 5.1	27.7 ± 8.2	8.76501	0.00335693	0.114891
	cg02072495	5'UTR;Body	N Shore	14 ± 4	22.8 ± 7.9	8.78683	0.00335693	0.114891
AP3S2	cg02349866	Body	Open Sea	55.6 ± 4.9	59.4 ± 5.1	3.83667	0.00335693	0.114891
ARAP1	cg00242341	5'UTR	Open Sea	75.2 ± 4.2	69.4 ± 6.9	-5.84945	0.00418091	0.114891
	cg09010791	5'UTR	Open Sea	80.6 ± 3.4	77 ± 4.2	-3.61363	0.00167847	0.114891
	cg25466805	TSS1500	Island	32.3 ± 4.2	29.3 ± 3.2	-2.96001	0.000213623	0.114891
	cg01589860	Body;TSS1500	N Shelf	32.8 ± 2.2	35.8 ± 3	3.02284	0.00131226	0.114891
ARHGAP18	cg20760057	Body	Open Sea	52 ± 4.5	47.8 ± 5.5	-4.28758	0.00418091	0.114891
	cg11179695	Body	Open Sea	72.8 ± 3.4	75.7 ± 3.2	2.88178	0.00335693	0.114891
	cg12774946	Body	Open Sea	36.6 ± 7.6	42.6 ± 7	6.00713	0.00131226	0.114891
ARHGAP22	cg21355487	Body	S Shore	52.8 ± 3.6	49.4 ± 4.6	-3.37996	0.00213623	0.114891
	cg25728206	Body	S Shelf	68.4 ± 4.9	72.8 ± 3	4.42291	0.00131226	0.114891
ATP2A2	cg23807570	Body;3'UTR	Open Sea	81 ± 5.2	72 ± 9.4	-9.0672	0.00335693	0.114891
	cg21810305	Body	Open Sea	82.9 ± 1.3	84.6 ± 1.3	1.72408	0.00418091	0.114891
ATP2A3	cg24376636	3'UTR	Island	49 ± 4.6	54.7 ± 4.7	5.72245	0.00268555	0.114891
BCL11A	cg09670127	Body	Open Sea	78.3 ± 2.5	74.6 ± 4.2	-3.7504	0.00131226	0.114891
	cg10853543	Body	Open Sea	75.4 ± 3.5	78.2 ± 2	2.75644	0.00213623	0.114891
	cg22445742	Body	Open Sea	45.8 ± 6	53.8 ± 5.5	8.00646	0.00268555	0.114891
C2CD4A	cg01383890	TSS200	N Shore	23.4 ± 3.9	20.7 ± 3.8	-2.71089	0.00131226	0.114891
CDH13	cg05847519	3'UTR	Open Sea	84 ± 3.1	78.7 ± 5.3	-5.30229	0.00335693	0.114891
	cg05852523	TSS1500	N Shore	84.9 ± 2.3	83.1 ± 1.8	-1.82536	0.00335693	0.114891
	cg09415485	Body	S Shore	40.7 ± 4.7	45 ± 4.7	4.28434	0.00167847	0.114891
	cg01880569	TSS1500	N Shore	39.9 ± 4.1	44.6 ± 4.6	4.65199	0.00335693	0.114891
CETP	cg03232842	TSS1500	Open Sea	34.2 ± 6.3	42.9 ± 5.5	8.72782	0.00335693	0.114891
CHFR	cg17003970	Body	Open Sea	78.3 ± 12.3	75.5 ± 11.8	-2.84367	0.00167847	0.114891
	cg21827294	Body	S Shelf	83.9 ± 2.1	85.4 ± 2	1.53539	0.00100708	0.114891
	cg20535781	TSS1500	S Shore	45.6 ± 5.7	50.2 ± 5.2	4.58433	0.00131226	0.114891
CMIP	cg06823060	Body	Open Sea	65 ± 5.2	60.5 ± 6.5	-4.47207	0.00268555	0.114891
	cg02814118	TSS200;Body	Open Sea	49.1 ± 4.6	44.9 ± 5.3	-4.13447	0.00418091	0.114891
	cg05083852	Body	S Shore	34.3 ± 3.2	31 ± 3.7	-3.29511	0.000579834	0.114891
	cg03133097	Body	Open Sea	83.7 ± 2.3	82.4 ± 1.7	-1.32233	0.00418091	0.114891
	cg07422644	Body	Open Sea	83.6 ± 2.2	82.4 ± 2.2	-1.18446	0.00213623	0.114891
	cg05887079	Body	Open Sea	45 ± 6.2	52.8 ± 5.9	7.77035	0.00131226	0.114891
CNTNAP2	cg24429310	Body	N Shore	45.1 ± 6.9	50 ± 5.2	4.83139	0.00131226	0.114891
CRHR2	cg23185751	Body	N Shore	75.5 ± 3.1	78.2 ± 1.9	2.65135	0.00131226	0.114891
CRTAC1	cg01179268	Body	Open Sea	97.7 ± 0.3	97.5 ± 0.4	-0.207967	0.00335693	0.114891
	cg04888360	Body	Open Sea	47.4 ± 4.1	51.9 ± 4	4.56818	0.00418091	0.114891
CRY2	cg07326765	TSS1500	N Shore	49 ± 6.2	53.3 ± 5.7	4.3044	0.00335693	0.114891
DAAM1	cg07963676	TSS1500	N Shore	61 ± 5.3	66.3 ± 5.1	5.22065	0.00268555	0.114891
DCC	cg18841634	Body	N Shore	13.7 ± 1.9	14.7 ± 2.1	1.00705	0.000762939	0.114891
DOCK5	cg00157012	Body	Open Sea	63.1 ± 4.5	56.3 ± 7.2	-6.79795	0.000762939	0.114891
	cg20227326	Body	Open Sea	75.7 ± 2.6	78.7 ± 2.9	2.95899	0.00213623	0.114891
ELMO1	cg12192582	5'UTR	Open Sea	80.3 ± 4.7	73.5 ± 7.1	-6.76231	0.00335693	0.114891
	cg05383910	5'UTR	Open Sea	53.5 ± 5	47.7 ± 5.5	-5.7374	0.000305176	0.114891
	cg05098343	Body	Open Sea	16.9 ± 6.4	28.7 ± 10.2	11.7776	0.00167847	0.114891
ETV1	cg03985360	Body	Open Sea	46.2 ± 6.8	55.1 ± 6.5	8.85364	0.00213623	0.114891
FADS1	cg07709195	TSS1500	S Shore	75.4 ± 3.6	78.3 ± 2.4	2.82951	0.00335693	0.114891
FAF1	cg02030141	Body	Open Sea	69.4 ± 4.9	72.7 ± 4.5	3.3972	0.000213623	0.114891
	cg15574895	Body	Open Sea	53.5 ± 5.4	58.4 ± 3.5	4.81921	0.00268555	0.114891
FTO	cg01986630	Body	Open Sea	78.8 ± 5.4	70.7 ± 8.3	-8.01305	0.000762939	0.114891
	cg26580413	Body	Open Sea	61.7 ± 5.1	56.4 ± 6.8	-5.31195	0.00167847	0.114891
	cg00714672	Body	Open Sea	76.2 ± 4	79 ± 2.5	2.81306	0.00268555	0.114891
	cg02111433	Body	Open Sea	65.5 ± 4.8	69.2 ± 2.4	3.64203	0.00167847	0.114891
G6PC2	cg01111179	TSS200	Open Sea	79.8 ± 19.3	76.9 ± 19.6	-2.96921	0.000579834	0.114891
GLIS3	cg23053961	TSS1500	S Shore	30.5 ± 5	35.8 ± 5.7	5.27839	0.00335693	0.114891
	cg14641122	Body	Open Sea	37.1 ± 6.7	44.4 ± 6.4	7.24469	0.00335693	0.114891
GNA15	cg10022788	TSS200	Open Sea	64.2 ± 5.7	55.9 ± 7.5	-8.33838	0.000579834	0.114891
	cg01032675	1stExon;5'UTR	Open Sea	73.8 ± 4.1	68.4 ± 5	-5.4043	0.00213623	0.114891
	cg24055461	TSS1500	Open Sea	80.2 ± 3	76.7 ± 4.9	-3.44802	0.00213623	0.114891
GPSM1	cg14213590	Body	Island	50.6 ± 6.6	46.2 ± 6.8	-4.40211	0.00418091	0.114891
	cg07324381	Body;TSS1500	Open Sea	60.4 ± 4.2	56.3 ± 4.9	-4.02674	0.00131226	0.114891
GRB14	cg10508783	TSS1500	S Shore	84.7 ± 1.7	82.6 ± 2.4	-2.04912	0.00418091	0.114891
GRK5	cg10318661	Body	Open Sea	82 ± 2.8	83.8 ± 2.3	1.81273	0.00335693	0.114891
	cg01206259	Body	Open Sea	72.5 ± 3	74.6 ± 2.3	2.11877	0.00131226	0.114891
	cg11312674	Body	Open Sea	59.6 ± 4.1	63.2 ± 3.4	3.65527	0.00418091	0.114891
	cg17423813	Body	Open Sea	56.9 ± 4	61.1 ± 3.2	4.13197	0.00100708	0.114891
	cg09085932	Body	Open Sea	23.2 ± 5.1	29 ± 4.8	5.77353	0.00268555	0.114891
HECW1	cg05380503	TSS1500	N Shore	20 ± 3.7	22.7 ± 4.2	2.62043	0.000579834	0.114891
	cg17544584	Body	Island	70.1 ± 4.9	73.4 ± 3.2	3.24366	0.00418091	0.114891
HHEX	cg03330490	Body	Island	32 ± 5	27.2 ± 4.7	-4.85822	0.000213623	0.114891
	cg24787755	Body	N Shore	37.8 ± 4.7	34.1 ± 5.6	-3.78972	0.00213623	0.114891
	cg14689537	Body	N Shore	29.5 ± 4.3	25.9 ± 4.2	-3.58117	0.00131226	0.114891
	cg16508068	Body	Island	34.5 ± 4.4	31.9 ± 5.3	-2.61409	0.00335693	0.114891
HMGA2	cg14857024	Body	Open Sea	82.1 ± 1.6	84 ± 1.4	1.87087	0.000427246	0.114891
HNF4A	cg07906484	Body	Open Sea	71.7 ± 3.3	69.1 ± 3.4	-2.65515	0.00418091	0.114891
IGF1	cg08806558	TSS1500	Open Sea	48.1 ± 6.5	55.5 ± 6.6	7.45672	0.00418091	0.114891
IGF2BP2	cg16706546	Body	Open Sea	55.7 ± 3.5	60.2 ± 4.4	4.56769	0.000579834	0.114891
IKZF1	cg02852025	5'UTR	S Shelf	42.5 ± 5.6	38.6 ± 5.7	-3.91977	0.00268555	0.114891
	cg16626194	3'UTR	S Shore	73.3 ± 4.8	76.1 ± 5	2.77531	0.00418091	0.114891
	cg26746878	3'UTR	S Shelf	64.6 ± 4.4	68.7 ± 3.6	4.11087	0.000579834	0.114891
INS-IGF2	cg02749887	TSS200	Open Sea	47.7 ± 5.7	53.3 ± 5.4	5.5735	0.00268555	0.114891
JAZF1	cg14491535	Body	Open Sea	64.7 ± 4.3	61.8 ± 4.4	-2.94505	0.00418091	0.114891
	cg15377009	Body	Open Sea	88.7 ± 1.8	86.1 ± 3.8	-2.68318	0.00167847	0.114891
	cg09768617	Body	Open Sea	92.2 ± 1.8	90.3 ± 2.4	-1.84756	0.00268555	0.114891
	cg04266607	TSS1500	S Shore	78.4 ± 3.2	80.9 ± 2.1	2.50832	0.00131226	0.114891
KCNJ11	cg03864215	3'UTR;1stExon	N Shore	25.5 ± 3.6	29.6 ± 4.1	4.03586	0.00213623	0.114891
KCNK16	cg02611419	3'UTR;TSS1500	S Shore	48.7 ± 5.5	44 ± 6	-4.62589	0.00335693	0.114891
	cg18601596	Body;TSS1500	S Shore	84.3 ± 3	81.5 ± 3.1	-2.75262	0.00335693	0.114891
KCNQ1	cg13428066	Body	Open Sea	67.6 ± 3.9	62 ± 7	-5.59228	0.00418091	0.114891
	cg08895013	Body	S Shore	40.5 ± 4.7	37.2 ± 4.8	-3.34287	0.00335693	0.114891
	cg04608933	Body	N Shore	81.9 ± 2.5	79.2 ± 3	-2.66569	0.00131226	0.114891
	cg07464423	3'UTR	N Shore	82.9 ± 2.1	80.6 ± 1.9	-2.32918	6.10352e-05	0.114891
	cg11363972	TSS1500	Island	42.1 ± 3.4	44.5 ± 3.1	2.4038	0.00213623	0.114891
	cg11585942	Body	Open Sea	73.6 ± 3.1	76.1 ± 2.1	2.44783	0.00213623	0.114891
	cg23750514	Body	Open Sea	66.6 ± 3.6	69.9 ± 3.7	3.29675	0.00213623	0.114891
	cg12851635	Body	N Shore	69.4 ± 3.9	72.8 ± 4.1	3.46808	0.00131226	0.114891
	cg10678459	TSS1500	N Shore	58.4 ± 5	62.3 ± 3.2	3.86176	0.00335693	0.114891
	cg14637411	Body	Open Sea	41.5 ± 6	46.1 ± 6.2	4.64218	0.00167847	0.114891
	cg25173341	Body	Island	56.7 ± 5.9	62.7 ± 4.8	6.00749	0.00100708	0.114891
	cg23272088	Body	Open Sea	40.8 ± 6.4	48.6 ± 6.8	7.87763	0.00335693	0.114891
KLHL2	cg25064052	Body	Open Sea	58.1 ± 6	52.8 ± 6.3	-5.22052	0.00418091	0.114891
KLHL29	cg04937609	Body	Island	83.6 ± 2.6	80.3 ± 4.2	-3.29843	0.00131226	0.114891
	cg22451782	Body	Island	89.5 ± 2.2	87.1 ± 3.1	-2.42544	0.00131226	0.114891
	cg16533767	5'UTR	Open Sea	60 ± 4.6	62.2 ± 3.5	2.16429	0.000427246	0.114891
	cg20887390	5'UTR	N Shore	73.5 ± 4.5	76.6 ± 4.3	3.06693	0.00213623	0.114891
	cg17245125	Body	Open Sea	63.8 ± 3.5	67.1 ± 2.6	3.21613	0.00131226	0.114891
	cg17952075	Body	S Shelf	72.4 ± 4.9	76.1 ± 3.6	3.78738	0.00335693	0.114891
	cg11426800	5'UTR	Open Sea	50.9 ± 5	55.6 ± 4.2	4.72531	0.00418091	0.114891
	cg14067761	Body	Open Sea	44.7 ± 6.2	51.4 ± 5.7	6.72847	0.00418091	0.114891
	cg26821721	Body	Open Sea	39.3 ± 6.1	46.1 ± 4.8	6.83109	0.00418091	0.114891
	cg02338778	Body	Open Sea	37.3 ± 6.1	44.3 ± 6.2	6.98025	0.00213623	0.114891
LAMA1	cg18008372	Body	Open Sea	89.9 ± 1.4	88.9 ± 0.9	-1.06817	0.00418091	0.114891
LIMK2	cg09590228	TSS200	Island	3.1 ± 0.3	2.8 ± 0.4	-0.297747	0.00213623	0.114891
LPA	cg16960593	TSS200	Open Sea	66.7 ± 3.7	69.5 ± 2.3	2.79503	0.00418091	0.114891
	cg07177174	TSS1500	Open Sea	63.5 ± 3.2	66.7 ± 3.3	3.26748	0.00418091	0.114891
LPIN2	cg14443640	5'UTR	N Shelf	86.3 ± 1.9	83 ± 4	-3.30694	0.00213623	0.114891
	cg16857548	TSS200	N Shore	59.2 ± 2.7	61 ± 2.9	1.80282	0.00213623	0.114891
LPP	cg06739107	Body	Open Sea	79.3 ± 5.1	71.7 ± 8.4	-7.51954	0.00213623	0.114891
	cg25853622	Body	Open Sea	73.2 ± 4.9	66 ± 7.8	-7.17426	0.00335693	0.114891
	cg04387984	Body	Open Sea	88.1 ± 1.6	86.5 ± 1.8	-1.52211	0.00418091	0.114891
	cg04535966	5'UTR	Open Sea	70.1 ± 3.4	73 ± 2.9	2.92526	0.00131226	0.114891
	cg15417654	5'UTR	Open Sea	54.2 ± 4.9	57.9 ± 3.7	3.69641	0.00268555	0.114891
	cg23651889	5'UTR	Open Sea	34.7 ± 7.8	41.2 ± 4.1	6.55512	0.00418091	0.114891
	cg02524983	5'UTR	Open Sea	52.7 ± 5.1	60.3 ± 7.1	7.57498	0.00268555	0.114891
MAEA	cg23447233	Body	Open Sea	63.2 ± 4.7	54.1 ± 7.9	-9.04525	0.00213623	0.114891
	cg07241925	Body	Open Sea	70.7 ± 5.7	61.9 ± 8.7	-8.8287	0.00335693	0.114891
	cg21326139	Body	Open Sea	60.6 ± 5.8	54.1 ± 7.7	-6.45873	0.00335693	0.114891
	cg01418351	Body	Open Sea	78.2 ± 3.3	72.8 ± 5.4	-5.45666	0.000762939	0.114891
	cg13096128	Body	S Shelf	72.3 ± 3.5	75.4 ± 2.8	3.06506	0.00268555	0.114891
MTSS1	cg10351284	Body	Open Sea	58.3 ± 6.2	53.1 ± 5.7	-5.15397	0.00418091	0.114891
MYH14	cg20117799	Body	S Shelf	84.1 ± 2.2	85.1 ± 1.5	0.98738	0.00268555	0.114891
	cg17889586	Body	Open Sea	51.8 ± 2.7	54.9 ± 3.5	3.07135	0.00100708	0.114891
	cg02652072	Body	S Shelf	55.5 ± 4.1	59.1 ± 3.7	3.68439	0.00335693	0.114891
MYH7	cg01203550	TSS200	Open Sea	45.5 ± 4.1	51.2 ± 5	5.73025	0.00213623	0.114891
MYH9	cg10747785	Body	Open Sea	73.2 ± 3.1	75.5 ± 2.9	2.29208	0.00418091	0.114891
NRG1	cg14597598	Body;TSS1500	Open Sea	52.7 ± 4	57 ± 3.6	4.33799	0.000762939	0.114891
NXN	cg21971800	Body	Open Sea	63.1 ± 4.6	59.4 ± 5.3	-3.70577	0.00100708	0.114891
	cg23090603	Body	Open Sea	45.1 ± 4.9	41.6 ± 4.3	-3.54109	0.00335693	0.114891
	cg22173510	Body	Open Sea	83.8 ± 1.9	81.5 ± 2.4	-2.34075	0.000152588	0.114891
	cg17780413	3'UTR	Open Sea	90.1 ± 1.3	89 ± 1.2	-1.17853	0.00268555	0.114891
	cg01554963	Body	Open Sea	13.8 ± 2.3	16.5 ± 2.8	2.62224	3.05176e-05	0.114891
	cg02679012	Body	Open Sea	38.7 ± 2.9	42.8 ± 4.5	4.07215	0.00268555	0.114891
	cg20945055	Body	Open Sea	59.9 ± 3.5	64.5 ± 4.6	4.54617	0.00167847	0.114891
	cg16460383	Body	Open Sea	35.1 ± 5.9	42.5 ± 6.2	7.34417	0.00268555	0.114891
	cg16094767	Body	Open Sea	38.1 ± 10.4	45.8 ± 10.4	7.7157	0.00268555	0.114891
	cg23283423	Body	Open Sea	26.3 ± 5.7	34.4 ± 8.2	8.14563	0.00268555	0.114891
	cg02459042	Body	Open Sea	34.6 ± 10.7	43.4 ± 5.9	8.78509	0.00268555	0.114891
P2RY2	cg26761618	TSS1500	N Shore	70.5 ± 3.7	65 ± 5.6	-5.46806	0.000579834	0.114891
PALM2	cg02560967	Body	Island	5.5 ± 0.6	4.9 ± 0.7	-0.560939	0.00418091	0.114891
	cg13690280	Body	Open Sea	28.8 ± 3.8	32.8 ± 4.9	3.99288	0.00131226	0.114891
PCNXL2	cg07223106	Body	Open Sea	54.9 ± 5	51.1 ± 4.5	-3.76448	0.00418091	0.114891
	cg17901924	Body	S Shelf	73.6 ± 3.4	76 ± 3.2	2.41155	0.00418091	0.114891
	cg25382340	Body	Open Sea	51.8 ± 4.2	54.3 ± 3.6	2.51131	0.00268555	0.114891
PDE3A	cg23015991	Body	Open Sea	86.7 ± 1.9	84.1 ± 2.6	-2.5297	0.000579834	0.114891
	cg12136731	Body	Open Sea	70 ± 3.5	73 ± 2.8	2.96031	0.000762939	0.114891
	cg26571814	Body	Open Sea	26.8 ± 4.1	31.9 ± 3.9	5.10207	0.00418091	0.114891
PDZRN3	cg24173753	Body	Open Sea	76 ± 6.6	77.9 ± 5.6	1.93177	0.00268555	0.114891
	cg05277096	Body	N Shore	27.1 ± 5	30.1 ± 5.7	3.04352	0.00213623	0.114891
	cg14632507	Body	Open Sea	72.5 ± 4.1	75.9 ± 3.9	3.38668	0.00335693	0.114891
	cg14753334	TSS1500	S Shore	16.3 ± 3.7	20.9 ± 3	4.66945	0.00418091	0.114891
	cg00216655	Body	Open Sea	58 ± 7.2	63.8 ± 6.5	5.71087	0.00268555	0.114891
PIK3C2G	cg01741038	5'UTR	Open Sea	81.5 ± 2.2	83.3 ± 1.7	1.8108	0.00268555	0.114891
	cg04878685	Body	Open Sea	63 ± 4.7	65.6 ± 3.7	2.52787	0.00418091	0.114891
PLEKHB1	cg13361558	5'UTR;Body;1stExon	Open Sea	28.2 ± 4.9	35.4 ± 6.3	7.23023	0.00167847	0.114891
PLS1	cg16943427	TSS1500;5'UTR	Open Sea	83.6 ± 1.9	85.4 ± 1.8	1.80827	0.00418091	0.114891
PLXNA4	cg00179374	5'UTR	N Shore	66.4 ± 4.6	63 ± 4.5	-3.35331	0.00100708	0.114891
	cg19390244	5'UTR	Open Sea	33.5 ± 4.6	39.6 ± 5.9	6.12518	0.00167847	0.114891
PPARG	cg18537222	Body	Open Sea	66.3 ± 5.7	60.5 ± 5.8	-5.73418	0.00100708	0.114891
	cg21859053	5'UTR;TSS200	S Shore	13.6 ± 2.1	14.6 ± 1.4	0.98222	0.00335693	0.114891
	cg07676920	Body	Open Sea	31.2 ± 8.3	43.1 ± 10.5	11.8395	0.00335693	0.114891
PROX1	cg17829746	Body	Open Sea	60 ± 6.3	65.4 ± 5.2	5.42674	0.00213623	0.114891
	cg25379954	Body	Open Sea	57.5 ± 6.2	63.1 ± 4.5	5.61964	0.00268555	0.114891
PSMD6	cg00629144	TSS1500	S Shore	92.3 ± 0.9	91.3 ± 0.9	-1.00925	0.000427246	0.114891
PTPRM	cg05870479	1stExon;5'UTR	Island	9.5 ± 1.1	8.8 ± 0.8	-0.748385	0.00335693	0.114891
PVT1	cg12753009	Body	Open Sea	70.2 ± 6.3	62.6 ± 7.9	-7.60891	0.00268555	0.114891
	cg03481855	Body	Open Sea	75.2 ± 2.2	77 ± 1.6	1.84609	0.00213623	0.114891
	cg02133716	Body	Open Sea	75.5 ± 2.5	77.8 ± 2.7	2.31489	0.00213623	0.114891
	cg06986734	Body	Open Sea	49.3 ± 3.9	52.3 ± 4.1	3.06326	0.00418091	0.114891
RASGRP1	cg18541417	Body	Island	3.7 ± 0.5	3.3 ± 0.5	-0.383851	0.00268555	0.114891
	cg21002317	Body	Open Sea	69.6 ± 3.9	73 ± 3.7	3.38767	0.00213623	0.114891
RETN	cg21777015	TSS200	N Shore	61 ± 7	55.4 ± 8.4	-5.53788	0.00213623	0.114891
RNF6	cg27012920	TSS1500	S Shore	24.4 ± 4.8	29.6 ± 3.9	5.16366	0.00213623	0.114891
SASH1	cg11631592	Body	Open Sea	58 ± 7.5	63.7 ± 6.8	5.70632	0.00213623	0.114891
SETD5	cg19464087	5'UTR	S Shelf	60.3 ± 6.8	66.2 ± 4.6	5.89249	0.00418091	0.114891
SETD7	cg24725692	TSS1500	S Shore	26.1 ± 3.7	29.9 ± 4.4	3.72019	0.00100708	0.114891
SGMS2	cg04297507	5'UTR	S Shelf	82.6 ± 3.7	77.1 ± 6.7	-5.53428	0.00418091	0.114891
SH3BP4	cg01297806	Body	N Shore	80.6 ± 4.8	72.2 ± 8.4	-8.32231	0.00131226	0.114891
SLC26A9	cg04292976	TSS1500	Open Sea	53.2 ± 5.4	50.2 ± 4.5	-3.04894	0.00100708	0.114891
	cg05122040	Body	Open Sea	76.8 ± 5	74.5 ± 5.5	-2.33752	0.00268555	0.114891
	cg02912371	TSS1500	Open Sea	55.6 ± 3.1	59.4 ± 3	3.80737	0.00335693	0.114891
	cg14218435	Body	Open Sea	56.5 ± 4.1	61.7 ± 4.3	5.2813	0.00335693	0.114891
SNAPC4	cg24812167	TSS1500	N Shore	53.4 ± 4	58.1 ± 3.4	4.68398	0.00167847	0.114891
SNX7	cg11952714	TSS1500	N Shore	14.2 ± 2.8	18 ± 3.5	3.79183	0.00268555	0.114891
SPRY2	cg22369786	Body	N Shore	43 ± 6.3	51.2 ± 5.4	8.1939	0.00167847	0.114891
SRBD1	cg16402715	Body	Open Sea	65.9 ± 4.5	69.7 ± 4.2	3.81958	0.00268555	0.114891
SYK	cg23447996	Body;5'UTR	S Shore	55.5 ± 5.8	50.5 ± 5.7	-5.00499	0.00418091	0.114891
	cg13782919	Body;5'UTR;TSS1500	Open Sea	79.8 ± 3.3	77 ± 3.2	-2.86186	0.00335693	0.114891
	cg14054883	Body	Open Sea	66.3 ± 4.6	70.5 ± 4.9	4.23901	0.00418091	0.114891
TAOK3	cg09700337	5'UTR	Open Sea	71.7 ± 2.8	74.7 ± 2.1	2.95669	0.00335693	0.114891
	cg03812546	5'UTR	Open Sea	67.7 ± 4.5	70.7 ± 3.8	2.98924	0.00167847	0.114891
TCF7L2	cg17116091	Body	Open Sea	67.4 ± 3.2	70.4 ± 2.9	2.95968	0.00131226	0.114891
	cg16310045	Body	Open Sea	59.2 ± 5.2	62.5 ± 3.5	3.39358	0.00335693	0.114891
TGFBR3	cg00563926	TSS1500	S Shore	49.8 ± 5.4	44.8 ± 5.3	-5.06528	0.00131226	0.114891
	cg13178170	Body	Open Sea	83.9 ± 3	80.3 ± 4.1	-3.61367	0.00213623	0.114891
	cg08848903	TSS1500	S Shore	34.8 ± 4.9	31.3 ± 4.3	-3.47185	0.00335693	0.114891
THADA	cg14807446	Body	Open Sea	72.6 ± 3.9	74.2 ± 3.6	1.5288	0.00418091	0.114891
	cg16236157	Body	Open Sea	70 ± 2.7	74.3 ± 2.8	4.25585	9.15527e-05	0.114891
	cg20629315	Body	Open Sea	41.5 ± 5.9	49.3 ± 8.9	7.80164	0.00418091	0.114891
TLE3	cg02009766	Body	N Shelf	91.1 ± 1.3	90.2 ± 1.2	-0.855089	0.00418091	0.114891
TMEM163	cg26681139	Body	Open Sea	42.3 ± 4.1	38.7 ± 4.7	-3.63271	0.00213623	0.114891
	cg25422880	Body	Open Sea	56.5 ± 5.4	60.3 ± 3.4	3.88173	0.00268555	0.114891
TMEM175	cg08222618	5'UTR	Island	60.3 ± 10.4	57.6 ± 10.4	-2.70938	0.00418091	0.114891
TMEM18	cg27237671	Body	N Shore	35 ± 8.5	39.3 ± 8.7	4.27937	0.00213623	0.114891
TNRC6A	cg03156546	Body	Open Sea	58.6 ± 5.5	53.1 ± 5.5	-5.47089	0.00167847	0.114891
TP53INP1	cg01824466	5'UTR	N Shore	24.3 ± 5.2	30.5 ± 5.6	6.15189	0.00335693	0.114891
TRIB1	cg02160684	Body	S Shelf	74 ± 4.7	67.2 ± 7.4	-6.72146	0.000762939	0.114891
WFS1	cg00701064	Body	Open Sea	60 ± 7.1	55.9 ± 5.7	-4.15307	0.00418091	0.114891
	cg16417416	Body	Open Sea	68.5 ± 3.5	65.4 ± 3.9	-3.07295	0.00418091	0.114891
WISP1	cg04683149	TSS200	Open Sea	49.9 ± 7.4	58.6 ± 6.5	8.70978	0.00268555	0.114891
WWOX	cg04609912	Body	Open Sea	89.1 ± 2.8	84.2 ± 5.2	-4.96504	0.00418091	0.114891
	cg01630032	Body	Open Sea	79.8 ± 9.6	75.7 ± 9.2	-4.11766	0.00268555	0.114891
	cg26691179	Body	Open Sea	46 ± 3.5	50.4 ± 4.3	4.40018	0.00213623	0.114891
	cg08122051	Body	Open Sea	53.6 ± 6.2	61.4 ± 5.7	7.78835	0.00167847	0.114891
YIF1A	cg08908247	Body	N Shore	61.9 ± 4.1	55.9 ± 7	-6.01766	0.00268555	0.114891
	cg07605836	Body	N Shore	48.1 ± 4.5	44.2 ± 4.8	-3.92814	0.00418091	0.114891
ZBED3	cg05278955	5'UTR;TSS1500	N Shore	82.1 ± 3.3	79.5 ± 2.9	-2.59977	0.000579834	0.114891
ZFAND3	cg00257775	Body	Open Sea	78.9 ± 4.6	71.4 ± 8.5	-7.48372	0.00418091	0.114891
	cg08106319	Body	Open Sea	70.5 ± 4.5	64.5 ± 5.1	-5.94958	0.00131226	0.114891
	cg03003722	Body	Open Sea	47.1 ± 3.9	43.8 ± 4.3	-3.29209	0.000427246	0.114891
ZFAND6	cg18866183	5'UTR	Open Sea	86.4 ± 1.9	84.5 ± 1.4	-1.9711	0.000427246	0.114891
ZMIZ1	cg19666787	3'UTR	Open Sea	68.3 ± 4.5	72.1 ± 2.3	3.77335	0.00268555	0.114891
ZNF608	cg25461775	Body	Open Sea	63.9 ± 4.6	67.5 ± 3.7	3.65532	0.00213623	0.114891
	cg07214954	Body	Open Sea	64.6 ± 5.1	70.2 ± 4.2	5.59297	0.00167847	0.114891
	cg12371563	Body	N Shore	27 ± 4.9	32.6 ± 4.5	5.66206	0.00418091	0.114891
	cg06055229	Body	Open Sea	49 ± 6.4	56.8 ± 5.8	7.75001	0.00268555	0.114891
ZZEF1	cg06799298	TSS200	Island	2.4 ± 0.3	2 ± 0.3	-0.366623	0.00131226	0.114891
Obesity
AATK	cg13618516	Body	N Shelf	83 ± 5.5	74.4 ± 9.5	-8.57738	0.00268555	0.114891
	cg26783127	Body	N Shelf	78.6 ± 5.6	70.1 ± 9.9	-8.54704	0.00213623	0.114891
	cg23334433	Body	N Shelf	82 ± 4.8	73.6 ± 9.3	-8.42478	0.00268555	0.114891
	cg20814202	Body	N Shelf	71 ± 13.9	64.7 ± 13.9	-6.38034	0.00131226	0.114891
	cg23768117	Body	S Shore	35.5 ± 3.3	33 ± 4.2	-2.5142	0.00167847	0.114891
	cg03809847	Body	Island	20.8 ± 5.5	23 ± 5.9	2.24086	0.00167847	0.114891
	cg04813159	Body	Open Sea	66.4 ± 4.3	71.2 ± 3.5	4.85933	0.00335693	0.114891
	cg07971007	Body	Open Sea	40.4 ± 5.3	47.7 ± 6	7.36598	0.00268555	0.114891
ABLIM1	cg06539091	Body	N Shore	67.5 ± 3.9	70.7 ± 2.9	3.20077	0.00335693	0.114891
	cg24760869	Body	Open Sea	53.5 ± 5.1	58.1 ± 3.7	4.56429	0.00268555	0.114891
	cg00950497	Body	S Shore	24.5 ± 4.2	29.9 ± 5.4	5.40813	0.00418091	0.114891
	cg27290215	Body	S Shore	36 ± 6.3	45 ± 6.8	9.06783	0.000762939	0.114891
ABLIM3	cg00245502	Body	Open Sea	32.8 ± 3.3	35.8 ± 3.5	3.0729	0.00418091	0.114891
	cg12302647	Body	Open Sea	48.5 ± 4.3	54 ± 5	5.55836	0.00131226	0.114891
	cg10574431	Body	Open Sea	36.9 ± 5.3	44.1 ± 6.6	7.19262	0.00418091	0.114891
ACBD7	cg12009856	TSS1500	S Shore	71.7 ± 3.9	74.6 ± 3.1	2.89657	0.00335693	0.114891
ADAMTSL1	cg14003978	Body	Open Sea	31.8 ± 6.6	39.3 ± 6.6	7.50009	0.00418091	0.114891
ADAMTS14	cg23169883	Body	S Shelf	77.7 ± 4.3	69.3 ± 8.5	-8.32957	0.00418091	0.114891
ADCY3	cg02353427	Body	Open Sea	73.8 ± 4.1	76.4 ± 2.9	2.6948	0.00167847	0.114891
	cg27107076	Body	Open Sea	33.8 ± 3.9	38.1 ± 4.8	4.28477	0.00268555	0.114891
ADCY9	cg09300795	Body	Open Sea	79.2 ± 8.9	70.9 ± 9.1	-8.34888	0.00100708	0.114891
	cg08550394	3'UTR	N Shore	67.6 ± 5.6	63.9 ± 5.4	-3.68438	0.00167847	0.114891
	cg05765011	Body	Open Sea	57.9 ± 5	54.9 ± 5	-2.94229	0.00418091	0.114891
	cg00701890	Body	Open Sea	86.8 ± 1.6	85.1 ± 1.6	-1.69187	3.05176e-05	0.114891
	cg09340615	Body	S Shelf	90 ± 1.1	89 ± 1.3	-0.999357	0.000579834	0.114891
ADIPOQ	cg10681525	Body	Open Sea	79.5 ± 2.5	75.8 ± 4.2	-3.69608	0.00131226	0.114891
	cg23249140	TSS200	Open Sea	60.2 ± 4.7	63 ± 4.2	2.83402	0.00100708	0.114891
ADSS	cg01012879	Body	N Shore	85.2 ± 4	79 ± 7.5	-6.25828	0.00335693	0.114891
AFAP1L1	cg13926347	Body	Open Sea	65.6 ± 4.4	68.4 ± 3.2	2.89482	0.00335693	0.114891
AGBL4	cg02057755	3'UTR	Open Sea	37 ± 3.5	40.2 ± 3.5	3.16865	0.00268555	0.114891
AK5	cg10386431	Body	Open Sea	82.8 ± 2.6	79.2 ± 4.3	-3.63336	0.00418091	0.114891
	cg15505642	Body	Open Sea	75.9 ± 2.8	77.6 ± 3.2	1.74569	0.00268555	0.114891
	cg21785245	Body	Open Sea	75.9 ± 1.8	78.7 ± 2.6	2.84088	0.00213623	0.114891
ALK	cg14840351	Body	Open Sea	33.5 ± 3	29.5 ± 4	-3.93048	0.00418091	0.114891
	cg26427896	Body	Open Sea	61 ± 5.2	66.4 ± 4.2	5.39277	0.00268555	0.114891
	cg17589866	Body	Open Sea	48.3 ± 4.7	55.4 ± 5.6	7.12135	0.00268555	0.114891
ALLC	cg19052272	TSS1500	Open Sea	79.1 ± 5.7	76.1 ± 7.8	-3.04723	0.00418091	0.114891
	cg06156640	TSS1500	Open Sea	52.9 ± 3.2	56.7 ± 4.8	3.76458	0.00418091	0.114891
ANKAR	cg06479433	Body	Open Sea	88.9 ± 1.7	85.8 ± 3.8	-3.13287	0.00167847	0.114891
ANKS1A	cg23709535	Body	Open Sea	84.8 ± 3.2	78.9 ± 6.6	-5.9373	0.00167847	0.114891
	cg15206473	Body	Open Sea	39 ± 3.3	37 ± 3	-1.98438	0.00213623	0.114891
	cg18393173	TSS1500	N Shore	4 ± 0.5	4.5 ± 0.4	0.490869	0.00100708	0.114891
	cg26175649	Body	Open Sea	84.8 ± 2.1	86.4 ± 0.9	1.64923	0.00167847	0.114891
ANKS1B	cg26017988	Body	Open Sea	67.4 ± 5.2	71 ± 3.9	3.59548	0.00418091	0.114891
	cg03309328	Body	Open Sea	22.7 ± 3.7	26.5 ± 4.5	3.86015	0.00268555	0.114891
ANO2	cg21281007	Body	S Shelf	80.4 ± 2	77.4 ± 3	-3.00419	0.00167847	0.114891
ANO3	cg01832892	TSS200	Island	9.9 ± 1.1	9 ± 1	-0.874255	0.000579834	0.114891
ARAP1	cg00242341	5'UTR	Open Sea	75.2 ± 4.2	69.4 ± 6.9	-5.84945	0.00418091	0.114891
	cg09010791	5'UTR	Open Sea	80.6 ± 3.4	77 ± 4.2	-3.61363	0.00167847	0.114891
	cg25466805	TSS1500	Island	32.3 ± 4.2	29.3 ± 3.2	-2.96001	0.000213623	0.114891
	cg01589860	Body;TSS1500	N Shelf	32.8 ± 2.2	35.8 ± 3	3.02284	0.00131226	0.114891
ARHGAP24	cg02394698	Body	Open Sea	66.7 ± 5.3	60 ± 7.4	-6.75016	0.00268555	0.114891
	cg14852227	Body;5'UTR	Open Sea	74.3 ± 7.9	77.4 ± 5.8	3.14345	0.00213623	0.114891
	cg23841470	Body;5'UTR	Open Sea	61.1 ± 5.8	65.9 ± 4	4.82686	0.00335693	0.114891
	cg05688618	Body;5'UTR;1stExon	Open Sea	29.8 ± 8.4	44 ± 12.2	14.2146	0.00131226	0.114891
ARHGEF10L	cg21908208	TSS1500	N Shore	8.4 ± 1.3	9.6 ± 1	1.20513	0.00335693	0.114891
	cg13299927	Body	N Shelf	78.8 ± 1.8	80.3 ± 1.7	1.42572	0.00213623	0.114891
	cg11742472	Body	Open Sea	62.7 ± 3.4	65.7 ± 3.4	2.94454	0.000762939	0.114891
ARHGEF3	cg12835118	Body	Open Sea	47.1 ± 3.9	41.4 ± 4.7	-5.65728	0.00213623	0.114891
	cg04389058	Body	Open Sea	39.3 ± 4.3	44 ± 3.6	4.69241	0.000579834	0.114891
	cg05400732	Body	Open Sea	51.7 ± 6.3	58.9 ± 5.4	7.21804	0.00213623	0.114891
ARMC4	cg23696593	Body	Open Sea	55.7 ± 5.2	61 ± 5.5	5.30088	0.00335693	0.114891
ARNTL	cg13286116	5'UTR	S Shore	61.4 ± 5.5	56.3 ± 6.9	-5.05658	0.00418091	0.114891
ASB4	cg02805025	Body	N Shelf	36.6 ± 6	43.9 ± 6.3	7.29004	0.00213623	0.114891
AUTS2	cg07636142	Body	Open Sea	71.4 ± 6	63.5 ± 8.5	-7.94286	0.00335693	0.114891
	cg00834988	Body	N Shore	74.4 ± 3.8	67.1 ± 7.5	-7.2486	0.000579834	0.114891
	cg17892069	Body	S Shore	70.3 ± 4.6	66 ± 5	-4.26327	0.00335693	0.114891
AXIN1	cg02086790	Body	Island	72.7 ± 7.2	64.2 ± 8.3	-8.48835	0.00335693	0.114891
	cg27549619	Body	Island	46.9 ± 8.2	41.3 ± 7.1	-5.63896	0.00167847	0.114891
	cg01045337	Body	Island	41.6 ± 6.8	36 ± 6.3	-5.57614	0.00335693	0.114891
	cg16778107	Body	Open Sea	59.3 ± 4.8	54.4 ± 6	-4.83234	0.00213623	0.114891
	cg03397724	Body	S Shore	83.6 ± 3.3	79.4 ± 3.7	-4.17872	0.00213623	0.114891
	cg04322644	Body	Open Sea	90.2 ± 1.9	88.2 ± 2.8	-2.08371	0.00418091	0.114891
	cg25023245	5'UTR	Open Sea	9.1 ± 1.2	9.6 ± 1.2	0.472515	0.00268555	0.114891
BACH2	cg27644327	5'UTR	Open Sea	70.7 ± 4.5	63.9 ± 7.7	-6.7926	0.00213623	0.114891
	cg17486314	5'UTR	Open Sea	28.8 ± 4	38.2 ± 8	9.37857	0.000579834	0.114891
BCAS3	cg03167944	Body	Open Sea	77.4 ± 2.2	80.4 ± 2.2	3.04853	0.00131226	0.114891
	cg27350483	Body	Open Sea	55.6 ± 4.8	60.3 ± 5.2	4.64021	0.00418091	0.114891
	cg25441338	Body	Open Sea	52.6 ± 7	58.4 ± 5.6	5.79893	0.00335693	0.114891
	cg03050127	Body	Open Sea	42.6 ± 4.5	49.1 ± 5.4	6.52378	0.00335693	0.114891
BCL2	cg12459502	Body	Open Sea	53.7 ± 5	50.3 ± 4.4	-3.36279	0.00418091	0.114891
BICC1	cg19795556	Body	Open Sea	63.7 ± 4.9	70.1 ± 5.8	6.36207	0.00268555	0.114891
	cg12342675	Body	Open Sea	33.7 ± 5.6	40.1 ± 7.2	6.44275	0.00335693	0.114891
BICD1	cg07690768	Body	Open Sea	68.5 ± 4.7	64.3 ± 5.3	-4.12248	0.00418091	0.114891
BMP2	cg23534245	Body	S Shore	35.8 ± 4.7	39.5 ± 3.9	3.65014	0.00335693	0.114891
C12orf42	cg14380586	TSS200	S Shore	17.7 ± 3.3	19.1 ± 3.2	1.39325	0.00335693	0.114891
C4orf22	cg13521077	Body	S Shelf	47.3 ± 4.3	51.4 ± 4	4.09128	0.00268555	0.114891
C8orf34	cg09032314	Body	Open Sea	34.8 ± 5.2	40.7 ± 4.6	5.94617	0.00418091	0.114891
C9orf171	cg14067450	Body	Open Sea	58.2 ± 4.6	62.1 ± 3.2	3.87053	0.00268555	0.114891
CA8	cg08949656	Body	Open Sea	54.7 ± 4.3	59.1 ± 3.2	4.34121	0.00268555	0.114891
CACNA2D1	cg24426822	Body	Open Sea	59.3 ± 4.2	61.9 ± 3.6	2.6257	0.00335693	0.114891
CACNB2	cg24825767	Body	Open Sea	36.2 ± 5.4	43.5 ± 6.3	7.34616	0.00418091	0.114891
CADM1	cg03505501	Body	N Shore	51.1 ± 7.3	45.7 ± 8.4	-5.3401	0.00418091	0.114891
	cg14201467	Body	N Shore	74.4 ± 4.7	69.1 ± 6.4	-5.29418	0.00213623	0.114891
	cg14030346	Body	N Shore	32.5 ± 5.4	30 ± 4.2	-2.52686	0.00418091	0.114891
CADM2	cg14312063	Body	S Shore	34.4 ± 3.8	38.4 ± 3.3	3.99871	6.10352e-05	0.114891
CAMK1D	cg09958065	Body	Open Sea	63.7 ± 5.6	58.1 ± 7.2	-5.57763	0.00213623	0.114891
	cg10704395	Body	Open Sea	85.1 ± 2.7	80.3 ± 4.8	-4.74233	0.00335693	0.114891
	cg26169081	Body	Open Sea	58.3 ± 7.1	53.8 ± 6	-4.4848	0.00131226	0.114891
	cg00115178	Body	Open Sea	45.2 ± 6.8	40.9 ± 6.7	-4.38352	0.000213623	0.114891
	cg26966582	Body	Open Sea	74.8 ± 4.3	78.4 ± 3.4	3.59978	0.000427246	0.114891
CBS	cg07211972	3'UTR	N Shore	81.8 ± 5.5	74.4 ± 7.8	-7.37625	0.00335693	0.114891
CCDC27	cg07997596	Body	N Shelf	41.1 ± 4.3	37.5 ± 4.8	-3.52813	0.00167847	0.114891
	cg15947534	TSS200	Open Sea	82.5 ± 2.4	80.2 ± 2.3	-2.21607	0.00335693	0.114891
CCDC33	cg02390801	TSS200	Open Sea	64 ± 5.6	56.9 ± 7.4	-7.06763	0.00213623	0.114891
CCR2	cg21759685	3'UTR;Body	Open Sea	56.4 ± 3.4	60.5 ± 3.2	4.07252	0.00131226	0.114891
	cg05266321	3'UTR	Open Sea	47 ± 5.9	54.4 ± 6.8	7.42545	0.00268555	0.114891
CHRM3	cg08622198	5'UTR	Open Sea	58.6 ± 5.1	53.6 ± 5.9	-5.01415	0.00213623	0.114891
CD46	cg22500738	Body	S Shelf	64.7 ± 3.9	61.8 ± 4.8	-2.88396	0.00335693	0.114891
CDH4	cg06042550	Body	N Shore	85 ± 2.1	86.3 ± 1.3	1.38395	0.00418091	0.114891
CDH4	cg00966763	Body	S Shore	52.7 ± 3.1	57 ± 3.6	4.32232	0.00131226	0.114891
CEP72	cg20773479	Body	N Shelf	82.8 ± 3.5	78.8 ± 5.5	-4.02864	0.00213623	0.114891
	cg18532239	Body	N Shelf	81.2 ± 2.7	78.8 ± 3	-2.42548	0.000762939	0.114891
	cg24650296	Body	Open Sea	84.1 ± 2	85.5 ± 1.7	1.39065	0.00167847	0.114891
CLVS1	cg23326228	TSS200	Open Sea	6.9 ± 0.9	6 ± 0.7	-0.919436	0.00418091	0.114891
CNTNAP2	cg24429310	Body	N Shore	45.1 ± 6.9	50 ± 5.2	4.83139	0.00131226	0.114891
COL23A1	cg11043002	Body	Open Sea	80.8 ± 4.7	73.3 ± 8.1	-7.54514	0.00335693	0.114891
	cg24830898	Body	Open Sea	75.3 ± 3.9	68 ± 7.7	-7.23355	0.00335693	0.114891
	cg08684511	Body	Open Sea	75 ± 4.5	68.5 ± 6.9	-6.55739	0.00100708	0.114891
	cg24527008	Body	Open Sea	58.8 ± 4.7	53.7 ± 7.6	-5.12192	0.00335693	0.114891
	cg21768539	Body	Open Sea	78.4 ± 4.6	73.6 ± 5.5	-4.88282	0.00335693	0.114891
	cg24705158	Body	Open Sea	84.5 ± 3.4	79.7 ± 4.8	-4.72234	0.00268555	0.114891
	cg04569651	Body	S Shelf	44.5 ± 3.8	41 ± 4.2	-3.49759	0.00167847	0.114891
	cg18158172	Body	N Shelf	82.1 ± 2.4	79.8 ± 3	-2.30434	0.00418091	0.114891
	cg26994283	Body	Open Sea	93.3 ± 1.3	91.2 ± 1.2	-2.1408	0.000762939	0.114891
	cg21871330	Body	Open Sea	85.9 ± 1.8	83.8 ± 2.3	-2.12713	0.00418091	0.114891
	cg09001527	Body	N Shelf	80.7 ± 2.3	79 ± 2.8	-1.67302	0.00167847	0.114891
	cg22649181	Body	S Shore	41.5 ± 4.5	47.8 ± 4.2	6.29324	0.00131226	0.114891
COL4A1	cg03291835	Body	Open Sea	78.6 ± 3.7	72.4 ± 6	-6.18666	0.000305176	0.114891
	cg19234894	Body	Open Sea	57 ± 5.1	60.9 ± 3.5	3.89688	0.00418091	0.114891
	cg25682171	Body	Open Sea	36.8 ± 7.1	46.6 ± 7.5	9.80882	0.00418091	0.114891
CPEB4	cg07233933	Body	Open Sea	77.7 ± 3.9	74.1 ± 4.3	-3.55801	0.00335693	0.114891
	cg03032025	1stExon	S Shore	64.7 ± 6.1	69.3 ± 5	4.55724	0.00268555	0.114891
CPT1A	cg14249520	Body	Open Sea	86.1 ± 5.8	75.6 ± 9.4	-10.4298	0.00100708	0.114891
	cg23756264	5'UTR	N Shore	55.6 ± 4.6	49.9 ± 5	-5.68667	0.00167847	0.114891
	cg20809737	Body	Open Sea	71.9 ± 2.4	74.5 ± 2.7	2.55872	0.00167847	0.114891
CREBBP	cg05557932	Body	N Shore	23.9 ± 3.2	27.9 ± 3.5	4.06345	0.00131226	0.114891
	cg08364730	Body	Open Sea	65.8 ± 4.7	70.5 ± 3.9	4.68145	0.00335693	0.114891
	cg03368634	Body	Open Sea	59 ± 5.5	65.5 ± 4.5	6.49498	0.00167847	0.114891
	cg08156867	Body	Open Sea	35.5 ± 7.8	47.1 ± 8.2	11.5879	0.00167847	0.114891
CRYL1	cg16671238	Body	N Shore	63.3 ± 4.5	58 ± 6.7	-5.28343	0.00335693	0.114891
CSMD1	cg20564969	TSS1500	S Shore	34.1 ± 4.7	30.2 ± 5.8	-3.94283	0.00335693	0.114891
CTBP2	cg05882699	5'UTR	Island	42.3 ± 4.7	37.3 ± 5.7	-5.0002	0.00335693	0.114891
	cg25965774	5'UTR	Island	45.3 ± 5.2	41.5 ± 6.6	-3.88538	0.00268555	0.114891
	cg26662324	5'UTR	Open Sea	11.9 ± 2.1	15.6 ± 3.5	3.6559	0.00335693	0.114891
	cg13595161	Body	S Shore	54.2 ± 4.4	58.1 ± 4	3.95198	0.00213623	0.114891
CTNNA3	cg07020596	Body	Open Sea	62.3 ± 5.8	65.8 ± 3.1	3.44691	0.00418091	0.114891
CYB561D1	cg09372525	TSS1500	N Shore	43.2 ± 3.8	49.5 ± 4.9	6.29313	0.000579834	0.114891
DCC	cg18841634	Body	N Shore	13.7 ± 1.9	14.7 ± 2.1	1.00705	0.000762939	0.114891
DDC	cg26932364	Body	Open Sea	79.5 ± 3.1	81.6 ± 2.3	2.14079	0.00335693	0.114891
	cg01220564	5'UTR;1stExon	Open Sea	32.9 ± 5.1	38.8 ± 5.1	5.95586	0.00213623	0.114891
	cg13232821	5'UTR;1stExon	Open Sea	49.4 ± 3.7	55.4 ± 5.2	6.01414	0.00335693	0.114891
	cg04443360	TSS200	Open Sea	45.3 ± 5.9	51.9 ± 5.7	6.6083	0.00335693	0.114891
DDX42	cg06896619	TSS200;TSS1500	Island	8.2 ± 0.7	7.2 ± 1	-0.93327	0.000762939	0.114891
DENND3	cg06623899	Body	Open Sea	78.7 ± 5.1	68.2 ± 9.6	-10.5276	0.00167847	0.114891
	cg11307715	Body	Open Sea	82.6 ± 4.4	72.7 ± 9.3	-9.96612	0.00167847	0.114891
	cg09859659	Body	N Shelf	87 ± 4	79.3 ± 8.5	-7.64903	0.00167847	0.114891
	cg12809098	Body	Open Sea	87.3 ± 4.1	79.7 ± 8.5	-7.56647	0.00268555	0.114891
	cg25016112	Body	Open Sea	58.4 ± 4.8	50.9 ± 6.9	-7.53084	0.00100708	0.114891
	cg24346659	Body	Open Sea	83.5 ± 3.7	79.2 ± 4.5	-4.29055	0.000762939	0.114891
	cg08788930	Body	Open Sea	85.5 ± 3.1	81.5 ± 4.7	-4.07703	0.00418091	0.114891
	cg12807790	Body	Open Sea	46.1 ± 6	42.3 ± 5.6	-3.81538	0.00131226	0.114891
	cg04181214	Body	Open Sea	48.2 ± 4.6	44.4 ± 5.9	-3.72091	0.00418091	0.114891
	cg19991046	Body	Island	46.5 ± 4.9	42.9 ± 5.1	-3.55777	0.00335693	0.114891
	cg21442881	Body	Open Sea	64.1 ± 4.1	60.7 ± 4.5	-3.4028	0.00131226	0.114891
	cg24014558	Body	Open Sea	42.1 ± 15.8	39 ± 15.3	-3.09499	0.00335693	0.114891
	cg03400695	Body	Open Sea	49.4 ± 6.1	56.6 ± 6.1	7.19951	0.00268555	0.114891
DFNB31	cg00305629	Body;TSS1500	N Shore	68 ± 4.6	71.1 ± 2.7	3.07631	0.00268555	0.114891
DHH	cg19164335	Body	Island	56.6 ± 4.8	51.9 ± 4.3	-4.78376	0.000213623	0.114891
DLC1	cg03653585	Body	Open Sea	73.6 ± 4.1	76.1 ± 4.1	2.58261	0.00213623	0.114891
	cg01070197	Body	Open Sea	74.7 ± 2.1	77.8 ± 3.6	3.10325	0.00335693	0.114891
	cg27395342	Body	Open Sea	28.1 ± 4.8	32.9 ± 4.4	4.80174	0.00335693	0.114891
	cg13559439	Body	N Shore	29.7 ± 5.4	35.8 ± 5.5	6.08907	0.00418091	0.114891
	cg03485669	Body	Open Sea	27.5 ± 5.3	34.4 ± 6.2	6.94733	0.00418091	0.114891
	cg27484878	Body	Open Sea	39.2 ± 8	46.2 ± 6.9	7.08219	0.00418091	0.114891
	cg02126477	Body;TSS200	Open Sea	40.2 ± 6.6	48.6 ± 7.1	8.39902	0.00268555	0.114891
DOCK1	cg17389077	Body	Open Sea	74.4 ± 6.6	65.7 ± 9	-8.65304	0.000762939	0.114891
	cg03458096	Body	Open Sea	81.9 ± 4.8	76.4 ± 6.6	-5.54819	0.00268555	0.114891
DOCK8	cg19252956	Body	Open Sea	78 ± 4.4	72.5 ± 6.4	-5.4672	0.00100708	0.114891
DSTYK	cg17889831	TSS1500	S Shore	69.3 ± 6.1	61.9 ± 7.6	-7.44564	0.00335693	0.114891
	cg24159697	TSS1500	S Shore	38.7 ± 5.5	34.9 ± 5.3	-3.79342	0.00418091	0.114891
DYNC1I1	cg23381232	Body	Open Sea	69.2 ± 2.8	71.7 ± 3.1	2.43141	0.00268555	0.114891
	cg23975973	Body	Open Sea	56.6 ± 4.3	60.4 ± 4.4	3.83671	0.00268555	0.114891
	cg18450582	Body	Open Sea	72 ± 3.7	76 ± 5.3	3.99792	0.00418091	0.114891
EBF1	cg04248271	Body	Island	13.3 ± 3.7	16.4 ± 4.6	3.14157	0.00167847	0.114891
ECE1	cg16416158	Body	Open Sea	76.5 ± 3.4	74.6 ± 2.9	-1.96379	0.00167847	0.114891
	cg16514473	Body	Open Sea	59.6 ± 5.2	63.1 ± 3.7	3.52959	0.00131226	0.114891
ECT2	cg10028625	Body	Open Sea	82.1 ± 3.1	76.6 ± 6.7	-5.49817	0.00167847	0.114891
	cg08651281	TSS1500	S Shelf	88.7 ± 1.6	87.6 ± 1.2	-1.05254	0.00335693	0.114891
EEPD1	cg12770539	Body	Open Sea	37.4 ± 4.6	33.1 ± 5.3	-4.31638	0.00131226	0.114891
	cg20848988	Body	Open Sea	37 ± 4.3	34.6 ± 4.2	-2.44778	0.00335693	0.114891
	cg05423018	5'UTR	S Shore	34.6 ± 5.3	39.9 ± 4.5	5.33455	0.00167847	0.114891
	cg04266474	Body	Open Sea	38.2 ± 6.1	48.5 ± 7.8	10.3231	0.00167847	0.114891
EHF	cg13084525	TSS1500	Open Sea	36.9 ± 3.8	39.3 ± 4.4	2.41366	0.00131226	0.114891
ELAVL4	cg08538032	Body;TSS200	Open Sea	66.2 ± 4.8	62.5 ± 5	-3.68186	0.00418091	0.114891
	cg26301690	Body;5'UTR;1stExon	Open Sea	40.3 ± 5.5	47.2 ± 6.8	6.89872	0.00335693	0.114891
EML6	cg00042059	Body	Open Sea	75.3 ± 2.5	77.6 ± 2.5	2.31939	0.00268555	0.114891
ESR1	cg07671949	TSS1500;TSS200;5'UTR	N Shore	30.8 ± 3.1	28.2 ± 3.3	-2.55493	0.00213623	0.114891
	cg06611115	TSS1500	Open Sea	68.9 ± 4.4	71.5 ± 4	2.6021	0.00167847	0.114891
	cg15543523	TSS1500;5'UTR	N Shore	79.2 ± 4.4	82 ± 2.9	2.83571	0.00131226	0.114891
	cg15626350	Body	S Shore	45.3 ± 8.1	51.3 ± 5.8	5.96116	0.00335693	0.114891
	cg00601836	Body	S Shore	52.8 ± 5.6	59.3 ± 6.1	6.46939	0.00418091	0.114891
	cg19246076	3'UTR	Open Sea	80.1 ± 3	82.2 ± 1.7	2.04881	0.00418091	0.114891
	cg00320216	5'UTR	Open Sea	74.6 ± 3.4	77 ± 2.5	2.33965	0.00418091	0.114891
	cg04165073	Body	N Shelf	43.9 ± 4.5	48.9 ± 4.3	4.99641	0.00213623	0.114891
	cg11552868	Body	Open Sea	37.1 ± 4.9	42.5 ± 4.9	5.31328	0.00268555	0.114891
	cg26404422	Body	Open Sea	33.3 ± 4.8	42.6 ± 6.9	9.23985	0.00167847	0.114891
	cg11760500	Body	Open Sea	42.9 ± 7.1	52.1 ± 6.8	9.24794	0.00167847	0.114891
EXT1	cg16374656	TSS1500	S Shore	73.1 ± 4.2	66.3 ± 8.2	-6.81414	0.00167847	0.114891
	cg14388466	Body	Open Sea	89.9 ± 1.1	88.1 ± 1.6	-1.74782	0.000579834	0.114891
	cg11586249	Body	Open Sea	72 ± 3.5	74.6 ± 2.7	2.63901	0.00418091	0.114891
	cg16286281	Body	N Shelf	75.4 ± 3.4	79.1 ± 2.9	3.75226	0.00100708	0.114891
	cg03354108	Body	Open Sea	34.2 ± 7.2	45.9 ± 8.3	11.7018	0.000579834	0.114891
F5	cg16054275	TSS1500	Open Sea	40.1 ± 3.8	43 ± 3	2.83639	0.00418091	0.114891
	cg25256723	TSS200	Open Sea	50.1 ± 4.8	53.8 ± 3.7	3.73087	0.00213623	0.114891
FAM110A	cg10636447	Body;1stExon	Island	69.2 ± 4.8	63.8 ± 4.9	-5.34969	0.00213623	0.114891
	cg14304515	5'UTR	Island	46.3 ± 4.3	43.2 ± 4.1	-3.13928	0.00167847	0.114891
FAM129A	cg11970163	Body	Open Sea	87.6 ± 0.9	86.6 ± 1.5	-0.985742	0.00268555	0.114891
FAM19A2	cg26133399	5'UTR	N Shore	42.2 ± 5.6	37.4 ± 5.5	-4.78483	0.00131226	0.114891
	cg24480012	5'UTR	N Shore	21.6 ± 3.2	18 ± 3.6	-3.61942	0.00213623	0.114891
FARP1	cg03040740	Body	Open Sea	58 ± 30.2	60.7 ± 29.9	2.72278	0.00268555	0.114891
	cg16450249	Body	Open Sea	67 ± 5.2	70.2 ± 3.8	3.19731	0.000305176	0.114891
	cg12309938	Body	Open Sea	73.3 ± 3.4	76.7 ± 3.2	3.40836	0.00268555	0.114891
	cg21126338	Body	Open Sea	71.3 ± 4.2	74.8 ± 3.2	3.53554	0.00268555	0.114891
	cg01997461	5'UTR	N Shelf	31.7 ± 6.7	38.6 ± 6.9	6.95306	0.00335693	0.114891
	cg15185986	Body	Open Sea	28.4 ± 5.6	35.7 ± 7.4	7.33271	0.00268555	0.114891
	cg17505155	5'UTR	Open Sea	35.3 ± 5.9	43.2 ± 6.7	7.91008	0.00418091	0.114891
FARS2	cg26704043	5'UTR	Open Sea	69.4 ± 5.1	62 ± 8.3	-7.3779	0.00418091	0.114891
	cg17301987	Body	Open Sea	49.2 ± 3.8	53.8 ± 4.5	4.62702	0.00167847	0.114891
FGF2	cg19576738	Body	S Shelf	67.4 ± 3.9	70.3 ± 2.9	2.90938	0.00268555	0.114891
FGGY	cg14279345	Body	Open Sea	74.9 ± 3.5	77.5 ± 3.2	2.62676	0.00335693	0.114891
	cg00996847	Body	Open Sea	43.6 ± 5.7	49.5 ± 4.9	5.85293	0.00268555	0.114891
FHIT	cg22533480	5'UTR	Open Sea	61.9 ± 4.4	65.9 ± 6.9	4.04148	0.00335693	0.114891
	cg23737061	Body	Open Sea	34.8 ± 5.5	43.1 ± 5.4	8.3726	0.00167847	0.114891
FLT3	cg08055131	Body	N Shore	44.5 ± 4.5	40.8 ± 5.3	-3.65921	0.00268555	0.114891
FOXO3	cg13789303	Body	S Shelf	52.6 ± 5.9	47.7 ± 6.9	-4.88785	0.00418091	0.114891
FRAS1	cg10104674	Body	Open Sea	61.6 ± 3.4	65.6 ± 3.5	3.95056	0.00131226	0.114891
FTO	cg01986630	Body	Open Sea	78.8 ± 5.4	70.7 ± 8.3	-8.01305	0.000762939	0.114891
	cg26580413	Body	Open Sea	61.7 ± 5.1	56.4 ± 6.8	-5.31195	0.00167847	0.114891
	cg00714672	Body	Open Sea	76.2 ± 4	79 ± 2.5	2.81306	0.00268555	0.114891
	cg02111433	Body	Open Sea	65.5 ± 4.8	69.2 ± 2.4	3.64203	0.00167847	0.114891
FUK	cg02544257	Body	S Shelf	27 ± 4.2	36.3 ± 7.4	9.33382	0.000579834	0.114891
GALNT13	cg26660002	5'UTR	Island	10.6 ± 1.7	12 ± 1.6	1.37108	0.000305176	0.114891
GALNT9	cg15409133	Body	N Shore	15.2 ± 3.2	16.2 ± 3.4	0.976318	0.00213623	0.114891
	cg23693797	Body	N Shelf	79.7 ± 2.6	82 ± 2.2	2.27152	0.00167847	0.114891
	cg16443954	Body;TSS200	N Shelf	17.9 ± 3.4	20.8 ± 3.9	2.96355	0.00213623	0.114891
	cg24121765	Body	Island	48.8 ± 5.8	52 ± 4.5	3.16807	0.00213623	0.114891
	cg18677906	Body;TSS200	N Shore	30.2 ± 3	33.6 ± 3.9	3.36137	0.00268555	0.114891
	cg03225476	3'UTR	N Shore	63.7 ± 3.3	67.5 ± 2.8	3.76792	0.00167847	0.114891
	cg19736098	Body;5'UTR	N Shore	43 ± 2.9	47 ± 4.6	3.98599	0.00335693	0.114891
GBE1	cg11380072	Body	Open Sea	68.9 ± 3.3	72.7 ± 3.6	3.78536	0.00268555	0.114891
GIPR	cg20434926	Body	Island	30.6 ± 3.6	26.3 ± 4.2	-4.30023	0.00335693	0.114891
GMDS	cg18551822	Body	Open Sea	69.6 ± 3.5	72.8 ± 5.1	3.2027	0.00418091	0.114891
GNB1	cg04260676	5'UTR	Open Sea	70.9 ± 5.2	65.6 ± 6.3	-5.24294	0.00335693	0.114891
	cg05119467	5'UTR	Open Sea	44.7 ± 6.5	52.1 ± 5.7	7.41471	0.00213623	0.114891
GPC5	cg25972997	Body	Open Sea	62.7 ± 3.7	65.9 ± 2.8	3.1597	0.00100708	0.114891
GPC6	cg02565999	Body	Open Sea	58.7 ± 4	63.5 ± 4.8	4.81964	0.00335693	0.114891
	cg06326425	Body	Open Sea	43.9 ± 5.6	50.1 ± 5	6.17582	0.00268555	0.114891
	cg02319868	Body	Open Sea	35 ± 5.6	42.6 ± 5.8	7.57588	0.00167847	0.114891
GREB1	cg15707428	TSS1500;5'UTR	Open Sea	62.1 ± 3.9	65.3 ± 3.6	3.1396	0.00167847	0.114891
GRID1	cg23877683	Body	N Shore	81.6 ± 3.7	77.6 ± 4.3	-4.06147	0.00131226	0.114891
	cg18901371	Body	Open Sea	30.1 ± 5.7	37 ± 5	6.82478	0.00213623	0.114891
GRID2	cg17236870	Body	Open Sea	31.9 ± 3.7	35.5 ± 3.3	3.598	0.00100708	0.114891
	cg19670474	Body	Open Sea	68.6 ± 5.1	72.3 ± 4.1	3.76773	0.00335693	0.114891
GTF2B	cg13868361	TSS1500	S Shore	55.2 ± 5.7	58.9 ± 4.2	3.70051	0.00167847	0.114891
HDAC7	cg23522915	Body	Open Sea	39.4 ± 3.2	43 ± 3.7	3.50609	0.00418091	0.114891
	cg26497399	TSS1500	S Shore	48.6 ± 3.1	52.7 ± 4.1	4.13859	0.00418091	0.114891
HIVEP1	cg21041472	Body	Open Sea	86 ± 3.7	79.3 ± 7.4	-6.68066	0.00335693	0.114891
HPSE2	cg00612625	Body	N Shore	30.4 ± 4.6	28.3 ± 4.1	-2.08686	0.00167847	0.114891
HSD17B12	cg02468154	Body	Open Sea	70.9 ± 4.6	68.4 ± 4	-2.57557	0.00100708	0.114891
	cg23575732	TSS1500	N Shore	55.2 ± 3.6	58.2 ± 2.7	2.93666	0.00335693	0.114891
	cg03606954	TSS1500	N Shore	29 ± 6.3	34.5 ± 6.3	5.47799	0.00418091	0.114891
IGSF9B	cg06610125	Body	N Shore	60.9 ± 3.8	66.1 ± 4.5	5.17177	3.05176e-05	0.114891
INADL	cg24442766	Body	Open Sea	67.8 ± 4.2	70.8 ± 3	2.98933	0.00418091	0.114891
ITGBL1	cg21690450	Body	Open Sea	52.9 ± 5.2	48 ± 5.3	-4.93425	0.00131226	0.114891
	cg10243348	1stExon;5'UTR	N Shore	54 ± 3.9	56.5 ± 3.5	2.43505	0.00335693	0.114891
	cg21116266	1stExon;5'UTR	N Shore	52.7 ± 5.7	58.3 ± 3.4	5.59424	0.00213623	0.114891
ITPR3	cg00364051	Body	Open Sea	82.8 ± 2	78.8 ± 4.5	-3.96771	0.00268555	0.114891
	cg14003231	Body	Open Sea	33.2 ± 8.2	38.5 ± 8.1	5.26505	0.00418091	0.114891
JDP2	cg25102206	5'UTR;TSS1500	S Shore	58.7 ± 2.4	61.3 ± 2.6	2.66947	0.00335693	0.114891
	cg00716257	5'UTR;TSS1500	S Shore	40.5 ± 5.8	49.1 ± 7.7	8.64668	0.00418091	0.114891
KBTBD11	cg11085616	5'UTR	S Shore	75.3 ± 5.9	65.8 ± 9.4	-9.54149	0.00268555	0.114891
	cg02913553	3'UTR	Island	67.5 ± 4.2	63.7 ± 4.4	-3.80566	0.00167847	0.114891
	cg27126872	5'UTR	N Shore	12.2 ± 3.2	15.7 ± 5.1	3.55812	0.000762939	0.114891
KCNIP4	cg07695835	Body;5'UTR	Open Sea	11.1 ± 2.6	13.3 ± 2.6	2.14005	0.00418091	0.114891
	cg16781992	Body;5'UTR	Open Sea	11.8 ± 2.7	14.1 ± 2.5	2.30046	0.000579834	0.114891
	cg08088525	Body;5'UTR;1stExon	Open Sea	47.2 ± 6.3	51.8 ± 5.9	4.5341	0.00418091	0.114891
KCNK3	cg01627597	Body	Open Sea	47 ± 3.2	50.6 ± 3	3.53595	0.00167847	0.114891
KCNMA1	cg00083188	Body	Open Sea	76 ± 5.8	68.9 ± 8.2	-7.07911	0.00418091	0.114891
	cg07972159	Body	Open Sea	91.9 ± 1.3	93.2 ± 1	1.37648	0.00418091	0.114891
	cg00981146	Body	Open Sea	78.2 ± 2.7	80.5 ± 2.2	2.26858	0.00213623	0.114891
	cg19692340	Body	Open Sea	73.2 ± 3	76 ± 2.4	2.82878	0.00167847	0.114891
	cg26353166	Body	Open Sea	68.5 ± 3.6	71.6 ± 2.7	3.15281	0.00167847	0.114891
	cg05785932	Body	Open Sea	72.7 ± 3.9	76.1 ± 3	3.36672	0.000579834	0.114891
	cg16055185	Body	Open Sea	63 ± 3.8	66.8 ± 2.6	3.82502	0.00335693	0.114891
	cg08772567	Body	Open Sea	47.7 ± 6.5	51.8 ± 6.7	4.15619	0.00268555	0.114891
	cg06045319	Body	N Shore	31.3 ± 4	35.5 ± 3.6	4.22218	0.00100708	0.114891
	cg06828335	Body	Open Sea	61.1 ± 3.9	65.4 ± 4.1	4.34776	0.00100708	0.114891
	cg19972648	Body	Open Sea	53.5 ± 4.6	58.2 ± 3.6	4.75366	0.000762939	0.114891
	cg15754112	Body	Open Sea	48.8 ± 4	53.8 ± 4	5.07482	0.00100708	0.114891
	cg12383650	Body	Open Sea	32.9 ± 4.7	39 ± 5	6.09226	0.00213623	0.114891
KCNN3	cg01963297	1stExon	Open Sea	33.8 ± 5.7	37.6 ± 4.6	3.88965	0.000579834	0.114891
KIF6	cg04321126	Body	Open Sea	36.2 ± 4.2	39.9 ± 3.3	3.69897	0.00213623	0.114891
KIRREL	cg02305064	Body	Open Sea	33.2 ± 4.5	36.4 ± 3.8	3.21393	0.00418091	0.114891
	cg15990632	Body	Open Sea	71.8 ± 3.6	75.1 ± 2.8	3.26583	0.00335693	0.114891
	cg25597580	Body	S Shore	54.9 ± 4.4	58.6 ± 3.2	3.68704	0.00418091	0.114891
	cg07356534	Body	Open Sea	35.2 ± 5.6	43 ± 6	7.802	0.00167847	0.114891
	cg08640619	Body	Open Sea	38.7 ± 7.9	49.2 ± 8.4	10.4338	0.00418091	0.114891
KLC1	cg17925084	Body;3'UTR	Open Sea	84.6 ± 2.8	80.8 ± 4.2	-3.84423	0.00418091	0.114891
KLHL31	cg26980034	TSS200	Open Sea	34.7 ± 5.6	42.4 ± 7.3	7.70235	0.00418091	0.114891
	cg13840445	TSS200	Open Sea	26.8 ± 5	34.6 ± 6.9	7.79616	0.00213623	0.114891
KLHL36	cg09378228	Body	S Shelf	85.4 ± 2.4	86.9 ± 1.4	1.47646	0.00167847	0.114891
	cg06945845	TSS1500	N Shore	59.6 ± 4.3	62.9 ± 2.8	3.2683	0.00418091	0.114891
KLKB1	cg12536028	1stExon;5'UTR	Open Sea	47.1 ± 5.9	54 ± 6.8	6.86627	0.000762939	0.114891
LAYN	cg05785724	Body	Open Sea	83.6 ± 2.1	80.9 ± 2.7	-2.77259	0.000762939	0.114891
	cg12187358	Body	Open Sea	61.9 ± 5	65.2 ± 3.3	3.23046	0.00418091	0.114891
LEMD2	cg00334056	Body;TSS1500	N Shore	66.6 ± 4.5	70.4 ± 3.4	3.79581	0.00418091	0.114891
	cg13859433	3'UTR	Island	29.4 ± 5.1	34.1 ± 4.7	4.77566	0.00268555	0.114891
LHFPL3	cg03906016	Body	Open Sea	70.2 ± 2.5	73.6 ± 3	3.40414	0.00131226	0.114891
LHPP	cg24759108	Body	Open Sea	57.2 ± 5.8	51.3 ± 6.8	-5.94575	0.00100708	0.114891
	cg09985802	Body	Open Sea	77.9 ± 4	74.8 ± 4.3	-3.09567	0.00335693	0.114891
	cg26140790	Body	N Shelf	40.8 ± 4.8	38.9 ± 4.4	-1.89653	0.000427246	0.114891
	cg23729997	TSS1500	N Shore	56 ± 4	59.9 ± 3.5	3.94621	0.00418091	0.114891
LOC642846	cg26469366	Body	S Shelf	71.2 ± 2.6	73.6 ± 2.7	2.33724	0.00268555	0.114891
LPP	cg06739107	Body	Open Sea	79.3 ± 5.1	71.7 ± 8.4	-7.51954	0.00213623	0.114891
	cg25853622	Body	Open Sea	73.2 ± 4.9	66 ± 7.8	-7.17426	0.00335693	0.114891
	cg04387984	Body	Open Sea	88.1 ± 1.6	86.5 ± 1.8	-1.52211	0.00418091	0.114891
	cg04535966	5'UTR	Open Sea	70.1 ± 3.4	73 ± 2.9	2.92526	0.00131226	0.114891
	cg15417654	5'UTR	Open Sea	54.2 ± 4.9	57.9 ± 3.7	3.69641	0.00268555	0.114891
	cg23651889	5'UTR	Open Sea	34.7 ± 7.8	41.2 ± 4.1	6.55512	0.00418091	0.114891
	cg02524983	5'UTR	Open Sea	52.7 ± 5.1	60.3 ± 7.1	7.57498	0.00268555	0.114891
LRFN2	cg21531126	Body	S Shore	62.9 ± 3.9	66.5 ± 3.2	3.61382	0.00418091	0.114891
	cg20379760	Body	Open Sea	64.4 ± 4	68.6 ± 3	4.12802	0.000213623	0.114891
LRRFIP1	cg07063912	Body	N Shore	71.7 ± 4.2	64.2 ± 6.8	-7.4865	0.000762939	0.114891
	cg26271045	TSS1500	Island	55.6 ± 7.1	51.2 ± 5.5	-4.44409	0.00335693	0.114891
	cg21598506	Body	Open Sea	37.8 ± 3.9	34.3 ± 5	-3.4986	0.00335693	0.114891
	cg22734058	Body	Open Sea	62.7 ± 4	67.1 ± 3.5	4.46002	0.000762939	0.114891
MAEA	cg23447233	Body	Open Sea	63.2 ± 4.7	54.1 ± 7.9	-9.04525	0.00213623	0.114891
	cg07241925	Body	Open Sea	70.7 ± 5.7	61.9 ± 8.7	-8.8287	0.00335693	0.114891
	cg21326139	Body	Open Sea	60.6 ± 5.8	54.1 ± 7.7	-6.45873	0.00335693	0.114891
	cg01418351	Body	Open Sea	78.2 ± 3.3	72.8 ± 5.4	-5.45666	0.000762939	0.114891
	cg13096128	Body	S Shelf	72.3 ± 3.5	75.4 ± 2.8	3.06506	0.00268555	0.114891
MAGI2	cg18461347	Body	Open Sea	59.1 ± 4.5	63.7 ± 3.7	4.56383	0.00335693	0.114891
	cg25972943	Body	Open Sea	51.4 ± 6.8	56.9 ± 4.1	5.49447	0.00418091	0.114891
MAML2	cg10101862	Body	Open Sea	63.1 ± 4.9	66.8 ± 3.7	3.70002	0.000762939	0.114891
	cg25301649	Body	Open Sea	63 ± 3.6	67.6 ± 3.8	4.59962	0.00131226	0.114891
	cg12370174	Body	Open Sea	42.8 ± 8.3	51.5 ± 6.8	8.71864	0.00335693	0.114891
	cg01113811	Body	Open Sea	34.4 ± 5.9	43.7 ± 5.9	9.36781	0.00100708	0.114891
MAP2K5	cg02328326	Body	Open Sea	84.5 ± 3.7	77.9 ± 6.9	-6.50564	0.00213623	0.114891
	cg17973661	Body	Open Sea	39.9 ± 4.8	44.4 ± 3.6	4.41152	0.00418091	0.114891
MAPK15	cg21962760	Body	S Shelf	60.4 ± 4.2	64 ± 2.9	3.63561	0.00213623	0.114891
MATK	cg26340968	5'UTR	N Shelf	70.3 ± 5	65.1 ± 6.4	-5.17919	0.00418091	0.114891
	cg22818306	TSS1500;Body	S Shore	57.3 ± 4.4	61.2 ± 2.8	3.88479	0.00167847	0.114891
MBOAT1	cg11639708	Body	N Shelf	55.5 ± 3.6	58.2 ± 3.6	2.70529	0.000762939	0.114891
MCM6	cg19039313	TSS1500	S Shore	51 ± 4.7	46.1 ± 5.7	-4.85708	0.000579834	0.114891
MDFIC	cg06486190	Body	Open Sea	83.2 ± 4.5	76.9 ± 7.9	-6.28596	0.00167847	0.114891
	cg26275647	Body	Open Sea	40.2 ± 5.1	43.7 ± 5.3	3.51943	0.00335693	0.114891
MDGA2	cg05918292	Body	Open Sea	68.1 ± 3.3	71.5 ± 2.5	3.36471	0.000427246	0.114891
MGMT	cg15658262	Body	Open Sea	88.1 ± 2	86.3 ± 1.8	-1.82093	0.00167847	0.114891
	cg11019008	Body	Open Sea	78 ± 2.4	81.1 ± 2.9	3.15413	0.00418091	0.114891
	cg25974017	Body	Open Sea	64.3 ± 5.1	67.8 ± 4.1	3.4364	0.00335693	0.114891
	cg07828472	Body	Open Sea	53.1 ± 6.7	58.2 ± 4.7	5.11468	0.00268555	0.114891
MPRIP	cg03525728	Body	Open Sea	80.4 ± 2.7	83.1 ± 1.6	2.68071	0.00131226	0.114891
	cg26176665	Body	Open Sea	78.9 ± 2.6	81.9 ± 2.7	3.01229	0.00213623	0.114891
	cg10597359	Body	S Shore	30.4 ± 3.8	35.1 ± 4.4	4.63099	0.00213623	0.114891
MRAS	cg09698395	Body	Open Sea	51.8 ± 3	54.5 ± 3	2.77053	0.00418091	0.114891
MXD3	cg04586126	Body	Island	78.9 ± 5.4	68 ± 8.4	-10.8809	0.000762939	0.114891
	cg07671752	Body	Island	73.7 ± 3.8	68.3 ± 5.1	-5.42151	0.000762939	0.114891
MYO10	cg14689338	Body	Open Sea	48.5 ± 6.9	56.1 ± 6.2	7.59653	0.00418091	0.114891
MYO16	cg18124162	Body	Open Sea	67.7 ± 3.2	69.6 ± 2.6	1.86511	0.00418091	0.114891
	cg06211323	TSS200	Open Sea	42.4 ± 4.2	46 ± 3.2	3.61005	0.00418091	0.114891
MYO1B	cg03146575	5'UTR	Open Sea	66.2 ± 5.1	70.7 ± 4.3	4.42407	0.00213623	0.114891
	cg12404831	5'UTR	S Shelf	31.6 ± 3.5	36 ± 5	4.43455	0.00268555	0.114891
	cg12738764	5'UTR	Open Sea	41.9 ± 5.6	48.8 ± 5.3	6.94905	0.00213623	0.114891
MYO3A	cg16103990	Body	Island	18.8 ± 3.3	20 ± 2.6	1.20707	0.00335693	0.114891
	cg00155879	TSS200	N Shore	23.1 ± 4	26.4 ± 4	3.25948	0.00418091	0.114891
NACC1	cg07468710	5'UTR	S Shore	59.5 ± 4.9	63.8 ± 4.2	4.30936	0.00418091	0.114891
NAV1	cg05091570	Body	Island	37.6 ± 8.3	33.7 ± 6.8	-3.90602	0.00213623	0.114891
	cg09795973	3'UTR	N Shelf	66.7 ± 3.8	70.9 ± 3.5	4.20361	0.000762939	0.114891
	cg22454313	Body	Open Sea	42.9 ± 5	50.3 ± 6.6	7.37551	0.00418091	0.114891
	cg05695876	Body	Open Sea	44.4 ± 7.4	52.2 ± 6.4	7.82101	0.00418091	0.114891
	cg13177275	Body	Open Sea	27.8 ± 7.6	39.7 ± 10.1	11.8154	0.00335693	0.114891
NAV2	cg12535090	Body	Open Sea	87.1 ± 2.1	85.4 ± 2.6	-1.7252	0.00268555	0.114891
	cg05312104	Body	Open Sea	28 ± 3.8	35.1 ± 6.6	7.04033	0.00268555	0.114891
NCAM1	cg20783319	TSS1500	N Shore	42.7 ± 5	38.8 ± 4.9	-3.91809	0.000152588	0.114891
	cg10518282	Body	Open Sea	65.5 ± 4.5	69.6 ± 4	4.05576	0.00213623	0.114891
NCEH1	cg17680813	5'UTR;Body	Open Sea	68.6 ± 3.5	65 ± 4.4	-3.66782	0.00335693	0.114891
	cg14338526	5'UTR;Body	Open Sea	92.2 ± 1.8	89 ± 4.1	-3.24852	0.000762939	0.114891
NCKAP1L	cg21376733	1stExon	Open Sea	76.9 ± 5.7	68.6 ± 7.6	-8.26502	0.00100708	0.114891
	cg17605084	TSS200	Open Sea	66.2 ± 5.8	59 ± 7.3	-7.15224	0.00213623	0.114891
NFIX	cg11796565	3'UTR	N Shore	57.2 ± 5.6	50.5 ± 7.1	-6.66288	0.00213623	0.114891
	cg07788061	3'UTR	N Shore	40.7 ± 2.4	37.4 ± 3.1	-3.25952	0.00100708	0.114891
	cg26767614	Body	Island	66.4 ± 3.6	69.7 ± 3.8	3.30543	0.00418091	0.114891
NLRC3	cg08213607	1stExon;5'UTR	Open Sea	38.5 ± 4.4	34.7 ± 4.3	-3.80915	0.00335693	0.114891
	cg02016178	TSS1500	Open Sea	40.9 ± 2.9	37.4 ± 4.4	-3.4413	0.00335693	0.114891
	cg27179111	TSS200	Open Sea	42.2 ± 1.7	40.1 ± 2.3	-2.13585	0.000579834	0.114891
NMNAT2	cg00707317	5'UTR;1stExon	Island	7.6 ± 1	8.3 ± 1.2	0.736374	0.00335693	0.114891
	cg16373880	Body;TSS1500	Open Sea	72.5 ± 3.6	75.5 ± 3.2	3.01909	0.00418091	0.114891
	cg18865949	Body	Open Sea	59.1 ± 8.5	63.6 ± 7.3	4.56674	0.00418091	0.114891
NOTCH4	cg20241876	Body	Open Sea	73.2 ± 6.3	64.8 ± 8.8	-8.41632	0.00100708	0.114891
	cg16602097	Body	Open Sea	68.4 ± 5.1	61.4 ± 7.6	-6.96992	0.00131226	0.114891
	cg00780364	Body	Open Sea	81.1 ± 2.2	83.2 ± 1.8	2.02592	0.00268555	0.114891
	cg23585168	Body	Open Sea	56.4 ± 3.4	59 ± 3.3	2.60183	0.00167847	0.114891
	cg24697648	Body	Open Sea	59.7 ± 3.5	62.4 ± 3.8	2.68283	0.00213623	0.114891
NOX4	cg25542007	TSS1500	Open Sea	22.1 ± 9.3	26.7 ± 11.8	4.60863	0.000579834	0.114891
NPBWR2	cg12462720	TSS1500	S Shore	27.4 ± 3.6	29.6 ± 3.2	2.25406	0.000152588	0.114891
NRF1	cg01307483	5'UTR	S Shelf	74.3 ± 4	70.3 ± 5.6	-3.98386	0.00418091	0.114891
NRXN3	cg10015904	Body	Open Sea	80.4 ± 2.1	82 ± 2	1.62171	0.00100708	0.114891
	cg18311665	Body	Open Sea	59.7 ± 3.2	64.7 ± 3.8	4.94167	0.00418091	0.114891
NTM	cg27644715	TSS1500;Body	N Shore	49 ± 5.3	45.6 ± 6.3	-3.47711	0.00418091	0.114891
	cg10996368	Body	Open Sea	86.2 ± 2.2	84 ± 2.2	-2.20147	0.00335693	0.114891
	cg01208557	Body	Open Sea	87.8 ± 2	86.2 ± 2	-1.63698	0.000427246	0.114891
	cg15235707	Body	Open Sea	33.4 ± 4.5	36.1 ± 4.1	2.64131	0.00167847	0.114891
	cg26839410	Body	Open Sea	71.9 ± 11.5	74.6 ± 11.5	2.75669	0.00213623	0.114891
	cg09294095	Body	Open Sea	38.4 ± 6.5	42.6 ± 4.8	4.17513	0.00213623	0.114891
	cg10082354	Body	Open Sea	59.3 ± 4.4	63.8 ± 4.9	4.46798	0.00213623	0.114891
PACS1	cg01638311	Body	Open Sea	76.2 ± 2.3	78.6 ± 2.5	2.38917	0.00418091	0.114891
PARK2	cg06408385	Body	Open Sea	85.1 ± 1.8	83.3 ± 1.8	-1.77904	0.00268555	0.114891
	cg01079407	Body	Open Sea	59.2 ± 4.4	61.4 ± 3.2	2.12903	0.00335693	0.114891
	cg16210324	Body	Open Sea	64.1 ± 3.7	68 ± 3.4	3.89789	0.00335693	0.114891
	cg26166717	Body	Open Sea	43.1 ± 5.4	50 ± 5.9	6.84781	0.00213623	0.114891
	cg19737004	Body	Open Sea	37.1 ± 6	44.1 ± 6.4	6.98771	0.00167847	0.114891
	cg19301114	Body	Open Sea	32.4 ± 7	40 ± 7.7	7.59259	0.00100708	0.114891
PBX4	cg03031726	3'UTR	Open Sea	93.8 ± 0.9	94.8 ± 1	1.07016	0.000427246	0.114891
	cg15645685	TSS1500	S Shore	38.7 ± 5.2	43.5 ± 7.1	4.80341	0.00335693	0.114891
PCNXL2	cg07223106	Body	Open Sea	54.9 ± 5	51.1 ± 4.5	-3.76448	0.00418091	0.114891
	cg17901924	Body	S Shelf	73.6 ± 3.4	76 ± 3.2	2.41155	0.00418091	0.114891
	cg25382340	Body	Open Sea	51.8 ± 4.2	54.3 ± 3.6	2.51131	0.00268555	0.114891
PDE1C	cg05090785	Body	Open Sea	40.7 ± 6.5	50.2 ± 7.6	9.51532	0.00418091	0.114891
PDE4D	cg00335124	Body	Open Sea	64.7 ± 4.4	59 ± 6.9	-5.68428	0.00335693	0.114891
	cg22495322	5'UTR	Open Sea	83.9 ± 2.1	85.6 ± 1.8	1.70637	0.00213623	0.114891
	cg16578883	Body	Open Sea	53.9 ± 5.1	59.8 ± 5.4	5.83277	0.00213623	0.114891
PDS5B	cg25053584	5'UTR	Island	11.7 ± 2.1	10.8 ± 1.7	-0.846621	0.00418091	0.114891
PDZD2	cg08553136	Body	Open Sea	75.4 ± 3.6	78.1 ± 2.4	2.70453	0.00167847	0.114891
PDZRN4	cg01826056	Body	Open Sea	71.8 ± 3	74.4 ± 2.2	2.63113	0.00418091	0.114891
PIP4K2A	cg20641026	Body	Open Sea	86 ± 4	79.4 ± 7.2	-6.53439	0.00213623	0.114891
	cg04813697	Body	Open Sea	83.3 ± 3.4	79 ± 4.7	-4.26974	0.00335693	0.114891
PKD2L1	cg22599822	5'UTR;1stExon	Open Sea	64.2 ± 4.2	69.1 ± 4	4.89612	0.00268555	0.114891
	cg04872541	TSS200	Open Sea	37.2 ± 4.2	42.4 ± 4.8	5.18416	0.00167847	0.114891
	cg22619549	TSS200	Open Sea	37.7 ± 5.4	46.2 ± 8	8.4808	0.00418091	0.114891
PKNOX2	cg20997661	5'UTR	Open Sea	69.9 ± 4	65.3 ± 6.5	-4.60357	0.00418091	0.114891
	cg16039869	Body	Open Sea	18.4 ± 3.4	21.6 ± 3.3	3.16883	0.00418091	0.114891
	cg06807650	5'UTR	Open Sea	75.3 ± 4.2	78.5 ± 2.5	3.23618	0.00167847	0.114891
PKP2	cg19677302	Body	N Shore	81.5 ± 4	74.7 ± 7.3	-6.85176	0.00167847	0.114891
PLEKHG1	cg00994250	Body	Open Sea	43.2 ± 7	49.6 ± 6.1	6.42038	0.00335693	0.114891
PLEKHG5	cg01429933	Body	N Shore	62.5 ± 4.8	56.4 ± 5.8	-6.09585	0.000213623	0.114891
	cg17151560	5'UTR;Body	N Shore	49.5 ± 4.1	53.3 ± 3.6	3.86426	0.00335693	0.114891
POLD1	cg13476044	TSS1500	N Shore	60.7 ± 3.4	62.3 ± 2.4	1.58728	0.00213623	0.114891
PPARG	cg18537222	Body	Open Sea	66.3 ± 5.7	60.5 ± 5.8	-5.73418	0.00100708	0.114891
	cg21859053	5'UTR;TSS200	S Shore	13.6 ± 2.1	14.6 ± 1.4	0.98222	0.00335693	0.114891
	cg07676920	Body	Open Sea	31.2 ± 8.3	43.1 ± 10.5	11.8395	0.00335693	0.114891
PPARGC1B	cg26876242	Body	S Shelf	75.2 ± 4.3	70.3 ± 5.1	-4.91012	0.00213623	0.114891
	cg21184132	TSS1500	N Shore	10 ± 1.5	11 ± 1.5	0.935973	0.000213623	0.114891
	cg07226964	Body	Open Sea	64 ± 5.2	67.9 ± 3.5	3.97402	0.00268555	0.114891
	cg09814231	Body	Open Sea	39.4 ± 5.5	45 ± 4.3	5.60962	0.00268555	0.114891
PPM1H	cg10524576	Body	Open Sea	64.8 ± 4.7	58.8 ± 7.2	-5.95742	0.00418091	0.114891
PRKCA	cg16808922	Body	Open Sea	80.7 ± 5.1	72.1 ± 8.6	-8.65426	0.00131226	0.114891
	cg14648237	Body	Open Sea	70.4 ± 4.1	63 ± 8.1	-7.38764	0.00167847	0.114891
	cg05115424	Body	Open Sea	45.3 ± 5.1	40.3 ± 6.1	-4.9578	0.00167847	0.114891
PRKG1	cg15583492	Body	Open Sea	70.1 ± 3.4	66.2 ± 4.8	-3.99047	0.00167847	0.114891
	cg11371933	Body;TSS200	Island	1.8 ± 0.2	2.2 ± 0.3	0.324532	0.000579834	0.114891
	cg11229663	Body	Open Sea	56.7 ± 5.4	60.1 ± 2.9	3.4852	0.00268555	0.114891
	cg19219423	Body	Open Sea	47.3 ± 5.3	53.9 ± 5.2	6.6103	0.00213623	0.114891
PRMT7	cg05110241	Body	Open Sea	82.8 ± 5.1	85.1 ± 4.3	2.24429	0.00335693	0.114891
PSD3	cg24613644	3'UTR	Open Sea	86.6 ± 1.6	88.4 ± 1.1	1.77375	0.00131226	0.114891
PTPRD	cg14464893	Body	Island	92 ± 0.9	90.8 ± 1.3	-1.21359	0.00213623	0.114891
	cg14406814	5'UTR	Open Sea	43.1 ± 4.8	49.1 ± 4.2	6.04861	0.000427246	0.114891
PTPRN2	cg12600749	Body	S Shore	48.9 ± 3.3	43.4 ± 3.8	-5.52673	0.000579834	0.114891
	cg25782293	Body	S Shore	78.1 ± 3.2	73.1 ± 5.2	-4.97559	0.000305176	0.114891
	cg11111139	Body	S Shore	70.9 ± 3.8	66 ± 5.8	-4.90539	0.00213623	0.114891
	cg04007350	Body	Open Sea	77 ± 4	72.4 ± 5.9	-4.63978	0.00100708	0.114891
	cg04212285	Body	N Shelf	90.3 ± 2.1	86.2 ± 3.6	-4.10642	0.000579834	0.114891
	cg05135176	Body	S Shore	59.5 ± 4.4	55.4 ± 5.1	-4.09526	0.00167847	0.114891
	cg26208815	Body	Open Sea	80.1 ± 4.4	76.2 ± 5.8	-3.84182	0.00335693	0.114891
	cg05876425	Body	N Shore	66.6 ± 5.1	64.7 ± 4.8	-1.86226	0.00213623	0.114891
	cg02543519	Body	Open Sea	78.3 ± 1.8	79.4 ± 1.9	1.02189	0.00268555	0.114891
	cg14183712	Body	Open Sea	72.1 ± 3.8	73.9 ± 3.6	1.71798	0.00131226	0.114891
	cg19019380	Body	Open Sea	67.7 ± 2.5	69.7 ± 2.7	1.92455	0.00335693	0.114891
	cg14178347	Body	Island	62.6 ± 2	64.6 ± 3	1.95714	0.00335693	0.114891
	cg13661172	Body	Open Sea	76.4 ± 2.6	78.4 ± 2.6	2.07186	0.00167847	0.114891
	cg13636543	Body	S Shore	67.4 ± 4.5	69.5 ± 4	2.09081	0.00213623	0.114891
	cg08615694	Body	Open Sea	76.8 ± 4.1	78.9 ± 3.6	2.14026	0.000762939	0.114891
	cg10633479	Body	Open Sea	75.9 ± 3.5	78.1 ± 2.2	2.29963	0.00418091	0.114891
	cg14628604	Body	N Shore	75.8 ± 2.7	78.2 ± 3	2.31662	0.00213623	0.114891
	cg23066280	Body	Open Sea	36.1 ± 8.3	38.9 ± 9.3	2.71281	0.00335693	0.114891
	cg08017787	Body	Open Sea	73.2 ± 2.4	76 ± 2	2.77524	0.000579834	0.114891
	cg25402818	Body	N Shore	68.6 ± 3.8	71.6 ± 3.2	2.96026	0.00268555	0.114891
	cg23298862	Body	Open Sea	76.1 ± 6.3	79.1 ± 4.9	2.96516	0.000762939	0.114891
	cg13538517	Body	N Shore	73.7 ± 3.4	76.9 ± 3.4	3.18864	0.00418091	0.114891
	cg15298059	Body	N Shore	20.2 ± 3.4	23.5 ± 4.3	3.30723	0.00335693	0.114891
	cg06781608	Body	N Shore	57.2 ± 4.7	60.9 ± 4.7	3.69462	0.00335693	0.114891
	cg17287605	Body	N Shore	58.6 ± 4.4	62.6 ± 3.5	3.97208	0.00335693	0.114891
	cg25576789	Body	N Shore	56.9 ± 4.6	60.9 ± 4	3.97682	0.00268555	0.114891
	cg25073700	Body	N Shelf	55.9 ± 4.4	60 ± 4	4.10466	0.00418091	0.114891
	cg22676516	Body	Open Sea	53.2 ± 3	58.2 ± 4	4.92055	0.000427246	0.114891
	cg06819373	Body	Open Sea	49 ± 6.2	56.6 ± 5.8	7.57926	0.00268555	0.114891
RABEP1	cg20802942	TSS1500	N Shore	47.5 ± 6.3	51.5 ± 4.4	4.03154	0.00268555	0.114891
RABEP2	cg03726236	Body	N Shore	59.7 ± 2.8	57.8 ± 2	-1.98815	0.00213623	0.114891
RADIL	cg03310874	Body	S Shore	76.5 ± 5.2	67.4 ± 6.8	-9.11388	0.00213623	0.114891
	cg01348584	Body	Open Sea	72.2 ± 5.5	65.3 ± 7.1	-6.90975	0.00268555	0.114891
	cg12058390	Body	Open Sea	44.7 ± 3.7	39.3 ± 4.9	-5.43262	0.00268555	0.114891
	cg21932542	Body	S Shore	71.8 ± 4	66.5 ± 6.1	-5.24491	0.00335693	0.114891
	cg27624684	Body	Open Sea	61.4 ± 5.3	65.8 ± 4.4	4.34237	0.00213623	0.114891
RAP1A	cg16146956	3'UTR	Open Sea	53.5 ± 4.4	58.6 ± 4	5.13565	0.000762939	0.114891
RASGEF1A	cg25250132	5'UTR	Open Sea	59.8 ± 4.5	56.2 ± 4.6	-3.60288	0.000305176	0.114891
RCAN2	cg08250135	Body	Open Sea	90.8 ± 1.2	89.8 ± 1.3	-0.945717	0.00213623	0.114891
	cg06665622	TSS200	Open Sea	52.7 ± 4	56.7 ± 4.4	3.99055	0.00167847	0.114891
	cg19083007	TSS1500	Open Sea	58.4 ± 5.2	63 ± 3.8	4.67499	0.00213623	0.114891
REEP3	cg24940096	Body	Open Sea	61.9 ± 3.8	66.4 ± 3.3	4.52374	0.00213623	0.114891
RGS6	cg17922283	Body	Open Sea	59 ± 4.3	63.1 ± 4.4	4.15678	0.00100708	0.114891
RGS7	cg26924247	Body	Open Sea	42.3 ± 5.8	48.4 ± 4.6	6.08838	0.00167847	0.114891
RHOT1	cg06024236	TSS1500	N Shore	6.4 ± 0.9	5.6 ± 1.1	-0.835731	0.000762939	0.114891
RHPN2	cg04374006	TSS1500	Island	39.8 ± 5.2	42.5 ± 3.6	2.6863	0.00418091	0.114891
RIN2	cg08200952	TSS1500	Open Sea	34.3 ± 5.6	40.5 ± 4.9	6.20166	0.00335693	0.114891
	cg17016000	TSS1500	Open Sea	38.9 ± 7	48.1 ± 7.5	9.27749	0.00213623	0.114891
RPTOR	cg11153071	Body	Open Sea	91 ± 5.1	79.7 ± 9.7	-11.2233	0.00167847	0.114891
	cg07786220	Body	Open Sea	82.4 ± 5.9	71.9 ± 10.2	-10.4376	0.00213623	0.114891
	cg02185248	Body	Open Sea	74.6 ± 6.3	65.4 ± 9.2	-9.15556	0.000762939	0.114891
	cg09929238	Body	Open Sea	86.9 ± 4.2	78.1 ± 9.5	-8.78963	0.00335693	0.114891
	cg14343513	Body	Open Sea	92.4 ± 2.9	84.8 ± 6.7	-7.62309	0.00167847	0.114891
	cg22091236	Body	N Shelf	76.4 ± 3.7	70.1 ± 7	-6.354	0.00100708	0.114891
	cg11949518	Body	N Shelf	88.5 ± 4.3	82.2 ± 8.9	-6.31704	0.00213623	0.114891
	cg08329754	Body	N Shore	81.3 ± 4.2	75 ± 6.8	-6.31262	0.00418091	0.114891
	cg16015295	Body	N Shelf	77 ± 4.8	70.8 ± 6.8	-6.15854	0.00213623	0.114891
	cg05774614	Body	S Shore	73.6 ± 4.3	67.5 ± 6.2	-6.15172	0.00418091	0.114891
	cg13549638	Body	N Shelf	81.8 ± 3.3	76.2 ± 5.7	-5.6404	0.00167847	0.114891
	cg18780100	Body	Open Sea	84.5 ± 3.8	79.1 ± 5.5	-5.41822	0.00167847	0.114891
	cg01561259	Body	Open Sea	92.4 ± 1.9	87.3 ± 5	-5.12008	0.000579834	0.114891
	cg08129331	Body	Open Sea	64.8 ± 5.2	60 ± 6.5	-4.83104	0.00167847	0.114891
	cg09977718	Body	N Shelf	90 ± 3.5	85.4 ± 4.9	-4.53782	0.00167847	0.114891
	cg13526488	Body	N Shelf	79.2 ± 3.3	75 ± 4.8	-4.22896	0.00418091	0.114891
	cg00143364	Body	Open Sea	86.1 ± 2.2	81.9 ± 3	-4.1445	0.000762939	0.114891
	cg05098037	Body	Open Sea	90 ± 2.1	85.9 ± 4	-4.03522	0.00100708	0.114891
	cg24207068	Body	S Shore	52 ± 3.9	48 ± 5	-3.97086	0.00131226	0.114891
	cg16886414	Body	S Shore	74.4 ± 2.6	70.5 ± 4.6	-3.95516	0.00100708	0.114891
	cg22386583	Body	Open Sea	59.2 ± 5.4	55.4 ± 5	-3.77113	0.00335693	0.114891
	cg04662369	Body	Open Sea	60.5 ± 5.3	57.4 ± 3.5	-3.10008	0.00268555	0.114891
	cg01516792	Body	S Shelf	89.8 ± 1.7	87.4 ± 2.9	-2.40637	0.000762939	0.114891
	cg23715732	Body	S Shelf	90 ± 1.6	88 ± 2.2	-2.01249	0.00268555	0.114891
	cg19122260	Body	Open Sea	58.8 ± 3.6	63.2 ± 4.5	4.41162	0.00418091	0.114891
	cg12592365	Body	Open Sea	39.4 ± 5.6	49.4 ± 8.7	10.0116	0.000762939	0.114891
RYR2	cg00163018	Body	Open Sea	73.8 ± 2.4	76.4 ± 1.7	2.56481	0.000427246	0.114891
S100P	cg14140379	TSS200	Open Sea	79.9 ± 4.5	72.5 ± 8.2	-7.40249	0.00213623	0.114891
	cg26233331	1stExon;5'UTR	Open Sea	52.5 ± 4.8	47.2 ± 6.7	-5.27177	0.00131226	0.114891
	cg02104700	Body	Open Sea	20.3 ± 3.7	18.5 ± 3.6	-1.82178	0.00100708	0.114891
SAMD13	cg03204322	TSS1500;5'UTR;Body	S Shelf	22.4 ± 3.3	20.1 ± 3.5	-2.27531	0.000579834	0.114891
	cg20426713	TSS1500	N Shore	70.7 ± 3.5	74.1 ± 3.2	3.42202	0.00418091	0.114891
SAMD4A	cg06633081	Body	Open Sea	37.7 ± 5.5	42.8 ± 3.3	5.17171	0.00167847	0.114891
SBK1	cg05683445	TSS1500	N Shore	18.5 ± 3.1	20.7 ± 3	2.19262	0.00213623	0.114891
SDCCAG8	cg24645447	Body	Open Sea	86.3 ± 2.4	82.3 ± 4.1	-3.93081	0.00213623	0.114891
SEMA3A	cg00922200	Body	Open Sea	40 ± 6.6	50.1 ± 7.2	10.0552	0.000762939	0.114891
SEMA5A	cg22549558	TSS200	Island	7 ± 1.7	6.4 ± 1.9	-0.674276	0.00213623	0.114891
SH2B1	cg02043105	Body;1stExon	S Shelf	60 ± 3.2	62.9 ± 2.9	2.8819	0.00131226	0.114891
SHANK2	cg17696044	Body	Open Sea	75 ± 5.6	67.4 ± 7.7	-7.59966	0.00418091	0.114891
	cg17222829	Body	Open Sea	75.7 ± 4.2	69.6 ± 7.1	-6.05233	0.00418091	0.114891
	cg16163543	Body	Open Sea	84.1 ± 1.9	82.4 ± 2.6	-1.79407	0.00418091	0.114891
	cg25904372	Body	Open Sea	82.2 ± 1.7	83.7 ± 2	1.51294	0.00100708	0.114891
	cg13460414	Body	Island	83 ± 1.2	84.5 ± 1.4	1.53791	0.000305176	0.114891
	cg19274368	Body	N Shore	67.7 ± 3.4	70.4 ± 2.2	2.78927	0.00335693	0.114891
	cg10362475	1stExon;Body	N Shore	34.9 ± 5.8	37.9 ± 6.6	2.96215	0.00268555	0.114891
	cg11480627	Body	Island	16.8 ± 5.4	19.8 ± 5.3	2.96394	0.00131226	0.114891
	cg26826325	Body	Open Sea	44.6 ± 4.8	47.7 ± 4.5	3.03958	0.00335693	0.114891
	cg13756965	5'UTR	Open Sea	21.1 ± 3.9	26 ± 4.7	4.87951	0.00100708	0.114891
SHISA6	cg07936336	Body	S Shelf	57.8 ± 4.5	63.2 ± 4.4	5.40344	0.00418091	0.114891
SIPA1L1	cg09962458	Body	Open Sea	45.9 ± 8.1	55.3 ± 6.9	9.47208	0.00131226	0.114891
SKAP1	cg05106502	Body	N Shore	77.2 ± 4.6	72.1 ± 4.5	-5.0782	0.00167847	0.114891
	cg24636368	Body	Open Sea	44 ± 6.4	49.8 ± 4.8	5.82948	0.00213623	0.114891
SLC28A3	cg23059452	TSS200	Open Sea	82.9 ± 1.8	79.6 ± 3.7	-3.28271	0.00213623	0.114891
	cg21190895	TSS1500	Open Sea	68.6 ± 2.5	66.5 ± 2.7	-2.0804	0.00335693	0.114891
	cg23761815	Body	S Shelf	85.8 ± 2.3	83.3 ± 2.5	-2.49293	0.00335693	0.114891
SLC29A3	cg23761815	Body	S Shelf	85.8 ± 2.3	83.3 ± 2.5	-2.49293	0.00335693	0.114891
SLC39A11	cg27025137	Body	Open Sea	75.4 ± 5.5	67.8 ± 8.5	-7.59922	0.00268555	0.114891
	cg27399387	Body	Open Sea	89.8 ± 1.4	88.4 ± 1.6	-1.40517	0.00268555	0.114891
SLC4A1	cg14381448	Body	Open Sea	56 ± 4.6	49.3 ± 5.1	-6.6737	0.00167847	0.114891
	cg23728471	TSS200	Open Sea	76.7 ± 2.9	74.8 ± 2.6	-1.95352	0.00335693	0.114891
SLC8A1	cg08780166	Body	Open Sea	72.1 ± 2.7	74.8 ± 2.1	2.75536	0.000762939	0.114891
	cg00415424	Body	Open Sea	55.4 ± 3.6	60.2 ± 3.6	4.73401	0.00418091	0.114891
	cg15491134	Body	Open Sea	57 ± 5.4	62.5 ± 4.7	5.41091	0.00418091	0.114891
	cg13167631	TSS200	Open Sea	34 ± 5.3	42.1 ± 6.6	8.18651	0.00167847	0.114891
	cg24396429	TSS200	Open Sea	32.1 ± 6.4	40.4 ± 7.5	8.38725	0.00335693	0.114891
	cg24503369	Body	Open Sea	38.5 ± 6	47.8 ± 7.1	9.33117	0.00268555	0.114891
SLCO3A1	cg27132471	Body	Open Sea	22 ± 4.6	20.3 ± 4	-1.71214	0.00268555	0.114891
	cg12667732	Body	Open Sea	71.9 ± 4.6	74.6 ± 3.9	2.66911	0.00335693	0.114891
	cg12626076	Body	S Shore	64.4 ± 2.7	67.4 ± 3.1	2.99628	0.00167847	0.114891
	cg27614723	Body	S Shelf	29.6 ± 4.4	33.8 ± 3.9	4.20082	0.00335693	0.114891
SLIT1	cg18193259	Body	Open Sea	55.1 ± 3.8	49.9 ± 4.5	-5.16004	0.00213623	0.114891
	cg27274604	Body	Open Sea	54.9 ± 6.3	58.1 ± 4.8	3.17103	0.00418091	0.114891
SLMAP	cg20034856	Body	Open Sea	74.9 ± 3.9	78 ± 2.6	3.07215	0.00335693	0.114891
SMG6	cg19869422	Body	Open Sea	66.6 ± 4.9	63.1 ± 4.7	-3.52925	0.000762939	0.114891
	cg26927232	Body	Open Sea	70.6 ± 3.5	75.5 ± 4.7	4.9261	0.000762939	0.114891
	cg02249969	Body	Open Sea	36.4 ± 6.2	45.1 ± 7.5	8.69815	0.00418091	0.114891
SMYD3	cg18121962	Body	Open Sea	78 ± 2.6	79.9 ± 2.4	1.90188	0.00268555	0.114891
SNRPN	cg19803984	TSS200	Open Sea	46.6 ± 3.9	48.1 ± 3.1	1.49177	0.00335693	0.114891
SORBS1	cg03190891	5'UTR;TSS1500	Open Sea	78.2 ± 4.2	73.2 ± 5.5	-5.00715	0.00268555	0.114891
	cg16223436	Body	Open Sea	85.3 ± 2.1	83.8 ± 1.6	-1.50228	0.00131226	0.114891
	cg02370232	Body	Open Sea	47 ± 6.7	56 ± 6.8	8.92899	0.00167847	0.114891
SORCS2	cg10876767	Body	Open Sea	76 ± 6.1	63.2 ± 10.6	-12.7337	0.000579834	0.114891
	cg21957905	Body	Open Sea	84.8 ± 4.8	75.7 ± 9.1	-9.16514	0.00268555	0.114891
	cg20729813	Body	Open Sea	66.5 ± 3.7	62.3 ± 5.2	-4.21911	0.00335693	0.114891
	cg03346521	Body	Open Sea	76.8 ± 3.6	72.6 ± 4.6	-4.15981	0.00418091	0.114891
	cg08813325	Body	Open Sea	48.4 ± 3.9	45 ± 5	-3.40106	0.00268555	0.114891
	cg11104736	Body	Open Sea	48.6 ± 4.8	45.6 ± 4.1	-3.0433	0.00100708	0.114891
	cg10437224	Body	Open Sea	67.5 ± 3	70.6 ± 2.6	3.04637	0.00418091	0.114891
	cg01275038	Body	Open Sea	54.2 ± 2.8	57.3 ± 2.9	3.07581	0.00335693	0.114891
	cg05089225	Body	Open Sea	41.4 ± 4.2	45.2 ± 4.8	3.88854	0.00213623	0.114891
	cg14812474	Body	Open Sea	40 ± 5.2	47.7 ± 6.5	7.64764	0.00418091	0.114891
SOX5	cg06147361	5'UTR	Open Sea	57.3 ± 4.6	62.3 ± 4.3	5.01805	0.00335693	0.114891
	cg27480819	3'UTR	Open Sea	51.2 ± 4.4	56.9 ± 3.9	5.74293	0.00268555	0.114891
	cg05630725	5'UTR;TSS1500	Open Sea	39.8 ± 6.8	49 ± 6.9	9.21823	0.00213623	0.114891
SPAG16	cg25824236	Body	Open Sea	64.7 ± 3.7	67.5 ± 3.2	2.78306	0.00418091	0.114891
	cg05730975	Body	Open Sea	53.9 ± 3.5	58 ± 4.3	4.10621	0.00167847	0.114891
SPOCK3	cg09571713	Body	N Shore	27.2 ± 4.7	31.5 ± 4	4.31654	0.00268555	0.114891
SPTB	cg09841788	3'UTR	N Shelf	54.4 ± 4.3	49.6 ± 4.4	-4.77634	0.000213623	0.114891
	cg22797773	Body	S Shore	74.9 ± 2.7	72.5 ± 3.1	-2.46248	0.00418091	0.114891
SSBP3	cg21159128	Body	Open Sea	44.2 ± 7.9	37 ± 8.2	-7.16738	0.00100708	0.114891
	cg00172603	Body	Island	45.7 ± 3.8	38.8 ± 6.3	-6.94034	0.00268555	0.114891
	cg10426951	Body	N Shore	42.2 ± 4.6	38.4 ± 5	-3.75915	0.00268555	0.114891
	cg19587237	Body	Open Sea	32.8 ± 5.5	30.2 ± 4.8	-2.68462	0.000579834	0.114891
STAG1	cg02858132	5'UTR	N Shore	52.9 ± 5.5	48.6 ± 5.6	-4.3254	0.00335693	0.114891
STON2	cg04332422	Body	Open Sea	64.1 ± 4.7	68.8 ± 4.3	4.71938	0.00335693	0.114891
SYT1	cg19816586	Body	Open Sea	70.3 ± 3.9	72.8 ± 3.1	2.51206	0.00213623	0.114891
TACC2	cg20426866	Body	S Shore	55.1 ± 5.3	47.4 ± 6.8	-7.71833	0.00213623	0.114891
	cg08428819	Body	S Shore	73.9 ± 5.3	66.4 ± 7.9	-7.52517	0.00268555	0.114891
	cg15372959	TSS1500;Body	N Shore	54.5 ± 4.3	50.7 ± 5.3	-3.8134	0.000762939	0.114891
	cg19392379	Body	Open Sea	50.5 ± 4.6	55.1 ± 4.2	4.50645	0.00213623	0.114891
	cg24181174	Body	Open Sea	20.8 ± 4.2	25.3 ± 4.9	4.56437	0.00418091	0.114891
	cg26111575	Body	Open Sea	26.8 ± 4	34.1 ± 5.8	7.38257	0.00335693	0.114891
TAL1	cg06432479	Body	Island	12.6 ± 3.7	11 ± 3	-1.52558	0.000427246	0.114891
TBX15	cg00466334	TSS1500	S Shore	51.2 ± 5	47.7 ± 4.6	-3.50062	0.00335693	0.114891
TCF4	cg15171911	Body	Open Sea	25.6 ± 4.4	30.2 ± 2.9	4.51299	0.00131226	0.114891
TCF7L2	cg17116091	Body	Open Sea	67.4 ± 3.2	70.4 ± 2.9	2.95968	0.00131226	0.114891
	cg16310045	Body	Open Sea	59.2 ± 5.2	62.5 ± 3.5	3.39358	0.00335693	0.114891
TCFL5	cg10729531	1stExon	Island	10.4 ± 2.4	9.4 ± 1.7	-0.935563	0.00335693	0.114891
TFAP2B	cg08857063	Body	N Shore	18.2 ± 1.1	16.6 ± 1.8	-1.62159	0.00100708	0.114891
TGFBRAP1	cg17576375	Body	Open Sea	82.8 ± 3.4	77.4 ± 5.4	-5.36563	0.000579834	0.114891
	cg00057663	5'UTR	N Shore	22 ± 3.2	19.9 ± 2.8	-2.13956	0.00167847	0.114891
TIMP2	cg24211657	Body	Open Sea	67.8 ± 5.4	60.6 ± 7.8	-7.1436	0.00167847	0.114891
	cg12125614	Body	Open Sea	64.8 ± 5.5	58 ± 7.9	-6.80716	0.00335693	0.114891
	cg01698392	Body	Open Sea	75.5 ± 5.6	68.8 ± 7.7	-6.73392	0.00418091	0.114891
	cg15010903	3'UTR	N Shore	82.4 ± 3.3	75.9 ± 7.8	-6.5141	0.00268555	0.114891
	cg26963090	Body	Open Sea	65.1 ± 5.1	59.4 ± 6.2	-5.70368	0.00213623	0.114891
	cg01502428	3'UTR	N Shore	74 ± 4.2	68.5 ± 7.3	-5.44897	0.00418091	0.114891
	cg20532887	Body	Open Sea	85.4 ± 2.6	82.7 ± 3.6	-2.69203	0.00418091	0.114891
TMC2	cg03243506	TSS200	Open Sea	65.7 ± 4.9	68.6 ± 3.7	2.95024	0.00418091	0.114891
	cg13541788	TSS1500	Open Sea	60.1 ± 3.2	63.9 ± 2.4	3.7482	0.000305176	0.114891
TMOD1	cg16079347	5'UTR	Island	20.7 ± 3.6	18.9 ± 3.6	-1.75941	0.000427246	0.114891
	cg13506325	Body	Open Sea	84.1 ± 2.1	85.7 ± 1.2	1.59193	0.00213623	0.114891
	cg02203665	TSS1500	N Shore	63.7 ± 4.7	66.9 ± 3.7	3.13978	0.00213623	0.114891
TNRC6B	cg02481714	TSS1500	N Shore	24.8 ± 7.5	35 ± 9.5	10.1691	0.00335693	0.114891
TRAF3	cg10920224	Body	Open Sea	85.1 ± 4	78.4 ± 7.7	-6.68783	0.00418091	0.114891
	cg24154132	Body	Open Sea	68.5 ± 4.9	62.7 ± 7.3	-5.84644	0.00268555	0.114891
	cg15950273	Body	Open Sea	79.2 ± 3.7	74.6 ± 5.8	-4.53249	0.00335693	0.114891
TRAPPC9	cg22637435	Body	S Shore	70.9 ± 5.8	59.1 ± 10.5	-11.7674	0.00213623	0.114891
	cg16815625	Body	Open Sea	89.3 ± 3.4	82.6 ± 6.6	-6.71506	0.000305176	0.114891
	cg20511966	Body	S Shore	83.5 ± 5.5	77.5 ± 6.7	-5.9489	0.000305176	0.114891
	cg26769700	Body	Open Sea	66.9 ± 4.7	62.2 ± 6.9	-4.61939	0.00213623	0.114891
	cg03218479	Body	Open Sea	57.7 ± 2.6	54.4 ± 3.8	-3.21576	0.00167847	0.114891
	cg25408329	Body	Open Sea	78.5 ± 2.4	80.2 ± 1.4	1.78093	0.00418091	0.114891
	cg11240431	Body	Island	61.4 ± 3.2	64.1 ± 2.1	2.68573	0.00268555	0.114891
	cg03243902	Body	Open Sea	61 ± 4.3	64.8 ± 3.1	3.82894	0.00418091	0.114891
	cg04404304	Body	Open Sea	49.1 ± 5.4	54 ± 3.6	4.9067	0.00335693	0.114891
TREX1	cg17631451	5'UTR;1stExon	Open Sea	12.7 ± 2	14.2 ± 2	1.53915	0.00418091	0.114891
TRIM66	cg11245569	5'UTR	Open Sea	36.1 ± 4.7	40.5 ± 5.3	4.41134	0.00335693	0.114891
TRPC4	cg18182438	Body	Open Sea	60.1 ± 2.9	62.5 ± 3.2	2.44083	0.00167847	0.114891
TSC2	cg04301760	Body	N Shore	82 ± 2.3	84.2 ± 1.6	2.19463	0.000305176	0.114891
	cg20253700	Body	S Shore	69.7 ± 2.5	73.2 ± 2.7	3.49647	0.00100708	0.114891
TUBGCP6	cg19851816	Body	Island	24.3 ± 6.5	21.3 ± 6.4	-3.02687	0.00268555	0.114891
UBE2R2	cg13525804	Body	Open Sea	73.1 ± 2.6	75.8 ± 2.7	2.75837	0.00167847	0.114891
UBE3A	cg11826104	Body;1stExon;5'UTR	Open Sea	86.6 ± 4	79.8 ± 7.3	-6.75092	0.00100708	0.114891
UBTD1	cg15108641	Body	S Shelf	65.3 ± 5.8	60.3 ± 7.2	-5.00438	0.00167847	0.114891
UBXN11	cg01905489	Body	Open Sea	70.6 ± 5.5	63.8 ± 8	-6.75403	0.00268555	0.114891
	cg00813993	5'UTR;1stExon	Open Sea	38.3 ± 4.1	35.5 ± 4.7	-2.78043	0.00418091	0.114891
UBXN2A	cg14966174	5'UTR	S Shelf	88.4 ± 1.5	89.3 ± 0.9	0.847187	0.00213623	0.114891
UGT2B7	cg14688178	Body	Open Sea	66 ± 2.9	69.2 ± 2.6	3.16598	0.00100708	0.114891
UNC13A	cg19027852	Body	Island	8.8 ± 0.8	8 ± 0.9	-0.852758	0.00131226	0.114891
	cg08874384	Body	N Shelf	68.4 ± 3.2	70.7 ± 2.3	2.30222	0.00418091	0.114891
	cg02690797	Body	S Shore	58.6 ± 3.3	61.1 ± 2.5	2.53821	0.00418091	0.114891
WDR59	cg04539283	Body	N Shore	32.1 ± 3.3	36.4 ± 3.7	4.32155	9.15527e-05	0.114891
WNK1	cg06081750	3'UTR	Open Sea	57 ± 3.9	60.2 ± 3.6	3.24171	0.00418091	0.114891
WWOX	cg04609912	Body	Open Sea	89.1 ± 2.8	84.2 ± 5.2	-4.96504	0.00418091	0.114891
	cg01630032	Body	Open Sea	79.8 ± 9.6	75.7 ± 9.2	-4.11766	0.00268555	0.114891
	cg26691179	Body	Open Sea	46 ± 3.5	50.4 ± 4.3	4.40018	0.00213623	0.114891
	cg08122051	Body	Open Sea	53.6 ± 6.2	61.4 ± 5.7	7.78835	0.00167847	0.114891
XDH	cg09239591	TSS1500	Open Sea	48.6 ± 3.8	51.8 ± 2.8	3.15231	0.00418091	0.114891
ZBTB46	cg18979623	5'UTR	Island	67.7 ± 4.8	61.2 ± 7.7	-6.49721	0.00418091	0.114891
	cg20177522	Body	S Shelf	84 ± 3.8	77.6 ± 6.5	-6.38883	0.00268555	0.114891
ZNF101	cg17692971	Body	S Shore	63.5 ± 4.7	68.3 ± 4.1	4.74256	0.00268555	0.114891
ZNF385D	cg17024919	Body	Open Sea	18.3 ± 3.7	22.4 ± 4.5	4.10145	0.00213623	0.114891
	cg13706582	TSS1500	Open Sea	47.1 ± 6.4	56.6 ± 6.7	9.52898	0.00100708	0.114891
ZNF470	cg16722964	TSS200	Island	11.5 ± 1.4	12.4 ± 1.3	0.942367	0.00335693	0.114891
ZNF536	cg17406023	Body	Island	54.6 ± 5	59.5 ± 4.1	4.89835	0.00418091	0.114891
ZNF804B	cg22946147	Body;TSS200	Open Sea	63.2 ± 4.7	67.2 ± 2.9	3.93923	0.000762939	0.114891
