# Supplementary material for: A Single Bout of Electroacupuncture Remodels Epigenetic and Transcriptional Changes in Adipose Tissue in Polycystic Ovary Syndrome
Source: Sci Rep. 2018 Jan 30;8:1878. doi: 10.1038/s41598-017-17919-5 (PMC5790004; doi:10.1038/s41598-017-17919-5)
Supplement: Supplementary file 12 — Supplementary Table 11 [file 41598_2017_17919_MOESM12_ESM.xlsx]

## Sheet: Supplementary Table 12
Supplementary Table 11. Overlap between changes in gene expression (n = 21, Q < 0.05) and changes in DNA methylation (n = 16, Q = 0.11) after single bout of electroacupuncture in adipose tissue from women with PCOS.
Gene Symbol	Illumina ID	mRNA Expresson (%)						DNA Methylation (%)
		Before electroacupuncture	After electroacupuncture	Change (%)	P value	Q value	Illumina	Before electroacupuncture	After electroacupuncture	Change (%)	P- values	Q- value
		PCOS ± SD	PCOS ± SD				Probe ID	PCOS ± SD	PCOS ± SD
A4GALT	1735045	82,9 ± 24	93,6 ± 23,8	12.9386	0.00179559	0.0182888	cg07393322	14 ± 1.5	15.2 ± 1.4	1.22934	0.00335693	0.114891
AACS	1698554	217,8 ± 134,7	276,6 ± 155,2	27.0083	0.000291461	0.00464636	cg06287003	87.4 ± 2.5	83.7 ± 3.7	-3.72367	0.00167847	0.114891
ABCA9	1720501	141 ± 30,3	118,3 ± 22	-16.1284	0.000565354	0.00771954	cg01517431	64.1 ± 4.1	68.2 ± 3.1	4.00949	0.00213623	0.114891
ABCG1	1794782	102,4 ± 29,8	189 ± 60,1	84.6012	2.1e-11	1.15e-08	cg01881899	57 ± 6.8	50.8 ± 6.9	-6.17273	0.00268555	0.114891
	2329927	44 ± 15,6	76,9 ± 24,3	74.7128	1.5e-08	1.68e-06	cg05046272	62.6 ± 4.4	59.9 ± 3.4	-2.69749	0.00335693	0.114891
							cg07397296	11.2 ± 2.6	13.7 ± 2.6	2.45205	0.00335693	0.114891
ABI3	1755658	41,9 ± 7,9	51,1 ± 9,2	22.086	0.000137609	0.00258779	cg25616535	27.2 ± 3	31.4 ± 4.4	4.22056	0.00335693	0.114891
							cg25839227	42.9 ± 4.7	49.1 ± 4.8	6.19103	0.00213623	0.114891
ABLIM1	2396672	483,5 ± 116,7	418,1 ± 72,3	-13.5347	0.00186054	0.0187878	cg06539091	67.5 ± 3.9	70.7 ± 2.9	3.20077	0.00335693	0.114891
							cg24760869	53.5 ± 5.1	58.1 ± 3.7	4.56429	0.00268555	0.114891
							cg00950497	24.5 ± 4.2	29.9 ± 5.4	5.40813	0.00418091	0.114891
							cg27290215	36 ± 6.3	45 ± 6.8	9.06783	0.000762939	0.114891
ABR	1672878	449,9 ± 73,1	505,6 ± 90,6	12.3838	0.0031908	0.027874	cg02135245	70.7 ± 6.1	64.1 ± 7.9	-6.59527	0.00418091	0.114891
							cg25436152	86.9 ± 2.7	84.2 ± 3.5	-2.74338	0.00268555	0.114891
							cg23454284	70.6 ± 4.2	73.6 ± 2.9	3.00054	0.00167847	0.114891
							cg17208740	63.8 ± 4	67 ± 2.7	3.21441	0.00268555	0.114891
							cg03062587	42.5 ± 3.9	48.2 ± 4.9	5.70171	0.00335693	0.114891
							cg06427816	33.6 ± 7.6	41 ± 7.5	7.44242	0.00268555	0.114891
ABTB2	1753370	25,8 ± 4,1	35 ± 9,8	35.9936	3.67e-05	0.000887759	cg13289202	75.3 ± 4.5	68.5 ± 7	-6.77641	0.00418091	0.114891
							cg03360728	63.6 ± 5	67.2 ± 3.2	3.63029	0.00335693	0.114891
ACACA	2331636	786,5 ± 310,1	1154,8 ± 552,4	46.8209	5.12e-07	2.88e-05	cg07660627	88 ± 2	84.5 ± 3.3	-3.47832	0.00167847	0.114891
	1772123	515,1 ± 235	745,1 ± 355,8	44.6391	2.82e-07	1.79e-05	cg06026545	37.9 ± 5.9	43.8 ± 5.8	5.9196	0.00418091	0.114891
ACAP1	1808395	50,9 ± 18	59,9 ± 20,4	17.7427	0.00454991	0.0361137	cg25671438	59.3 ± 5.3	52.5 ± 7.6	-6.78224	0.00268555	0.114891
							cg19175364	52.7 ± 3.9	57.6 ± 4.3	4.90194	0.00335693	0.114891
ACIN1	1699636	238,9 ± 42	276,2 ± 38,4	15.5943	0.00656898	0.0464115	cg16502747	48.5 ± 4	45.4 ± 5.8	-3.0524	0.00213623	0.114891
ACOX2	1685703	474,1 ± 63,4	397,7 ± 64,3	-16.1151	9.01e-06	0.000283394	cg13705284	51.9 ± 6.7	55.8 ± 5.5	3.86686	0.00268555	0.114891
ACTA2	1671703	1040,5 ± 370	1625,3 ± 385,6	56.2039	5.55e-06	0.000192938	cg26479099	71 ± 3.8	74 ± 2.9	2.98026	0.00418091	0.114891
ACTG1	2053178	7938,9 ± 982,4	9929,6 ± 1281,3	25.0749	9.18e-07	4.69e-05	cg15906692	12.1 ± 2.3	10.9 ± 1.6	-1.15471	0.00335693	0.114891
							cg12793711	19.8 ± 4.2	23.9 ± 4	4.09198	0.00268555	0.114891
ADAM19	1713751	58,5 ± 16,7	82,9 ± 23,6	41.7702	8.96e-06	0.000282652	cg23214435	82.3 ± 4.4	75.3 ± 8	-7.04875	0.00335693	0.114891
							cg08604960	54.9 ± 6.5	60.4 ± 4.3	5.467	0.00335693	0.114891
ADAMTS9	1805543	71,7 ± 24,1	98,7 ± 52,4	37.693	0.00686413	0.047904	cg05668317	83.7 ± 2.3	85.2 ± 2	1.48466	0.000762939	0.114891
ADH1C	1740717	194,7 ± 66,4	167,4 ± 45,8	-13.9918	0.00464988	0.0366298	cg03415545	54.1 ± 3.6	59.3 ± 3.6	5.16006	0.00268555	0.114891
ADHFE1	1702858	455,7 ± 126,1	397 ± 100,8	-12.8885	0.00133909	0.0148448	cg20794855	78 ± 4.5	70.6 ± 7.7	-7.4271	0.000762939	0.114891
	2363634	223,6 ± 69,7	192,8 ± 61,2	-13.7935	0.000371816	0.00560939	cg01924292	75.5 ± 5.9	68.3 ± 7.8	-7.19319	0.00418091	0.114891
ADIPOR2	2224833	1233,1 ± 313	1489,8 ± 471	20.8233	0.000606791	0.00813792	cg16939112	88.3 ± 1.8	89.7 ± 1.4	1.40335	0.00213623	0.114891
ADPRHL1	1788530	33,3 ± 6,8	28,9 ± 4,1	-13.1759	0.00265429	0.0243026	cg06864391	62.4 ± 5	66.2 ± 2.6	3.80553	0.00335693	0.114891
ADRA1B	1679754	42 ± 10,2	32,2 ± 8,2	-23.3379	2.15e-05	0.00057669	cg14614811	29.1 ± 4.7	25.8 ± 3.7	-3.26281	0.00335693	0.114891
AGPAT4	1730504	70 ± 18,9	96,3 ± 23,5	37.5409	1.09e-06	5.43e-05	cg00692088	54 ± 10.1	49.6 ± 9.5	-4.40915	0.00213623	0.114891
							cg18299670	79.5 ± 2.1	82.3 ± 1.2	2.79904	0.000152588	0.114891
AGTR1	2341343	351,2 ± 98,5	307 ± 96,8	-12.5877	0.00601738	0.0436434	cg22498996	11.5 ± 1	10.7 ± 1.1	-0.79823	0.00213623	0.114891
AIG1	1797974	447,3 ± 60,6	397,6 ± 70	-11.1291	0.00285547	0.0255974	cg08824384	19.5 ± 5.9	28.7 ± 8.4	9.17552	0.00131226	0.114891
AKAP11	1735539	43,8 ± 8,9	37,9 ± 8,7	-13.3596	0.00642975	0.0458056	cg21800400	14 ± 2.9	17.4 ± 4.1	3.47066	0.00335693	0.114891
							cg23261171	52.5 ± 4.7	57.5 ± 3.6	4.95825	0.000427246	0.114891
							cg03439687	56.6 ± 6.4	62.4 ± 4	5.82937	0.00131226	0.114891
AKAP12	1686846	29,7 ± 6,2	63,5 ± 31	113.896	3.01e-07	1.88e-05	cg13500720	75.3 ± 4.5	69.8 ± 7.2	-5.56967	0.00167847	0.114891
							cg24121503	63 ± 6	58.4 ± 6.3	-4.59524	0.00100708	0.114891
	1684836	408,2 ± 81,6	467,1 ± 102,5	14.4206	0.00464221	0.0365997	cg20068535	13.8 ± 1.8	15.8 ± 2.2	2.07702	0.000152588	0.114891
							cg20407861	55.3 ± 4.3	59.8 ± 3.8	4.4803	0.00335693	0.114891
AKAP13	2396956	203,9 ± 33,3	261,8 ± 53,3	28.3902	1.19e-06	5.76e-05	cg09874482	74.8 ± 5.3	68.2 ± 6.9	-6.55942	0.00418091	0.114891
	1752247	75 ± 18,5	95 ± 21,7	26.6586	0.000176993	0.00316995	cg10389371	74.7 ± 3.8	77.2 ± 2.6	2.52453	0.00335693	0.114891
	1709101	78,6 ± 12,3	95 ± 23,9	20.9194	0.00522973	0.0396555	cg20773751	59.5 ± 4.8	63.5 ± 4.6	4.02671	0.00335693	0.114891
AKAP8	1741572	153,9 ± 18	137,2 ± 15	-10.8534	0.00186235	0.0187961	cg22765626	27.8 ± 5.4	33.5 ± 5	5.71063	0.00418091	0.114891
							cg03654623	23.8 ± 4.7	29.6 ± 4.7	5.78612	0.00335693	0.114891
ALDH1A3	1807439	176,8 ± 102,8	246,5 ± 172,1	39.3754	0.000621949	0.00828226	cg16086130	31.7 ± 4.2	26.4 ± 3.6	-5.32149	0.00418091	0.114891
							cg11542394	73 ± 4.2	68.2 ± 5.1	-4.8129	0.00167847	0.114891
	2139970	323,9 ± 213,2	413,8 ± 315,4	27.7614	0.00531943	0.0401378	cg26824516	27.6 ± 3.4	24.1 ± 3.6	-3.49869	0.00418091	0.114891
							cg12791065	45.2 ± 4.5	41.8 ± 4.3	-3.47465	0.00335693	0.114891
ALDH3A2	1667564	157,6 ± 22,1	142,5 ± 27,9	-9.58498	0.00394122	0.0326725	cg02632015	7.4 ± 0.7	6.9 ± 0.6	-0.551572	0.00418091	0.114891
ALOX5	1680996	145,2 ± 49,3	172,1 ± 48,4	18.4882	0.00628894	0.0450721	cg23054840	53.4 ± 4.5	49.4 ± 5.3	-4.03709	0.00167847	0.114891
							cg26291600	41.8 ± 7.5	50.3 ± 6.5	8.54302	0.00268555	0.114891
ALOX5AP	1797875	497,6 ± 190,3	640,5 ± 197,2	28.7101	2.68e-05	0.00069051	cg20103124	36.4 ± 3.8	33.4 ± 3	-2.99069	0.000762939	0.114891
							cg13986860	82.8 ± 1.5	85 ± 1.3	2.21571	0.000152588	0.114891
							cg13306478	58.7 ± 6	63.7 ± 4.6	4.97464	0.00335693	0.114891
ALPL	1701603	198,6 ± 87,8	282,2 ± 110,8	42.0873	2.6e-06	0.000105932	cg07142010	14.6 ± 2.2	16.3 ± 2.1	1.61672	0.00335693	0.114891
							cg10487998	43.5 ± 4.5	45.8 ± 3.6	2.26389	0.00335693	0.114891
							cg24307341	49.4 ± 4.3	52.7 ± 3.4	3.35564	0.00335693	0.114891
ALX1	3236443	61,5 ± 14	53,8 ± 10,5	-12.4608	0.00709672	0.0490169	cg03781931	35.2 ± 4.2	30.9 ± 3.5	-4.28715	0.00268555	0.114891
AMICA1	1778723	80,9 ± 32,5	117,8 ± 40,4	45.6936	0.000341966	0.00525814	cg07376232	62 ± 5.2	55.1 ± 7.8	-6.94993	0.00167847	0.114891
							cg17983957	82.1 ± 3.5	77.9 ± 4.6	-4.16864	0.00335693	0.114891
							cg14190451	82.5 ± 3.1	79 ± 3.8	-3.43078	0.00268555	0.114891
ANGPT1	1677723	790,8 ± 161,7	690,2 ± 136,3	-12.7237	0.00385991	0.0321539	cg18031596	36.5 ± 4.5	32.6 ± 3.6	-3.90295	0.00167847	0.114891
ANK2	1776363	123,6 ± 35,3	154,4 ± 37,2	24.8787	0.00108388	0.0126776	cg08448479	45.5 ± 7.1	53.5 ± 6	8.00891	0.00213623	0.114891
ANKAR	2112829	51,6 ± 10,9	41,8 ± 7,4	-18.9858	0.00010882	0.00214487	cg06479433	88.9 ± 1.7	85.8 ± 3.8	-3.13287	0.00167847	0.114891
ANKRD39	1710979	125 ± 16,7	112,4 ± 20,5	-10.0473	0.00364418	0.0307925	cg20091689	27.3 ± 5	35.4 ± 7.7	8.06754	0.00213623	0.114891
ANKRD57	1724040	427,3 ± 69,1	487 ± 70,6	13.9717	0.00476277	0.0372849	cg22370326	37.5 ± 5.1	35.5 ± 4.3	-2.04742	0.00213623	0.114891
ANO6	1674941	1102,1 ± 232,5	970,5 ± 170,2	-11.943	0.00294829	0.026267	cg25365421	75.5 ± 2.8	78.3 ± 1.9	2.86777	0.00335693	0.114891
							cg17810878	50 ± 4.1	55.4 ± 5.2	5.46692	0.00131226	0.114891
							cg12686055	48 ± 6.1	54.1 ± 5	6.02531	0.00213623	0.114891
							cg00753548	34 ± 6.7	43.9 ± 8.4	9.85971	0.00213623	0.114891
							cg10892950	22.1 ± 5.6	32.2 ± 9.6	10.1739	0.00335693	0.114891
ANXA11	1685170	394,2 ± 93	334,9 ± 54	-15.0508	0.00404079	0.0332202	cg23258615	37.6 ± 4.6	34.9 ± 3.8	-2.72742	0.00131226	0.114891
							cg10664971	81.6 ± 2.2	83.1 ± 1.4	1.50883	0.00268555	0.114891
AP3B1	1768867	853,4 ± 57,7	786,5 ± 75,4	-7.83007	0.00595078	0.0432602	cg08976646	88.2 ± 2.2	85.6 ± 2.7	-2.6036	0.00268555	0.114891
AP3M2	1676946	145 ± 20,1	128,9 ± 23,4	-11.0712	0.00558113	0.0415017	cg01632240	74.3 ± 5.7	66.4 ± 8.6	-7.9353	0.00268555	0.114891
APOL3	1756862	461,9 ± 108,9	376 ± 96,7	-18.5981	8.34e-05	0.00172398	cg08390994	76.6 ± 3.7	70.6 ± 7	-5.99686	0.00213623	0.114891
							cg00965578	57.7 ± 5.8	51.8 ± 6.7	-5.89608	0.00268555	0.114891
							cg15245051	65.6 ± 3.6	60.5 ± 5.7	-5.09652	0.00213623	0.114891
							cg23889684	11.7 ± 2	15 ± 3.4	3.29089	0.00167847	0.114891
APOLD1	1723522	216,4 ± 82,9	1147,4 ± 553,1	430.159	1e-12	1.77e-09	cg16747828	52.6 ± 4.5	57.9 ± 4.3	5.26401	0.00335693	0.114891
AQP9	1715068	75,8 ± 52,5	196,8 ± 127,5	159.521	5.1e-07	2.88e-05	cg11098259	67.8 ± 5.3	62 ± 6.8	-5.81288	0.00335693	0.114891
ARHGAP12	1753500	230,5 ± 25,2	195,3 ± 27,1	-15.2637	2.16e-05	0.000578197	cg25648639	10.9 ± 2.3	9.8 ± 1.7	-1.12169	0.00418091	0.114891
							cg03015672	36.7 ± 6.9	44.3 ± 7.1	7.61063	0.00213623	0.114891
ARHGAP20	1782761	196,9 ± 40,1	332,1 ± 82,9	68.6064	0	4.41e-10	cg03475182	30.3 ± 3.7	26.2 ± 3.2	-4.16851	0.00100708	0.114891
ARHGAP9	1663916	113,6 ± 54,3	165,6 ± 63,1	45.8136	9.77e-05	0.00196187	cg06015525	64.7 ± 3.9	60.2 ± 4.6	-4.51149	0.00418091	0.114891
	2382657	37 ± 14,3	53 ± 16	43.22	0.000270312	0.00436856	cg08339023	52.2 ± 5.3	47.8 ± 5.9	-4.38448	0.00418091	0.114891
ARHGEF3	1781010	313,6 ± 72,2	397,2 ± 90,9	26.6477	1.31e-05	0.000387375	cg12835118	47.1 ± 3.9	41.4 ± 4.7	-5.65728	0.00213623	0.114891
ARID3A	1670130	211,8 ± 39,1	161,8 ± 37,2	-23.6094	1.28e-05	0.000381811	cg23966363	78 ± 5.9	70.2 ± 9.2	-7.80704	0.00268555	0.114891
							cg23048215	63.1 ± 4.1	56.3 ± 6.9	-6.85413	0.00418091	0.114891
							cg26857315	43.7 ± 5.7	37.4 ± 5.6	-6.23469	0.00100708	0.114891
ARID4B	2362982	82,4 ± 15	96 ± 21,2	16.5031	0.00704797	0.0487895	cg19314777	56.7 ± 5.2	61.4 ± 3.8	4.7457	0.00418091	0.114891
ARID5A	2415157	22,8 ± 1,8	46,1 ± 16	102.395	1.05e-09	1.89e-07	cg16260241	60.8 ± 3.8	64.5 ± 3.5	3.64458	0.00335693	0.114891
ARID5B	1721626	528,3 ± 192	1090,4 ± 335	106.411	4.23e-08	3.81e-06	cg12616691	64.4 ± 4.8	69.5 ± 3.8	5.0431	0.00268555	0.114891
							cg16389209	28.6 ± 7.3	36.8 ± 7.5	8.24496	0.00418091	0.114891
							cg20746552	31.4 ± 7.9	40.2 ± 6.9	8.76761	0.00167847	0.114891
							cg07520810	22.6 ± 7.1	31.5 ± 7.9	8.92726	0.00213623	0.114891
							cg16401465	27.6 ± 7.1	36.6 ± 7.9	9.02494	0.00213623	0.114891
							cg00928816	35.1 ± 8.5	45 ± 7.6	9.89868	0.00213623	0.114891
							cg14789659	27.1 ± 8.7	39.6 ± 10	12.518	0.00213623	0.114891
ARL5A	1771738	95,1 ± 17,2	82,7 ± 12,8	-13.0882	0.00439101	0.0352085	cg02767470	88.4 ± 1.5	86.5 ± 2.2	-1.97457	0.00335693	0.114891
ASB8	2173740	246,8 ± 33,1	212,2 ± 32,8	-14.0164	0.00397425	0.0328595	cg02761866	77.7 ± 3.5	73.2 ± 6.1	-4.54295	0.00213623	0.114891
ASS1	1688234	38 ± 8,2	32,7 ± 8,2	-13.9263	0.0045132	0.0359282	cg14529412	69.3 ± 4.6	66.1 ± 4.4	-3.17034	0.00418091	0.114891
ATF4	2358457	549,7 ± 103,5	673,9 ± 135,9	22.5902	3.9e-05	0.000924459	cg22744818	42.2 ± 4.5	45 ± 3.2	2.84033	0.00418091	0.114891
	1672128	5259,8 ± 582,9	6090,1 ± 583,3	15.7857	0.000216583	0.00373796	cg07622521	64.2 ± 4.4	59 ± 7.2	-5.18879	0.00335693	0.114891
ATOH8	1654065	182,4 ± 49,2	146,7 ± 38,2	-19.6053	2.15e-05	0.00057669	cg21946195	70.9 ± 3.6	66.6 ± 4.4	-4.32321	0.00213623	0.114891
							cg01461067	62.9 ± 5.6	58.9 ± 5.8	-3.95558	0.00335693	0.114891
ATP2A2	1815666	222,6 ± 34	273,1 ± 44,3	22.6668	1.46e-05	0.000424332	cg23807570	81 ± 5.2	72 ± 9.4	-9.0672	0.00335693	0.114891
							cg21810305	82.9 ± 1.3	84.6 ± 1.3	1.72408	0.00418091	0.114891
ATP2B4	1664772	118,2 ± 43,5	91,5 ± 24,9	-22.6368	0.00121934	0.0138576	cg23036452	89.7 ± 3.3	84.8 ± 5.6	-4.94537	0.00335693	0.114891
ATP6V0B	2353642	134,4 ± 29,4	160,4 ± 39,7	19.3843	0.0034873	0.0298281	cg17598323	7.8 ± 0.9	7.1 ± 0.6	-0.77982	0.00213623	0.114891
ATP6V1B1	1812073	40,4 ± 9,3	34,1 ± 6,6	-15.669	0.000356833	0.00542243	cg17835072	69.9 ± 2.1	72.5 ± 1.9	2.67457	0.00268555	0.114891
AVP	2230117	82,9 ± 20,1	67,3 ± 15,1	-18.7475	4.75e-05	0.00108774	cg04632887	73.8 ± 4.5	67.8 ± 6.2	-6.01182	0.00268555	0.114891
							cg25551168	63.1 ± 4.3	57.5 ± 5.7	-5.66482	0.000579834	0.114891
							cg16536918	71.9 ± 4.1	66.3 ± 6.2	-5.60706	0.00213623	0.114891
							cg24257309	64.3 ± 4	59.1 ± 5.7	-5.29159	0.00268555	0.114891
AVPI1	1671731	992,8 ± 192,2	797,9 ± 122,5	-19.6328	2.61e-05	0.000680493	cg08181251	45 ± 6.7	41.2 ± 6.8	-3.80118	0.00213623	0.114891
							cg12724221	55.8 ± 4.7	53.7 ± 4.4	-2.17687	0.00418091	0.114891
AXIN2	1724480	361,7 ± 134,9	235,5 ± 73,9	-34.9016	7.26e-08	5.8e-06	cg11122009	77.8 ± 3.6	72.7 ± 5.8	-5.07952	0.00335693	0.114891
BAIAP2	1705922	81,2 ± 14,6	94,9 ± 13,9	16.818	0.00172319	0.0177626	cg25043129	80.5 ± 5.5	71.2 ± 10.2	-9.33738	0.00167847	0.114891
							cg18758622	67.4 ± 5.1	62.3 ± 6.5	-5.03583	0.00335693	0.114891
							cg06710464	84 ± 2.7	80.8 ± 3.5	-3.21297	0.00213623	0.114891
							cg27222205	70.5 ± 2.5	72.5 ± 2.5	1.95001	0.00213623	0.114891
							cg03076037	31.5 ± 5.5	33.6 ± 5.5	2.06118	0.00335693	0.114891
							cg05481579	66.2 ± 3.4	68.8 ± 2.6	2.65955	0.00418091	0.114891
							cg01639723	61.5 ± 5.4	66.2 ± 4.6	4.72528	0.00418091	0.114891
							cg12779301	32.6 ± 5.6	39.2 ± 5.5	6.62491	0.00213623	0.114891
							cg17027476	37.9 ± 7.6	47.4 ± 8	9.48587	0.00167847	0.114891
BAIAP2L1	1703593	33,5 ± 7,7	48,6 ± 12	44.9586	6.21e-06	0.000211729	cg03493211	78.8 ± 3.7	73 ± 5.8	-5.86276	0.00213623	0.114891
BANP	1663631	494,9 ± 84,2	599,6 ± 106,9	21.1486	0.000272113	0.00438826	cg01603912	72.3 ± 4.9	65.6 ± 6.3	-6.71529	0.00167847	0.114891
							cg06173520	79 ± 4.6	73.2 ± 5.6	-5.76877	0.00418091	0.114891
	1701216	78 ± 13,2	89,5 ± 14,4	14.7104	0.00396632	0.0328227	cg08460198	85 ± 2.5	81.1 ± 4.6	-3.89648	0.00268555	0.114891
							cg07602985	80.4 ± 2.9	78.7 ± 3.8	-1.75259	0.00335693	0.114891
							cg01541600	66.5 ± 4.4	68.3 ± 3.2	1.85439	0.00418091	0.114891
BARD1	2074258	46,6 ± 8,5	73 ± 17,3	56.6067	2.06e-07	1.37e-05	cg04004882	12.6 ± 1.3	11.7 ± 1.2	-0.906698	0.00418091	0.114891
BASP1	1651826	487,8 ± 187,5	748,3 ± 275,6	53.421	7.08e-07	3.7e-05	cg07760544	83.4 ± 3.1	78.5 ± 5.8	-4.9262	0.00418091	0.114891
BATF3	1763207	22,8 ± 4,1	35,3 ± 10,2	54.6874	3.45e-06	0.000131796	cg15718594	43.5 ± 3.6	40.8 ± 3.9	-2.69206	9.15527e-05	0.114891
BCL10	1716446	33,5 ± 10,7	42,5 ± 13,9	26.6915	0.00438614	0.0351844	cg17322118	88.5 ± 2.5	83.2 ± 8	-5.32913	0.00335693	0.114891
BCL2L1	1654118	1018,8 ± 157,2	1158,1 ± 163,2	13.6694	0.00386918	0.032206	cg08257293	27.4 ± 3.8	35.4 ± 5.4	8.06028	0.000305176	0.114891
BCL6	1737314	1423,8 ± 191,5	1623,3 ± 268,4	14.0162	0.000695884	0.00898119	cg06164260	30.4 ± 3.7	33.3 ± 3.1	2.89174	0.00268555	0.114891
							cg06070445	54.3 ± 4.1	57.9 ± 4.3	3.63903	0.00418091	0.114891
BDKRB2	1684086	29,3 ± 4,7	36,1 ± 7,1	23.205	0.000205875	0.00358199	cg24010952	29 ± 4	32.7 ± 3.3	3.64953	0.00131226	0.114891
BEND5	3237448	93,5 ± 19,9	75 ± 13,2	-19.7041	1.42e-05	0.00041588	cg20822884	60.6 ± 3.7	58.3 ± 3.8	-2.31367	0.00167847	0.114891
BEND7	3230880	104 ± 14,1	88,1 ± 10,7	-15.2342	0.000149386	0.00276239	cg19695507	63.2 ± 5.7	57.8 ± 7.1	-5.38733	0.00213623	0.114891
							cg01174428	78.4 ± 2.6	77 ± 2.5	-1.32342	0.00167847	0.114891
BLVRA	1691436	917,6 ± 108,4	814,3 ± 118,9	-11.258	0.00248324	0.0231699	cg27496339	64.1 ± 5.5	57.7 ± 7.9	-6.333	0.00268555	0.114891
BOLA1	1793966	59,1 ± 11,5	48,8 ± 8,7	-17.3557	0.000552571	0.00760006	cg27541317	12 ± 1.7	15.2 ± 3.1	3.23386	0.000305176	0.114891
BPHL	1657746	466,8 ± 109,7	404,3 ± 107,6	-13.3906	0.00015138	0.00279105	cg21182407	14.2 ± 2	15.2 ± 2.1	0.956384	0.000427246	0.114891
BRD2	1758918	972,3 ± 123,5	1159,3 ± 183,3	19.2299	0.00032535	0.00503744	cg04798369	13 ± 1.8	11.9 ± 1.9	-1.16997	0.00167847	0.114891
							cg11400946	8.5 ± 1.4	7.9 ± 1.4	-0.644099	0.00335693	0.114891
							cg10995964	45.2 ± 7.4	49 ± 6.6	3.8105	0.00418091	0.114891
							cg26953232	22.7 ± 4.1	27.5 ± 4	4.78478	0.00167847	0.114891
							cg15025485	42.9 ± 6.7	50.6 ± 5.8	7.69152	0.00131226	0.114891
BRD3	1785635	345,4 ± 58,8	293,1 ± 46,1	-15.1537	0.00114633	0.0132112	cg14434109	84.7 ± 2.7	80.5 ± 4.4	-4.22235	0.000152588	0.114891
							cg14587902	97.3 ± 0.3	97 ± 0.4	-0.316462	0.000762939	0.114891
BTBD11	1705066	32,3 ± 7,8	36,2 ± 8	12.0684	0.00270892	0.0246471	cg01797169	34.8 ± 3.8	31.7 ± 3.9	-3.07435	0.00213623	0.114891
							cg24966575	3.8 ± 0.4	3.4 ± 0.5	-0.383958	0.00335693	0.114891
							cg19939178	65.1 ± 3.2	68.7 ± 3.2	3.62266	0.00213623	0.114891
							cg11711057	52.4 ± 5.4	56.6 ± 3.3	4.18817	0.000579834	0.114891
C10ORF54	2205963	152,5 ± 38,3	199,3 ± 64,7	30.6542	2.06e-06	8.81e-05	cg06372475	62.6 ± 5.2	56.5 ± 6.8	-6.17084	0.00418091	0.114891
							cg11633461	78 ± 3.8	72.3 ± 5.8	-5.71288	0.00213623	0.114891
C12ORF10	1777765	298,9 ± 45,8	263 ± 32	-11.9908	0.000664639	0.00870312	cg08116238	27.9 ± 3.7	33.4 ± 5.5	5.44043	0.00167847	0.114891
C12ORF65	1667510	87,1 ± 12,4	70,8 ± 9,2	-18.7389	1.9e-06	8.31e-05	cg10672416	60.8 ± 4.3	64.4 ± 3.4	3.58587	0.00418091	0.114891
C13ORF15	1658494	3681,8 ± 882,6	4325,9 ± 875,2	17.4939	0.000615421	0.00823607	cg20472746	64 ± 4.8	59.2 ± 5.4	-4.80061	0.00268555	0.114891
C13ORF33	1658494	3681,8 ± 882,6	4325,9 ± 875,2	17.4939	0.000615421	0.00823607	cg24690437	22.2 ± 4.4	25.9 ± 3.8	3.70101	0.000427246	0.114891
							cg01411823	20.8 ± 4.2	26.6 ± 4.1	5.78389	0.00167847	0.114891
							cg08756033	37.7 ± 6.5	45.8 ± 6.6	8.12765	0.00335693	0.114891
C14ORF167	3187771	317,2 ± 60,6	259,5 ± 54	-18.2059	9.44e-06	0.000293544	cg08165558	7.8 ± 1.2	8.5 ± 1.2	0.733885	0.00268555	0.114891
C14ORF169	1711543	84,4 ± 12	97,9 ± 12,7	15.9176	0.00137961	0.015158	cg02935494	52.2 ± 4.5	56.2 ± 3.8	4.00621	0.00335693	0.114891
C14ORF180	1693951	637,2 ± 214,1	497,5 ± 148,6	-21.9226	3.95e-05	0.000934345	cg13276428	52.6 ± 3.8	56.2 ± 2.6	3.52862	0.00131226	0.114891
							cg20322886	52.2 ± 4	57.3 ± 4.8	5.17851	0.00335693	0.114891
C16ORF5	1815812	28,9 ± 3,2	32,6 ± 4,8	12.555	0.00614812	0.0444206	cg02642565	81.7 ± 3.1	77.8 ± 3.9	-3.98238	0.000762939	0.114891
C17ORF90	2043615	416,8 ± 65,6	362,1 ± 69,4	-13.1224	0.00127921	0.0143391	cg16776874	66.7 ± 4.7	61 ± 5.8	-5.71055	0.00213623	0.114891
							cg16299813	71.8 ± 2.4	68.5 ± 4.1	-3.36293	0.00167847	0.114891
							cg23715667	27.2 ± 3.9	29.8 ± 3.1	2.61087	0.00213623	0.114891
C17ORF97	1713803	49,1 ± 19,3	41,4 ± 15,5	-15.5898	0.000544056	0.00751588	cg25045219	77.6 ± 8.4	63 ± 11.5	-14.562	0.00100708	0.114891
							cg18457597	61.6 ± 5.2	55.2 ± 7.1	-6.41457	0.00167847	0.114891
							cg01435401	51.2 ± 5.5	45 ± 7.8	-6.20389	0.00213623	0.114891
C19ORF22	1808202	400,8 ± 97,7	560,8 ± 160,6	39.9183	0.000402892	0.00599167	cg14145667	74.2 ± 5.3	67.2 ± 7.1	-6.93423	0.00167847	0.114891
							cg02667291	85.6 ± 1.5	83 ± 3.6	-2.60398	0.00335693	0.114891
							cg22930390	56.3 ± 4.4	59.4 ± 3.2	3.02897	0.00418091	0.114891
C1ORF124	1655485	73,8 ± 7,7	87,1 ± 11,6	18.0253	0.000703632	0.00906877	cg15520941	79.5 ± 3.4	76.4 ± 5.5	-3.1608	0.00335693	0.114891
C1ORF186	1690209	38,2 ± 8,9	32,4 ± 8,2	-15.2487	0.00151934	0.0162204	cg23738708	79 ± 4	74.5 ± 5.9	-4.48482	0.00213623	0.114891
C1ORF21	1797735	111,2 ± 24,6	95,9 ± 19,1	-13.7268	0.0049731	0.0384207	cg22039357	76.3 ± 5.2	70 ± 7.2	-6.27138	0.00213623	0.114891
							cg05135156	15.6 ± 2.7	18.2 ± 3.7	2.58481	0.00335693	0.114891
C1ORF35	1790202	91,1 ± 14,4	75,7 ± 10,5	-16.9543	0.000471495	0.00670427	cg15720832	46.4 ± 2.8	51.5 ± 4.7	5.09313	0.00167847	0.114891
C1ORF51	1793543	42,7 ± 13,3	26,6 ± 6,4	-37.7152	1.97e-10	5.05e-08	cg03960066	38.3 ± 5.4	42 ± 4.9	3.74951	0.00418091	0.114891
C1ORF52	1742611	252,7 ± 25,3	286,4 ± 36,4	13.3521	0.00135369	0.0149692	cg05654164	39.2 ± 6.5	47.1 ± 6	7.90377	0.00418091	0.114891
C1ORF55	1748291	205,4 ± 35,6	312,9 ± 85,9	52.3073	2.11e-06	8.94e-05	cg03081691	66.4 ± 5.5	60.7 ± 7.7	-5.7323	0.00213623	0.114891
C1ORF83	1673544	85,6 ± 11,1	71,3 ± 10,2	-16.7025	3.06e-05	0.000767181	cg20793071	53.3 ± 5	48 ± 6.3	-5.29596	0.00418091	0.114891
							cg16646600	89 ± 1.7	87.5 ± 2.3	-1.54632	0.00335693	0.114891
C20ORF30	2404539	2072,7 ± 346,4	1818,6 ± 215,9	-12.2583	0.00264755	0.0242527	cg00290158	57.4 ± 5.3	61.2 ± 4	3.84874	0.00418091	0.114891
C21ORF63	1695959	120,8 ± 28,6	184,5 ± 56,9	52.7916	7.44e-06	0.000244727	cg02466918	3.2 ± 0.5	3.6 ± 0.6	0.384809	0.00100708	0.114891
C21ORF70	2104929	37,4 ± 6,8	32,5 ± 5,6	-13.2308	0.00178546	0.0182151	cg11327657	69.3 ± 4.7	60.2 ± 8.9	-9.13589	0.00418091	0.114891
							cg11401796	39.3 ± 7.7	45 ± 9.1	5.71126	0.00418091	0.114891
C2ORF28	2386016	1215,2 ± 119,9	1097,6 ± 161,8	-9.68315	0.000704794	0.00907248	cg14242246	10.5 ± 3.3	12.7 ± 3.7	2.16877	0.00167847	0.114891
C2ORF42	1661594	130,5 ± 12,8	152,5 ± 20,9	16.8064	0.000194417	0.00342694	cg26109510	86.7 ± 1.5	84.1 ± 3.4	-2.6407	0.00335693	0.114891
C3ORF17	2331658	71,5 ± 13,7	62,8 ± 8,6	-12.1904	0.00299936	0.0265587	cg17228765	35.8 ± 4.5	40.1 ± 4	4.28033	0.00100708	0.114891
C3ORF59	1700967	76 ± 13	103,1 ± 29,7	35.6609	0.000163929	0.00296883	cg07908870	5.9 ± 0.7	6.8 ± 1.3	0.950562	0.00213623	0.114891
C6ORF70	1657064	120,3 ± 15	105,1 ± 15,8	-12.6148	0.00577843	0.0423339	cg21762728	81.6 ± 4.2	75.1 ± 8.1	-6.56779	0.000579834	0.114891
C7ORF27	1804498	349,6 ± 57,7	306,1 ± 37,7	-12.4426	0.0037983	0.031805	cg06838581	70.7 ± 3.2	72.8 ± 2.5	2.09247	0.00335693	0.114891
C7ORF68	1659990	468,8 ± 170,5	281 ± 76,9	-40.0598	1.13e-08	1.33e-06	cg02952809	43.9 ± 5.4	49.8 ± 4.8	5.94624	0.00335693	0.114891
C8ORF34	1812841	120,2 ± 39,8	100,5 ± 33,9	-16.4069	0.000237123	0.00398227	cg09032314	34.8 ± 5.2	40.7 ± 4.6	5.94617	0.00418091	0.114891
C9ORF156	1700028	126 ± 19,1	141,6 ± 20,8	12.4112	0.00652071	0.046209	cg14018471	71.3 ± 6.2	61.6 ± 7.9	-9.64673	0.00418091	0.114891
CA13	1802414	25,8 ± 3,5	32,3 ± 7,5	25.3654	0.00105238	0.012417	cg05071334	70.4 ± 4.5	64.1 ± 6.4	-6.22045	0.00213623	0.114891
CABC1	1731064	1123,9 ± 516,5	899,2 ± 347,5	-19.9976	0.000142951	0.00265643	cg16051954	67 ± 6.9	61.5 ± 7.7	-5.48632	0.00335693	0.114891
							cg11812928	65.1 ± 6	61.1 ± 6.2	-4.04374	0.00268555	0.114891
							cg03612357	44.6 ± 3.2	48.8 ± 4.6	4.26628	0.00167847	0.114891
CADM1	1751561	61,9 ± 14,5	68,4 ± 8,1	10.5006	0.0064607	0.0459393	cg03505501	51.1 ± 7.3	45.7 ± 8.4	-5.3401	0.00418091	0.114891
							cg14201467	74.4 ± 4.7	69.1 ± 6.4	-5.29418	0.00213623	0.114891
							cg14030346	32.5 ± 5.4	30 ± 4.2	-2.52686	0.00418091	0.114891
CAMK1D	1751561	61,9 ± 14,5	68,4 ± 8,1	10.5006	0.0064607	0.0459393	cg09958065	63.7 ± 5.6	58.1 ± 7.2	-5.57763	0.00213623	0.114891
							cg10704395	85.1 ± 2.7	80.3 ± 4.8	-4.74233	0.00335693	0.114891
							cg26169081	58.3 ± 7.1	53.8 ± 6	-4.4848	0.00131226	0.114891
							cg00115178	45.2 ± 6.8	40.9 ± 6.7	-4.38352	0.000213623	0.114891
							cg26966582	74.8 ± 4.3	78.4 ± 3.4	3.59978	0.000427246	0.114891
CAMK2G	1809695	186,6 ± 29,4	167,5 ± 27,9	-10.231	0.00208997	0.0204897	cg05379597	69.3 ± 3.8	66 ± 3.4	-3.27887	0.00131226	0.114891
							cg05395156	52.1 ± 4.6	55.7 ± 4.2	3.622	0.00167847	0.114891
CASKIN2	1768556	36,8 ± 5,7	47,6 ± 10,7	29.5218	6.67e-06	0.000224405	cg10996732	78.1 ± 3.5	73.7 ± 4.8	-4.37852	0.00268555	0.114891
							cg12874329	85.2 ± 1.8	83.7 ± 1.4	-1.46909	0.00131226	0.114891
CBLL1	2073732	160,6 ± 15,5	187,3 ± 21,8	16.6236	0.000239656	0.0040034	cg14590325	57.6 ± 4.7	60.1 ± 4.6	2.42277	0.00167847	0.114891
CBR4	1813400	153,7 ± 16,3	131,3 ± 18,4	-14.5713	0.000124186	0.00237566	cg00020991	46.2 ± 4.7	51.4 ± 5.1	5.25089	0.00418091	0.114891
CCDC121	1739054	59,2 ± 7,5	51,8 ± 8	-12.3696	0.00410626	0.033586	cg15744128	44.2 ± 6.1	39.4 ± 5.7	-4.74916	0.00335693	0.114891
	2183772	43,5 ± 9,4	36,7 ± 6,5	-15.5483	0.00546729	0.0408972	cg21109025	83.6 ± 1.8	84.9 ± 1.5	1.31773	0.00418091	0.114891
CCL2	1720048	327,6 ± 423,7	2608 ± 1484,5	695.974	4.4e-11	1.86e-08	cg04633676	37 ± 6.3	47 ± 7.9	9.95623	0.00213623	0.114891
CCNK	1689123	464,6 ± 60,6	530,9 ± 81,5	14.2551	0.00716621	0.0494183	cg13554033	69.7 ± 3.5	73.2 ± 3	3.58511	0.00418091	0.114891
CCNL1	1683129	71,1 ± 13,6	128,9 ± 43,6	81.2196	7.61e-08	6.02e-06	cg21178254	29.9 ± 6.9	35.6 ± 5.7	5.75459	0.00418091	0.114891
	2094776	195,6 ± 33,1	325 ± 87,6	66.154	4.54e-08	4.03e-06	cg20892840	40.4 ± 7.3	46.6 ± 5.4	6.16663	0.00418091	0.114891
CCNT1	1692390	32,5 ± 6,8	39,9 ± 9	22.9	0.0023766	0.0224472	cg23327859	30.9 ± 4.1	33.9 ± 4.2	3.05281	0.00335693	0.114891
CCR7	1715131	27,4 ± 11,7	43,1 ± 24,2	57.1695	0.000451223	0.00649037	cg07388018	72.4 ± 6.1	64.3 ± 7.5	-8.0171	0.00268555	0.114891
CD1D	1719433	38,8 ± 8,2	47,7 ± 7,8	22.9035	6.27e-06	0.000213002	cg18234111	65.1 ± 5.8	58 ± 8.6	-7.07851	0.00131226	0.114891
							cg15613014	11.7 ± 1.8	11.3 ± 1.6	-0.493989	0.00213623	0.114891
CD200	1787750	37,4 ± 5,4	43,5 ± 7	16.1544	0.0030757	0.02712	cg13910460	82.7 ± 2	84.5 ± 1.6	1.86241	0.000427246	0.114891
CD37	2375825	28,2 ± 7,7	34,2 ± 9,4	21.5996	0.0019849	0.0197369	cg10037005	71.1 ± 5.3	65.2 ± 5.9	-5.92125	0.000762939	0.114891
	1786176	43,4 ± 14,7	51,3 ± 17,9	18.1514	0.00501186	0.0385936	cg20644754	42.1 ± 6.3	50.1 ± 6.4	8.00428	0.00418091	0.114891
CD44	1778625	46 ± 18,1	107,6 ± 47,7	134.054	4.13e-08	3.74e-06	cg08688659	74.4 ± 4.9	66.8 ± 8	-7.54931	0.00335693	0.114891
	2348788	195,7 ± 62,3	236,2 ± 60,2	20.6664	0.000936395	0.0113106	cg20971158	80.6 ± 2.9	77.3 ± 3.6	-3.27935	0.00268555	0.114891
	1803429	1537,3 ± 481,7	1809,6 ± 404,3	17.7173	0.000899938	0.0109474	cg04171808	62.3 ± 3.9	65.9 ± 4.1	3.55113	0.00335693	0.114891
CD48	2061043	67,7 ± 32,1	86,3 ± 34,6	27.5029	0.00499943	0.0385136	cg16909402	46.8 ± 4.7	42.6 ± 4.2	-4.23801	0.00100708	0.114891
CD59	1724789	183,5 ± 35,6	270,7 ± 67,8	47.5477	8.17e-07	4.23e-05	cg05344747	82.7 ± 3.9	76 ± 7.7	-6.66177	0.00335693	0.114891
							cg15382933	59.6 ± 5.6	54.6 ± 5.7	-4.94753	0.00335693	0.114891
	2333687	44,2 ± 6,8	52 ± 11,3	17.6135	0.000794438	0.00997973	cg23903301	54.4 ± 4.7	59.5 ± 5.3	5.13002	0.000305176	0.114891
							cg04188351	17.7 ± 5	24.9 ± 5.7	7.25567	0.00167847	0.114891
							cg07440264	22.4 ± 6.4	32.8 ± 8.8	10.4136	0.00418091	0.114891
CD6	1746565	29,9 ± 9	43,5 ± 21,7	45.3213	0.0037948	0.0317943	cg09153080	74 ± 5.2	66.3 ± 7.2	-7.75454	0.000762939	0.114891
							cg27284288	77 ± 6	69.4 ± 7.7	-7.58827	0.00131226	0.114891
CD69	2188333	26,7 ± 8,2	69,3 ± 40,4	159.545	1.44e-07	9.95e-06	cg09902130	68.7 ± 5.4	62.7 ± 6.3	-6.00749	0.00268555	0.114891
	1651316	23,4 ± 3,5	39,9 ± 19,9	70.4306	9.33e-05	0.00188267	cg05590294	71.7 ± 5.4	62.8 ± 7.7	-8.87496	0.000762939	0.114891
CD74	1761464	176,2 ± 76	135,8 ± 56,5	-22.9486	0.00571674	0.0420967	cg14484145	18.2 ± 2.8	15.8 ± 2.7	-2.39335	0.00100708	0.114891
							cg16591228	15.4 ± 2.3	13.9 ± 2.3	-1.50387	3.05176e-05	0.114891
CD83	2328666	93,8 ± 37	206,8 ± 87,6	120.404	7.6e-11	2.55e-08	cg25025545	80.2 ± 5.2	71 ± 9.4	-9.21347	0.00335693	0.114891
	1780582	156,3 ± 60,9	339,9 ± 133	117.483	4e-11	1.72e-08	cg11874760	35.7 ± 5.2	32 ± 5.7	-3.71485	0.00100708	0.114891
							cg01288598	14.6 ± 3.7	13.2 ± 2.4	-1.46015	0.00335693	0.114891
CD86	1714602	116,6 ± 41,4	147,1 ± 53,3	26.1354	0.0048449	0.0377241	cg01878435	40.7 ± 5.2	36.9 ± 5.3	-3.82369	0.00335693	0.114891
							cg11874272	74 ± 3.3	75.6 ± 1.9	1.61548	0.00418091	0.114891
							cg06327732	62.3 ± 4.6	66.5 ± 3.1	4.16148	0.00167847	0.114891
CD93	1704730	1010 ± 207,1	1496,9 ± 411,4	48.1973	1.43e-07	9.89e-06	cg10018632	27.1 ± 3.7	24.2 ± 3.8	-2.9497	0.000762939	0.114891
CD97	1673363	407,7 ± 128,6	520,5 ± 130	27.663	2.63e-05	0.000681013	cg16738984	65.9 ± 3.3	68.1 ± 2.9	2.12487	0.00335693	0.114891
CD99L2	1700681	456,5 ± 73	388,6 ± 78,3	-14.8782	0.000157051	0.00287034	cg07933757	34.2 ± 3.5	35.6 ± 3.3	1.38838	0.00418091	0.114891
CDA	1714592	24,4 ± 4	30,9 ± 8,3	26.6856	0.0017369	0.0178428	cg26407544	51.2 ± 4.9	55 ± 3.1	3.81875	0.00418091	0.114891
CDC14A	1774930	39,3 ± 6,9	47,5 ± 6,6	20.8159	0.000516513	0.00722007	cg16646597	85.5 ± 3.4	81.2 ± 4.9	-4.28716	0.00335693	0.114891
							cg02304824	89.1 ± 2.2	85.3 ± 4.6	-3.75146	0.00418091	0.114891
CDC16	2339796	1194,3 ± 109,6	1083,9 ± 96,5	-9.24119	0.00335644	0.0290363	cg01925950	76.1 ± 5.5	68.5 ± 8.3	-7.6551	0.00335693	0.114891
	2256765	894,8 ± 79,9	781 ± 92,6	-12.7095	0.000317262	0.00494896	cg19900050	24.2 ± 4.9	30 ± 4.8	5.73913	0.00418091	0.114891
CDKN1A	1784602	836 ± 298,7	3149,2 ± 1356,1	276.695	1.84e-09	3.02e-07	cg23575275	51.4 ± 4.2	47.1 ± 5.4	-4.36298	0.00100708	0.114891
CDR2	1720270	216,4 ± 31,2	264,8 ± 58,1	22.3763	0.00025664	0.00421183	cg10111816	35.3 ± 6.8	45 ± 7.7	9.67485	0.00213623	0.114891
CECR4	3177532	92,4 ± 24,3	78,5 ± 25,6	-15.0374	0.00156343	0.0165783	cg12728461	77 ± 3.3	79.3 ± 2	2.33638	0.00268555	0.114891
CHIC2	1679428	263,2 ± 63	360,3 ± 86,8	36.8528	3.93e-06	0.000146307	cg24235882	70.8 ± 4.5	65.7 ± 7.1	-5.03619	0.00418091	0.114891
CHMP1B	1763265	254,7 ± 43,7	296,6 ± 52,5	16.4578	0.000956087	0.0115189	cg16299091	35.8 ± 5.2	33 ± 5.6	-2.85085	0.00335693	0.114891
CHST15	1670926	156,1 ± 62,6	207,1 ± 66,8	32.6736	6.99e-06	0.000232567	cg24186506	85.7 ± 3.1	81.2 ± 5.3	-4.50718	0.00131226	0.114891
CHSY1	1791576	407,6 ± 74,1	711,1 ± 194,6	74.4811	3.48e-09	4.93e-07	cg20357538	72.1 ± 3.2	64.4 ± 7	-7.75336	0.000762939	0.114891
							cg20388165	77 ± 2.7	73.4 ± 4.4	-3.62515	6.10352e-05	0.114891
							cg25114630	10.4 ± 16.4	9.2 ± 14.1	-1.17743	0.00213623	0.114891
							cg17794524	65.4 ± 2.9	68.9 ± 3.5	3.53607	0.00268555	0.114891
CIDEC	1779597	1537 ± 332,4	1337,8 ± 303,8	-12.9611	0.00625074	0.0449038	cg16856722	65.7 ± 4.9	70 ± 3.7	4.32529	0.00268555	0.114891
							cg21562208	49.1 ± 5.7	54.5 ± 5	5.39713	0.00213623	0.114891
CLCF1	1661197	35,5 ± 8,7	47,8 ± 14,2	34.6755	0.00034986	0.00534564	cg15453278	37.3 ± 5	34.5 ± 5.3	-2.79226	0.00100708	0.114891
CLEC4GP1	1740502	56,5 ± 17,4	37,8 ± 18	-33.1822	0.000123601	0.00236929	cg16715857	68.9 ± 3.3	70.9 ± 3.1	2.03749	0.00418091	0.114891
CLK1	1652790	118,3 ± 26,8	148,9 ± 33,4	25.8489	8.12e-05	0.0016848	cg08474651	6.7 ± 1	8.6 ± 2.2	1.90828	0.00268555	0.114891
CLPX	1709894	138 ± 17,8	121,8 ± 18,6	-11.739	0.00702726	0.0487353	cg09398966	3.7 ± 0.5	3.2 ± 0.5	-0.452903	0.00268555	0.114891
CLU	1798298	90,7 ± 35,9	70,7 ± 26,5	-22.0325	0.000761102	0.00965105	cg11783834	57.6 ± 5.7	49.2 ± 7.5	-8.38818	0.00100708	0.114891
							cg19442470	60 ± 4.7	63.3 ± 4.1	3.30153	0.00418091	0.114891
CMBL	1709634	668,3 ± 172,7	573,3 ± 140,2	-14.206	0.00216923	0.0210587	cg22566694	56.5 ± 5.2	59.7 ± 4.6	3.27241	0.00335693	0.114891
CMTM2	1799030	26,7 ± 14,1	47 ± 25,7	76.3789	7.75e-05	0.00162505	cg01683883	26.1 ± 3.3	22.6 ± 3.1	-3.47278	0.00167847	0.114891
CMTM6	1696494	224,8 ± 31,5	261,1 ± 47,2	16.1711	0.000288064	0.00460066	cg05547221	75.5 ± 3.2	78.7 ± 3.2	3.20049	0.000427246	0.114891
CMTM7	1698934	388 ± 76,1	461,9 ± 92,5	19.0688	3.17e-05	0.000790979	cg27133780	80.4 ± 4.8	74.2 ± 5.7	-6.20824	0.00268555	0.114891
							cg15872079	70.8 ± 2.9	68.4 ± 2.9	-2.35931	0.00268555	0.114891
CNKSR3	1748844	59 ± 14	85,5 ± 33	44.9692	8.48e-06	0.000270569	cg23528791	61.1 ± 5.3	56.7 ± 6	-4.4476	0.00268555	0.114891
							cg27269110	87.3 ± 1.5	86.3 ± 1.5	-1.0368	0.00213623	0.114891
COL1A1	1701308	888,2 ± 506,8	722,3 ± 329,4	-18.6789	0.0062933	0.0450721	cg25026926	47.9 ± 3.6	52 ± 4.1	4.09499	0.00167847	0.114891
COL4A2	1724994	839,3 ± 135,8	739,6 ± 131,4	-11.88	0.00417374	0.0338845	cg24413778	46.6 ± 4.6	43.5 ± 4.7	-3.14721	0.00418091	0.114891
							cg08318510	16.6 ± 4.2	19.4 ± 3.2	2.77432	0.00335693	0.114891
							cg06951647	64.6 ± 3.7	68.2 ± 3.1	3.5617	0.00268555	0.114891
							cg10627737	69.1 ± 5	74.1 ± 4.4	4.9642	0.00335693	0.114891
							cg24384882	62.1 ± 5.8	67.6 ± 4.3	5.50882	0.00418091	0.114891
CORO1A	1713749	88 ± 31,4	109,6 ± 33,9	24.5285	0.00119915	0.0136695	cg06038367	63.9 ± 5.6	57.6 ± 7	-6.20285	0.00335693	0.114891
CPT2	1678579	275,7 ± 71,7	230,1 ± 72,2	-16.5591	0.00320096	0.0279239	cg10959932	42.6 ± 4.8	50 ± 6.3	7.37392	0.000579834	0.114891
CRAMP1L	1660551	91,8 ± 18,6	80,2 ± 14,1	-12.616	0.00361572	0.0305932	cg10333594	83.8 ± 2.4	81.7 ± 2.3	-2.09671	0.00167847	0.114891
CREB5	1728677	32 ± 10,7	55,6 ± 17,7	73.7879	6.03e-08	5.07e-06	cg10421188	87.4 ± 3.5	81.2 ± 6.6	-6.24623	0.00213623	0.114891
	1731714	166 ± 43,9	221 ± 51,1	33.1511	4.88e-06	0.000175018	cg16534307	79.3 ± 3.7	76.3 ± 3.8	-2.92352	0.00100708	0.114891
CRIM1	2146418	197 ± 43,5	177,3 ± 43,3	-10.0007	0.00231081	0.0219801	cg05507566	85.2 ± 4.1	79.6 ± 6.9	-5.66368	0.00268555	0.114891
							cg20348189	42.3 ± 5.5	46.8 ± 3.8	4.54499	0.00418091	0.114891
							cg19145710	65.3 ± 4.9	70 ± 4.3	4.65433	0.00213623	0.114891
							cg01958295	36.5 ± 5.5	45.9 ± 7.1	9.38318	0.00131226	0.114891
CRISPLD2	1790689	251,7 ± 54,9	431,5 ± 183,3	71.4563	5.62e-07	3.07e-05	cg09967633	45.3 ± 5.5	42.2 ± 5	-3.08795	0.00131226	0.114891
							cg05588903	58.5 ± 4.9	63.6 ± 4.5	5.10019	0.00335693	0.114891
CROCC	1799672	53,2 ± 9,7	46,8 ± 10,4	-12.127	0.00415867	0.0338336	cg12856965	67.2 ± 3.3	65.5 ± 3.4	-1.68429	0.00335693	0.114891
CRY1	2202637	157,8 ± 36,8	216,8 ± 45,3	37.4064	2.03e-06	8.75e-05	cg20193872	67.6 ± 4.3	71.2 ± 3.6	3.6208	0.00335693	0.114891
CSF3	1697069	20,7 ± 1,3	43,2 ± 23,2	108.843	9.94e-07	5.01e-05	cg07472953	35.4 ± 6.1	40.7 ± 5	5.38029	0.00213623	0.114891
CSF3R	2371280	185,6 ± 176,8	448,1 ± 275,7	141.441	3.89e-05	0.000924459	cg07285167	67 ± 5.4	59.4 ± 8.3	-7.56181	0.00213623	0.114891
							cg16122427	28.6 ± 3.7	25.7 ± 3	-2.84448	0.00418091	0.114891
CSNK1D	1720708	150,8 ± 28	202,8 ± 43,5	34.4501	1.15e-05	0.000348839	cg21369801	89.4 ± 3.2	81.6 ± 7.5	-7.8082	0.00131226	0.114891
	2286870	129 ± 28,5	155,8 ± 33,4	20.7093	0.0012495	0.0141322	cg20493718	93.7 ± 1.2	90.8 ± 3.4	-2.93235	0.00268555	0.114891
CSNK1E	1708858	196,1 ± 39,1	169,9 ± 29,4	-13.3499	0.00542305	0.0406632	cg22494725	29.2 ± 4.6	36 ± 5	6.7824	0.00131226	0.114891
							cg03228516	44.2 ± 6	51.2 ± 4.8	7.08101	0.00418091	0.114891
CSRNP2	2187533	180,6 ± 37,9	220,1 ± 51,2	21.8843	0.000592885	0.00800841	cg21339676	4.4 ± 0.5	5.1 ± 0.5	0.703196	0.000579834	0.114891
CTBP2	3250209	72,8 ± 16,8	61,3 ± 12,1	-15.8261	0.000215329	0.00372584	cg05882699	42.3 ± 4.7	37.3 ± 5.7	-5.0002	0.00335693	0.114891
							cg25965774	45.3 ± 5.2	41.5 ± 6.6	-3.88538	0.00268555	0.114891
							cg26662324	11.9 ± 2.1	15.6 ± 3.5	3.6559	0.00335693	0.114891
							cg13595161	54.2 ± 4.4	58.1 ± 4	3.95198	0.00213623	0.114891
CTGF	1699829	354,2 ± 268,6	1435,3 ± 539,7	305.179	3e-12	3.52e-09	cg14623917	21.6 ± 3.8	25.4 ± 4	3.77819	0.00167847	0.114891
CTNNA1	2230902	1232,4 ± 180	1133,8 ± 143,5	-7.99926	0.0044155	0.0353456	cg23184518	51.5 ± 5.9	57.5 ± 4.4	6.08261	0.00167847	0.114891
CTPS2	2392352	256,4 ± 38,1	223 ± 35,6	-13.0284	0.000626337	0.00832891	cg25523185	18.4 ± 2.1	19.7 ± 2.4	1.2577	9.15527e-05	0.114891
CX3CL1	1654072	172,2 ± 61,5	414 ± 207,4	140.378	3.57e-09	5.02e-07	cg01555705	52.6 ± 5.7	47.5 ± 6.4	-5.12659	0.00335693	0.114891
							cg26644853	31.7 ± 5.9	38.2 ± 4.9	6.43831	0.00213623	0.114891
CXCL2	1682636	27,4 ± 9,6	288,9 ± 164,1	952.396	5e-12	4.24e-09	cg18356190	52.9 ± 6.1	47.4 ± 5.9	-5.47381	0.00131226	0.114891
CXCR4	2320888	26,3 ± 8,5	75 ± 41,6	185.443	1.93e-08	2.06e-06	cg07784959	78.1 ± 2.5	75.1 ± 3.5	-2.97145	0.00213623	0.114891
	1801584	38,8 ± 24,3	95,9 ± 52,3	147.167	2.9e-07	1.81e-05	cg25116200	72.9 ± 5.3	65.8 ± 8.6	-7.08988	0.00418091	0.114891
CYFIP2	1677200	54,7 ± 18,1	69,7 ± 24,7	27.3169	0.00462753	0.0365457	cg20541456	48.3 ± 5.3	41.9 ± 7	-6.34662	0.00268555	0.114891
							cg26411107	78.9 ± 3.1	81.1 ± 1.9	2.22494	0.00131226	0.114891
CYHR1	1717975	50,1 ± 11,6	41,8 ± 11	-16.6147	0.00322347	0.0280812	cg26372060	19 ± 4.8	16.7 ± 3.4	-2.32879	0.000579834	0.114891
							cg22912214	82.9 ± 2.1	84.7 ± 1.7	1.83953	0.00213623	0.114891
CYP1B1	1693338	128,8 ± 48,2	211,2 ± 77,9	63.9036	1.44e-06	6.71e-05	cg11656478	79.3 ± 4	74 ± 5.8	-5.3004	0.00335693	0.114891
							cg12802310	45.9 ± 4.6	42.3 ± 4.7	-3.67547	0.00100708	0.114891
CYP4F3	1736190	25,3 ± 7,4	41,3 ± 20	63.399	2.18e-05	0.000582986	cg21745599	74 ± 3.2	69.2 ± 5.5	-4.82053	0.00213623	0.114891
CYR61	2188264	202 ± 162,8	2259,3 ± 1083,5	1018.46	9e-12	6.02e-09	cg22123915	46.7 ± 4.7	54.4 ± 7	7.63665	0.00131226	0.114891
CYTH1	2403852	118,8 ± 26,4	181 ± 57,3	52.3548	9.37e-06	0.000291905	cg17343622	73.8 ± 3.6	76.8 ± 2.9	3.04656	0.000427246	0.114891
							cg12871285	34.8 ± 6.4	43.2 ± 6.9	8.31061	0.00335693	0.114891
DAAM1	2046470	577,7 ± 100,7	653,5 ± 121,4	13.1211	0.00223123	0.0214441	cg07963676	61 ± 5.3	66.3 ± 5.1	5.22065	0.00268555	0.114891
DAAM2							cg20190922	75.8 ± 3.5	78.5 ± 2.3	2.69249	0.00418091	0.114891
							cg01985396	34.6 ± 5.6	38.2 ± 4.3	3.58458	0.00131226	0.114891
	1752668	218 ± 33,5	190,8 ± 33,3	-12.471	0.000736695	0.00937942	cg06895295	25.3 ± 4.5	28.9 ± 3.6	3.61894	0.000305176	0.114891
							cg27190145	42.8 ± 5.9	48.8 ± 4.4	6.01706	0.00268555	0.114891
							cg07860645	26.9 ± 5	33.7 ± 5.6	6.7713	0.00131226	0.114891
DAPK2	1791847	115,7 ± 24,8	86,9 ± 21,8	-24.8926	1.34e-07	9.67e-06	cg23165541	40.8 ± 6.5	48.4 ± 4.8	7.60093	0.00268555	0.114891
DARC	1723684	906,9 ± 441,8	1244,1 ± 598,2	37.1767	0.000434393	0.00634821	cg23018689	73.1 ± 3.4	67.1 ± 5.8	-5.97382	0.00418091	0.114891
DDX5	1805344	2903 ± 316,3	3560,6 ± 415,4	22.6511	1.28e-06	6.07e-05	cg08350119	67.4 ± 4.6	72.2 ± 4	4.84874	0.00418091	0.114891
DECR2							cg27315249	67.1 ± 5.4	61.5 ± 6	-5.52344	0.00268555	0.114891
	1783337	217,7 ± 57,1	191,3 ± 58,7	-12.1233	0.0072406	0.0497392	cg00481259	48.3 ± 6.7	45.2 ± 6.8	-3.10434	0.00131226	0.114891
DEDD	1710710	30,2 ± 4,9	37,1 ± 6,3	22.9344	0.000443877	0.00641734	cg17013990	74 ± 5.1	66.6 ± 7.5	-7.41176	0.00100708	0.114891
							cg15516558	59.7 ± 5.1	54.3 ± 6.2	-5.39602	0.00213623	0.114891
DEF8	1656718	108 ± 20	96,1 ± 17,2	-11.0747	0.00517124	0.0393227	cg04752812	36.5 ± 2.5	39.3 ± 2.3	2.72183	0.00167847	0.114891
DGCR6	1663685	431,3 ± 80,6	381,8 ± 67,2	-11.4741	0.000891945	0.0108712	cg22300727	9.6 ± 1.5	9.1 ± 1.3	-0.533436	0.00335693	0.114891
DGKA	1791396	459,8 ± 86,9	406,6 ± 75	-11.5693	0.00170135	0.0176146	cg11641045	4.6 ± 0.5	4.2 ± 0.6	-0.422705	0.00335693	0.114891
	2186108	48,4 ± 11,1	41,4 ± 9,4	-14.4475	0.00571814	0.0420967
	2319910	28,4 ± 5	34,5 ± 8,2	21.4126	0.00563079	0.04169
DGKD	1765326	109,2 ± 21,5	143,3 ± 47,4	31.2722	0.00116666	0.0133801	cg20300794	87.3 ± 3.2	80 ± 7.9	-7.21728	0.00167847	0.114891
							cg11612905	84.4 ± 3.7	78.3 ± 7.2	-6.10385	0.00418091	0.114891
							cg05711037	85 ± 2.1	81.7 ± 3.8	-3.30623	0.00100708	0.114891
							cg08354835	83.7 ± 2.4	85.3 ± 1.7	1.56582	0.000427246	0.114891
DHRS12	1719915	39,7 ± 6,8	35 ± 3,9	-11.9795	0.00716766	0.0494183	cg00661222	92.5 ± 1.3	93.3 ± 0.9	0.818793	0.00213623	0.114891
DHX15	1754839	537,3 ± 73,1	642,8 ± 115,2	19.6405	0.00055625	0.00763396	cg08739282	16.5 ± 3.1	15.2 ± 2	-1.2772	0.00418091	0.114891
	2168449	866,3 ± 134	1015 ± 170,6	17.1651	0.000349522	0.00534564	cg12977548	52 ± 4.7	56.4 ± 3.4	4.34211	0.000427246	0.114891
DHX32	1713688	237,2 ± 26,3	210,6 ± 32,1	-11.2076	0.000970093	0.011643	cg06507244	87.8 ± 1.6	86.4 ± 1.9	-1.34118	0.00268555	0.114891
DHX36	2100000	110,3 ± 13,7	123,4 ± 13,8	11.8441	0.00208045	0.0204332	cg15277914	48.4 ± 4.6	51.2 ± 4.8	2.78893	0.00418091	0.114891
DIO2	1737650	47,5 ± 19,7	73,1 ± 56,7	53.7144	0.00126255	0.0142038	cg15994744	82.3 ± 3	85.3 ± 2.2	3.06256	3.05176e-05	0.114891
DIP2B	1755589	90,6 ± 11,8	102,9 ± 15,4	13.5297	0.00100077	0.0118975	cg23925540	32.5 ± 5.7	38.6 ± 6.6	6.11937	0.00418091	0.114891
DNAH17	1746929	37,6 ± 25,3	49,2 ± 34	30.7803	5.13e-05	0.00115945	cg23053525	53.5 ± 5.3	50 ± 5.5	-3.45668	0.00213623	0.114891
							cg21790234	77.2 ± 2.5	79.4 ± 1.9	2.24597	0.00213623	0.114891
							cg10251094	60.2 ± 3.8	63.3 ± 2.6	3.06348	0.00418091	0.114891
							cg17514088	56.9 ± 4.3	61.6 ± 4.3	4.71754	0.00335693	0.114891
							cg18098769	47.6 ± 6.5	56.3 ± 6	8.7752	0.00100708	0.114891
DNAJC17	1703573	72,8 ± 13,2	63,9 ± 8,9	-12.16	0.00529454	0.0400148	cg26705724	43.9 ± 4.6	40 ± 5.3	-3.86627	0.00131226	0.114891
DNM3	1680928	60,6 ± 18,9	47,9 ± 9,2	-20.9158	5.98e-05	0.00130947	cg16696002	75.2 ± 4.5	67.8 ± 6.9	-7.39068	0.00213623	0.114891
DOCK10	1702301	107,7 ± 34,5	130,9 ± 50,1	21.5415	0.00142129	0.0155164	cg17591816	79 ± 5.3	72.5 ± 7.6	-6.48095	0.00213623	0.114891
							cg13742400	80.6 ± 7	69.9 ± 9.5	-10.6877	0.00131226	0.114891
DPEP2	1689160	67,8 ± 25,2	82,5 ± 23,2	21.6703	0.000218138	0.00375033	cg10512278	66.7 ± 5.2	61.1 ± 6.4	-5.5975	0.00335693	0.114891
							cg08376992	51.6 ± 6	46.4 ± 6.9	-5.26055	0.00418091	0.114891
							cg26707149	64.1 ± 2.9	60.7 ± 3.7	-3.41661	0.00418091	0.114891
							cg02959006	64.3 ± 3	61.3 ± 2.6	-2.98834	0.00418091	0.114891
DSTYK	3257566	115,9 ± 16,8	99,5 ± 18,4	-14.1508	9.33e-05	0.00188267	cg17889831	69.3 ± 6.1	61.9 ± 7.6	-7.44564	0.00335693	0.114891
	3180989	76,8 ± 15,6	63,2 ± 11,4	-17.7049	0.000126954	0.00242125	cg24159697	38.7 ± 5.5	34.9 ± 5.3	-3.79342	0.00418091	0.114891
DTX1	1689002	154,5 ± 56,3	134,1 ± 44	-13.2076	0.00308888	0.0272108	cg00329618	44.8 ± 2.9	42.5 ± 2.6	-2.25638	0.00418091	0.114891
DUSP1	1781285	811,1 ± 322,8	2639,8 ± 1194,6	225.478	5.29e-10	1.1e-07	cg08452061	39 ± 6.8	35.4 ± 5.8	-3.61012	0.00418091	0.114891
							cg02029908	26.9 ± 7.8	40 ± 11.7	13.0327	0.00268555	0.114891
DUSP10	2401873	66,8 ± 24,3	80,7 ± 32,9	20.7997	0.00220812	0.0212891	cg26562772	74.7 ± 3.4	69.3 ± 6.5	-5.36003	0.00418091	0.114891
DUSP14	1666546	876,4 ± 183,9	1069,4 ± 225,5	22.0258	0.000457205	0.0065614	cg15753916	38.2 ± 6.1	43.6 ± 5.2	5.32078	0.00335693	0.114891
							cg06716730	34.8 ± 5.8	41.2 ± 5.1	6.44731	0.00418091	0.114891
DUSP5	1656501	87,3 ± 18,9	369,2 ± 169,7	322.946	3.9e-11	1.72e-08	cg20925954	29.8 ± 5	35.2 ± 5.6	5.38286	0.00418091	0.114891
							cg18756771	38.5 ± 4.3	44.3 ± 5.9	5.77986	0.000579834	0.114891
							cg02927679	49.1 ± 5.5	56.6 ± 5.1	7.514	0.00167847	0.114891
E2F6	1656196	144,1 ± 24,6	172,6 ± 29,4	19.7534	0.00100169	0.0119009	cg17726575	41.1 ± 4.8	36.9 ± 4.9	-4.17711	0.00418091	0.114891
EBF1	1778681	1780,2 ± 304,2	1552,2 ± 295,2	-12.8113	0.00337191	0.0291235	cg04248271	13.3 ± 3.7	16.4 ± 4.6	3.14157	0.00167847	0.114891
EBPL	1805922	103,7 ± 18,9	92,7 ± 26,7	-10.5874	0.00206168	0.0202651	cg24553417	50.9 ± 5.1	47.6 ± 5.8	-3.38611	0.00335693	0.114891
EEPD1	1811616	137,7 ± 28,8	164,5 ± 35,2	19.4589	0.00230287	0.0219325	cg12770539	37.4 ± 4.6	33.1 ± 5.3	-4.31638	0.00131226	0.114891
							cg20848988	37 ± 4.3	34.6 ± 4.2	-2.44778	0.00335693	0.114891
							cg05423018	34.6 ± 5.3	39.9 ± 4.5	5.33455	0.00167847	0.114891
							cg04266474	38.2 ± 6.1	48.5 ± 7.8	10.3231	0.00167847	0.114891
EFHD2	1761463	428,7 ± 104,8	561,6 ± 146,8	30.9977	4.39e-05	0.00101636	cg25978218	61.2 ± 7.9	55.2 ± 8.1	-5.90181	0.00335693	0.114891
EFNB2	1703852	262,7 ± 31	359,6 ± 64,6	36.8981	3.71e-06	0.000139307	cg26273417	77.4 ± 5.2	69.6 ± 8.3	-7.89244	0.00418091	0.114891
							cg18158859	59.2 ± 5.4	52.3 ± 4.7	-6.90036	0.00268555	0.114891
							cg11220502	57.5 ± 5.8	51.5 ± 7.3	-6.04425	0.00167847	0.114891
EFTUD1	1729167	78,3 ± 9,9	70,4 ± 10,4	-10.1754	0.00154579	0.0164282	cg27636559	82.6 ± 2.1	80.5 ± 3.2	-2.11406	0.00268555	0.114891
EGLN1	1749892	60 ± 7,9	66,7 ± 8,1	11.1803	0.00590102	0.0430313	cg21875980	67.5 ± 5.2	61.5 ± 6.7	-5.99771	0.00335693	0.114891
							cg20682143	37.9 ± 4.7	44.7 ± 6	6.76714	0.00268555	0.114891
EGR1	1762899	189,2 ± 231,7	1756,5 ± 828,5	828.26	1e-12	1.77e-09	cg26819793	8.1 ± 1.3	7.7 ± 1.1	-0.388216	0.00268555	0.114891
							cg21138501	14.8 ± 2.8	17.1 ± 1.9	2.30507	0.00418091	0.114891
EGR2	1743199	55,3 ± 27,2	313,5 ± 175,3	466.424	1.3e-11	7.83e-09	cg14435603	26.9 ± 3.6	29 ± 3.8	2.03713	0.00268555	0.114891
EGR3	1722781	24,2 ± 5	123,3 ± 63,4	410.018	8.5e-11	2.77e-08	cg14394550	57.2 ± 6.2	47.2 ± 9.7	-10.0246	0.00268555	0.114891
							cg08810842	63.5 ± 6.3	54.3 ± 8.1	-9.19138	0.00100708	0.114891
							cg07082452	54.8 ± 2.4	50.9 ± 2.9	-3.89397	0.00131226	0.114891
							cg23253448	42.8 ± 4.7	39.8 ± 4.3	-2.96135	0.00131226	0.114891
							cg03127416	40.2 ± 5	37.4 ± 4.6	-2.8065	0.00268555	0.114891
EHMT2	1751081	50 ± 6,4	44,8 ± 6,5	-10.368	0.00665528	0.0467931	cg25633383	78.2 ± 3.7	73.4 ± 4.6	-4.73852	0.00100708	0.114891
							cg25202877	76.1 ± 2.9	78 ± 2.4	1.83499	0.00418091	0.114891
EID2B	1798085	40,1 ± 6,1	34,6 ± 6,4	-13.624	0.00575107	0.0421914	cg07940714	67.9 ± 3.9	70.8 ± 3.1	2.90251	0.00418091	0.114891
EID3	1776000	26,1 ± 4,7	33,8 ± 7,1	29.5811	4.52e-05	0.00104015	cg01848457	29.9 ± 5.8	32.6 ± 4.4	2.66496	0.00335693	0.114891
EIF2AK3	1724984	63,6 ± 10,9	76,4 ± 15,5	20.0688	0.00245221	0.0229771	cg05707116	78.1 ± 4.4	80.4 ± 2.5	2.25173	0.00268555	0.114891
ELMO1	1784320	146,4 ± 26,9	164,8 ± 26,5	12.5548	0.00518389	0.0393752	cg12192582	80.3 ± 4.7	73.5 ± 7.1	-6.76231	0.00335693	0.114891
							cg05383910	53.5 ± 5	47.7 ± 5.5	-5.7374	0.000305176	0.114891
							cg05098343	16.9 ± 6.4	28.7 ± 10.2	11.7776	0.00167847	0.114891
ELOVL6	1700546	153,9 ± 206,4	529,9 ± 629,3	244.211	3.74e-09	5.18e-07	cg06591011	57 ± 4.6	51.5 ± 5.6	-5.49241	0.00213623	0.114891
	2111187	396,1 ± 497,1	1322,9 ± 1446,9	233.97	1.09e-09	1.96e-07
EMILIN2	1697268	222,8 ± 87,8	284,5 ± 110,1	27.7257	0.000484991	0.00684545	cg15351951	38.7 ± 5.2	35.1 ± 5.1	-3.6852	0.00167847	0.114891
EML4	1718297	285,1 ± 54,3	328,1 ± 50,5	15.0965	0.00644457	0.0458765	cg04741211	49 ± 4.9	52.4 ± 3.4	3.38221	0.00167847	0.114891
EMP1	1801616	4316,2 ± 749,5	5366,3 ± 773,1	24.3292	0.000112772	0.00221351	cg09903879	74 ± 4.1	76.8 ± 2.4	2.80595	0.00418091	0.114891
EMX2	1751439	41,8 ± 7,9	37,1 ± 6,3	-11.1044	0.00428176	0.0345676	cg13630043	43 ± 4.9	38.6 ± 6	-4.4503	0.00268555	0.114891
	2187746	161,8 ± 30,8	133,8 ± 28,7	-17.2796	7.85e-05	0.00163929	cg27174438	11.6 ± 1.5	12.5 ± 1.5	0.917207	0.00335693	0.114891
EPB41L4B	1810051	100,2 ± 45,6	81,3 ± 36,3	-18.9186	6.53e-05	0.00141175	cg14370713	73.2 ± 4.4	69.2 ± 4.4	-3.97167	0.00268555	0.114891
EPHA2	1699354	38,5 ± 12,1	51,1 ± 13,4	32.7511	0.000623986	0.00830351	cg26793227	75.1 ± 3.5	70.8 ± 5.9	-4.29859	0.00213623	0.114891
							cg26371327	36.7 ± 5	43.2 ± 5.6	6.46781	0.00131226	0.114891
							cg27582323	42.8 ± 7.5	50.9 ± 6.1	8.09867	0.00268555	0.114891
EPHB2	2367384	41,5 ± 7,7	48,8 ± 8,3	17.6213	0.000390485	0.00583962	cg18156963	58.5 ± 4.3	62.9 ± 3.5	4.40443	0.00213623	0.114891
EPHB4	2214910	132,1 ± 33,3	155,8 ± 28,7	17.8965	0.00230438	0.0219325	cg10350880	43.8 ± 5.4	50.6 ± 6	6.80188	0.000762939	0.114891
EPSTI1	2388547	138,8 ± 62,9	161,2 ± 62,8	16.1442	0.000116909	0.00226871	cg16327891	27.9 ± 4.2	24.6 ± 3.7	-3.27021	0.000762939	0.114891
ERF	1652749	114 ± 23,7	149,7 ± 34,7	31.331	5.52e-05	0.00122801	cg07715328	10.9 ± 1.4	12 ± 1.1	1.04257	0.000762939	0.114891
ERN1	1698404	72,3 ± 10,5	88,9 ± 15,2	23.0515	0.000288106	0.00460066	cg03828494	12.6 ± 1.8	11.4 ± 1.3	-1.11471	0.00418091	0.114891
							cg14603886	31.4 ± 4.1	35.7 ± 4	4.30439	0.00335693	0.114891
ERRFI1	1665510	325,2 ± 137,8	791,1 ± 344,4	143.285	1.27e-07	9.27e-06	cg06159484	77.4 ± 3.1	80.2 ± 2.3	2.85943	0.00167847	0.114891
ETNK1	1696028	41,6 ± 6,6	48,5 ± 8,1	16.6017	0.000259787	0.00423823	cg10456459	87 ± 4	79.4 ± 8.3	-7.61766	0.00131226	0.114891
ETS2	1720158	195 ± 38	386,6 ± 124,6	98.2219	6.66e-10	1.29e-07	cg00168694	51.4 ± 6.4	46.7 ± 6.7	-4.71037	0.00335693	0.114891
							cg01359822	83.1 ± 5	78.5 ± 5.8	-4.6081	0.000427246	0.114891
ETV3	1703180	43,9 ± 8,7	53 ± 12,1	20.7098	0.00547327	0.0409257	cg16354756	62.8 ± 5.2	66.1 ± 3.1	3.23058	0.00213623	0.114891
EVL	1730622	873,6 ± 248,5	687,9 ± 174,8	-21.2545	0.00730504	0.0500971	cg01485838	67.8 ± 6	60.2 ± 7.4	-7.58127	0.00100708	0.114891
							cg01498829	57.6 ± 5.3	54.7 ± 5.2	-2.89717	0.00167847	0.114891
EXOC7	1815012	550,9 ± 50	500,4 ± 60	-9.18008	0.00304427	0.0268806	cg22533317	72.3 ± 3.8	69.3 ± 4.3	-3.00596	0.00418091	0.114891
							cg21016177	9.2 ± 1.7	8.1 ± 1.1	-1.10899	0.00100708	0.114891
EXT1							cg16374656	73.1 ± 4.2	66.3 ± 8.2	-6.81414	0.00167847	0.114891
							cg14388466	89.9 ± 1.1	88.1 ± 1.6	-1.74782	0.000579834	0.114891
	2129927	198,4 ± 46,6	170,2 ± 46	-14.2243	0.00515968	0.0392683	cg11586249	72 ± 3.5	74.6 ± 2.7	2.63901	0.00418091	0.114891
							cg16286281	75.4 ± 3.4	79.1 ± 2.9	3.75226	0.00100708	0.114891
							cg03354108	34.2 ± 7.2	45.9 ± 8.3	11.7018	0.000579834	0.114891
FADS1	1670134	602,4 ± 486,2	814,2 ± 513	35.1538	1.3e-06	6.16e-05	cg07709195	75.4 ± 3.6	78.3 ± 2.4	2.82951	0.00335693	0.114891
FAM105B	1790062	67,1 ± 12,8	88,2 ± 10,3	31.3329	1.05e-06	5.23e-05	cg01207010	4.2 ± 0.4	4.5 ± 0.4	0.320537	0.00418091	0.114891
							cg18515886	6.1 ± 0.9	7.3 ± 1.8	1.24484	0.00335693	0.114891
FAM117B	1739942	282,8 ± 62	237,1 ± 39	-16.1726	0.00223142	0.0214441	cg18429434	9.3 ± 0.9	8.4 ± 0.7	-0.923517	0.00131226	0.114891
	3244607	80,6 ± 16,7	66,8 ± 9,6	-17.1129	0.00112259	0.0130168	cg26267614	80.2 ± 2.7	81.6 ± 2.1	1.41417	0.00335693	0.114891
FAM129B	2408576	95,2 ± 15,9	111,3 ± 21,9	16.9264	0.00383692	0.0320191	cg05514971	21 ± 4.8	26.3 ± 5.3	5.35012	0.00335693	0.114891
							cg14360663	38.9 ± 6.1	47.2 ± 6	8.37254	0.00100708	0.114891
FAM13A	2401258	462,8 ± 211,4	317,6 ± 107,6	-31.3788	1.26e-06	6e-05	cg23195199	76.7 ± 2.1	78.2 ± 1.1	1.51703	0.00335693	0.114891
	1752510	538,3 ± 262	365 ± 133,6	-32.2013	3.24e-07	1.98e-05
	2401253	92,2 ± 55,9	61 ± 20	-33.7872	5.26e-07	2.95e-05
FAM160B1	3231638	632,1 ± 95,3	529,6 ± 102,9	-16.2291	0.000105463	0.00208744	cg07216976	18.2 ± 4.6	20.2 ± 4.8	1.95187	0.000762939	0.114891
FAM178A	3233135	148,2 ± 20,1	127,6 ± 19,1	-13.8826	0.00078234	0.00986383	cg17231677	21.7 ± 4.4	28.3 ± 6	6.63474	0.00335693	0.114891
FAM46C	1713266	44,4 ± 19,2	82,9 ± 36,9	86.582	3.49e-06	0.000132943	cg23098693	88.6 ± 3.5	84.1 ± 5.9	-4.50409	0.00418091	0.114891
							cg21419585	79 ± 2.9	75.2 ± 3.1	-3.80939	0.000579834	0.114891
							cg04566359	83.8 ± 2.3	85.5 ± 1.6	1.72542	0.000762939	0.114891
FAM49A	1794038	40,4 ± 8,5	57,7 ± 14	42.7578	2.13e-07	1.4e-05	cg10502303	18.6 ± 4.3	21.3 ± 3.2	2.70586	0.00418091	0.114891
FAM60A							cg03935116	66.5 ± 5.5	59.6 ± 6.8	-6.83488	0.00167847	0.114891
	3272603	75,2 ± 13,3	99,7 ± 17,9	32.5177	2.45e-06	0.000100827	cg14741228	56.7 ± 5.4	51.2 ± 5.4	-5.53519	0.00268555	0.114891
							cg18805734	84.4 ± 2	81.7 ± 2.5	-2.61761	0.000579834	0.114891
							cg03184588	27.3 ± 3.8	32.9 ± 4.6	5.66551	0.000762939	0.114891
FAM65B	1726597	49,9 ± 28,6	79 ± 33,4	58.4197	0.00059173	0.00800391	cg05491854	29 ± 5.5	33.2 ± 6.2	4.1635	0.00418091	0.114891
FANCE	2043452	84,2 ± 19,5	67,5 ± 13,2	-19.8112	3.47e-05	0.000848315	cg09490277	20.3 ± 2.8	18.5 ± 2.3	-1.7168	3.05176e-05	0.114891
FAS	2319077	33,9 ± 9	52,5 ± 16	55.0316	1.62e-10	4.62e-08	cg13456138	51.5 ± 4.7	56 ± 5.4	4.45848	0.00335693	0.114891
FBXO31	1771139	429,8 ± 144,7	348,8 ± 78	-18.8474	0.000562339	0.0076951	cg01787084	78.3 ± 5.6	70.5 ± 7.8	-7.76747	0.00335693	0.114891
							cg04255044	45.5 ± 6.1	53.1 ± 5.1	7.63077	0.00335693	0.114891
FBXO32	1703955	203,8 ± 63,5	170,6 ± 42,7	-16.2611	0.00136046	0.0150177	cg12897164	22.3 ± 5.3	33.1 ± 8.6	10.7858	0.000579834	0.114891
	1652280	70,7 ± 17,1	58,5 ± 11,8	-17.2042	0.00571893	0.0420967
FBXO38	1754811	201,6 ± 18,5	184,4 ± 16,3	-8.54331	0.00674739	0.0472292	cg23296792	80.2 ± 9.7	72.1 ± 11.7	-8.09729	0.00418091	0.114891
FBXO4	1656691	136,9 ± 23,3	119,9 ± 15,8	-12.4556	0.00477858	0.0373379	cg26810146	69.6 ± 4.6	66.5 ± 4.9	-3.13566	0.000427246	0.114891
FBXO46	1747119	86,5 ± 11,6	98,4 ± 14	13.6684	0.00299578	0.0265395	cg11969389	14.7 ± 2.2	16.6 ± 2.3	1.93973	0.00335693	0.114891
FCGR3B	1728639	56,3 ± 43,3	120,6 ± 81,3	114.307	6.17e-05	0.00134493	cg00974864	72.6 ± 4.8	64 ± 8.3	-8.53414	0.00100708	0.114891
FCN1	1668063	136,1 ± 65,4	216,2 ± 105,4	58.9174	4.45e-05	0.00102851	cg06244417	81.9 ± 3.2	76.3 ± 6.1	-5.61593	0.00268555	0.114891
FEM1B	1744239	27,2 ± 4,9	31,5 ± 6	15.9241	0.00084896	0.0104967	cg09796457	15.4 ± 2.8	17.2 ± 2.6	1.80662	0.00131226	0.114891
							cg03849707	57.1 ± 4.1	60.2 ± 2.4	3.01064	0.00268555	0.114891
FERMT3	2366330	133,9 ± 49,9	170,6 ± 69,1	27.4371	4.13e-05	0.000967491	cg14654385	74.2 ± 4.2	67 ± 7.1	-7.14375	0.00167847	0.114891
							cg25338707	62.2 ± 5.5	55.4 ± 7.3	-6.80332	0.00418091	0.114891
							cg06385449	58.3 ± 5.7	53 ± 6.2	-5.33077	0.00418091	0.114891
							cg16289449	44.4 ± 5.5	40.9 ± 5.2	-3.49893	0.00418091	0.114891
							cg20160996	54.4 ± 2.5	57.4 ± 3.3	2.98858	0.00418091	0.114891
FGF2	2105919	370,2 ± 73,9	311,5 ± 63,7	-15.8526	0.000260668	0.0042416	cg19576738	67.4 ± 3.9	70.3 ± 2.9	2.90938	0.00268555	0.114891
FGFR1OP2	1657436	112,2 ± 15,4	124,8 ± 18,4	11.2303	0.00280761	0.0252978	cg03670441	77.9 ± 5	71.4 ± 8.3	-6.46116	0.00213623	0.114891
FGR	2368318	221,7 ± 115,3	348 ± 158,1	56.935	5.27e-07	2.95e-05	cg11254522	78.2 ± 4.6	71.6 ± 7	-6.59355	0.00213623	0.114891
							cg12465678	67 ± 5.3	61.1 ± 7.7	-5.92093	0.00418091	0.114891
	1795158	189,7 ± 94,6	286,6 ± 124,4	51.1036	4.57e-06	0.000166722	cg05783223	30.2 ± 3.9	27.9 ± 3.4	-2.27556	0.00418091	0.114891
							cg13184177	81.2 ± 3.6	84.3 ± 2.9	3.07962	0.00268555	0.114891
FHL1	1805842	5012 ± 957,1	4579,2 ± 793	-8.63543	0.00599001	0.0434783	cg21374587	75.4 ± 3	78.4 ± 2.5	3.00915	0.00167847	0.114891
FHL2	2355831	206,2 ± 91,3	333,9 ± 135,2	61.9243	1.26e-07	9.24e-06	cg23367358	61.1 ± 4.2	57.2 ± 4.6	-3.92685	0.00213623	0.114891
	1668411	105,9 ± 30,3	157,3 ± 51,2	48.5293	2.67e-07	1.71e-05	cg02563156	60.4 ± 4.8	57.3 ± 5.3	-3.11238	0.00335693	0.114891
							cg25332717	43.2 ± 3.9	48.8 ± 4.7	5.56756	0.00335693	0.114891
FLJ41603	1795300	68,1 ± 12,4	58,4 ± 11,2	-14.3608	0.00104799	0.012373	cg01772439	80.6 ± 3.2	76.7 ± 4.4	-3.88765	0.00131226	0.114891
FMO2	1732158	362,7 ± 125,6	290,4 ± 94,8	-19.9367	4.07e-05	0.00095886	cg14721213	43.2 ± 7.4	53.3 ± 8	10.0839	0.00131226	0.114891
FNDC3B	3253456	980,8 ± 183,6	858 ± 116	-12.5249	0.00690417	0.0481299	cg04843813	75.6 ± 5.5	67.3 ± 8.5	-8.30102	0.00167847	0.114891
	3178302	970,3 ± 149	839,2 ± 117,1	-13.5136	0.000621279	0.00827918	cg13017471	87.8 ± 1.6	85.5 ± 3	-2.36464	0.00418091	0.114891
FOS	1669523	193,5 ± 195,9	1411,2 ± 914,7	629.146	2.72e-09	4.14e-07	cg23404711	60.3 ± 4	63.6 ± 4.4	3.22005	0.00268555	0.114891
FOSB	1751607	68,2 ± 110,3	1709,2 ± 1094,7	2404.73	1.1e-10	3.33e-08	cg12542255	61 ± 6.3	51.1 ± 10.9	-9.89632	0.00418091	0.114891
FOSL1	1771841	31,3 ± 12,3	85,1 ± 41	171.616	6.45e-08	5.4e-06	cg07420137	52.6 ± 3.4	48.6 ± 3.7	-4.00207	0.00418091	0.114891
FOSL2	1725175	52,8 ± 9	87,6 ± 24,9	65.8749	1.76e-07	1.19e-05	cg26989646	65.8 ± 3.7	69.1 ± 3.5	3.31148	0.00335693	0.114891
FOXS1	1811790	58,6 ± 17,7	32,4 ± 10,2	-44.7709	2.93e-09	4.35e-07	cg16985632	69.3 ± 2.2	72.4 ± 3.2	3.10291	0.00335693	0.114891
FRMD4A	1678961	615,3 ± 143,3	519,8 ± 115,5	-15.5217	0.000618677	0.00825034	cg14722226	89.1 ± 1.8	90.1 ± 1.2	1.01283	0.00418091	0.114891
							cg05335944	75.7 ± 4.4	78.7 ± 2.6	2.97786	0.00213623	0.114891
							cg26984593	34.1 ± 3.8	38 ± 4.7	3.84637	0.00418091	0.114891
							cg08791347	17.8 ± 3	21.6 ± 3.1	3.88039	0.00268555	0.114891
							cg02347573	56.2 ± 5.2	61.3 ± 4.8	5.16197	0.00213623	0.114891
							cg02284273	31 ± 5.3	37.6 ± 5.1	6.58413	0.00131226	0.114891
							cg03775372	36.2 ± 6	43.3 ± 5	7.08872	0.00418091	0.114891
							cg20174247	32.8 ± 5.9	40.3 ± 6.3	7.43957	0.00335693	0.114891
							cg03783391	47.8 ± 7.6	56.2 ± 6	8.41015	0.00167847	0.114891
FRMD6	1769282	144,8 ± 33,6	163,6 ± 34,4	12.9573	0.00159874	0.0168485	cg00820637	51.1 ± 5	55.9 ± 4.2	4.74879	0.00335693	0.114891
FRMD8	3241870	321,9 ± 75,5	439 ± 151,1	36.392	7.33e-05	0.00155716	cg17087974	58.1 ± 4.9	53.5 ± 5.3	-4.62114	0.00268555	0.114891
FUK	1704195	96,7 ± 9,7	86,4 ± 12,4	-10.6972	0.00284923	0.0255536	cg02544257	27 ± 4.2	36.3 ± 7.4	9.33382	0.000579834	0.114891
FUT1	1704195	96,7 ± 9,7	86,4 ± 12,4	-10.6972	0.00284923	0.0255536	cg11293312	68.1 ± 3.9	71.5 ± 2.6	3.44253	0.00418091	0.114891
FXYD1	2345292	158,7 ± 36	136,8 ± 38,5	-13.8275	0.00249202	0.0232116	cg06743610	45 ± 5.3	40.5 ± 5.3	-4.51677	0.000762939	0.114891
							cg22783327	59.4 ± 4.5	55.2 ± 5.5	-4.25179	0.00213623	0.114891
							cg27461196	45.4 ± 4.4	41.5 ± 4.4	-3.90322	0.000762939	0.114891
	1789463	144,7 ± 30,2	122,2 ± 23,2	-15.5527	0.00346166	0.0296761	cg14738670	56.1 ± 2.7	52.5 ± 3.5	-3.58296	0.00100708	0.114891
							cg17540545	32.9 ± 2.9	30.2 ± 2.8	-2.73341	0.00335693	0.114891
							cg24168413	46.9 ± 1.9	44.6 ± 2.4	-2.28137	0.00213623	0.114891
							cg18506124	37.9 ± 4.3	43.1 ± 4.4	5.1574	0.00335693	0.114891
FYB	1796537	104,3 ± 40,1	135,4 ± 40,9	29.8544	0.000862178	0.0105975	cg00907842	51.1 ± 5.8	45.1 ± 5.8	-6.00737	0.00213623	0.114891
							cg27606341	61.6 ± 5.8	55.7 ± 7	-5.91642	0.00213623	0.114891
FZD2	1653711	35,9 ± 8	29,5 ± 8	-17.7399	0.000321054	0.00499144	cg09339219	36.3 ± 4.8	34.1 ± 4	-2.22036	0.00268555	0.114891
GAB2	1665964	621,3 ± 114,2	531,2 ± 67,5	-14.5017	0.00385532	0.03213	cg21886959	90.8 ± 1	89.7 ± 1.3	-1.03407	0.00167847	0.114891
GABARAP	2050109	72,6 ± 13,6	62,6 ± 12,9	-13.6946	0.00281551	0.0253235	cg23983449	25.4 ± 4.6	31.1 ± 5.6	5.69549	0.00335693	0.114891
GALK2	1723124	146,3 ± 21,1	125,7 ± 21	-14.0497	0.000342674	0.00525814	cg18736186	40.3 ± 5.2	45 ± 4.8	4.65332	0.00418091	0.114891
GAMT	1794595	163,3 ± 51	140,4 ± 34,8	-14.0708	0.00360413	0.03055	cg27317433	4.8 ± 0.6	4.2 ± 0.6	-0.60265	0.00100708	0.114891
GBA	1755123	134,7 ± 24	120 ± 24,9	-10.9038	0.00293144	0.0261857	cg11399409	47.4 ± 2.9	42.4 ± 4.8	-4.99039	0.00268555	0.114891
							cg19257864	12.3 ± 2.4	11.2 ± 1.9	-1.1126	0.00167847	0.114891
GBP1	2148785	193,9 ± 188,1	430,8 ± 180,3	122.194	1.18e-10	3.53e-08	cg07970007	72.7 ± 4.7	75.8 ± 4.4	3.0849	0.00167847	0.114891
	1701114	120,4 ± 117,3	259,7 ± 121,4	115.75	3.99e-09	5.34e-07
GEM	2367883	46,7 ± 20,5	150,5 ± 82,3	222.149	3.6e-11	1.67e-08	cg27601906	60.8 ± 3.2	65.2 ± 3.7	4.37492	0.00268555	0.114891
							cg07306755	38.8 ± 5.7	45.4 ± 5.1	6.53522	0.00335693	0.114891
GFOD1	1778240	654,8 ± 215,2	831,7 ± 341,3	27.0168	0.000355787	0.00541526	cg23336266	56.6 ± 5.8	50.3 ± 7	-6.35325	0.00213623	0.114891
GFPT2	1709674	69,3 ± 26,3	116,7 ± 41,7	68.4602	1.85e-06	8.16e-05	cg23221052	62.6 ± 13.6	59.6 ± 14.7	-3.04182	0.00131226	0.114891
GIMAP1	1757186	132,4 ± 34,3	107,1 ± 29,4	-19.1145	0.000577886	0.00785649	cg20795023	17.3 ± 3.8	15.4 ± 3	-1.88911	0.00335693	0.114891
GIMAP4	1748473	746 ± 122,9	579,9 ± 79,7	-22.266	4.23e-07	2.46e-05	cg18342581	81.1 ± 3	82.9 ± 1.9	1.79365	0.000152588	0.114891
							cg00323915	33.5 ± 4.8	42.7 ± 8	9.17299	0.000762939	0.114891
GIMAP7	1776678	1084,7 ± 280,5	737,5 ± 175,4	-32.0153	8.21e-07	4.24e-05	cg03800150	65.9 ± 4.4	71.7 ± 3.9	5.75851	0.000152588	0.114891
GIMAP8	1747305	687,1 ± 130,6	502,1 ± 114,3	-26.9326	4.54e-08	4.03e-06	cg15255797	61.6 ± 3.7	66.3 ± 3.5	4.65555	0.00418091	0.114891
GK	2393296	29,3 ± 5,9	41,2 ± 9,7	40.4965	6.64e-08	5.46e-06	cg25645198	85.4 ± 2.1	83.8 ± 2.5	-1.56498	0.00418091	0.114891
	1725471	27,8 ± 4	34,4 ± 8,6	23.9845	0.00039891	0.00593732
GLIS3	2402600	34,7 ± 8,2	39,6 ± 7,2	14.1272	0.00179463	0.0182888	cg23053961	30.5 ± 5	35.8 ± 5.7	5.27839	0.00335693	0.114891
							cg14641122	37.1 ± 6.7	44.4 ± 6.4	7.24469	0.00335693	0.114891
GLRX	1737308	2125,5 ± 322,9	2475,7 ± 390,2	16.4764	0.00405433	0.0332696	cg02354658	73.5 ± 4.5	66.5 ± 7.2	-6.98311	0.00213623	0.114891
							cg11306767	35.7 ± 5.4	32.3 ± 4.9	-3.37476	0.00335693	0.114891
GNA15	1773963	55,1 ± 20	72,9 ± 22,7	32.2052	2.14e-05	0.000574367	cg10022788	64.2 ± 5.7	55.9 ± 7.5	-8.33838	0.000579834	0.114891
							cg01032675	73.8 ± 4.1	68.4 ± 5	-5.4043	0.00213623	0.114891
							cg24055461	80.2 ± 3	76.7 ± 4.9	-3.44802	0.00213623	0.114891
GPD2	1723139	38,8 ± 7,4	48,3 ± 12,4	24.5876	0.00187697	0.0189233	cg03230175	56.9 ± 4.5	61.5 ± 3.9	4.58804	0.00418091	0.114891
GPER	1795298	628,8 ± 129,7	547,4 ± 145,6	-12.9475	0.00263869	0.0241951	cg17102910	49.7 ± 3.6	52.8 ± 3.4	3.14957	0.00213623	0.114891
GPR109B	1677693	46 ± 10,9	55,7 ± 14,2	21.1187	0.00575225	0.0421914	cg25190513	68.9 ± 4.6	64 ± 6.3	-4.98586	0.00418091	0.114891
GPR183	3235514	25,6 ± 4,2	40,9 ± 14,6	59.5643	1.65e-06	7.5e-05	cg16131748	54 ± 5.2	49 ± 5.2	-4.97733	0.00131226	0.114891
							cg19825182	76.6 ± 3.2	79.5 ± 2.1	2.92652	0.00418091	0.114891
GPR37	2218935	29,3 ± 6	35 ± 8,5	19.6428	0.00248735	0.0231796	cg14311320	10.4 ± 1.6	9.7 ± 1.4	-0.703272	0.00418091	0.114891
GPR4	2074477	78,3 ± 20,8	162,4 ± 63,2	107.562	6.48e-08	5.4e-06	cg00548633	51.3 ± 5.9	47.3 ± 5.8	-4.01697	0.00335693	0.114891
							cg02827075	77.2 ± 4.6	73.6 ± 5.4	-3.68511	0.00418091	0.114891
							cg14185229	54.5 ± 5.5	59.6 ± 5	5.05513	0.00335693	0.114891
GPSM3	1662799	99,7 ± 36,1	128,8 ± 39,4	29.1205	0.000167602	0.00302792	cg02449678	7.5 ± 1.4	6.7 ± 1	-0.730499	0.00418091	0.114891
GPT2	1684158	1199,2 ± 317,3	1005,6 ± 252,5	-16.1434	6.3e-06	0.00021349	cg23684449	54.5 ± 4.2	51.9 ± 3.6	-2.50819	0.000427246	0.114891
GRAMD4	1723706	199,5 ± 57,1	246,9 ± 74,3	23.7798	0.000191747	0.00339011	cg03390873	69 ± 5.6	64.3 ± 6.5	-4.70783	0.00418091	0.114891
							cg13788891	82.6 ± 2.4	80.3 ± 2.7	-2.25976	0.00418091	0.114891
GRASP	1705210	57,5 ± 16,6	123,6 ± 44,4	114.926	4.71e-10	9.96e-08	cg15994467	27 ± 3.4	23.9 ± 2.4	-3.08553	0.00335693	0.114891
GRRP1	2116299	345,9 ± 81,1	591 ± 193,9	70.8461	1.38e-07	9.73e-06	cg26543657	40 ± 3.7	37.3 ± 4.7	-2.70743	0.00213623	0.114891
	1707055	48 ± 10,1	80,5 ± 28	67.8617	2.44e-06	0.000100646
GRTP1	2116299	345,9 ± 81,1	591 ± 193,9	70.8461	1.38e-07	9.73e-06	cg04740679	75.9 ± 5.1	69.6 ± 6.7	-6.27498	0.00167847	0.114891
	1707055	48 ± 10,1	80,5 ± 28	67.8617	2.44e-06	0.000100646	cg13054534	56.9 ± 3.1	60.9 ± 3.3	4.01299	0.000427246	0.114891
GSPT1	1750130	969,4 ± 126,1	1066,9 ± 138,6	10.0605	0.00508435	0.0388659	cg04355750	3.3 ± 0.3	3.8 ± 0.3	0.44662	0.00418091	0.114891
GTF2B	1737857	115,1 ± 16,2	134,3 ± 23,4	16.6601	0.00296151	0.0263101	cg13868361	55.2 ± 5.7	58.9 ± 4.2	3.70051	0.00167847	0.114891
HCLS1	1727402	298,8 ± 102,6	354,9 ± 126,4	18.7854	0.000721214	0.0092385	cg18546037	79.3 ± 1.8	81.6 ± 3.2	2.31462	0.00418091	0.114891
HDAC4	1764396	76 ± 19,3	105,6 ± 26,9	39.039	5.41e-08	4.61e-06	cg21190228	79.4 ± 5.7	69.7 ± 9.5	-9.75595	0.00100708	0.114891
							cg00116699	78.3 ± 6.5	68.7 ± 9.1	-9.58982	0.00131226	0.114891
							cg17285931	92.6 ± 3.4	84.2 ± 8.2	-8.36547	0.000762939	0.114891
							cg17420028	85.6 ± 3.2	79.7 ± 6.8	-5.96585	0.00268555	0.114891
							cg05997414	50.4 ± 4.9	45.3 ± 6.4	-5.1785	0.00335693	0.114891
							cg06223736	87.3 ± 2.4	82.2 ± 5.3	-5.03263	0.00131226	0.114891
							cg08202402	59.5 ± 4.1	54.7 ± 6.3	-4.83925	0.00268555	0.114891
							cg09681977	63.8 ± 5.9	58.9 ± 5.7	-4.82986	0.00335693	0.114891
							cg08825699	88.1 ± 2.1	83.5 ± 6	-4.5798	0.00100708	0.114891
							cg17532753	92.4 ± 2.6	88 ± 4.7	-4.43279	0.000762939	0.114891
							cg04528931	38.7 ± 5.6	34.6 ± 5.7	-4.08007	0.00335693	0.114891
							cg08177681	35.2 ± 5.1	31.2 ± 4.5	-3.98595	0.00213623	0.114891
							cg07618780	80.4 ± 3.6	76.8 ± 4.4	-3.62383	0.000579834	0.114891
							cg16360836	39.9 ± 5.4	36.3 ± 5.6	-3.5811	0.00213623	0.114891
							cg15058210	42.4 ± 5.4	39.1 ± 5.1	-3.26984	0.00418091	0.114891
							cg27583104	71.4 ± 2.9	69.3 ± 3.9	-2.13138	0.00100708	0.114891
							cg19955928	41.6 ± 2	39.6 ± 2.8	-1.99186	0.00213623	0.114891
							cg12058021	89.8 ± 6.7	88.8 ± 5.4	-0.984117	0.00418091	0.114891
							cg19393314	72.7 ± 3.1	74.5 ± 2.9	1.8244	0.00418091	0.114891
							cg08612138	76.8 ± 4	79.5 ± 3.2	2.65049	0.00268555	0.114891
							cg12885287	69.9 ± 3	73.6 ± 3	3.72987	0.00167847	0.114891
HDDC3	1781638	177,6 ± 45,8	155 ± 38,5	-12.6779	0.00092833	0.011242	cg20750528	44.6 ± 5.6	50.5 ± 4.5	5.90268	0.00335693	0.114891
HEG1	1666122	286,9 ± 53,9	344,6 ± 56	20.1093	0.000163113	0.00296673	cg14706455	75.9 ± 3.6	72.8 ± 4.2	-3.10223	0.000213623	0.114891
							cg19533443	90.1 ± 1.8	89.1 ± 2.2	-1.01567	0.00131226	0.114891
HELZ	1762835	226,4 ± 32,9	201,2 ± 34,4	-11.1365	0.00685186	0.0478361	cg15015109	79.5 ± 4.4	71.3 ± 8.1	-8.22068	0.00213623	0.114891
HGD	1737541	30,2 ± 4,5	36,6 ± 7,4	21.4689	0.000685672	0.00891657	cg14527029	84.3 ± 3	81.1 ± 4.2	-3.11157	0.00268555	0.114891
HIAT1	1763007	114,3 ± 17,1	136,6 ± 24	19.503	0.00126111	0.0142038	cg08480307	67.5 ± 4.1	72 ± 3.8	4.55325	0.00213623	0.114891
HIC2	1652762	58,6 ± 13,2	69,7 ± 10,6	18.9044	0.000301544	0.00475481	cg08449639	37.7 ± 3.8	35.1 ± 3.8	-2.58805	0.000579834	0.114891
							cg04903116	54.3 ± 4.8	57.8 ± 3.7	3.49133	0.00167847	0.114891
HIP1R	2396148	45,9 ± 8,5	40,9 ± 7,2	-10.7157	0.00324795	0.0282424	cg14277677	50.7 ± 3.3	54.9 ± 3.8	4.20706	0.00131226	0.114891
							cg18912006	65 ± 7.4	69.6 ± 7.3	4.61165	0.00167847	0.114891
							cg02025034	45 ± 6	50.9 ± 5.3	5.87918	0.00418091	0.114891
HIVEP1	1735548	45,4 ± 9,9	56,1 ± 10,8	23.719	0.000812825	0.0101431	cg21041472	86 ± 3.7	79.3 ± 7.4	-6.68066	0.00335693	0.114891
HMGA1	2311537	149,6 ± 36,9	212,6 ± 66,7	42.1172	7.65e-05	0.00160711	cg10167849	46.8 ± 4.2	40.5 ± 5.7	-6.28483	0.00335693	0.114891
HMGCR	1657395	150 ± 41,7	331,7 ± 160,1	121.148	6e-12	4.24e-09	cg11213898	5.8 ± 0.8	6.8 ± 0.9	0.961341	0.00131226	0.114891
HNRNPF	1668179	31,6 ± 4,8	41,8 ± 8,3	32.2215	2.27e-05	0.000602656	cg04641860	33.9 ± 5.8	42 ± 7.1	8.15795	0.00213623	0.114891
HOXA10	1689336	563 ± 100,3	455,7 ± 75,8	-19.051	6.62e-05	0.00142488	cg05490659	34.6 ± 4.8	31.1 ± 4.9	-3.54791	0.000427246	0.114891
							cg17047659	13.6 ± 2.8	11.6 ± 1.7	-1.92593	0.000762939	0.114891
							cg15864691	62.3 ± 5.3	67.8 ± 4.1	5.52395	0.00131226	0.114891
HOXA11AS	3249281	41,6 ± 7,8	35,8 ± 7,8	-13.8853	0.00436166	0.0350328	cg05311410	41.4 ± 5.8	36.2 ± 5.2	-5.14493	0.00167847	0.114891
							cg04340874	46.3 ± 4.3	42.7 ± 4.1	-3.60536	0.00100708	0.114891
							cg00418216	47.3 ± 3	43.8 ± 3.9	-3.42341	0.00335693	0.114891
							cg26857670	33.9 ± 3.6	30.5 ± 3.5	-3.40568	0.00213623	0.114891
							cg09495769	38.2 ± 4.3	35 ± 3.8	-3.25938	0.00167847	0.114891
							cg09661370	50.4 ± 4.4	47.5 ± 4	-2.96445	0.00213623	0.114891
							cg24709033	24.1 ± 3.9	26.4 ± 3.4	2.24786	0.00418091	0.114891
HOXA2	1799836	50,8 ± 9,4	41,7 ± 8,8	-17.9085	0.00022735	0.00386988	cg24058604	25.2 ± 4.4	22.6 ± 3.6	-2.56692	0.00418091	0.114891
	2107068	48,8 ± 9,3	37,7 ± 6,2	-22.5965	0.000122203	0.00234967
HOXA3	1799836	50,8 ± 9,4	41,7 ± 8,8	-17.9085	0.00022735	0.00386988	cg05851442	45.9 ± 3.8	50.3 ± 3.2	4.40092	0.00418091	0.114891
							cg03650946	61.8 ± 7.4	66.9 ± 5.5	5.05548	0.00335693	0.114891
	2107068	48,8 ± 9,3	37,7 ± 6,2	-22.5965	0.000122203	0.00234967	cg01175550	47.8 ± 6.8	54.1 ± 6.3	6.27475	0.00418091	0.114891
							cg20688917	51.8 ± 7.4	58.8 ± 6.9	7.01821	0.00167847	0.114891
							cg11267546	34.9 ± 7.3	44.3 ± 7.6	9.44488	0.00418091	0.114891
HOXA9	1739582	264,5 ± 55,1	197,3 ± 49,1	-25.4255	1.19e-05	0.000359759	cg01891966	68 ± 4.7	63.4 ± 5.6	-4.60456	0.00335693	0.114891
HOXB5	1674908	218,6 ± 37	159,3 ± 30,8	-27.105	5.16e-08	4.44e-06	cg04196862	73.6 ± 5.6	68.6 ± 8.5	-4.9897	0.00167847	0.114891
HOXB8	1798496	228,5 ± 64,1	189,8 ± 45,3	-16.9623	0.00182941	0.018553	cg06602723	65.2 ± 3.4	59.4 ± 6.1	-5.71149	0.00335693	0.114891
HOXC4	1719975	235,3 ± 66	186,9 ± 27,9	-20.5451	0.000339784	0.00523084	cg15233062	53.1 ± 3.5	47.5 ± 4.9	-5.62301	0.00167847	0.114891
							cg04105511	58.3 ± 4.6	53.4 ± 5.4	-4.93903	0.00100708	0.114891
							cg02721000	45.5 ± 2.8	41.3 ± 4.1	-4.22999	0.00100708	0.114891
							cg09720701	47.2 ± 5.7	43 ± 4.8	-4.12604	0.00268555	0.114891
							cg18040878	51.1 ± 4.6	47.3 ± 5.6	-3.79779	0.00418091	0.114891
							cg08465346	56 ± 3.6	52.6 ± 4.1	-3.42556	0.00268555	0.114891
							cg01946191	54.1 ± 5.7	50.7 ± 5.1	-3.35398	0.00268555	0.114891
							cg18054172	27.6 ± 3.1	24.3 ± 3	-3.25769	0.00167847	0.114891
							cg12905836	56.4 ± 4.4	53.5 ± 3.7	-2.92289	0.00268555	0.114891
							cg10005224	26.5 ± 5	24 ± 3.6	-2.47327	0.00418091	0.114891
							cg19186380	21.6 ± 3.2	24.5 ± 3.4	2.87344	0.000762939	0.114891
							cg03305955	47.8 ± 5	51.8 ± 3.7	3.98866	0.00213623	0.114891
HOXD1	1717381	42,5 ± 12,7	31,2 ± 8,5	-26.5688	0.000131075	0.00249069	cg03553278	64.4 ± 4.2	59.1 ± 6.5	-5.22475	0.00418091	0.114891
HOXD3	1798076	49,5 ± 7,2	43,4 ± 7,8	-12.4231	0.000468006	0.00667068	cg05864326	68.3 ± 6.3	58.3 ± 8.7	-10.0192	0.00131226	0.114891
							cg00005847	74.6 ± 6.9	65.4 ± 9.6	-9.20693	0.00268555	0.114891
							cg01128482	75 ± 5.6	67.6 ± 8.9	-7.40304	0.00268555	0.114891
							cg23981871	78.5 ± 5.5	71.5 ± 7.5	-6.96196	0.00418091	0.114891
							cg00278547	71.3 ± 6.6	64.4 ± 7.4	-6.88631	0.00418091	0.114891
							cg15812753	64.7 ± 3.8	58.8 ± 4.3	-5.87782	0.00167847	0.114891
							cg05021643	63.3 ± 3.8	57.6 ± 4.5	-5.69436	0.00335693	0.114891
							cg13316854	52.8 ± 3.1	48.6 ± 4.2	-4.21012	0.00418091	0.114891
HPCAL1	1764850	455,1 ± 66,8	531,9 ± 87,3	16.8901	0.000350163	0.00534564	cg15773312	62.4 ± 6.6	55.2 ± 8.3	-7.25567	0.00213623	0.114891
HPS6	1718537	251 ± 36,4	206,4 ± 37,6	-17.7775	0.000437069	0.00637438	cg14124646	84.9 ± 3.3	81.4 ± 4.7	-3.51383	0.000762939	0.114891
HSD17B12	1702168	699 ± 206,2	843,3 ± 278,4	20.6343	0.00129213	0.0144411	cg02468154	70.9 ± 4.6	68.4 ± 4	-2.57557	0.00100708	0.114891
							cg23575732	55.2 ± 3.6	58.2 ± 2.7	2.93666	0.00335693	0.114891
							cg03606954	29 ± 6.3	34.5 ± 6.3	5.47799	0.00418091	0.114891
HSD17B8	1715324	214,4 ± 46,9	192,1 ± 36,6	-10.39	0.00222584	0.0214315	cg05507546	23.1 ± 3.7	21.2 ± 3.1	-1.90452	0.000579834	0.114891
							cg04262934	42.6 ± 5	45.2 ± 4.4	2.56193	0.00213623	0.114891
HSP90AA1	1691097	2647,1 ± 376,3	2985,2 ± 496,2	12.7718	0.00242997	0.0228339	cg20559600	79.3 ± 2.5	75.2 ± 4.7	-4.07687	0.00167847	0.114891
HSPA8	2413084	2470 ± 496,4	3086,9 ± 511,5	24.976	1.17e-05	0.000354086	cg03309938	43.4 ± 3.6	46.8 ± 3	3.3962	0.00167847	0.114891
HSPB2	1671046	362,5 ± 54,4	315,8 ± 61,8	-12.8787	0.000987987	0.0117976	cg12947833	13.9 ± 1.2	15.6 ± 1.8	1.70625	0.00213623	0.114891
							cg14276286	77 ± 3.6	80.2 ± 3	3.23632	0.000762939	0.114891
							cg13210534	37.2 ± 4.2	40.8 ± 2.8	3.57996	0.00335693	0.114891
HSPBAP1	1797031	88,8 ± 16,4	72,9 ± 10,6	-17.9455	0.000155985	0.0028564	cg09359351	81.2 ± 4.5	74.2 ± 7.5	-7.02364	0.00100708	0.114891
ICAM2	1786823	644,8 ± 145,5	729,5 ± 129,5	13.1393	0.00483047	0.0376585	cg03023900	59.8 ± 3.4	64.3 ± 3.6	4.44925	0.00418091	0.114891
							cg04034685	27.1 ± 4.3	32.7 ± 5.5	5.60297	0.00418091	0.114891
ICOS	1669927	25,9 ± 3,6	33,8 ± 11,8	30.407	0.00174627	0.0179221	cg15344028	84.7 ± 2.4	82.5 ± 2.8	-2.21948	0.00268555	0.114891
IER3	1682717	116,5 ± 57,7	316,7 ± 183,9	171.81	1.31e-07	9.52e-06	cg10047572	44.2 ± 5.3	40 ± 4.5	-4.22673	0.00335693	0.114891
							cg12325285	7.9 ± 1.1	7.5 ± 1	-0.4833	0.000213623	0.114891
IER5	1721833	93,2 ± 13,8	149,4 ± 39,6	60.2652	4.63e-08	4.1e-06	cg27176729	78.2 ± 5.2	71 ± 7.3	-7.24167	0.00335693	0.114891
IFFO2	3236367	105 ± 19,7	87,1 ± 20,3	-17.1162	0.00214447	0.0209185	cg09012001	70 ± 5.5	61.9 ± 8.1	-8.07474	0.00131226	0.114891
							cg05626128	71.6 ± 3.4	67.1 ± 4.3	-4.58137	0.00335693	0.114891
IFI27L1	3272500	470,5 ± 59,9	416,2 ± 70,3	-11.5458	0.00129951	0.0144891	cg24979161	54.8 ± 3.8	59.1 ± 3.5	4.26514	0.00268555	0.114891
IFRD1	1667561	310,6 ± 71,6	381,4 ± 78,6	22.802	1.29e-05	0.000383978	cg25191332	61.3 ± 5.5	55.2 ± 7.9	-6.10173	0.00335693	0.114891
							cg05911990	59 ± 4.1	62.4 ± 3	3.38254	0.00213623	0.114891
							cg02877240	31.1 ± 5.3	36.7 ± 3.2	5.67398	0.00418091	0.114891
IL18R1	1781700	47,2 ± 10,4	69,7 ± 14,3	47.72	2.12e-07	1.39e-05	cg24983383	79.3 ± 3.4	81.6 ± 2.4	2.35031	0.00268555	0.114891
IL1B	1775501	22,5 ± 5,4	64,4 ± 43,4	186.585	6.64e-08	5.46e-06	cg18635064	90.3 ± 0.7	89.3 ± 1.2	-0.977249	0.00131226	0.114891
IL1R2	1772131	35,3 ± 6,6	77,2 ± 39,7	118.907	2.86e-07	1.8e-05	cg14325025	64.8 ± 5.2	58.4 ± 7.8	-6.44943	0.00268555	0.114891
							cg06759314	34.3 ± 3.9	38.1 ± 4	3.81155	0.000762939	0.114891
INADL	1724666	58,1 ± 10,3	45,9 ± 9	-20.8827	5.73e-05	0.00126797	cg24442766	67.8 ± 4.2	70.8 ± 3	2.98933	0.00418091	0.114891
INPP5B	1810116	49,1 ± 6,5	44 ± 8,5	-10.4406	0.00375926	0.0315808	cg18876826	68.7 ± 4.8	62.1 ± 8	-6.51377	0.00167847	0.114891
INPP5K	3258628	142,9 ± 21,2	127,4 ± 18,7	-10.7976	0.000504935	0.00709507	cg08753172	64.4 ± 6.7	58.7 ± 6.4	-5.65186	0.000579834	0.114891
							cg07185664	32.8 ± 5.3	41.5 ± 7.6	8.65287	0.00418091	0.114891
INTS6	1655557	190,9 ± 33,7	263,3 ± 70,4	37.909	1.74e-05	0.000491028	cg26776551	63.5 ± 5.5	57.1 ± 7.6	-6.45044	0.00131226	0.114891
IQCC	1774589	55,8 ± 9,5	49,6 ± 10,1	-11.1789	0.00620565	0.0446496	cg24141078	6.4 ± 0.6	5.9 ± 0.5	-0.539764	0.00167847	0.114891
IRAK3	1661695	102 ± 28,9	138,1 ± 34,7	35.4467	7.37e-05	0.00156296	cg12866960	81.6 ± 3.7	75 ± 6.6	-6.65404	0.000579834	0.114891
IRF7	1798181	100,3 ± 24,1	159 ± 52,3	58.5347	1.87e-06	8.22e-05	cg00645579	73.4 ± 5.3	66.2 ± 6.7	-7.20311	0.00167847	0.114891
	2349061	39,2 ± 6,2	59,6 ± 15,4	52.2141	4.15e-07	2.43e-05
IRF8	1666594	758,1 ± 263,3	1098,6 ± 351,8	44.9281	9.71e-08	7.35e-06	cg07660635	74.5 ± 3.6	76.3 ± 2.5	1.80638	0.00418091	0.114891
ISM1	1772869	131,3 ± 47,4	112,6 ± 44,1	-14.2022	0.00469811	0.0369322	cg24488317	57.1 ± 5.6	61.7 ± 5	4.56031	0.00335693	0.114891
ITIH5	1731862	154,3 ± 41,3	131,6 ± 40,4	-14.6768	0.00257331	0.0237427	cg05480883	25.6 ± 4.1	22.8 ± 4	-2.75895	0.000762939	0.114891
	2335557	91,2 ± 34,9	71,2 ± 23	-21.9273	0.00434221	0.0349361
ITPKB	1700432	189,1 ± 32,8	223,4 ± 33,2	18.1367	0.000478287	0.00676604	cg25287071	42.1 ± 5.5	38.1 ± 5.9	-4.00958	0.00418091	0.114891
							cg19322969	82.8 ± 3.1	79.9 ± 4.3	-2.84248	0.00335693	0.114891
							cg03257293	65.6 ± 3.6	62.8 ± 3.6	-2.79459	0.00213623	0.114891
							cg01259619	9.2 ± 1.2	8.7 ± 1.4	-0.47245	0.00167847	0.114891
							cg05262829	44.6 ± 4	49.9 ± 5	5.31423	0.00335693	0.114891
							cg05306109	42.2 ± 5.7	47.7 ± 3.8	5.49663	0.00167847	0.114891
ITPKC	1714945	43,8 ± 7,9	60,2 ± 21,2	37.5852	0.000633452	0.00839231	cg11601297	53.3 ± 2.7	56.5 ± 3.5	3.1721	0.00167847	0.114891
JARID2	1764177	119,5 ± 22,7	138,4 ± 21,8	15.7739	0.000852761	0.010523	cg20487608	78 ± 5.2	69.7 ± 8.7	-8.33648	0.00213623	0.114891
							cg14682005	55.6 ± 5.5	50.1 ± 7.8	-5.51323	0.00335693	0.114891
							cg06493612	76.3 ± 6.2	72.2 ± 7.1	-4.1416	0.00167847	0.114891
							cg21719817	80.6 ± 2.5	77.4 ± 4.2	-3.18351	0.000305176	0.114891
							cg14186846	54.9 ± 6.3	58.3 ± 4.1	3.40451	0.00335693	0.114891
							cg21641008	64.6 ± 5.3	69.1 ± 4.6	4.45992	0.00213623	0.114891
JMJD1C	2410742	128,9 ± 23,4	214,6 ± 61,3	66.5124	2.86e-07	1.8e-05	cg03825607	62.3 ± 5.5	67.6 ± 4.5	5.32108	0.00167847	0.114891
	1764970	303,2 ± 54,1	471,9 ± 143,4	55.6471	1.45e-05	0.000422695
JMJD6	2412024	35,1 ± 7,3	49,8 ± 13,4	41.9555	1.76e-05	0.000496882	cg09087897	70.9 ± 4.1	74.7 ± 2.9	3.78335	0.000762939	0.114891
JOSD1	1668535	114,8 ± 16,8	155,2 ± 29,2	35.1353	2.82e-06	0.000111964	cg06711259	38.8 ± 5.8	45.7 ± 6.4	6.95374	0.00335693	0.114891
KATNAL1	1722533	240,4 ± 32,7	217,3 ± 26,5	-9.60873	0.00246803	0.0230909	cg02788021	70.6 ± 4.8	62.7 ± 7.2	-7.88126	0.000762939	0.114891
							cg02639958	82.8 ± 2.3	85 ± 2.4	2.2032	0.00418091	0.114891
KCNIP2	2325534	105,6 ± 51,8	78,8 ± 33,9	-25.4264	0.00505517	0.038744	cg11685391	55.5 ± 5	50 ± 5.4	-5.52863	0.00335693	0.114891
KCNQ1OT1	3248707	100,7 ± 24,5	78,6 ± 20,4	-22.0196	0.000114603	0.00223398	cg07123182	76.1 ± 2.9	78.8 ± 3.6	2.75725	0.00418091	0.114891
KDELR3	1722820	243,9 ± 58,1	214,9 ± 60,2	-11.8956	0.00183324	0.0185819	cg03053346	90.1 ± 0.9	89.2 ± 1.2	-0.900793	0.00268555	0.114891
	1713901	205,6 ± 59,4	181 ± 54,8	-11.9484	0.00534393	0.0402783	cg00352043	10.4 ± 2.5	11.7 ± 2.3	1.22726	0.00131226	0.114891
KDM6B	2397521	30,5 ± 4,9	56 ± 21,5	83.3389	4.13e-08	3.74e-06	cg01046511	78.6 ± 3.5	73.3 ± 6.2	-5.37708	0.00167847	0.114891
							cg00031013	65 ± 5	68.8 ± 3.4	3.86494	0.00213623	0.114891
KIAA0247	2226917	143,3 ± 23	197,2 ± 38,9	37.6001	8.79e-06	0.000278973	cg24096323	89.3 ± 1.5	90.3 ± 0.8	0.957373	0.00268555	0.114891
							cg14369329	22.2 ± 4.9	29.3 ± 5.9	7.13905	0.00131226	0.114891
KIAA0355	1659845	526,6 ± 83,7	651,6 ± 137	23.7254	2.22e-05	0.000593577	cg07458272	78.4 ± 3.9	74.7 ± 5.3	-3.70912	0.00268555	0.114891
							cg10087081	64.5 ± 5.1	68.4 ± 3.6	3.81371	0.000579834	0.114891
KIAA0831	1678808	400,3 ± 60,3	350,5 ± 43,5	-12.44	0.00168538	0.0175069	cg26311501	30.5 ± 7	40 ± 9	9.58032	0.00213623	0.114891
KIAA1026	1680399	36,7 ± 7,1	30,7 ± 5,3	-16.5026	0.00468309	0.0368602	cg01567509	69.3 ± 5.7	61.5 ± 7.2	-7.81595	0.00131226	0.114891
							cg16552271	67.7 ± 4.3	62.9 ± 5.6	-4.79942	0.00418091	0.114891
							cg21581845	75.3 ± 3.3	71.1 ± 4.4	-4.21704	0.00100708	0.114891
							cg19626253	45.8 ± 5.4	42.5 ± 5.6	-3.31329	0.00268555	0.114891
							cg17596058	68.9 ± 4.6	65.6 ± 4.6	-3.24397	0.00335693	0.114891
KIAA1467	1668619	38,1 ± 6,5	45,3 ± 7,3	19.1	0.000736284	0.00937942	cg23175533	41.1 ± 3.9	47 ± 3.5	5.8694	0.000213623	0.114891
KIAA1737	1788347	282,8 ± 49,7	249,9 ± 46	-11.613	0.00417089	0.0338759	cg16595667	42.2 ± 4.3	46.5 ± 4	4.22827	0.00418091	0.114891
KIAA1949	1732967	281,8 ± 64,5	344,2 ± 78,2	22.1659	0.000241201	0.00401853	cg23167351	9.2 ± 1.3	8.4 ± 1.2	-0.844002	0.00418091	0.114891
							cg08290993	3.7 ± 0.6	4.2 ± 0.7	0.527017	0.00167847	0.114891
							cg08420066	28.1 ± 3.2	31.3 ± 3	3.19262	0.00167847	0.114891
							cg00278359	20.3 ± 2.8	23.9 ± 3.7	3.64482	0.00100708	0.114891
							cg10145196	59.8 ± 4.3	63.6 ± 4.1	3.88641	0.00418091	0.114891
							cg12036303	20.5 ± 2.2	24.6 ± 3	4.05039	0.00100708	0.114891
							cg18335326	11.7 ± 2.6	16.8 ± 5	5.0387	0.00418091	0.114891
							cg03052182	20.2 ± 4.6	25.8 ± 5.8	5.6725	0.00335693	0.114891
							cg00010853	23.4 ± 3.7	30.2 ± 5.8	6.79396	0.00335693	0.114891
							cg12247101	24.5 ± 4.2	31.9 ± 6.8	7.38847	0.000762939	0.114891
KIF1B	1743034	96,9 ± 16,3	119,7 ± 25,2	23.5491	0.000276868	0.00444758	cg11399195	90.3 ± 2.1	86.8 ± 3.8	-3.45521	0.00335693	0.114891
							cg05390356	52.2 ± 5.4	58 ± 5.4	5.82266	0.00268555	0.114891
KIF22	3234884	262,6 ± 60,8	222,3 ± 43,8	-15.3433	0.0038067	0.0318308	cg12688670	13.5 ± 2.9	17.1 ± 3.3	3.55089	0.00100708	0.114891
KIF7	1654916	49,5 ± 8,5	59,2 ± 11,3	19.6202	6.56e-05	0.00141675	cg02161701	81.4 ± 2.6	78.8 ± 3	-2.54711	0.00418091	0.114891
							cg11597157	77.5 ± 2.2	79.7 ± 1.7	2.20322	0.000762939	0.114891
KITLG	2341595	88,4 ± 20,8	111,5 ± 35,1	26.1048	0.000908811	0.0110482	cg25281029	40.3 ± 6.5	49 ± 6	8.63516	0.00167847	0.114891
	1808508	84,9 ± 19,6	106,2 ± 30,6	24.9962	0.00242295	0.0227952	cg17399545	38.2 ± 7.7	46.9 ± 7.8	8.677	0.00418091	0.114891
KLF6	1737406	603,7 ± 112,4	1008,4 ± 168,6	67.0434	2.54e-09	3.95e-07	cg03216580	75 ± 3.6	72.4 ± 4.7	-2.60537	0.00131226	0.114891
							cg06724409	50 ± 4	55.9 ± 4.2	5.88981	0.00213623	0.114891
							cg06048750	26.4 ± 4.6	33.5 ± 5.9	7.09648	0.00268555	0.114891
							cg24287110	12.5 ± 3.6	20.1 ± 7.2	7.64049	0.00213623	0.114891
	1735014	1244,8 ± 228,4	2016,5 ± 412,8	61.9883	1.01e-09		cg24003508	13.4 ± 4.8	21.9 ± 7.4	8.58714	0.00213623	0.114891
							cg08614871	14.2 ± 4.8	23.5 ± 8.7	9.32691	0.00335693	0.114891
						1.87e-07	cg26808618	33.7 ± 7	43.6 ± 7.5	9.85929	0.00268555	0.114891
							cg14174912	15.9 ± 5.5	25.8 ± 9.6	9.94114	0.00213623	0.114891
							cg25749254	30.8 ± 6.6	40.9 ± 7.6	10.0999	0.00268555	0.114891
KLHL18	1655608	51 ± 7,2	59 ± 8,5	15.823	0.00182519	0.0185203	cg23455778	82.1 ± 2	83.6 ± 1.8	1.46124	0.000762939	0.114891
KLHL29	3178406	237,1 ± 51,6	270,7 ± 62,2	14.1914	0.00543753	0.0407555	cg04937609	83.6 ± 2.6	80.3 ± 4.2	-3.29843	0.00131226	0.114891
							cg22451782	89.5 ± 2.2	87.1 ± 3.1	-2.42544	0.00131226	0.114891
							cg16533767	60 ± 4.6	62.2 ± 3.5	2.16429	0.000427246	0.114891
							cg20887390	73.5 ± 4.5	76.6 ± 4.3	3.06693	0.00213623	0.114891
							cg17245125	63.8 ± 3.5	67.1 ± 2.6	3.21613	0.00131226	0.114891
							cg17952075	72.4 ± 4.9	76.1 ± 3.6	3.78738	0.00335693	0.114891
							cg11426800	50.9 ± 5	55.6 ± 4.2	4.72531	0.00418091	0.114891
							cg14067761	44.7 ± 6.2	51.4 ± 5.7	6.72847	0.00418091	0.114891
							cg26821721	39.3 ± 6.1	46.1 ± 4.8	6.83109	0.00418091	0.114891
							cg02338778	37.3 ± 6.1	44.3 ± 6.2	6.98025	0.00213623	0.114891
KLHL6	1768814	27,1 ± 5	36,1 ± 7,6	33.43	9.59e-07	4.87e-05	cg20398399	35.6 ± 4.7	30.6 ± 4.8	-4.97511	0.000305176	0.114891
							cg16725607	38.8 ± 4.5	34.4 ± 4.9	-4.35918	0.00418091	0.114891
							cg09606470	27.7 ± 4.2	24.2 ± 4	-3.55339	0.00131226	0.114891
LAPTM5	1772359	258,5 ± 127,1	311,8 ± 168,4	20.6482	0.00445022	0.0355621	cg17418085	63.6 ± 6.9	55.5 ± 7.8	-8.04525	0.00418091	0.114891
							cg13246468	54 ± 6	48 ± 6.8	-6.00377	0.00418091	0.114891
LARP4	2347888	273,4 ± 59,5	362,9 ± 100	32.7578	0.0011564	0.0132881	cg15460921	35.4 ± 4.7	40.4 ± 3.7	4.99658	0.00335693	0.114891
LBP	1732538	202,7 ± 118,7	309,7 ± 156,1	52.7767	8.75e-05	0.00178381	cg18979491	48.8 ± 4.6	55.1 ± 5.4	6.29048	0.00268555	0.114891
LCP2	1658962	36,2 ± 5,4	42,8 ± 7,5	18.3324	0.0020922	0.020501	cg26104475	84.3 ± 3.2	78 ± 7.7	-6.26344	0.00167847	0.114891
							cg02676052	85.3 ± 2	83.3 ± 2.3	-1.94709	0.00213623	0.114891
LDLRAD3	2129563	34,5 ± 7,6	43,4 ± 13,2	25.7867	0.00126882	0.0142409	cg16373456	61.8 ± 4.3	65.9 ± 2.8	4.04714	0.00418091	0.114891
							cg12152338	44.5 ± 7.1	53.1 ± 7.1	8.65261	0.00418091	0.114891
LEF1	2213136	24,8 ± 10	35,4 ± 16,5	42.6794	0.00116181	0.0133325	cg21600258	43.4 ± 4.6	39.5 ± 3.8	-3.93709	0.00167847	0.114891
	1679185	31 ± 11,7	41,2 ± 16,7	32.7223	0.003599	0.0305385
LGALS3BP	1659688	614,4 ± 144,7	520,1 ± 170,4	-15.3447	0.00659097	0.0464971	cg17836612	47.7 ± 4.8	52.4 ± 4	4.69363	0.00268555	0.114891
							cg22713958	42 ± 5.3	47.1 ± 5.6	5.12167	0.00268555	0.114891
LHFPL2							cg18281939	68.1 ± 10.4	63.2 ± 11.5	-4.88881	0.00268555	0.114891
	1659688	614,4 ± 144,7	520,1 ± 170,4	-15.3447	0.00659097	0.0464971	cg02375208	49.5 ± 4.7	44.7 ± 6.4	-4.81369	0.00167847	0.114891
							cg02642549	47.4 ± 4.5	42.7 ± 3.9	-4.70097	0.00335693	0.114891
							cg06759890	49.9 ± 6.2	46.2 ± 5.7	-3.66998	0.00131226	0.114891
LILRA2	1716983	38,4 ± 15,2	51,9 ± 18,9	35.0282	3.9e-05	0.000925063	cg19486673	50.6 ± 4.9	44.8 ± 5.8	-5.73156	0.00268555	0.114891
							cg16893868	44 ± 5.1	39.5 ± 5.6	-4.45118	0.00213623	0.114891
LILRA6	3251658	64,1 ± 24,7	82,4 ± 29,3	28.5622	2.05e-05	0.000560094	cg26642960	73.3 ± 4.7	68.4 ± 4.7	-4.88883	0.000213623	0.114891
							cg19835973	59.9 ± 7.5	64.8 ± 6.5	4.88296	0.000762939	0.114891
LILRB3	1784884	102,3 ± 64,2	189,7 ± 81,2	85.5444	3.4e-08	3.16e-06	cg23679434	67.1 ± 4.2	62.9 ± 3.9	-4.28288	0.00213623	0.114891
LIMA1	1704369	827,2 ± 197,3	993,8 ± 249,8	20.1299	0.00364998	0.0308139	cg17884766	60.9 ± 3.8	65.2 ± 3.6	4.3169	0.00335693	0.114891
LITAF	1713934	1897,3 ± 422,3	2693,5 ± 486,4	41.9643	4.03e-07	2.39e-05	cg08767044	48.8 ± 5.8	42.9 ± 6.4	-5.94498	0.00131226	0.114891
							cg03071793	36.5 ± 4	32.7 ± 3.9	-3.76228	0.00100708	0.114891
							cg01891736	72.1 ± 4.5	69.5 ± 4.2	-2.61444	0.00418091	0.114891
							cg09160589	33.4 ± 6.4	37.4 ± 5.7	3.98006	0.00335693	0.114891
LNX1	1713841	35,6 ± 8,9	30,3 ± 5,7	-14.9734	0.000546248	0.00752959	cg04966779	94.3 ± 0.8	93.5 ± 1	-0.744764	0.00418091	0.114891
LOC338799	2098947	73,7 ± 21,5	57,1 ± 17,6	-22.5877	0.000836401	0.0103891	cg20594607	3.4 ± 0.4	4 ± 0.6	0.54062	0.00213623	0.114891
							cg02317313	32.7 ± 7.6	42.5 ± 9.4	9.81428	0.00418091	0.114891
LOC388796	3235326	120,1 ± 25,5	142,4 ± 40,3	18.5817	0.00420075	0.0340744	cg11609780	66.3 ± 4.8	69.8 ± 3.7	3.44007	0.00268555	0.114891
							cg13610455	47.2 ± 4.1	51.9 ± 4.5	4.67476	0.00418091	0.114891
LOC400759	1782487	33,3 ± 20	54,8 ± 25,4	64.7586	7.87e-08	6.18e-06	cg09516651	37.2 ± 4	41 ± 4.8	3.83445	0.00213623	0.114891
LOC723972	2056002	130,7 ± 19,8	110,6 ± 23,3	-15.4215	0.00145195	0.0157598	cg10543953	74.5 ± 3.8	70.3 ± 4.7	-4.25422	0.00335693	0.114891
LONRF1	1705953	113 ± 36,3	132,3 ± 28,2	17.0925	0.00549551	0.0410269	cg03902462	74.2 ± 4.4	67.3 ± 8.1	-6.88519	0.00335693	0.114891
LOXL4	2179083	198,2 ± 56,8	180,8 ± 65	-8.75466	0.00576632	0.0422657	cg00004105	46.3 ± 4.5	44.5 ± 4	-1.79711	0.00213623	0.114891
LPIN1	1671554	1173,4 ± 558,7	1608,2 ± 571,7	37.053	2.04e-05	0.000559504	cg24011073	77.9 ± 5.1	66.9 ± 11.4	-11.0043	0.000762939	0.114891
							cg15614119	33 ± 4.7	37.6 ± 4.8	4.5923	0.00335693	0.114891
LPIN2	1670028	115,5 ± 20,6	129,6 ± 21,5	12.196	0.00700328	0.048623	cg14443640	86.3 ± 1.9	83 ± 4	-3.30694	0.00213623	0.114891
							cg16857548	59.2 ± 2.7	61 ± 2.9	1.80282	0.00213623	0.114891
LRG1	1805228	38 ± 5,6	47,6 ± 11,7	25.1301	0.00196388	0.0196003	cg24926276	67.7 ± 4.1	62.4 ± 5.5	-5.35721	0.00213623	0.114891
							cg17272620	41.7 ± 4.7	36.8 ± 5.3	-4.83379	0.00167847	0.114891
							cg22375763	67.6 ± 4.5	63.1 ± 6.4	-4.57458	0.00418091	0.114891
LRMP	1804419	93,2 ± 14,8	82,9 ± 11,7	-11.013	0.0029938	0.0265344	cg23842870	69.5 ± 5.3	64.4 ± 6.4	-5.05592	0.00418091	0.114891
LRRC20	1690523	82,4 ± 19,1	71,6 ± 9,5	-13.0709	0.00213068	0.0208131	cg07083272	72.7 ± 5.8	65.4 ± 8.1	-7.30716	0.00335693	0.114891
	2408938	40,3 ± 6,8	33,2 ± 4	-17.4302	0.000409618	0.00605843	cg17516577	18.8 ± 2.6	20.3 ± 2.7	1.47135	0.00100708	0.114891
LRRC32	2129161	456,5 ± 130,9	789,6 ± 254,9	72.9774	1.49e-08	1.67e-06	cg13985437	15.2 ± 2.6	18.1 ± 3	2.94642	0.00335693	0.114891
							cg20899321	52.6 ± 4.9	57.7 ± 4.7	5.09208	0.00418091	0.114891
							cg10788371	26.7 ± 4.8	33.1 ± 5.3	6.36329	0.00418091	0.114891
							cg01048195	34.2 ± 5.2	40.9 ± 5.3	6.75942	0.00335693	0.114891
LRRC34	1753568	55 ± 11,8	49,5 ± 9,4	-10.0478	0.00515064	0.0392453	cg07102405	63.9 ± 3.5	61.5 ± 2.5	-2.46446	0.00268555	0.114891
	2048591	306 ± 109,4	243,3 ± 73,3	-20.5098	0.000760347	0.00964795	cg09837977	40.8 ± 7.7	50.1 ± 7.4	9.29796	0.00418091	0.114891
LRRN3	1773650	407 ± 140,6	321,8 ± 82,2	-20.9415	0.00280179	0.0252724
LST1	1718936	47,3 ± 21,7	66,3 ± 33,5	40.2225	8e-05	0.0016654	cg27616007	63.4 ± 6	56.8 ± 7.7	-6.65388	0.00335693	0.114891
							cg09761080	58.7 ± 5.2	53 ± 6.2	-5.67839	0.00131226	0.114891
	2345353	43,6 ± 13,6	58,9 ± 18,3	35.1533	4.55e-05	0.00104778	cg16167809	76.7 ± 3	73.1 ± 3.5	-3.57859	0.00131226	0.114891
LUZP1	1714159	478,5 ± 45,5	616,4 ± 100,7	28.8126	3.55e-06	0.000134255	cg11825603	22.9 ± 5.3	30.7 ± 6.5	7.78781	0.00335693	0.114891
LYN	1781155	343,7 ± 105,7	435,4 ± 118,8	26.6881	1.4e-05	0.000412598	cg21301224	65.4 ± 5.7	58.1 ± 7.8	-7.36137	0.00213623	0.114891
							cg03388786	49.5 ± 5	44.9 ± 5	-4.5436	0.00100708	0.114891
							cg02508743	78.2 ± 4.2	74 ± 5.3	-4.24142	0.00418091	0.114891
							cg05997362	29.1 ± 4.1	25.8 ± 4.2	-3.28807	0.000579834	0.114891
							cg02410887	15.7 ± 3	13.5 ± 2	-2.16227	0.000305176	0.114891
MAFG	2412761	59,6 ± 11,5	71,8 ± 12,4	20.3376	0.000695492	0.00898119	cg07855221	68.9 ± 4.4	64.9 ± 4.9	-3.96371	0.00131226	0.114891
	1692260	77,1 ± 13,7	91,1 ± 18,9	18.1988	0.00515322	0.039249	cg00926657	73.7 ± 3	70.8 ± 3	-2.91767	0.00418091	0.114891
MALL	2063168	133,7 ± 35	176,2 ± 46,1	31.8132	1.52e-05	0.000438584	cg04100397	60.3 ± 4	64.1 ± 3.3	3.76365	0.00335693	0.114891
							cg08721931	60.8 ± 4.3	65.7 ± 3.7	4.81847	0.00213623	0.114891
MAP3K7IP1	1709114	93,8 ± 14,6	79,9 ± 12,7	-14.8139	0.000373957	0.00562817	cg19894640	67 ± 3.1	69.1 ± 2	2.0888	0.000762939	0.114891
MARS2	1679177	52,6 ± 6	68,8 ± 17,8	30.8554	0.000151805	0.00279616	cg16723362	10.1 ± 1.9	9.4 ± 1.6	-0.7577	0.00335693	0.114891
MAST4	1738438	157,3 ± 34	139,2 ± 35,7	-11.5004	0.00255771	0.023625	cg05961632	71.7 ± 3.5	67.8 ± 5.9	-3.83169	0.00131226	0.114891
							cg25399309	37 ± 6.1	34.1 ± 5.3	-2.87643	0.00100708	0.114891
							cg17462107	54.3 ± 6	60 ± 4.7	5.74722	0.00418091	0.114891
MCCC1	1760174	649,5 ± 134,7	583,6 ± 99,3	-10.1464	0.0024115	0.0227086	cg01212284	78.7 ± 4.2	72.8 ± 7.1	-5.91822	0.00335693	0.114891
MCTP1	1654685	43,2 ± 17,2	50,2 ± 17,4	16.1592	0.000143967	0.00267268	cg08426962	56.4 ± 3.7	59.9 ± 3.6	3.48901	0.00418091	0.114891
MEF2D	1763228	259,6 ± 29,7	231,6 ± 27,8	-10.788	0.00655259	0.0463303	cg10128479	20.8 ± 6.4	31 ± 8.3	10.2299	0.00213623	0.114891
MEOX1	1657145	368,1 ± 93,6	435 ± 127,7	18.1584	0.00202647	0.0200551	cg22948288	35.7 ± 5.8	44.9 ± 6.3	9.23428	0.00131226	0.114891
MESDC1	1781565	46,7 ± 10,2	74,5 ± 21	59.6309	1.4e-07	9.76e-06	cg00143527	40.3 ± 4.5	36.4 ± 5.2	-3.94285	0.00167847	0.114891
MESP1	1806603	750,8 ± 201,2	652,3 ± 162,7	-13.1248	0.000668644	0.00873716	cg15586420	10.2 ± 1.8	9.5 ± 1.6	-0.667473	0.00131226	0.114891
METRNL	1688775	565,7 ± 134,5	731,3 ± 148,9	29.2826	1.25e-05	0.000373441	cg21088259	61.8 ± 4.3	58.3 ± 5.2	-3.54968	0.00335693	0.114891
	1801610	132,7 ± 42,3	167,9 ± 46,9	26.4448	0.00197399	0.01967
	1790014	91,3 ± 27,4	109,6 ± 23,1	20.0578	0.00151359	0.0161956
MFSD6	1710209	130,7 ± 17,5	151,4 ± 25	15.8722	0.00194998	0.0194926	cg04144521	74 ± 4.6	67.7 ± 7.8	-6.31442	0.00213623	0.114891
MIDN	1746408	227,1 ± 51,2	486 ± 187,2	114.032	3.21e-07	1.97e-05	cg02986494	5.2 ± 0.9	4.6 ± 0.8	-0.653291	0.00335693	0.114891
MIPEP	1669070	98,9 ± 13	87,2 ± 13,4	-11.8348	0.00125242	0.0141568	cg16267784	83.9 ± 1.9	85.9 ± 1.8	1.99612	0.00335693	0.114891
MIR21	3310840	23,2 ± 5,5	75,9 ± 43,1	227.47	2.3e-08	2.38e-06	cg07181702	60 ± 2.5	65.6 ± 4.9	5.57735	0.000305176	0.114891
							cg02515217	59.5 ± 5.4	65.7 ± 6.7	6.11343	0.000427246	0.114891
							cg27023597	28.7 ± 6.4	38.4 ± 9.7	9.68686	0.00335693	0.114891
MLL5	2259633	155,8 ± 27,1	181,5 ± 36,3	16.4795	0.00594545	0.0432382	cg07351322	71.8 ± 4	74.4 ± 3.7	2.52878	0.00335693	0.114891
							cg20770516	51.1 ± 4.4	57.9 ± 6.6	6.83863	0.00335693	0.114891
MMP28	1752952	131,5 ± 26,1	114,5 ± 23,8	-12.9193	0.00120344	0.0137032	cg19047068	69.2 ± 4.4	72.6 ± 4.1	3.3938	0.00268555	0.114891
MMP3	1784459	22,4 ± 3,3	106,5 ± 167	376.057	3.11e-06	0.000120958	cg06618666	51 ± 4.7	55.6 ± 3.1	4.63877	0.00100708	0.114891
MMS19	3237324	291,4 ± 40,4	256 ± 35,9	-12.1347	0.000842439	0.0104503	cg12182708	56 ± 5.3	50.9 ± 6.9	-5.05613	0.00418091	0.114891
MN1	1732197	185 ± 46,6	223,4 ± 54,5	20.7835	0.00059954	0.00808092	cg00308159	22.2 ± 3.2	20 ± 2.8	-2.15042	0.00335693	0.114891
							cg22976732	62.2 ± 3.7	60.7 ± 3.5	-1.51321	0.00213623	0.114891
MOBKL2B	1717046	91,9 ± 25,1	76,6 ± 19	-16.6482	0.000628604	0.00834727	cg14643264	37 ± 5.4	46.1 ± 7	9.1317	0.00131226	0.114891
MPZL2	1752932	55,8 ± 19,7	122,8 ± 79,6	119.97	3e-09	4.38e-07	cg10158821	57.3 ± 4.5	61.8 ± 4.3	4.41972	0.00167847	0.114891
MRI1	1806828	43,3 ± 7,2	38,3 ± 5,4	-11.6545	0.00215373	0.0209947	cg25755428	21 ± 15.4	24.5 ± 17.1	3.55345	0.000762939	0.114891
	2410965	404,5 ± 85,4	348,6 ± 83,5	-13.8315	0.00163292	0.017113
	1732089	559,2 ± 116,6	479 ± 104	-14.3463	0.000115279	0.00224401
MRPL24	2398995	530,3 ± 49,6	470,3 ± 71	-11.3221	0.000633777	0.00839231	cg00346446	74.1 ± 3.8	69.8 ± 5.6	-4.22268	0.00335693	0.114891
MRPS18B	1721337	104,4 ± 20,8	91,7 ± 14,9	-12.1435	0.00504376	0.0387352	cg24657127	17.5 ± 2.2	15.7 ± 2.7	-1.73985	0.00131226	0.114891
							cg01245721	82.1 ± 1.6	80.7 ± 1.9	-1.44161	9.15527e-05	0.114891
MSC	1741404	210,8 ± 84,7	262,3 ± 97,3	24.4547	0.000449592	0.00647681	cg14546394	9.3 ± 1.7	10.1 ± 1.8	0.757589	0.00131226	0.114891
MSH5	1810834	32 ± 5,7	27,8 ± 4,5	-13.1617	0.0018154	0.0184309	cg01835021	34.8 ± 4.3	39.5 ± 4.4	4.73573	0.00213623	0.114891
MSRB3	1676088	667 ± 127,3	573,6 ± 106,3	-14.0078	0.00361394	0.0305918	cg05475386	71.6 ± 5.2	66 ± 7.4	-5.65286	0.00418091	0.114891
							cg12488187	76.1 ± 5.2	70.6 ± 6.9	-5.51585	0.00335693	0.114891
MT1M	1657435	281,6 ± 135,4	397 ± 221,9	40.9696	0.00279761	0.0252469	cg04523867	69.9 ± 4.7	66.5 ± 5.8	-3.41515	0.00100708	0.114891
MT2A	1686664	1012,2 ± 495,1	1576,2 ± 839,2	55.7151	2.39e-06	9.9e-05	cg23581183	31.3 ± 4	35 ± 3.8	3.6811	0.00418091	0.114891
							cg17886959	29.3 ± 4.4	36.6 ± 6.1	7.31336	0.00213623	0.114891
MTA3	1768751	171,4 ± 30,4	149,1 ± 17,1	-13.0184	0.00145933	0.0158126	cg21842916	88.8 ± 2.3	85 ± 4.3	-3.83042	0.00268555	0.114891
MTHFD1L	1772521	74,4 ± 18	85,9 ± 18,6	15.4472	0.00698204	0.0484934	cg07805500	67.2 ± 5.8	61.5 ± 7.6	-5.71739	0.00100708	0.114891
MTIF2	1765520	293,2 ± 46,8	253,6 ± 42,8	-13.5105	0.00154314	0.0164094	cg03820688	83.6 ± 3.8	76.5 ± 7.3	-7.11159	0.00213623	0.114891
MTUS1	2346727	176,6 ± 38,2	151,8 ± 38,3	-14.0236	0.000398235	0.00593197	cg12548824	36.9 ± 6.1	46.2 ± 7.6	9.31222	0.00418091	0.114891
MYADM	2350574	251,1 ± 82	466,9 ± 122,2	85.8988	7.6e-09	9.24e-07	cg26633373	57 ± 4.6	52.4 ± 5.8	-4.58156	0.00213623	0.114891
	2308849	1514,2 ± 539,3	2444,4 ± 448,4	61.4283	4.3e-09	5.7e-07
MYL5	2203588	212,8 ± 45,2	188,5 ± 36,7	-11.4111	0.00653772	0.0462885	cg08555912	53.7 ± 4.1	58.8 ± 4.6	5.15027	0.00100708	0.114891
	1746948	273,4 ± 49,6	240,9 ± 44,8	-11.8906	0.00441562	0.0353456
MYO16	1801889	103,3 ± 25,5	86 ± 23,6	-16.7832	0.000777432	0.00981847	cg18124162	67.7 ± 3.2	69.6 ± 2.6	1.86511	0.00418091	0.114891
							cg06211323	42.4 ± 4.2	46 ± 3.2	3.61005	0.00418091	0.114891
MYO1F	1681239	36,3 ± 7,9	46 ± 11,7	26.6327	0.000430409	0.00630653	cg15254671	36.4 ± 5.1	43.3 ± 6.8	6.92385	0.00335693	0.114891
							cg22987448	35.6 ± 6	43.4 ± 7.2	7.80045	0.00268555	0.114891
NAT1	1688071	38,3 ± 3,4	44 ± 6,5	14.9345	0.00212614	0.0207903	cg15138846	21.6 ± 3.3	19.1 ± 3.1	-2.48804	0.00213623	0.114891
NAV1	1703374	371,2 ± 89,9	317,5 ± 73,8	-14.4601	0.00198433	0.0197369	cg05091570	37.6 ± 8.3	33.7 ± 6.8	-3.90602	0.00213623	0.114891
							cg09795973	66.7 ± 3.8	70.9 ± 3.5	4.20361	0.000762939	0.114891
							cg22454313	42.9 ± 5	50.3 ± 6.6	7.37551	0.00418091	0.114891
							cg05695876	44.4 ± 7.4	52.2 ± 6.4	7.82101	0.00418091	0.114891
							cg13177275	27.8 ± 7.6	39.7 ± 10.1	11.8154	0.00335693	0.114891
NAV2	2399300	180,3 ± 63,5	224,7 ± 73,6	24.6138	0.006274	0.0450023	cg12535090	87.1 ± 2.1	85.4 ± 2.6	-1.7252	0.00268555	0.114891
							cg05312104	28 ± 3.8	35.1 ± 6.6	7.04033	0.00268555	0.114891
NCF1C	2112988	51,5 ± 21,9	64,9 ± 21,2	26.153	0.00286762	0.0256696	cg27108577	50.1 ± 5.3	47 ± 5	-3.12196	0.00213623	0.114891
NCOA7	1687768	487,7 ± 93,3	616,4 ± 144,2	26.3809	1.24e-05	0.000371272	cg06700061	73.7 ± 3.4	76.7 ± 2	2.99913	0.00131226	0.114891
NCRNA00085	3247848	226,9 ± 32,7	198,8 ± 32,2	-12.3847	0.00086166	0.0105975	cg24481841	43.3 ± 5.4	49.6 ± 4.3	6.25093	0.00167847	0.114891
NDRG2	2361603	985,9 ± 171,9	831,8 ± 173,5	-15.6287	0.000815774	0.0101732	cg00957580	79.3 ± 3.4	74.5 ± 5.2	-4.74454	0.00131226	0.114891
	1670535	264,4 ± 57,7	213,7 ± 45,2	-19.1799	5.7e-05	0.00126427
NDUFB6	2369924	305,4 ± 52,1	274,6 ± 43,2	-10.0946	0.00560072	0.0415653	cg14472148	57.2 ± 4.3	61.3 ± 4.3	4.11135	0.00131226	0.114891
	1763147	731,3 ± 108,5	650,6 ± 117,1	-11.0342	0.0045713	0.0362224
NEDD4L	1733627	139,2 ± 37,7	114,4 ± 28,3	-17.8653	6.58e-06	0.00022189	cg23757461	72.6 ± 4.4	67.6 ± 5.5	-4.97644	0.00131226	0.114891
NEDD9	2261076	197,9 ± 43,4	349,3 ± 94,2	76.4852	1e-12	1.69e-09	cg01456691	65.5 ± 4.7	60 ± 6.5	-5.47275	0.00335693	0.114891
							cg08822625	64.7 ± 4.2	59.6 ± 6.4	-5.03219	0.00335693	0.114891
	1743619	28,4 ± 7,1	47,6 ± 12,8	67.5833	1.04e-09	1.89e-07	cg23740758	74.5 ± 3	71.1 ± 3.7	-3.41152	0.00131226	0.114891
	1758719	80,5 ± 17,4	129,8 ± 28,8	61.156	1e-11	6.23e-09	cg16582660	71 ± 2.9	74.4 ± 2.6	3.37327	0.00167847	0.114891
							cg20510285	21.2 ± 4.5	27 ± 5.4	5.82057	0.00418091	0.114891
NEU1	1763144	180,1 ± 29,8	228,8 ± 38,5	27.0335	5e-05	0.00113359	cg27645345	42.6 ± 3.2	47.1 ± 4.4	4.43289	0.00213623	0.114891
NFATC1	1707051	43,3 ± 8	75,1 ± 24	73.32	7.2e-08	5.78e-06	cg00636427	75 ± 6.2	65.8 ± 8.5	-9.15033	0.00418091	0.114891
							cg16179938	47.9 ± 6	41.5 ± 6.8	-6.4118	0.00268555	0.114891
							cg02875487	88.9 ± 1.8	87.3 ± 2.2	-1.51802	0.00213623	0.114891
	2384188	28,1 ± 7,8	36,9 ± 9,2	31.5676	0.000434716	0.00634821	cg05718035	87.7 ± 1.6	86.3 ± 1.9	-1.32321	0.00268555	0.114891
							cg16308790	31.8 ± 5.7	38.6 ± 6.6	6.73982	0.00213623	0.114891
							cg27019645	45 ± 6	53 ± 6.9	8.01947	0.00213623	0.114891
							cg25951288	38.8 ± 7.2	47.5 ± 6.9	8.70279	0.00418091	0.114891
NFE2	1711786	40,4 ± 33,9	64,6 ± 30,3	60.0192	0.00138263	0.0151684	cg24762231	64.7 ± 4.8	59.9 ± 5.8	-4.76872	0.00268555	0.114891
NFKBIE	1717313	27,7 ± 5	34,7 ± 8,4	25.314	7.66e-05	0.00160711	cg18739537	45.2 ± 5.9	40.8 ± 6.1	-4.40047	0.00335693	0.114891
NHEDC2	1662768	26,2 ± 5,4	34,3 ± 9	30.8089	6.95e-05	0.00148508	cg01422467	71.4 ± 4.7	67.8 ± 3.6	-3.57695	0.00213623	0.114891
							cg07932102	31.7 ± 4.7	36 ± 3.5	4.29779	0.00268555	0.114891
NKD2	1731206	27 ± 13,9	58,1 ± 54,4	114.71	5.94e-07	3.2e-05	cg24129589	31.4 ± 4.3	28.9 ± 4.2	-2.46124	0.00335693	0.114891
NLRC5	1716704	33 ± 7,3	41,3 ± 10,5	25.027	7.99e-05	0.0016654	cg04972244	76.2 ± 2.3	77.9 ± 1.5	1.68565	0.00167847	0.114891
							cg04799664	73.7 ± 2.7	76.2 ± 3.4	2.48293	0.00268555	0.114891
NLRP12	1716105	26,2 ± 6,6	37,3 ± 11,4	42.3306	5.24e-05	0.00117791	cg22337438	71.7 ± 5.1	64.2 ± 6.2	-7.52139	0.00418091	0.114891
NMNAT3	1665123	58,4 ± 14,1	50,9 ± 8,7	-12.9534	0.00333049	0.0288535	cg03893701	79 ± 2.7	75.2 ± 3.5	-3.826	0.000427246	0.114891
	2153485	106,5 ± 21	92,1 ± 18,1	-13.4915	0.000875386	0.0106902	cg12817908	25.1 ± 5	21.9 ± 4.7	-3.14514	0.00100708	0.114891
NNMT	1715508	507,3 ± 228,2	823,1 ± 341,9	62.2458	3.81e-05	0.000909337	cg09632136	35.8 ± 6.3	46.4 ± 7.6	10.541	0.00335693	0.114891
NOD2	1762594	24,7 ± 4,7	34,4 ± 8,3	39.5466	2.03e-06	8.75e-05	cg08848643	82.5 ± 1.8	80.9 ± 1.5	-1.59963	0.00268555	0.114891
NOL3	2059797	178,9 ± 30,8	154,2 ± 28,8	-13.7962	7.65e-06	0.0002499	cg05546038	76 ± 4.1	70.8 ± 5.8	-5.18532	0.00335693	0.114891
NOLC1	2184640	36,1 ± 7,3	61,4 ± 18,4	70.1674	4.03e-07	2.39e-05	cg16657244	38.7 ± 4.3	43.9 ± 4.7	5.26504	0.00131226	0.114891
NOP16	3247723	79,6 ± 24,1	101,5 ± 28,1	27.6192	0.000293673	0.00466977	cg22837283	88 ± 1.2	89.1 ± 1.3	1.15351	0.00167847	0.114891
NOP58	3247723	79,6 ± 24,1	101,5 ± 28,1	27.6192	0.000293673	0.00466977	cg03128029	39.3 ± 4.7	48.3 ± 7.3	9.00723	0.00167847	0.114891
NOS3	1775224	52,1 ± 16,5	76,8 ± 20,9	47.5635	2.35e-06	9.79e-05	cg17429236	60.3 ± 4.1	54.2 ± 4.7	-6.05955	0.00131226	0.114891
							cg21932452	77.4 ± 3.6	73.3 ± 4.3	-4.07351	0.00335693	0.114891
							cg12294678	47.2 ± 6	56.4 ± 8.5	9.12988	0.00335693	0.114891
NPEPL1	1724194	367,5 ± 55,5	320,7 ± 48,9	-12.7262	0.00173089	0.0178225	cg10073706	10.4 ± 2.1	9.1 ± 1.5	-1.29855	0.000762939	0.114891
NPTX2	1685608	30,8 ± 8,9	43,8 ± 13,6	42.2181	6.15e-06	0.000210147	cg10245879	15.9 ± 2.9	18.2 ± 2.4	2.3438	0.00213623	0.114891
NQO2	1712918	533,3 ± 188,3	474,2 ± 168,9	-11.0785	0.000268187	0.00434518	cg02368812	88.6 ± 5.1	78.2 ± 9.7	-10.4629	0.000579834	0.114891
NR4A2	1782305	50,5 ± 17,7	543,3 ± 416,6	976.793	1e-12	1.69e-09	cg18941818	77.7 ± 5	69 ± 8.8	-8.71274	0.00167847	0.114891
							cg06101180	64.7 ± 6	58 ± 7.5	-6.73375	0.00213623	0.114891
							cg21758126	81.9 ± 3.4	75.5 ± 7.7	-6.40299	0.00213623	0.114891
							cg20570611	73.6 ± 5.4	67.3 ± 7.2	-6.29774	0.00268555	0.114891
							cg10089963	78.7 ± 3.5	72.8 ± 6.2	-5.84578	0.000579834	0.114891
	2339955	24,7 ± 5,5	199,9 ± 158,9	708.464	6e-12	4.24e-09	cg13500877	85.8 ± 3.4	80.1 ± 7.1	-5.65871	0.00418091	0.114891
							cg21226516	63.7 ± 6.3	58.2 ± 8	-5.52749	0.00213623	0.114891
							cg27074041	66.4 ± 5	61.5 ± 5.5	-4.8379	0.00418091	0.114891
							cg09906382	85.8 ± 3.1	81 ± 5.7	-4.82492	0.00335693	0.114891
							cg00558219	85.7 ± 3.3	80.9 ± 5.3	-4.81446	0.00268555	0.114891
NR4A3	1781812	20,8 ± 1,5	45,1 ± 24,5	117.419	1.81e-06	8.01e-05	cg06145669	82.2 ± 4.5	75.8 ± 6.9	-6.43759	0.00268555	0.114891
							cg13655635	51.6 ± 5.3	46.3 ± 6.1	-5.24077	0.00418091	0.114891
							cg13480493	43.1 ± 4.2	38.8 ± 4.7	-4.29997	0.00213623	0.114891
NSUN5	1751958	159,4 ± 24,8	135,4 ± 22,7	-14.9999	0.00177324	0.0181494	cg04493247	76 ± 5.3	65.2 ± 9.6	-10.8376	0.00100708	0.114891
NUMA1	1757085	66,2 ± 8,7	57,7 ± 7,9	-12.8077	0.000714913	0.00918276	cg20887442	77 ± 3.6	70.7 ± 6.4	-6.24141	0.00100708	0.114891
							cg13048008	52 ± 5.2	48.3 ± 5.1	-3.79044	0.00335693	0.114891
	2160005	372,2 ± 58,7	323,4 ± 52,9	-13.1168	0.0016426	0.0171857	cg05032348	67.4 ± 3.2	70 ± 1.8	2.54552	0.00268555	0.114891
							cg11196788	59.9 ± 5.9	63.9 ± 4.8	3.97833	0.00418091	0.114891
							cg04462378	24.7 ± 5.7	32.8 ± 6.7	8.17095	0.00418091	0.114891
NUMBL	1651538	47,9 ± 10,3	41,2 ± 8,3	-14.1169	0.0068864	0.0480268	cg19643921	14.8 ± 3	13.2 ± 2.7	-1.59695	0.00167847	0.114891
NUP62	1738681	660,6 ± 87,5	587 ± 104,2	-11.1389	0.00142301	0.0155172	cg04315771	29.6 ± 6.7	40 ± 9	10.3753	0.00335693	0.114891
							cg03083542	3.8 ± 0.5	4.2 ± 0.4	0.33703	0.00167847	0.114891
NUP98	1732776	32,8 ± 4,6	44,4 ± 11,9	35.1522	5.33e-05	0.0011904	cg14950165	69.5 ± 4.2	72.3 ± 1.8	2.81423	0.00167847	0.114891
OASL	1674811	30 ± 8,2	44 ± 14,2	46.7709	2.14e-06	8.99e-05	cg03636394	64.8 ± 2.6	68.1 ± 2.6	3.29278	0.00268555	0.114891
OBFC1	1789186	333,8 ± 52,9	302,9 ± 64,3	-9.27558	0.00473539	0.0371184	cg23333420	6.7 ± 1.1	5.9 ± 1	-0.743263	0.00213623	0.114891
OBFC2A	1785852	561,7 ± 133,2	956,7 ± 342,3	70.3117	3.04e-08	2.92e-06	cg11063299	70.3 ± 5.3	74.9 ± 3.5	4.55936	0.00335693	0.114891
ODZ4	3239775	311,3 ± 95,3	260,9 ± 77,4	-16.1949	0.000218991	0.00376158	cg11426603	37.2 ± 4.4	34.3 ± 4.1	-2.91417	0.00268555	0.114891
							cg17542408	17.7 ± 2.8	15.4 ± 1.8	-2.37043	0.000579834	0.114891
							cg10640961	86.3 ± 2	84.4 ± 2	-1.91917	0.000427246	0.114891
							cg08794954	17 ± 3.3	20.4 ± 2.7	3.40074	0.000762939	0.114891
							cg21765235	53.5 ± 5	58.3 ± 5.9	4.8061	0.00418091	0.114891
OLR1	1723035	25,2 ± 6,5	57,9 ± 31,1	130.101	8.38e-07	4.31e-05	cg21685770	85.2 ± 3.7	76.4 ± 8.8	-8.75116	0.000579834	0.114891
ORMDL3	1662174	431,5 ± 203,2	350,5 ± 149,5	-18.7777	0.000148674	0.00275193	cg12655416	59.5 ± 5.4	53.7 ± 6.8	-5.74715	0.00335693	0.114891
OSBPL10	1669497	88,5 ± 21,6	100,7 ± 29,5	13.7412	0.00483259	0.0376594	cg02570354	74.6 ± 4.7	66.7 ± 8.2	-7.88393	0.00131226	0.114891
							cg02057211	84.9 ± 3.7	78.2 ± 7.3	-6.65345	0.00268555	0.114891
							cg24391989	58.3 ± 3.9	62.8 ± 4.1	4.41128	0.00418091	0.114891
							cg02099390	29.2 ± 5	38.9 ± 6.4	9.77223	0.000213623	0.114891
OSCAR	2367418	37,2 ± 12,1	49,5 ± 16,2	33.1044	0.000797588	0.0100126	cg22629375	81.6 ± 3.8	76.4 ± 4.8	-5.19963	0.00213623	0.114891
	1741917	30,3 ± 6	36,8 ± 8,1	21.2761	0.00293647	0.0262112	cg14511156	35 ± 4.6	32.6 ± 3.5	-2.4286	0.00335693	0.114891
OSM	1780546	24 ± 6,7	60,4 ± 31,3	151.647	4.69e-07	2.68e-05	cg25739715	70.4 ± 5.7	62.7 ± 6.7	-7.67277	0.000427246	0.114891
							cg25666403	69.6 ± 5.1	62.6 ± 5.7	-6.99438	0.00213623	0.114891
							cg02597698	69.7 ± 4.4	63.9 ± 6.5	-5.77854	0.00213623	0.114891
							cg00017461	52.1 ± 4.3	46.6 ± 4.7	-5.4385	0.00418091	0.114891
							cg14519350	63.5 ± 5	58.5 ± 4.9	-5.05205	0.00418091	0.114891
							cg07498879	54 ± 4.7	49.4 ± 5.1	-4.53898	0.00335693	0.114891
							cg24727122	51.4 ± 4.7	47.4 ± 4.8	-4.02142	0.00335693	0.114891
OSMR	2205999	29,1 ± 7,6	39,9 ± 10,2	37.1696	1.06e-05	0.000323946	cg17528648	11 ± 2.1	9.7 ± 1.5	-1.27189	0.000427246	0.114891
							cg23241141	92.4 ± 1	91.3 ± 1	-1.02046	0.00335693	0.114891
							cg05955210	31.7 ± 4.1	38 ± 4.8	6.24968	0.00131226	0.114891
OSR2	1737715	53,8 ± 13	65,1 ± 13,9	20.8799	0.00530258	0.0400307	cg01148781	60.2 ± 4.7	55.8 ± 5	-4.45086	0.00268555	0.114891
							cg05754861	55.3 ± 4.7	51 ± 4.2	-4.2476	0.00335693	0.114891
							cg22524061	29.7 ± 3.7	25.5 ± 2.6	-4.19017	0.00100708	0.114891
							cg20823772	45.3 ± 4.7	42 ± 5	-3.28022	0.00335693	0.114891
							cg14657725	37.2 ± 4.4	34.7 ± 3.6	-2.49934	0.00418091	0.114891
PADI4	1807529	27,7 ± 15,4	51,5 ± 26,6	86.0451	4.21e-05	0.000983478	cg14561834	40.2 ± 4.2	36.7 ± 4.6	-3.5403	0.000762939	0.114891
PAG1	1736806	23,9 ± 3,3	30 ± 4,6	25.6154	8e-06	0.000258563	cg19411922	85.1 ± 3.1	79.9 ± 5.3	-5.15597	0.00131226	0.114891
							cg01771871	66.1 ± 3.3	69.2 ± 3.7	3.08653	0.00268555	0.114891
PALM	2283185	43,5 ± 9	35,3 ± 6,1	-19.0555	0.00107528	0.0126071	cg01476969	45.8 ± 6.2	42.3 ± 6.3	-3.58294	0.00418091	0.114891
							cg14695566	63.2 ± 5.1	60.5 ± 4.6	-2.67872	0.00418091	0.114891
PANX2	1694810	29 ± 9,4	33,8 ± 12,4	16.4462	0.000358745	0.00544507	cg04438229	47.6 ± 4.5	44.1 ± 4.7	-3.50406	0.00418091	0.114891
							cg19878516	12.4 ± 1.7	10.8 ± 1.4	-1.5825	0.00213623	0.114891
PAPSS1	1781819	438,7 ± 79,4	368,7 ± 67	-15.9567	0.000342655	0.00525814	cg22365313	77.5 ± 4.8	70.1 ± 7.7	-7.36969	0.00100708	0.114891
PARK7	1744713	2085,7 ± 320,5	1834,2 ± 249,2	-12.0574	0.00171991	0.0177508	cg10385390	26.8 ± 3.3	31.2 ± 3.7	4.43745	0.00268555	0.114891
PARL	2257665	605,8 ± 52,3	549,6 ± 69,7	-9.28823	0.00304813	0.0269021	cg19266387	70.6 ± 5.2	63.4 ± 7.7	-7.25252	0.00335693	0.114891
PARP16	1812080	46,9 ± 7	39 ± 6,1	-16.7801	0.000865441	0.0106232	cg21141030	78.2 ± 3.4	75.6 ± 2.8	-2.60658	0.000762939	0.114891
PARVA	1756408	320,3 ± 39,8	285,8 ± 39,6	-10.7575	0.0048094	0.0375097	cg25413748	65.6 ± 3.9	69.1 ± 2.7	3.50978	0.00268555	0.114891
PARVB	1667592	65,1 ± 22,3	49,2 ± 11,9	-24.4736	3.78e-05	0.000902143	cg06427611	65.3 ± 5	70.3 ± 4.1	5.07658	0.00268555	0.114891
PARVG	1695851	54,8 ± 22,1	68,3 ± 25,6	24.7333	0.00317904	0.02781	cg16873414	71.2 ± 5.2	64 ± 7.8	-7.11363	0.00167847	0.114891
							cg18659081	72.3 ± 3.7	65.3 ± 7.5	-6.97276	0.00131226	0.114891
							cg09080522	55.9 ± 5.2	49.4 ± 7.3	-6.56539	0.00213623	0.114891
							cg26861460	65.4 ± 4.4	60 ± 7.6	-5.42784	0.00418091	0.114891
							cg25353896	62.4 ± 5.2	57.6 ± 5.8	-4.86504	0.00418091	0.114891
							cg03467405	49.3 ± 4.7	45.2 ± 5.9	-4.08787	0.00335693	0.114891
PATL1	1680782	316 ± 33,7	356,2 ± 38,4	12.717	0.00165409	0.0172485	cg25977134	87.2 ± 1.3	87.9 ± 0.9	0.657527	0.00418091	0.114891
							cg15844711	35.3 ± 3.9	41 ± 3.6	5.7176	0.000579834	0.114891
PBLD	1789653	58,3 ± 7,8	52 ± 9,2	-10.9472	0.00351614	0.0300066	cg06898463	86 ± 2.2	83.3 ± 3.3	-2.72092	0.000762939	0.114891
PCK2	1760649	45,7 ± 22,3	39,5 ± 17,8	-13.5279	0.00403739	0.0332067	cg10264529	55.9 ± 5.1	52 ± 5.4	-3.91719	0.000427246	0.114891
PCMTD2	1767848	202,7 ± 25,3	180,4 ± 19,7	-10.9726	0.00538425	0.0404613	cg03178322	87 ± 2.1	85.4 ± 1.6	-1.59366	9.15527e-05	0.114891
PDE4B	2340259	46,3 ± 18,4	131 ± 63,4	182.813	3.02e-09	4.38e-07	cg04989278	70.8 ± 5.1	63.1 ± 8.4	-7.69872	0.00335693	0.114891
	1782922	25,7 ± 6,3	37,7 ± 10	46.56	6.83e-06	0.00022834	cg24058805	91.2 ± 1.3	89.4 ± 1.9	-1.84338	0.00268555	0.114891
PDE4D	1791483	25,7 ± 4,5	31,7 ± 6,3	23.5871	0.000381361	0.00572589	cg00335124	64.7 ± 4.4	59 ± 6.9	-5.68428	0.00335693	0.114891
							cg22495322	83.9 ± 2.1	85.6 ± 1.8	1.70637	0.00213623	0.114891
							cg16578883	53.9 ± 5.1	59.8 ± 5.4	5.83277	0.00213623	0.114891
PDGFRA	1681949	285,3 ± 40,6	257,8 ± 51,8	-9.62365	0.00572743	0.0421241	cg02645970	11.7 ± 2.1	10.7 ± 1.5	-0.980363	0.00213623	0.114891
PDLIM1	1788955	323,3 ± 111,2	398,1 ± 121,4	23.1165	0.00110303	0.0128617	cg10266121	62.3 ± 4.9	67.1 ± 4.9	4.83446	0.00167847	0.114891
							cg13242090	49.9 ± 4.8	57.7 ± 6.6	7.78186	0.000762939	0.114891
PDSS1	2080611	64,1 ± 8,7	71,4 ± 11	11.4826	0.00596355	0.0433364	cg25196348	47.5 ± 3.2	44.3 ± 4.1	-3.13876	0.000213623	0.114891
PELI1	1679268	96,6 ± 11,5	174,2 ± 42,3	80.4073	3.39e-10	7.42e-08	cg12094129	64.7 ± 2.8	67.6 ± 3	2.87438	0.000152588	0.114891
PER2	1738095	364,1 ± 81,8	436,3 ± 107	19.8249	0.00134932	0.0149464	cg24204951	36.8 ± 7.3	47.4 ± 8.6	10.6102	0.00167847	0.114891
PFKFB3	2186061	3358,6 ± 1153,6	2263,5 ± 501,7	-32.6065	1e-05	0.000309811	cg27545615	79.8 ± 5.2	70.8 ± 9.2	-8.92355	0.00131226	0.114891
	1660847	593,2 ± 279,6	382,7 ± 125,9	-35.4891	0.000172513	0.00310771	cg16179674	70.4 ± 3.3	67.7 ± 5.4	-2.6123	0.00418091	0.114891
PGAM1	2112417	553,8 ± 98,9	483,8 ± 84,4	-12.6464	0.00244432	0.0229489	cg07221526	19.8 ± 4.3	22.9 ± 3.7	3.07152	0.00335693	0.114891
							cg07151406	21.3 ± 3.6	26.2 ± 5.7	4.97291	0.00167847	0.114891
PGS1	2075051	198,1 ± 28,4	255,1 ± 52,3	28.795	0.000123574	0.00236929	cg02319466	84.3 ± 2.7	81.9 ± 3.4	-2.44087	0.00335693	0.114891
							cg04575478	64.9 ± 4.7	68.6 ± 3.3	3.6924	0.00268555	0.114891
PHACTR1	1736982	24,8 ± 3	31,7 ± 5,9	27.8187	5.42e-05	0.0012061	cg06879394	70.3 ± 6.6	60.3 ± 9.2	-9.92333	0.00418091	0.114891
							cg07912922	63.3 ± 6.5	54.5 ± 8.3	-8.76226	0.00268555	0.114891
							cg21538684	73.9 ± 6.1	65.5 ± 8	-8.43844	0.00167847	0.114891
							cg20827128	68.4 ± 5.9	60.7 ± 7.3	-7.71704	0.00335693	0.114891
							cg26302009	78 ± 3	81.4 ± 2.8	3.4104	0.00167847	0.114891
							cg03565153	59.1 ± 6.7	64.1 ± 3.9	5.04502	0.00335693	0.114891
							cg20548013	42.3 ± 5.9	49.4 ± 5.9	7.10676	0.00167847	0.114891
PHF11	2390162	681,2 ± 78,4	623,9 ± 68,7	-8.4066	0.00627017	0.0449976	cg16213217	73.1 ± 3.4	75.9 ± 3.3	2.84984	0.00418091	0.114891
PHF15	1795285	144,3 ± 28,6	123,9 ± 28,7	-14.1182	0.000693855	0.00897438	cg05476182	41.1 ± 3.9	46.3 ± 4.8	5.25069	0.00131226	0.114891
PIK3R1	2289433	28,5 ± 10,1	38,7 ± 14	35.7795	0.00219927	0.0212626	cg06445944	64.2 ± 5.1	68.4 ± 3.8	4.1347	0.00335693	0.114891
PIK3R3	1692895	30,3 ± 6,7	37,9 ± 6,7	25.2247	0.000314041	0.00491848	cg01008154	55.7 ± 6.1	50 ± 6.4	-5.75936	0.00167847	0.114891
							cg27584146	67.5 ± 3.5	71.6 ± 3.1	4.0768	0.000579834	0.114891
PILRA	1729915	28,8 ± 6,5	35 ± 8,6	21.8346	0.000140483	0.00262555	cg03121834	52 ± 4.7	47.9 ± 5.5	-4.1695	0.00418091	0.114891
							cg03066323	67.1 ± 3.6	63.4 ± 4.9	-3.68096	0.00167847	0.114891
							cg21139485	51.9 ± 5.6	57.4 ± 5.1	5.49364	0.00335693	0.114891
PIM1	1815023	241,1 ± 58,8	664,8 ± 295,4	175.706	1.17e-07	8.65e-06	cg17746791	12.7 ± 1.2	13.8 ± 0.8	1.05433	0.00418091	0.114891
PLCG2	1815719	236,6 ± 45,7	273,2 ± 51,7	15.4649	0.00026526	0.00430516	cg07124126	94.8 ± 0.8	95.5 ± 0.6	0.772919	0.00131226	0.114891
PLEKHA6	1797557	40,2 ± 16	48,9 ± 24,6	21.6659	0.0035705	0.030388	cg18865257	69.1 ± 7.2	62.5 ± 7.4	-6.61646	0.000762939	0.114891
							cg24537993	61.9 ± 4.5	56.7 ± 5.4	-5.19386	0.00131226	0.114891
							cg19771173	49.6 ± 4.9	45.3 ± 5.3	-4.27567	0.000305176	0.114891
							cg26787863	62.3 ± 5.7	66.3 ± 4	4.01089	0.00213623	0.114891
							cg08355099	50 ± 4.1	54 ± 3.2	4.05386	0.00100708	0.114891
PLEKHG1	2194561	56,6 ± 14,8	85,9 ± 24,8	51.7885	8.39e-05	0.0017289	cg00994250	43.2 ± 7	49.6 ± 6.1	6.42038	0.00335693	0.114891
	1805606	49,8 ± 10,9	69 ± 21	38.649	6.33e-05	0.00137649
PLEKHG2	1657836	37,8 ± 5,8	45,7 ± 11,3	20.9569	0.00433027	0.0348549	cg18302606	11.4 ± 2.4	13.1 ± 1.7	1.72254	0.00418091	0.114891
PLEKHH2	1657836	37,8 ± 5,8	45,7 ± 11,3	20.9569	0.00433027	0.0348549	cg00820919	34 ± 4.6	30.8 ± 4.9	-3.21142	0.00418091	0.114891
							cg14454477	25.8 ± 4	29.3 ± 4.7	3.55062	0.00335693	0.114891
							cg22672187	44.1 ± 3.4	48.9 ± 3.8	4.85196	0.00268555	0.114891
PLEKHH3	1804652	364,3 ± 103,4	263,2 ± 58,5	-27.7532	5.29e-09	6.88e-07	cg20669292	78.7 ± 5.4	69.7 ± 8.2	-9.06908	0.00131226	0.114891
							cg07968906	79.8 ± 3.5	76.3 ± 3.8	-3.50574	0.00268555	0.114891
PLEKHO2	1689968	372,6 ± 67,3	471,8 ± 100,4	26.5959	0.000101015	0.00201848	cg17927313	48.3 ± 5.1	53 ± 5	4.61665	0.00335693	0.114891
							cg07774964	22.2 ± 5	28.5 ± 6.7	6.24916	0.00335693	0.114891
PLIN2	2138765	2028,7 ± 445,8	3405,3 ± 666,2	67.8544	1.67e-10	4.64e-08	cg14334810	62 ± 4.8	66.9 ± 4.9	4.8511	0.00213623	0.114891
	1801077	720,1 ± 187,3	1204,1 ± 281,8	67.2176	3.34e-08	3.12e-06
PNKD	1774604	58,1 ± 12,9	68,6 ± 13	18.1931	0.00349751	0.0299018	cg04952446	61.6 ± 5.2	56.5 ± 6.5	-5.03754	0.00418091	0.114891
	1711810	136,4 ± 30,4	110,9 ± 22,1	-18.6415	0.000285793	0.00457336	cg04880052	79.3 ± 2.5	76.2 ± 3.1	-3.14684	0.00131226	0.114891
POLR1E	2110167	273,3 ± 37,1	354,4 ± 82,9	29.6416	8.33e-05	0.00172372	cg11304734	20.8 ± 3.7	22.6 ± 2.9	1.83494	0.00268555	0.114891
	1678934	113 ± 18,3	139 ± 36,8	23.0146	0.000135755	0.0025606
POLR2A	1782385	947,3 ± 147	1091,6 ± 163,8	15.2347	0.0011499	0.0132386	cg05381353	82.3 ± 2.1	84.6 ± 1.6	2.25062	0.00131226	0.114891
PPARG	1687612	325,2 ± 134,7	487 ± 166,9	49.7222	1.39e-08	1.6e-06	cg18537222	66.3 ± 5.7	60.5 ± 5.8	-5.73418	0.00100708	0.114891
							cg21859053	13.6 ± 2.1	14.6 ± 1.4	0.98222	0.00335693	0.114891
	1800225	2896,2 ± 562,8	3321,9 ± 521,7	14.6996	0.000237554	0.00398356	cg07676920	31.2 ± 8.3	43.1 ± 10.5	11.8395	0.00335693	0.114891
PPP1R10	1659058	183,1 ± 38,2	236,8 ± 53,4	29.323	1.09e-05	0.000332251	cg05591701	71.5 ± 3.7	67.3 ± 5.7	-4.16425	0.00100708	0.114891
							cg08677140	12.5 ± 2.1	14.7 ± 2.1	2.18243	0.00100708	0.114891
							cg13522406	35.2 ± 4.2	38.5 ± 4.1	3.30376	0.000152588	0.114891
							cg13170891	60.4 ± 5.2	64.2 ± 3.9	3.88108	0.00418091	0.114891
							cg04694022	25.1 ± 4.5	30.5 ± 4.5	5.41921	0.00131226	0.114891
PPP1R15A	1659936	389,1 ± 136	930,1 ± 323,5	139.04	5.56e-10	1.13e-07	cg26909981	48.3 ± 5.7	56.6 ± 7.6	8.22543	0.00100708	0.114891
PPP1R16B	1727098	147,2 ± 33,6	127 ± 19,3	-13.7216	0.000971202	0.0116489	cg16119522	56.2 ± 4.3	51.8 ± 5.6	-4.39502	0.00131226	0.114891
PPP1R3B	1712236	33,5 ± 12,7	42,8 ± 20,3	27.5729	1.06e-05	0.000323946	cg20400248	46.1 ± 5.9	51.9 ± 4.7	5.85168	0.00418091	0.114891
PPP2CA	1722858	1456,1 ± 157,3	1622,9 ± 171,8	11.4592	0.00137648	0.0151396	cg07215003	73.9 ± 3.5	77.1 ± 2.7	3.20071	0.00418091	0.114891
	2196097	356,7 ± 50,2	392,9 ± 51,4	10.1727	0.0058476	0.0427079
PPP4R4	1775965	39,7 ± 8,4	33,7 ± 5	-15.1467	0.000799003	0.0100181	cg25129750	64.3 ± 3.7	67.6 ± 3.3	3.26155	0.00418091	0.114891
PPTC7	1775965	39,7 ± 8,4	33,7 ± 5	-15.1467	0.000799003	0.0100181	cg05202616	53.8 ± 4.4	58.3 ± 3.7	4.48053	0.00167847	0.114891
PRAGMIN	3240222	392,7 ± 60,1	317,3 ± 58,2	-19.1928	9.29e-06	0.000290275	cg24906819	54.3 ± 5	49.9 ± 4.8	-4.44585	0.00335693	0.114891
PRDM1	1655077	64,9 ± 15,5	123,3 ± 44,4	90.13	3e-10	7.12e-08	cg08358263	72.1 ± 4	74.3 ± 2.2	2.21101	0.00418091	0.114891
							cg08742502	35 ± 5.1	41.8 ± 6.3	6.79105	0.00268555	0.114891
PRIC285	1787509	148,8 ± 36,8	234,6 ± 81,9	57.6557	2.12e-06	8.97e-05	cg15262954	57.5 ± 6	48.6 ± 7.8	-8.89629	0.00213623	0.114891
							cg17593958	70.2 ± 5.1	64.3 ± 6.3	-5.84165	0.00268555	0.114891
							cg09844573	65.6 ± 5.8	60 ± 6.3	-5.64708	0.00418091	0.114891
							cg17864091	71.3 ± 3.9	66 ± 4.5	-5.30508	0.00418091	0.114891
PRICKLE1	1741356	229,4 ± 50,2	191,9 ± 47,2	-16.3426	0.0031807	0.0278115	cg21903286	36.8 ± 6.1	44.7 ± 6.7	7.89955	0.00213623	0.114891
PRKAB2	1786021	125,6 ± 16,3	112,2 ± 15,1	-10.6367	0.00601474	0.043641	cg04870460	21.4 ± 6.4	19 ± 5.6	-2.46639	0.000213623	0.114891
PRKCD	1801105	1464,3 ± 410,8	1207,7 ± 255,9	-17.5229	0.000242448	0.00402506	cg07687398	87.1 ± 2.3	83.5 ± 4.4	-3.60791	0.00100708	0.114891
							cg10460643	84.9 ± 2.1	82.5 ± 2	-2.44458	0.000305176	0.114891
PRMT2	2393544	180,6 ± 36,8	157 ± 30,9	-13.0867	0.0065475	0.0463117	cg09374293	27.6 ± 5.8	32.3 ± 6.5	4.61803	0.00268555	0.114891
PROK2	1775257	28,5 ± 12,8	92,8 ± 71,6	225.427	3.08e-07	1.91e-05	cg15798455	16.3 ± 2.7	15.1 ± 2.1	-1.28734	0.000427246	0.114891
PRR16	1709153	35,5 ± 7,1	31,8 ± 4,9	-10.6227	0.00480753	0.0375097	cg06526721	56.7 ± 5.2	52.9 ± 5.1	-3.8279	0.00100708	0.114891
							cg17204213	7.1 ± 1.4	6.5 ± 1.5	-0.556838	0.00335693	0.114891
PRR5	2409754	494,9 ± 167,8	597,2 ± 233,7	20.6681	0.00047883	0.00676864	cg12716832	73.4 ± 5	65.4 ± 8.2	-7.974	0.000762939	0.114891
	1692664	909,6 ± 291,3	1092 ± 405,4	20.0605	0.00102981	0.0122119	cg24054871	64.3 ± 4.9	58.3 ± 7.1	-6.00837	0.00268555	0.114891
							cg24976104	3.5 ± 0.4	3.9 ± 0.4	0.408286	0.00131226	0.114891
PTGER4	1795930	229,3 ± 73	615,9 ± 195,9	168.661	2e-12	1.93e-09	cg19672694	14.9 ± 2	15.7 ± 1.9	0.806296	0.00268555	0.114891
PTPRD	2315789	59,4 ± 17,8	50,1 ± 13,3	-15.7739	0.00268702	0.0245406	cg14464893	92 ± 0.9	90.8 ± 1.3	-1.21359	0.00213623	0.114891
							cg14406814	43.1 ± 4.8	49.1 ± 4.2	6.04861	0.000427246	0.114891
PTPRE	1734543	125,4 ± 46,6	187 ± 61,1	49.1275	1.76e-08	1.89e-06	cg07053114	60.3 ± 4.1	54.2 ± 6.3	-6.11257	0.00167847	0.114891
							cg26326208	62.8 ± 5.5	56.7 ± 7.1	-6.09585	0.00335693	0.114891
	2383611	178,8 ± 72	262 ± 91,5	46.5146	6.24e-09	7.83e-07	cg02955484	42.2 ± 17.8	38.7 ± 16.4	-3.49973	0.00335693	0.114891
	1756814	30,6 ± 10,9	35,6 ± 8,7	16.3597	0.00529623	0.0400148	cg19688761	56.4 ± 4.3	60.3 ± 3.8	3.83687	0.00100708	0.114891
							cg22891191	29.9 ± 5.2	34.6 ± 4.8	4.72856	0.00268555	0.114891
PUM1	1783424	657,9 ± 87,6	588 ± 65,5	-10.6189	0.00172206	0.0177607	cg04976330	73 ± 3.1	75.6 ± 2.5	2.64806	0.00213623	0.114891
PUS1	1662658	198,6 ± 26,6	238,2 ± 44,6	19.9106	0.00247687	0.0231277	cg13382100	27.8 ± 4	25.5 ± 3.8	-2.3109	0.00418091	0.114891
PWWP2B	1764609	238,5 ± 38,2	197,5 ± 32,2	-17.1932	6.58e-06	0.00022189	cg00744431	55.5 ± 4.2	51.3 ± 6	-4.18567	0.00100708	0.114891
							cg25303150	38.4 ± 3.6	35.4 ± 3.8	-3.05198	0.00268555	0.114891
PXN	1684440	94,6 ± 13,6	105,7 ± 15,2	11.7801	0.00503568	0.0387295	cg27168573	31 ± 5.8	38.9 ± 6	7.87672	0.00335693	0.114891
							cg11307565	32.6 ± 6.9	41.8 ± 7.9	9.2186	0.00418091	0.114891
							cg07419011	35.1 ± 7	45.5 ± 9.4	10.3944	0.00418091	0.114891
PYGB	1778360	449,6 ± 88,2	398,7 ± 88,1	-11.3176	0.00672419	0.0471369	cg08601574	9.9 ± 1.7	10.5 ± 1.5	0.530408	0.00167847	0.114891
RAB27A	1665859	41,4 ± 9,4	54,9 ± 12,2	32.6753	0.000150045	0.00277186	cg04072771	79 ± 6.4	69.9 ± 9.2	-9.10578	0.00213623	0.114891
							cg01028364	57.6 ± 6.7	50.3 ± 7.7	-7.27343	0.00131226	0.114891
RAB3GAP2	3236423	413,2 ± 48,1	366,8 ± 40,7	-11.2111	0.000632271	0.00838416	cg26570574	68.4 ± 3.3	71.5 ± 2.9	3.0476	0.00335693	0.114891
RAB3IL1	1741632	269,8 ± 57,9	304,6 ± 53,8	12.9064	0.00480209	0.0374993	cg27278729	67.2 ± 6	60.2 ± 7.2	-7.05396	0.00335693	0.114891
RAG1AP1	2218648	74,9 ± 9,4	67,4 ± 7,4	-10.1287	0.00252864	0.0234484	cg26189283	65.1 ± 4.1	61.7 ± 5.1	-3.35752	0.00213623	0.114891
RAP1A	1809191	40,8 ± 5,8	45,9 ± 6,6	12.4038	0.00308127	0.0271564	cg16146956	53.5 ± 4.4	58.6 ± 4	5.13565	0.000762939	0.114891
RARA	1659206	409,6 ± 123,1	537,6 ± 143,4	31.2359	0.000423001	0.00622792	cg25614701	69 ± 4.3	71.9 ± 3.1	2.93374	0.00268555	0.114891
	1716176	52,9 ± 11,2	43,3 ± 7	-18.1208	6.85e-05	0.00146811
RASIP1	1755657	546,5 ± 107,6	880,6 ± 230,5	61.1449	3.48e-08	3.21e-06	cg26370886	71.8 ± 3.9	75 ± 2.6	3.22427	0.00418091	0.114891
RASL12	1806403	122,9 ± 33,8	103,1 ± 25,7	-16.1299	0.00251245	0.0233673	cg13754518	64.5 ± 4	68 ± 3.5	3.54129	0.00131226	0.114891
RASSF2	1709683	191,1 ± 74,2	279 ± 96,3	45.9638	1.55e-05	0.000445683	cg03087372	32.1 ± 4.8	29.4 ± 3.7	-2.65805	0.00335693	0.114891
							cg04132379	43.9 ± 5	48.4 ± 4.5	4.50008	0.00268555	0.114891
	2352303	153 ± 50,4	219 ± 62,4	43.1659	2.13e-06	8.97e-05	cg21218864	29.6 ± 5.5	26 ± 3.9	-3.62758	0.00268555	0.114891
RASSF5	2362902	228,9 ± 44,3	296,3 ± 52,3	29.4549	3.75e-05	0.00089903	cg22356428	61 ± 4.3	65.4 ± 4.2	4.40383	0.00418091	0.114891
RBM33	1747968	268,1 ± 63,8	201,3 ± 44,7	-24.9136	2.27e-05	0.000602656	cg13810727	14.8 ± 2.4	17.8 ± 2.3	2.9957	0.00100708	0.114891
RBM47	3306730	269,7 ± 66,1	340,7 ± 87,5	26.3262	0.000201227	0.00350538	cg08949974	76.1 ± 5.7	68.1 ± 8	-7.96418	0.00268555	0.114891
							cg10019467	78.4 ± 5	71.2 ± 7	-7.19889	0.00213623	0.114891
	3224926	288,4 ± 76,2	353,5 ± 95,6	22.5775	7.29e-05	0.0015508	cg22601421	25.8 ± 4.3	22.3 ± 3.6	-3.49611	0.00131226	0.114891
							cg09141635	62.6 ± 3.6	65.7 ± 3.5	3.0741	0.00268555	0.114891
RBM5	1786893	694,2 ± 113,6	797,8 ± 141,8	14.9249	0.00279484	0.0252339	cg05623727	80 ± 3.4	81.3 ± 3.4	1.23354	0.00418091	0.114891
RBMX	2124951	200,7 ± 44,6	224,3 ± 40,7	11.7718	0.00501933	0.0386332	cg27074040	78.4 ± 4.7	81 ± 4.2	2.54911	0.00100708	0.114891
RBP4	1814719	2060 ± 504,1	1791,2 ± 338,3	-13.047	0.00423053	0.0342864	cg08950537	36 ± 6.2	40.6 ± 5.4	4.6176	0.00268555	0.114891
RBPMS	2323087	250,1 ± 56,6	213,4 ± 37,8	-14.659	0.00140956	0.0154152	cg05001531	52.5 ± 4.5	59 ± 5.7	6.57549	0.000762939	0.114891
RELB	1811258	40,1 ± 7,8	65,4 ± 24,1	63.0889	2.45e-05	0.000644381	cg21045241	53.9 ± 4.4	56.8 ± 3.8	2.86455	0.00268555	0.114891
RER1	1760933	236,3 ± 38,3	212,4 ± 27,9	-10.0929	0.00399964	0.0330259	cg22526705	82.3 ± 1.9	83.7 ± 1.7	1.44856	0.00268555	0.114891
RERE	1802380	670 ± 128,2	567,1 ± 92,8	-15.3543	0.00375057	0.0315359	cg07145988	62.3 ± 4.3	65.9 ± 4.3	3.6223	0.00167847	0.114891
							cg05045335	25.2 ± 4.9	31.3 ± 5.8	6.10096	0.00418091	0.114891
							cg18645642	38.9 ± 6.5	46.7 ± 6.8	7.79424	0.00418091	0.114891
							cg13400249	43.4 ± 6.1	51.6 ± 6.8	8.16186	0.00335693	0.114891
							cg13081009	37.8 ± 6.8	46.4 ± 7.9	8.63648	0.00418091	0.114891
RFTN2	1801441	123 ± 22,3	104,4 ± 17	-15.1292	0.000513648	0.00719604	cg04016383	68.1 ± 3.9	70.7 ± 2.9	2.55402	0.00335693	0.114891
RFX2	2396287	24,2 ± 7,9	46,5 ± 19,5	91.7967	7.41e-06	0.000244221	cg04512965	85 ± 2.9	80.7 ± 4.7	-4.23905	0.00335693	0.114891
							cg22608764	88 ± 1.4	87 ± 1.2	-1.01171	0.00268555	0.114891
	1706357	26,2 ± 10	45,2 ± 16	72.3871	7.57e-06	0.000248433	cg00473597	56 ± 4.7	61.1 ± 3.8	5.02446	0.000427246	0.114891
							cg08675117	54 ± 8.5	59.8 ± 5.1	5.77355	0.00335693	0.114891
RFXANK	1804113	58,5 ± 10	50,8 ± 6	-13.1951	0.00424031	0.0343214	cg00495352	50.3 ± 4.2	55.1 ± 2.9	4.81491	0.00268555	0.114891
	2399497	70,1 ± 12,6	59,1 ± 8,5	-15.6489	0.00223404	0.0214447
RGN	1763558	71,9 ± 14,3	63,5 ± 18,6	-11.6336	0.00652567	0.0462268	cg06472116	54.2 ± 3.9	56.9 ± 4.2	2.67017	0.00335693	0.114891
	1707592	98,9 ± 23,3	82,1 ± 20,2	-16.9459	3.39e-05	0.000834496
RGS16	1808226	22 ± 2,5	48,1 ± 21,3	118.976	3.07e-08	2.93e-06	cg06875985	49.1 ± 4.9	54 ± 5.6	4.93625	0.00213623	0.114891
RGS2	2197365	456,1 ± 322,6	1479,5 ± 846,4	224.405	4.05e-07	2.39e-05	cg05374271	24.4 ± 7.7	34.4 ± 9.1	9.96115	0.00268555	0.114891
RGS3	1724349	38,3 ± 13	30,3 ± 9,4	-20.817	0.00151805	0.0162204	cg14539422	47.7 ± 4.2	43.6 ± 4.9	-4.10128	0.00268555	0.114891
RHOG	1739792	382,2 ± 80,3	422,2 ± 69,5	10.448	0.00392949	0.0326182	cg03085719	49.2 ± 5.6	44.1 ± 6.1	-5.06062	0.00268555	0.114891
RHOJ	1678215	104 ± 22,6	131,6 ± 33,6	26.449	0.000209608	0.00364359	cg07157030	29.3 ± 6.7	37.4 ± 10.6	8.18981	0.00418091	0.114891
	2107613	109,4 ± 25,6	131,1 ± 39,7	19.8139	0.00255704	0.023625
RIT1	1656335	50,7 ± 10	62,5 ± 10,5	23.3008	1.84e-05	0.00051346	cg13795986	22.9 ± 3.8	29 ± 4.8	6.0993	0.00213623	0.114891
RNF122	1691119	34,2 ± 6,6	116,3 ± 57,6	240.7	3.2e-10	7.16e-08	cg08327744	24.3 ± 4.6	28.9 ± 4	4.65914	0.000762939	0.114891
RNF135	1738883	44,7 ± 7,9	38,8 ± 9,8	-13.1909	0.00731143	0.050098	cg18540255	70.2 ± 1.6	72.2 ± 2.7	2.08481	0.00213623	0.114891
	1700660	295,8 ± 44,5	254,4 ± 43,3	-13.9803	0.000764145	0.00967353
RNF19A	1812327	49,8 ± 10,2	58,6 ± 8,6	17.6138	0.000692015	0.00896812	cg07594831	71.5 ± 4.4	66.4 ± 5.1	-5.06112	0.00418091	0.114891
							cg25516633	69.4 ± 3.1	71.9 ± 3.1	2.57091	0.00100708	0.114891
RTKN	1680591	69,4 ± 12,4	57,1 ± 11,6	-17.648	0.00110722	0.0128946	cg03295928	43.3 ± 3	40.1 ± 3.5	-3.20071	0.00268555	0.114891
							cg00326131	58.1 ± 3.8	61.2 ± 3	3.16336	0.00213623	0.114891
RUNDC3B	1808157	100 ± 24,4	86,7 ± 20,9	-13.2939	0.00019832	0.00347947	cg06977014	53.7 ± 4.8	49.2 ± 6.1	-4.46238	0.00418091	0.114891
RUNX1	1801504	79,6 ± 20,6	91,7 ± 24,5	15.2218	0.00709072	0.0490169	cg00291213	79.8 ± 5.8	70.5 ± 9.7	-9.27635	0.00167847	0.114891
							cg08433011	47.9 ± 4.6	41.9 ± 7.3	-6.02191	0.00418091	0.114891
							cg19791221	70.2 ± 3.5	73.3 ± 3	3.12649	0.00167847	0.114891
							cg00994804	13.4 ± 7.6	19.1 ± 8.1	5.78173	0.00167847	0.114891
RUNX1T1	1812795	134,2 ± 17,9	113,7 ± 20,8	-15.2587	0.000177146	0.00316995	cg18457433	49.4 ± 5.7	56.2 ± 5.8	6.78844	0.00268555	0.114891
RUNX3	1787461	71,8 ± 19,4	98,4 ± 32,4	37.0436	5.27e-05	0.00118266	cg22153728	65.2 ± 4.2	61.7 ± 4.1	-3.44245	0.00213623	0.114891
							cg13305657	45.2 ± 4.1	49 ± 3.3	3.75834	0.00335693	0.114891
							cg04250451	43.9 ± 5	48.8 ± 3.6	4.9503	0.00418091	0.114891
							cg15963463	12.3 ± 3.4	18 ± 5	5.74159	0.00131226	0.114891
							cg26256263	21.7 ± 4.1	28.6 ± 7.3	6.89845	0.00167847	0.114891
							cg10013501	51.8 ± 6.3	59.1 ± 5	7.30977	0.00213623	0.114891
							cg24006721	26 ± 5	34.1 ± 6.2	8.04919	0.00131226	0.114891
RYBP	1721842	345 ± 79,2	447,3 ± 109,6	29.6477	1.56e-05	0.000447796	cg10805254	79.3 ± 3.5	73.5 ± 6.3	-5.82535	0.00418091	0.114891
							cg21448870	81.1 ± 2.7	76.3 ± 5	-4.79906	0.000427246	0.114891
S100A12	1748915	34 ± 25,2	76,1 ± 57,5	123.491	2.4e-05	0.000633507	cg02901136	80.8 ± 2.7	74.4 ± 7.5	-6.4419	0.00268555	0.114891
S100A13	1814799	49,1 ± 9,8	42,7 ± 8,2	-13.0696	0.00157094	0.0166294	cg06419659	20.8 ± 7.6	23.4 ± 8.5	2.60771	0.00418091	0.114891
							cg11343894	24.4 ± 9.3	29.6 ± 11.7	5.20075	0.00335693	0.114891
S100A8	1729801	522,2 ± 542,2	1322 ± 847,5	153.171	0.000131664	0.00249843	cg01431057	66.2 ± 4.3	60 ± 6	-6.21098	0.00131226	0.114891
							cg20070090	71.7 ± 4	65.7 ± 6.9	-5.95717	0.00335693	0.114891
							cg09174555	55.8 ± 3.2	51.4 ± 6.8	-4.39758	0.00268555	0.114891
							cg24898863	44 ± 5.4	40.3 ± 5	-3.63292	0.00213623	0.114891
S100A9	1750974	539,9 ± 461,4	1319,5 ± 758,6	144.405	7.63e-05	0.00160689	cg16139316	75.1 ± 5.5	67.8 ± 8.2	-7.3406	0.00268555	0.114891
							cg06355720	71.6 ± 13.5	65.1 ± 14.5	-6.57998	0.00167847	0.114891
							cg03165378	82 ± 3.6	75.5 ± 6	-6.50951	0.00100708	0.114891
							cg03514239	46.9 ± 4.1	42.7 ± 5.1	-4.17473	0.00268555	0.114891
							cg23092820	67.9 ± 3.8	64.3 ± 4.7	-3.6219	9.15527e-05	0.114891
							cg02711163	33.2 ± 3.4	30.1 ± 3.1	-3.10713	0.00167847	0.114891
S100P	1750974	539,9 ± 461,4	1319,5 ± 758,6	144.405	7.63e-05	0.00160689	cg14140379	79.9 ± 4.5	72.5 ± 8.2	-7.40249	0.00213623	0.114891
							cg26233331	52.5 ± 4.8	47.2 ± 6.7	-5.27177	0.00131226	0.114891
							cg02104700	20.3 ± 3.7	18.5 ± 3.6	-1.82178	0.00100708	0.114891
SAC3D1	1776674	271 ± 33,9	240,3 ± 25,8	-11.3264	0.00293222	0.0261857	cg20692197	4.3 ± 0.5	3.8 ± 0.4	-0.488025	0.000579834	0.114891
SALL2	1740842	43,1 ± 4,8	37 ± 6,5	-14.1913	0.000538255	0.00746067	cg22921760	40 ± 5.2	43.3 ± 3.7	3.33847	0.00268555	0.114891
SAP30BP	2199022	44,1 ± 7,4	53,1 ± 8,1	20.3552	8.7e-05	0.00177628	cg18563987	56.8 ± 4.7	61.3 ± 3.8	4.48361	0.00335693	0.114891
SBNO2	1808811	100,2 ± 28	182,8 ± 72,8	82.3336	1.6e-06	7.37e-05	cg25960854	77.7 ± 4.2	72.5 ± 6	-5.27767	0.00167847	0.114891
							cg12170787	58.8 ± 2.4	60.3 ± 3.1	1.52667	0.00418091	0.114891
							cg18608055	49.7 ± 3.5	52.9 ± 4.1	3.25996	0.00418091	0.114891
							cg05634040	38.9 ± 6.3	46.8 ± 6.1	7.89636	0.00213623	0.114891
SCHIP1	1794598	80,7 ± 21,6	105,9 ± 35,9	31.3387	0.000138799	0.0026006	cg23553912	69.9 ± 6.2	64.3 ± 6.3	-5.682	0.00213623	0.114891
							cg19605623	63.1 ± 3.9	57.8 ± 7.1	-5.2577	0.00131226	0.114891
							cg27535690	59.9 ± 5.2	65.3 ± 3.7	5.34474	0.00213623	0.114891
							cg18751231	47.5 ± 7.8	55.8 ± 6.6	8.25523	0.00335693	0.114891
							cg09811510	37.8 ± 5.2	47.5 ± 7.6	9.63924	0.00167847	0.114891
SCO2	1701621	233 ± 38,9	272,8 ± 58	17.089	0.00709983	0.0490169	cg06299559	2.2 ± 0.3	2 ± 0.3	-0.198271	0.00335693	0.114891
SDC4	1663042	78,9 ± 18,9	108,3 ± 35,9	37.1439	0.00413341	0.0337461	cg19433118	29.3 ± 4.2	35.4 ± 5	6.17428	0.00268555	0.114891
SDHAF1	2070355	156,3 ± 12,1	124,5 ± 21	-20.3431	2.96e-06	0.000116141	cg26643967	32.8 ± 6.3	37.1 ± 6.7	4.33057	0.00268555	0.114891
SDHB	1667257	1431,5 ± 295,3	1287,6 ± 205,8	-10.0573	0.00603895	0.0437661	cg21534931	67.5 ± 2.6	70.8 ± 3.4	3.31828	0.00418091	0.114891
SDS	1811114	26,9 ± 6,3	48,9 ± 23,1	82.1625	1.21e-06	5.81e-05	cg19516733	67.5 ± 4	69.9 ± 4	2.34294	0.00213623	0.114891
SEC24D	1656386	86,9 ± 18,4	100,4 ± 21,3	15.5069	0.000560319	0.00767304	cg16640599	61.6 ± 4.9	56.6 ± 7	-4.99454	0.00418091	0.114891
SEL1L3	1797822	83,5 ± 14,7	94,2 ± 18,3	12.6977	0.00263795	0.0241951	cg04349839	83.9 ± 3.7	77.3 ± 6.8	-6.58718	0.00100708	0.114891
							cg10150813	37.3 ± 5.3	34.5 ± 4.3	-2.77214	0.00335693	0.114891
							cg21436413	28.9 ± 4.5	26.5 ± 4	-2.35757	0.00167847	0.114891
SELE	1739393	23,7 ± 3,3	263 ± 217,8	1007.53	2.2e-11	1.16e-08	cg09784259	61.5 ± 4.9	66.7 ± 4.5	5.20197	0.00418091	0.114891
SEMA3A	1765641	96,7 ± 19,5	80 ± 17,3	-17.2574	0.000530528	0.00737767	cg00922200	40 ± 6.6	50.1 ± 7.2	10.0552	0.000762939	0.114891
SEMA4A	1702787	38,3 ± 8,1	50,4 ± 15,6	31.5064	0.000245323	0.00405795	cg05047401	4.8 ± 1.6	6.3 ± 1.7	1.469	0.00268555	0.114891
SEMA6B	1712914	52,8 ± 9,5	75,5 ± 17,2	43.0146	3.51e-06	0.000133647	cg12068366	69.1 ± 3.8	63.1 ± 5.9	-6.04781	0.00167847	0.114891
							cg17477806	74.8 ± 3.2	68.9 ± 5.3	-5.89646	0.00100708	0.114891
							cg25806655	72.8 ± 4.3	66.9 ± 4.4	-5.87387	0.000579834	0.114891
							cg02715602	94.4 ± 2.5	89.8 ± 5.4	-4.61615	0.00100708	0.114891
SEMA6C	1813503	39,6 ± 12,5	47,5 ± 9,9	20.0713	0.00359694	0.0305385	cg06179645	12.7 ± 2.3	11.8 ± 1.6	-0.860668	0.00418091	0.114891
SEPT4	1776157	217,3 ± 62,2	195,1 ± 59,2	-10.2124	0.00619212	0.0445847	cg19759172	70.7 ± 3	72.9 ± 2.7	2.24184	0.00418091	0.114891
SEPT9	1769118	1559,1 ± 248,9	1838,2 ± 342,5	17.9017	0.000351715	0.00536194	cg06380320	75 ± 4.1	70.9 ± 5.3	-4.17406	0.00213623	0.114891
							cg11351908	64.5 ± 4.7	60.7 ± 4.5	-3.7674	0.000762939	0.114891
							cg23343486	47.7 ± 4.2	44 ± 4.8	-3.71213	0.00213623	0.114891
							cg12194864	79.3 ± 2.6	81.6 ± 1.5	2.32883	0.000762939	0.114891
							cg00871371	35.3 ± 5	38.6 ± 4.1	3.2731	0.00335693	0.114891
							cg11088489	53.6 ± 4.8	59.2 ± 5.2	5.64371	0.00335693	0.114891
							cg06513247	32.8 ± 3.6	39.1 ± 6.5	6.34622	0.00213623	0.114891
SERPINB1	1679133	254,7 ± 42,5	309,2 ± 57,8	21.4113	4.07e-06	0.000150696	cg22977317	70.8 ± 4.1	65.4 ± 6	-5.39872	0.00167847	0.114891
SERPINB2	2150856	22,8 ± 4	32,5 ± 9,9	42.8849	1.03e-05	0.000315786	cg23582644	69.8 ± 3.3	64.7 ± 5.5	-5.17064	0.00131226	0.114891
SERPINE1	1744381	54,1 ± 75,6	172,1 ± 89,3	218.242	2.33e-08	2.4e-06	cg01975495	68.3 ± 4.3	61.7 ± 5	-6.58804	0.00131226	0.114891
SERPINF1	2141482	1385,9 ± 189,8	1252,9 ± 211,3	-9.59554	0.00220323	0.0212891	cg22234345	78.6 ± 2.8	81.6 ± 2.4	2.91578	0.000427246	0.114891
							cg00777079	56.6 ± 4.6	61 ± 3.2	4.40677	0.00335693	0.114891
SERTAD2	1651347	491,3 ± 93,2	577,6 ± 117	17.548	0.00141452	0.0154516	cg15742737	57.2 ± 5.4	51.9 ± 7	-5.35003	0.00268555	0.114891
							cg10276404	71.7 ± 2.3	68.2 ± 4	-3.50717	0.00418091	0.114891
							cg16741128	79.6 ± 2.6	77.9 ± 2.2	-1.65117	0.000762939	0.114891
SGCE	1674620	1182,7 ± 206,4	1035,7 ± 182,8	-12.4289	0.000575507	0.00784113	cg22579075	25.7 ± 6.4	36.5 ± 9.7	10.7977	0.000762939	0.114891
SGK1	3229324	340,2 ± 138,2	1004,4 ± 396,8	195.243	1.77e-10	4.84e-08	cg21834463	83.6 ± 4.8	75.2 ± 8.9	-8.43755	0.00335693	0.114891
							cg12871835	27.7 ± 3.4	30.1 ± 2.7	2.44487	0.00213623	0.114891
	3305938	410,5 ± 159,8	1156,6 ± 481,7	181.727	5.22e-10	1.09e-07	cg17284168	56.4 ± 4.6	62.1 ± 4.6	5.69378	0.00167847	0.114891
SH2B3	1752046	482 ± 107,4	672,2 ± 123	39.4449	2.78e-10	6.8e-08	cg10283036	76.4 ± 2.3	72.8 ± 3.1	-3.52156	0.000427246	0.114891
							cg23080761	75.7 ± 2.5	78.4 ± 1.7	2.63332	0.000427246	0.114891
							cg02853954	72.7 ± 4.5	76.4 ± 4.6	3.68283	0.00418091	0.114891
SH3RF3	1743275	87,5 ± 23,1	115,9 ± 42	32.4037	0.00106059	0.0124827	cg00010078	78 ± 4.2	70.9 ± 7.3	-7.06341	0.00131226	0.114891
							cg24777399	65.7 ± 4.4	60.2 ± 6.1	-5.55516	0.00213623	0.114891
							cg25391948	89.7 ± 1.7	88 ± 1.5	-1.67634	0.00268555	0.114891
							cg10941445	57.1 ± 4.8	61.1 ± 4.6	3.98385	0.00418091	0.114891
							cg08198228	52 ± 4.4	57.5 ± 6	5.45087	0.00335693	0.114891
							cg24587185	33 ± 4.8	41.2 ± 6.6	8.21415	0.00100708	0.114891
SH3TC1	1756595	63,3 ± 17,4	82,2 ± 15,4	29.8751	5.16e-05	0.00116176	cg02933639	63.3 ± 4.8	58.3 ± 6	-5.01291	0.00335693	0.114891
SHE	1712865	42,9 ± 7,3	48,7 ± 4,7	13.6439	0.00346054	0.0296761	cg26105956	70.2 ± 3.9	65.4 ± 5.6	-4.794	0.00213623	0.114891
SIK2	3239795	187,5 ± 35,5	167,4 ± 25,1	-10.7107	0.00665079	0.0467827	cg12234896	4.7 ± 0.9	4 ± 0.6	-0.640069	0.00167847	0.114891
	1668714	101,1 ± 19,4	86,6 ± 17,6	-14.3126	0.0026894	0.0245406
SIPA1	1682930	111,2 ± 16,1	131,5 ± 24,4	18.2201	0.00268892	0.0245406	cg11803771	71.7 ± 4.5	65.7 ± 5.7	-6.01432	0.00131226	0.114891
							cg24301930	59.5 ± 4.1	53.7 ± 5	-5.78171	0.00167847	0.114891
							cg24147428	66.4 ± 3.5	60.7 ± 6.1	-5.69039	0.00335693	0.114891
SIPA1L2	1732923	186,4 ± 41	212,1 ± 35	13.7884	0.00401913	0.0331143	cg00462430	70.6 ± 2.6	74.3 ± 2.6	3.65337	0.000427246	0.114891
SIX5	1793672	196,9 ± 30,4	159,5 ± 33	-18.967	0.000154577	0.00283888	cg25686087	41.3 ± 4.3	45.9 ± 3.9	4.52347	0.00213623	0.114891
							cg24338091	33.5 ± 5.7	40.7 ± 6	7.15719	0.00213623	0.114891
SLA	1667371	103,5 ± 39,8	172,1 ± 78,3	66.2235	5.03e-08	4.37e-06	cg22801799	71.7 ± 6.4	64.1 ± 8	-7.60179	0.00418091	0.114891
	2345898	88,2 ± 35,3	130,2 ± 54,5	47.6345	0.000294271	0.00467165	cg17088014	68.7 ± 4.9	63.2 ± 6.2	-5.49129	0.00418091	0.114891
SLC11A1	1741165	32,6 ± 17,2	75,8 ± 45,3	132.429	6.28e-07	3.34e-05	cg18329052	60 ± 8.8	53.3 ± 8.8	-6.66956	0.00335693	0.114891
							cg07015784	90.4 ± 1.6	88.6 ± 1.6	-1.79986	0.00213623	0.114891
SLC16A10	1782938	26 ± 9	40,2 ± 23,2	54.6596	0.000465879	0.00666957	cg16300317	10.6 ± 1.8	9.5 ± 1.3	-1.11594	0.00213623	0.114891
SLC16A3	2364022	117 ± 50,6	294,8 ± 145,3	151.975	5.39e-09	6.95e-07	cg07012687	78.1 ± 3.6	70.5 ± 6.6	-7.6307	0.00167847	0.114891
							cg10241809	37.1 ± 3.9	33.8 ± 4.2	-3.24738	0.00268555	0.114891
							cg01944226	84.6 ± 3.4	81.8 ± 2.7	-2.82946	0.000427246	0.114891
SLC16A5	1755649	86,8 ± 18,8	75 ± 16,5	-13.5864	0.000365973	0.00553454	cg04529938	28.4 ± 4.4	26.1 ± 3.6	-2.37188	0.000762939	0.114891
SLC19A3	1716359	1289,9 ± 616	1081,3 ± 478	-16.1766	0.000317271	0.00494896	cg20440901	5.8 ± 0.9	6.7 ± 0.8	0.840888	0.00131226	0.114891
							cg07417745	22.5 ± 4.6	27.1 ± 3.8	4.64559	0.00131226	0.114891
SLC20A1	1672662	255,4 ± 59	501,3 ± 147,2	96.2396	2.88e-10	6.95e-08	cg19599386	65.3 ± 3.9	62 ± 5.3	-3.31382	0.00418091	0.114891
SLC22A18AS	1691048	25,8 ± 6,1	34,3 ± 9,9	33.1437	0.000438575	0.00638413	cg05457684	60.2 ± 4.9	55.7 ± 4.1	-4.56286	0.00418091	0.114891
SLC25A25	1791728	382,2 ± 148,1	826,3 ± 327	116.198	4.94e-06	0.000176024	cg13835688	79.6 ± 2.3	81.5 ± 2	1.819	0.00335693	0.114891
SLC25A26	1768251	50,6 ± 11,4	42,9 ± 8,6	-15.1287	0.00370881	0.0312266	cg07643355	18.8 ± 4.4	23.2 ± 4.1	4.36004	0.00335693	0.114891
SLC25A44	1810514	309,4 ± 49,9	472 ± 111,1	52.5212	6.97e-09	8.69e-07	cg02454220	6.4 ± 1.3	5.8 ± 0.9	-0.596173	0.00167847	0.114891
SLC27A1	1787718	287,4 ± 54,4	250,7 ± 39,9	-12.7564	0.00461136	0.0364479	cg02002247	63.3 ± 5.4	66.8 ± 4.1	3.54296	0.00213623	0.114891
SLC2A5	1671337	344,8 ± 219,3	718,6 ± 468,9	108.397	9.21e-08	6.99e-06	cg06188496	77.3 ± 5	70.9 ± 7.8	-6.4235	0.00335693	0.114891
							cg00155732	81 ± 3.2	75.5 ± 5.3	-5.53676	0.00335693	0.114891
							cg21812850	74.6 ± 12.8	78 ± 11.4	3.37128	0.00100708	0.114891
SLC2A6	1778321	62,2 ± 22,2	88,8 ± 46	42.9082	0.00032046	0.00498632	cg00411595	68.9 ± 5.9	61 ± 7.9	-7.93334	0.00213623	0.114891
							cg02257517	76.3 ± 3.6	72.7 ± 3.8	-3.60793	0.00335693	0.114891
SLC31A2	1758938	349,8 ± 121,5	293,5 ± 94,2	-16.0811	0.00518675	0.0393752	cg05706061	31 ± 4	34.5 ± 4.4	3.58468	0.00268555	0.114891
SLC35E3	1749521	246,7 ± 34,7	214,6 ± 30,8	-13.0152	0.000531459	0.00738516	cg25194194	79.4 ± 3.7	71.6 ± 7.9	-7.80124	0.00100708	0.114891
SLC38A1	1769911	44,5 ± 13,3	54,9 ± 16,7	23.2912	0.000714361	0.00918192	cg17090968	58.7 ± 4.8	51.8 ± 6.8	-6.86068	0.000762939	0.114891
							cg26018685	57.8 ± 4.1	51.4 ± 5.8	-6.40528	0.00213623	0.114891
SLC3A2	1726456	230,2 ± 42,6	274,7 ± 43,1	19.3622	0.000977192	0.0116909	cg10174343	10.4 ± 1.7	10.9 ± 1.6	0.486037	0.00100708	0.114891
							cg17300723	24.5 ± 4.1	28.1 ± 3.9	3.6894	0.00268555	0.114891
SLC7A5	1720373	23,2 ± 4,3	45,5 ± 21,3	96.3584	2.67e-07	1.71e-05	cg09357483	85 ± 10.9	81.3 ± 13.1	-3.70136	0.000762939	0.114891
							cg02057598	84 ± 3.2	80.4 ± 4.2	-3.61302	0.000427246	0.114891
							cg10099957	91.7 ± 1.8	93 ± 1.4	1.36133	0.00213623	0.114891
SLC9A3R1	1680925	187,6 ± 77	208,1 ± 68,3	10.9141	0.00450441	0.0358886	cg06289802	78.4 ± 5.6	69.1 ± 9.9	-9.3751	0.000762939	0.114891
SLCO4A1	1727200	52,8 ± 10,1	67,2 ± 15,2	27.2466	0.00149297	0.0160193	cg05327789	69.8 ± 7.5	62.2 ± 10.4	-7.54057	0.00335693	0.114891
SLFN11	2162860	177,3 ± 32,1	234,7 ± 42,8	32.3625	5.68e-06	0.00019585	cg18608369	3.5 ± 0.6	3.1 ± 0.4	-0.43107	0.00418091	0.114891
	1752520	425,7 ± 71,6	553,1 ± 117,6	29.9213	2.77e-05	0.000708116
SLITRK4	2199768	91,7 ± 33,8	73,2 ± 23,1	-20.1649	0.0018102	0.0183979	cg06475811	82.2 ± 1.4	84.1 ± 1.3	1.98961	0.000579834	0.114891
SMAD6	1767068	423,3 ± 94,1	353,3 ± 75,7	-16.5399	8.97e-05	0.00182308	cg21735668	56.2 ± 5.2	60.4 ± 3.8	4.15303	0.00418091	0.114891
							cg01678084	53.7 ± 4.4	58.1 ± 3.8	4.41544	0.00167847	0.114891
							cg00350432	51.9 ± 5.7	57.2 ± 5.1	5.30082	0.00335693	0.114891
							cg10402698	46.8 ± 6.2	53.2 ± 5.3	6.40269	0.00268555	0.114891
							cg12216518	35.4 ± 5.2	42.4 ± 4.7	6.97124	0.00268555	0.114891
SMAP1	1768271	182,3 ± 26,4	158,9 ± 27	-12.8502	0.00112853	0.0130539	cg12545949	78.4 ± 3.3	74.1 ± 5	-4.23506	0.00167847	0.114891
SMYD2	1721605	217,2 ± 40,6	191,9 ± 34,2	-11.6391	0.00061069	0.00817855	cg10585941	82.3 ± 2.9	78.5 ± 5.8	-3.75797	0.00268555	0.114891
							cg18852414	62 ± 5.4	65.3 ± 4.6	3.34578	0.00268555	0.114891
SNAPC4	1677484	141,6 ± 17,2	125,3 ± 16,2	-11.5725	0.000242038	0.0040218	cg24812167	53.4 ± 4	58.1 ± 3.4	4.68398	0.00167847	0.114891
SNAPIN	1799969	189,9 ± 18,1	165,4 ± 21,5	-12.9025	0.000603854	0.00811766	cg06942637	69.8 ± 4	73.5 ± 3.6	3.68076	0.00335693	0.114891
SNCA	1701933	124,9 ± 100	166,9 ± 89,5	33.6446	0.00400717	0.0330447	cg06632027	16.2 ± 3.2	13.8 ± 2.2	-2.47366	0.000305176	0.114891
	1766165	51,8 ± 42,7	66,7 ± 26,9	28.9526	0.00283429	0.0254559	cg08030922	60.8 ± 4.6	66 ± 4.3	5.14169	0.000762939	0.114891
SNCAIP	1807969	92,8 ± 25,7	76,6 ± 19,4	-17.4684	0.000540698	0.00748045	cg04747322	15.7 ± 2.4	18.2 ± 3.2	2.51188	0.00268555	0.114891
SNRNP200	1705928	106,6 ± 13,2	96,1 ± 11,9	-9.83211	0.00320517	0.0279477	cg00360610	69.6 ± 3.1	72.9 ± 2.4	3.25212	0.00268555	0.114891
SNRNP35	1772845	85,1 ± 11,7	72,2 ± 7,6	-15.1936	4.6e-05	0.00105639	cg05214130	65.7 ± 3.9	69.3 ± 3	3.62989	0.00418091	0.114891
SOD2	2336781	693,2 ± 176	956,4 ± 308,6	37.9648	1.99e-08	2.11e-06	cg13221458	25.1 ± 3.4	29.6 ± 5.6	4.56702	0.00335693	0.114891
	2406501	122,8 ± 32,8	154,9 ± 58,4	26.1538	0.000296034	0.00467968
SORL1	2060115	62,7 ± 21,7	97,7 ± 29,5	55.8054	0.00010279	0.00204507	cg03055520	61.4 ± 5.8	54 ± 7.4	-7.40111	0.00213623	0.114891
							cg08441314	84.7 ± 2.7	80.4 ± 4.9	-4.34676	0.00335693	0.114891
							cg20615117	62.8 ± 2.9	59.2 ± 5	-3.58346	0.00131226	0.114891
	1759818	85,2 ± 23,2	116,7 ± 32,2	37.0009	0.000250078	0.00412628	cg11586591	73.1 ± 3.2	75.7 ± 2	2.52982	0.00335693	0.114891
							cg22964469	12.3 ± 2.6	15 ± 2.7	2.79619	0.00213623	0.114891
							cg05075579	43.4 ± 3.6	48.3 ± 4.9	4.94594	0.00335693	0.114891
SOX13	1683755	189,1 ± 40	150,3 ± 34,4	-20.5458	0.000516505	0.00722007	cg08620986	60.3 ± 4.4	54.4 ± 7.2	-5.84779	0.00167847	0.114891
							cg00819142	81.6 ± 2.8	78.1 ± 4.1	-3.46204	0.00167847	0.114891
							cg10963255	83.1 ± 2.1	82 ± 1.6	-1.10946	0.000427246	0.114891
							cg11216917	12.2 ± 1.8	14.3 ± 2	2.08883	0.000579834	0.114891
SOX7	2134056	86,2 ± 33	175,6 ± 83,6	103.64	2.88e-07	1.81e-05	cg22272840	31.9 ± 4	28.1 ± 3.7	-3.82739	0.00167847	0.114891
	1815032	218,5 ± 41,7	426 ± 171	94.996	2.02e-07	1.35e-05
SP1	1676010	218,6 ± 36,9	187,1 ± 26,2	-14.4072	0.00124388	0.0141026	cg01599904	10.4 ± 1.7	9.6 ± 1.7	-0.802143	0.00418091	0.114891
SPATA2L	1691111	59 ± 8,7	89 ± 21,1	50.6873	1.4e-07	9.76e-06	cg06153386	73.5 ± 3	75.4 ± 2.3	1.89852	0.00100708	0.114891
SPHK1	2357134	38,7 ± 18,8	79,6 ± 41,3	105.644	6.25e-07	3.34e-05	cg14457599	7.9 ± 1.7	9.6 ± 1.9	1.6298	0.00131226	0.114891
							cg26442874	14.8 ± 2.2	16.5 ± 2.1	1.69274	0.00335693	0.114891
SPI1	1696463	131,9 ± 50	158,8 ± 57,5	20.4225	0.00107268	0.0125857	cg15982099	74.6 ± 4.8	65.9 ± 6.7	-8.65857	0.00131226	0.114891
							cg07675031	73.7 ± 4.3	66.4 ± 5.8	-7.35346	0.00100708	0.114891
	2392043	142,9 ± 49,6	167,9 ± 56,1	17.4233	0.00541633	0.040629	cg02647874	76.3 ± 4.2	69.9 ± 6	-6.39004	0.000579834	0.114891
SPRED1	1804277	558,9 ± 135,5	729,9 ± 170,1	30.5877	4.26e-07	2.47e-05	cg03028506	77.8 ± 3.6	80.8 ± 2.1	3.02853	0.000762939	0.114891
SPRY2	2089329	342,4 ± 59,8	488,1 ± 123,6	42.5624	2.92e-08	2.84e-06	cg22369786	43 ± 6.3	51.2 ± 5.4	8.1939	0.00167847	0.114891
SPRY4	2086105	300,8 ± 118,2	497,9 ± 192,2	65.5145	4.7e-06	0.000170001	cg02713162	34.3 ± 5.5	41.2 ± 8.1	6.87554	0.00418091	0.114891
	1797596	42,8 ± 13	58 ± 17,6	35.5807	1.8e-05	0.000504586	cg07037725	31.8 ± 5.8	38.9 ± 5.5	7.0544	0.00335693	0.114891
SPTBN1	1690708	398,5 ± 99,3	331,8 ± 101,9	-16.7548	0.000446426	0.00644104	cg23486701	75 ± 4.2	70.1 ± 5.6	-4.89071	0.00131226	0.114891
							cg24544082	57.6 ± 3.3	61.2 ± 3.6	3.5809	0.00213623	0.114891
							cg25407528	46.5 ± 5.3	52.9 ± 5.5	6.43639	0.00213623	0.114891
							cg07025650	30.3 ± 6.5	37.9 ± 7.1	7.65727	0.00335693	0.114891
							cg23092956	45.8 ± 7.4	55 ± 6.5	9.24227	0.00213623	0.114891
							cg20017590	37.8 ± 7.5	47.7 ± 8.2	9.90923	0.00167847	0.114891
SRFBP1	1721024	71,5 ± 13,3	82,1 ± 11,7	14.7039	0.00659008	0.0464971	cg08853571	70.3 ± 3.2	73.8 ± 3.7	3.49715	0.00131226	0.114891
							cg09092344	50.5 ± 5.2	59.7 ± 6.1	9.25543	0.00100708	0.114891
SRGN	1760347	926,6 ± 316,9	1606,9 ± 461,3	73.42	3.34e-09	4.77e-07	cg26522946	29.1 ± 4.6	26.5 ± 5.1	-2.63773	0.00418091	0.114891
	2169152	1109,1 ± 346	1884,2 ± 559,9	69.8875	5.9e-10	1.18e-07
SRP14	3251269	1105,1 ± 282,2	1014,7 ± 306	-8.17735	0.00669443	0.0469807	cg07466531	9.1 ± 1.3	8.3 ± 1.2	-0.778164	0.000152588	0.114891
SRXN1	1804822	190,6 ± 39,5	210,9 ± 50,2	10.6897	0.00545355	0.040811	cg24012925	16.6 ± 3.4	19.6 ± 4.6	2.95617	0.00131226	0.114891
STAMBPL1	1682799	144,6 ± 46,3	174,7 ± 45,6	20.7828	0.00114491	0.0132029	cg16341836	27.9 ± 3.7	31.8 ± 3.3	3.89703	0.00167847	0.114891
STARD13	1660451	126,2 ± 29,8	189 ± 49,7	49.8286	8.52e-07	4.38e-05	cg15234627	72.2 ± 4.5	66.6 ± 4.7	-5.65926	0.00100708	0.114891
							cg16795307	34.2 ± 4	31 ± 4.6	-3.23797	0.00167847	0.114891
	2257607	69 ± 16,9	101,3 ± 23,3	46.8583	2.06e-06	8.81e-05	cg23867441	61.4 ± 2.5	65.3 ± 3.5	3.889	0.00418091	0.114891
							cg10654948	71.8 ± 4.4	76 ± 3.4	4.19977	0.00268555	0.114891
							cg07499182	17.7 ± 3.9	24.9 ± 8.1	7.14652	0.00418091	0.114891
STC2	1691884	235,6 ± 66,1	205,6 ± 71,9	-12.7393	0.00360357	0.03055	cg20977312	71.2 ± 4.5	65.3 ± 7.6	-5.89282	0.00131226	0.114891
STK38L	1755792	56,1 ± 11,4	74,2 ± 12	32.3053	5.99e-07	3.22e-05	cg03766264	84.2 ± 3.7	77.8 ± 7.6	-6.44022	0.00268555	0.114891
							cg07240557	49.5 ± 5.3	44.5 ± 5.9	-4.95973	0.00335693	0.114891
STOML1	1801130	85,4 ± 18,2	74 ± 12,8	-13.3404	0.00349941	0.0299045	cg03328299	30.9 ± 5.3	38.6 ± 6.8	7.69037	0.00335693	0.114891
STX11	1720771	452,8 ± 103,5	563,6 ± 100	24.4756	4.32e-05	0.00100281	cg22783664	44.4 ± 6.4	54.1 ± 8	9.6865	0.00213623	0.114891
STX8	1752895	479,6 ± 84,2	430,3 ± 58,9	-10.2717	0.00504542	0.0387352	cg06001524	64.3 ± 4.4	58.4 ± 7	-5.92306	0.00131226	0.114891
							cg05342782	36.9 ± 6.7	46.8 ± 7.9	9.88878	0.00131226	0.114891
SUCLG1	1779616	1314,1 ± 280,8	1168,8 ± 211,8	-11.0543	0.00445874	0.0356151	cg00474798	52.2 ± 6	57.4 ± 5.2	5.24482	0.00418091	0.114891
SULT1A2	2400372	300,9 ± 90	255,7 ± 75,5	-15.0446	0.00270831	0.0246471	cg04270652	71.9 ± 2.2	73.4 ± 1.7	1.56812	0.000427246	0.114891
	1798528	98,1 ± 38,3	80,1 ± 31,6	-18.367	0.00147851	0.015939
SYN2	1757081	53,9 ± 14,2	63 ± 16,3	16.7278	0.00339311	0.0292481	cg07357827	16.2 ± 3.1	20.5 ± 3.2	4.22753	0.00335693	0.114891
TACC3	1724407	53,4 ± 9,2	62,7 ± 14,5	17.5511	0.00642832	0.0458056	cg08947915	67.3 ± 3.9	60.2 ± 6.5	-7.16962	0.00100708	0.114891
							cg13673960	61.1 ± 4	57.4 ± 4.5	-3.74233	0.000305176	0.114891
							cg15467503	67.5 ± 3.9	64.2 ± 4.7	-3.26667	0.00335693	0.114891
							cg19845878	86.9 ± 1.8	85 ± 2	-1.89635	0.000762939	0.114891
TACSTD2	1739001	53,3 ± 20,4	81 ± 39,6	52.0273	2.03e-05	0.000558946	cg21536783	68.2 ± 5.1	62 ± 7.7	-6.14662	0.00167847	0.114891
TAGLN	1778668	2255,5 ± 957,7	2650,6 ± 864,8	17.519	9.17e-05	0.00185467	cg24619694	65.1 ± 2.8	68.5 ± 3	3.46793	0.00335693	0.114891
TAP1	1751079	331,3 ± 111	423,4 ± 138,9	27.7971	7.6e-06	0.000248488	cg09354037	65.5 ± 6	58.9 ± 7.1	-6.62111	0.00268555	0.114891
							cg13165140	58.4 ± 6.3	53.1 ± 6.1	-5.21867	0.00418091	0.114891
TAP2	1777565	108,9 ± 21	126,2 ± 30,4	15.8933	0.000966002	0.0116161	cg05689267	73.7 ± 4.1	71.4 ± 5	-2.34998	0.00335693	0.114891
							cg24813704	71.3 ± 3.6	75.7 ± 4.6	4.36742	0.00418091	0.114891
TBC1D2	1769876	43,3 ± 12,6	51,6 ± 19,9	19.0266	0.00505813	0.038744	cg13709496	69.4 ± 5.3	61.8 ± 7.7	-7.57772	0.00131226	0.114891
TBC1D22B	2123730	34,4 ± 6,7	39,6 ± 7,6	15.2565	0.00403692	0.0332067	cg12800266	39.8 ± 3.9	43.3 ± 3.9	3.50986	0.00418091	0.114891
TBC1D24	1780197	30 ± 5,4	40,1 ± 6,5	33.9529	4.08e-06	0.000150868	cg09370982	52.7 ± 5.9	58 ± 4.6	5.28811	0.00418091	0.114891
TBCB	1790953	572,4 ± 80,4	509,6 ± 70,2	-10.9746	0.00180568	0.0183637	cg06151968	91.1 ± 2.1	88.9 ± 2.7	-2.17547	0.00335693	0.114891
							cg01591881	92 ± 1.9	90 ± 2.6	-2.03996	0.00100708	0.114891
TBL1XR1	1798657	131 ± 17,8	118 ± 18,8	-9.92474	0.00109055	0.0127397	cg16168570	88.7 ± 1.3	86.3 ± 3	-2.46084	0.00418091	0.114891
TBX15	1721580	172,5 ± 39,2	129,1 ± 26,1	-25.1505	3.63e-05	0.000879427	cg00466334	51.2 ± 5	47.7 ± 4.6	-3.50062	0.00335693	0.114891
TBX2	1792256	253,7 ± 88,9	210,9 ± 42,7	-16.8657	0.00615728	0.044435	cg03656099	45.2 ± 3	42 ± 3.7	-3.20532	0.00268555	0.114891
							cg01913455	35.2 ± 3.8	32.2 ± 4	-2.99236	0.000579834	0.114891
							cg00730441	70.4 ± 3	72.9 ± 2.2	2.4781	0.00418091	0.114891
TCFL5	1814247	231 ± 39,1	202,6 ± 31,4	-12.2976	0.00111566	0.0129687	cg10729531	10.4 ± 2.4	9.4 ± 1.7	-0.935563	0.00335693	0.114891
TFB1M	1733562	101,3 ± 15,3	88,5 ± 12,6	-12.6679	0.00136589	0.0150599	cg00297912	35.1 ± 7.4	43.7 ± 8	8.63924	0.00268555	0.114891
TGIF1	2318638	216,3 ± 46,4	249,5 ± 49,3	15.3781	0.00645328	0.0459211	cg26491697	6.7 ± 0.8	7.4 ± 1	0.713741	9.15527e-05	0.114891
THBS1	1686116	317,9 ± 268,7	731,9 ± 437,1	130.208	1.36e-07	9.69e-06	cg20043291	5.8 ± 0.7	5.2 ± 0.6	-0.58922	0.00167847	0.114891
THOP1	1726659	82,8 ± 19	71,8 ± 9,7	-13.2257	0.00465186	0.0366298	cg05299479	69.8 ± 3.4	72.8 ± 2.7	2.96321	0.00335693	0.114891
THRA	1718182	104,5 ± 25,1	89,2 ± 17,2	-14.6187	0.00370621	0.0312266	cg04272820	44.4 ± 4.7	41.1 ± 4.5	-3.32832	0.00213623	0.114891
	1661683	91,6 ± 19,3	75,9 ± 24,9	-17.0838	0.00518838	0.0393752	cg09304381	61.5 ± 3.5	65 ± 2.6	3.56561	0.00268555	0.114891
THYN1	2357361	483,5 ± 113,3	432,1 ± 91,8	-10.6243	0.00105807	0.0124764	cg13255542	72.2 ± 5.1	65.7 ± 8.3	-6.54123	0.00418091	0.114891
TK2	1766814	180,3 ± 29,3	160 ± 38	-11.2704	0.00360854	0.0305599	cg10472651	52.3 ± 4.3	48.2 ± 5.2	-4.14885	0.00335693	0.114891
TLR4	1706217	72,9 ± 13,4	80,8 ± 11,6	10.8448	0.0067333	0.0471744	cg05429895	14.8 ± 4.6	12.9 ± 4.3	-1.9319	0.00268555	0.114891
TLR5	1722981	111,6 ± 23,1	93,7 ± 24,7	-16.0208	0.000310407		cg09025215	60.2 ± 1.7	63.2 ± 3	2.92159	0.000213623	0.114891
						0.00487045	cg06155710	68.2 ± 3.3	71.2 ± 4	3.04955	0.00335693	0.114891
TMCC3	1685493	37,2 ± 7,9	44,6 ± 9,4	19.6853	0.00321301	0.0280031	cg16344442	59.1 ± 3.9	62 ± 3.7	2.87561	0.00213623	0.114891
							cg19653282	56.5 ± 5.1	61.9 ± 5.3	5.45013	0.00268555	0.114891
TMEM100	1698259	317,2 ± 81,2	264 ± 106,8	-16.7706	0.00167978	0.0174584	cg03233426	20.1 ± 4	24.1 ± 4.7	3.98788	0.00335693	0.114891
							cg08762247	21.7 ± 4.3	26 ± 5.1	4.29853	0.00268555	0.114891
							cg15945287	15.4 ± 3.6	19.9 ± 4.8	4.50326	0.00213623	0.114891
							cg06271190	47.9 ± 6.1	54.6 ± 5.9	6.64334	0.00418091	0.114891
							cg25683268	24.9 ± 6.4	32.1 ± 6.4	7.23337	0.00418091	0.114891
TMEM134	2340721	204 ± 35,3	176,9 ± 25,4	-13.2774	0.00557417	0.0414663	cg19187831	21.7 ± 3.4	18.7 ± 2.5	-3.06587	0.00167847	0.114891
							cg15214183	21 ± 3.9	18 ± 4.1	-2.99891	0.000427246	0.114891
TMEM159	1655876	144,8 ± 29,9	124,9 ± 33,8	-13.7626	0.00246029	0.0230414	cg05240166	47.8 ± 4.1	43.9 ± 4.1	-3.87698	0.00213623	0.114891
TMEM187	3242211	137 ± 24,4	117 ± 32,6	-14.6144	0.00517805	0.0393586	cg05162528	71.3 ± 3.9	67.1 ± 5.6	-4.25198	0.00335693	0.114891
TMEM37	1670672	548,4 ± 127,3	452,9 ± 121,2	-17.4074	0.00091743	0.0111386	cg08217910	29.4 ± 5.3	36.1 ± 7.5	6.66921	0.00167847	0.114891
TMEM42	1760245	197,3 ± 36	161,9 ± 25,5	-17.9392	8.61e-05	0.00176341	cg04682845	13.2 ± 2.2	14.6 ± 2.2	1.43459	0.00213623	0.114891
TMEM49	1692754	365,5 ± 56,6	565,3 ± 147,4	54.6522	6.3e-07	3.35e-05	cg12054453	15.1 ± 3.8	19.7 ± 5.4	4.5872	0.00418091	0.114891
							cg01409343	40.7 ± 5	47.6 ± 6	6.88172	0.000427246	0.114891
							cg14032089	46.1 ± 5.2	53.8 ± 6.8	7.64131	0.00418091	0.114891
							cg16936953	17.3 ± 4.4	26.1 ± 8.6	8.81405	0.00213623	0.114891
							cg02782634	25.1 ± 6.9	36.9 ± 10.4	11.7745	0.00131226	0.114891
TMEM50B	2047599	678,9 ± 100,1	615,4 ± 87,5	-9.35032	0.00295929	0.0263028	cg07612468	79 ± 3.6	81.1 ± 2.4	2.04227	0.00167847	0.114891
TMEM80	1708482	167,8 ± 31,8	149,7 ± 31,1	-10.8083	0.00437932	0.0351446	cg16614500	13.8 ± 1.9	15.8 ± 2.2	2.01537	0.000762939	0.114891
	1689868	138,3 ± 29,3	117,5 ± 24,4	-15.0685	0.00060442	0.00811766
TMEM86B	2049417	32,9 ± 3,7	38,2 ± 6	16.0889	0.00323343	0.028155	cg24863262	73.9 ± 2.4	75.9 ± 1.8	2.02553	0.00418091	0.114891
TMEM98	1779182	199,3 ± 46,1	179,4 ± 44,8	-9.98354	0.00651568	0.0461907	cg08254353	21.7 ± 3	23.8 ± 3	2.10072	0.00131226	0.114891
TNFAIP6	1785732	196 ± 131,4	965,3 ± 584,5	392.62	2.46e-08	2.46e-06	cg09727050	52.6 ± 3.8	48.2 ± 5.6	-4.46448	0.00213623	0.114891
TNFAIP8	2414325	326,8 ± 68,6	280,8 ± 73,6	-14.0709	0.00170032	0.0176136	cg04195774	68.6 ± 4.5	62.1 ± 6.7	-6.53109	0.00335693	0.114891
							cg21239001	88 ± 3	82.5 ± 6.4	-5.47052	0.00213623	0.114891
							cg03665078	59.1 ± 3.6	61.7 ± 2.4	2.60885	0.00213623	0.114891
TNFRSF10A	1721316	47,7 ± 9,5	62,7 ± 13,3	31.3518	1.12e-06	5.54e-05	cg08292569	68.9 ± 4.8	62.2 ± 6.6	-6.63329	0.00213623	0.114891
TNFRSF1B	1764788	329,5 ± 94	519,6 ± 174	57.6924	4.11e-07	2.42e-05	cg05599723	57.3 ± 5.2	52 ± 6.2	-5.29756	0.000427246	0.114891
							cg22677556	20.8 ± 5	28.9 ± 6.9	8.09754	0.00167847	0.114891
TNFRSF4	2112256	90,2 ± 24,4	134,2 ± 40,7	48.7872	1.32e-06	6.21e-05	cg16252905	58.5 ± 3.7	61.5 ± 3.8	3.04902	0.00213623	0.114891
TNFRSF6B	2331231	45,7 ± 8,9	56,5 ± 14,2	23.7373	0.00451083	0.0359246	cg23773946	57 ± 6.4	51.7 ± 8.8	-5.30606	0.00335693	0.114891
TNRC6B	1726786	281 ± 60,1	233,3 ± 47,4	-16.9693	0.00506286	0.0387488	cg02481714	24.8 ± 7.5	35 ± 9.5	10.1691	0.00335693	0.114891
TOB1	1672004	246,6 ± 43,7	211,3 ± 44,2	-14.2946	0.00444134	0.0355062	cg14494812	77.5 ± 2.9	79.8 ± 2.7	2.31617	0.00335693	0.114891
TP53RK	1764851	88,9 ± 12,8	105,4 ± 14,4	18.571	0.000115427	0.00224457	cg15305633	74.7 ± 3.1	68.2 ± 6.5	-6.52176	0.00335693	0.114891
TPK1	1804629	79,4 ± 21,2	92 ± 26,8	15.7998	0.00525102	0.0397689	cg14468856	38.5 ± 4.1	33.9 ± 4.2	-4.58418	0.00213623	0.114891
TPPP3	1797744	60,1 ± 28,4	83,6 ± 26,7	39.0003	6.42e-06	0.000217279	cg26897283	30.8 ± 4.1	33.8 ± 3.2	3.01394	0.00335693	0.114891
TPST1	1651950	109,2 ± 17,6	125,5 ± 14,8	14.9557	0.00197266	0.01967	cg22524346	86 ± 2.2	83.4 ± 3.3	-2.61307	0.000427246	0.114891
							cg23594656	55 ± 4.3	60.6 ± 5.2	5.65954	0.00100708	0.114891
TRAF5	1740493	72,2 ± 16,2	82,3 ± 15,1	13.8704	0.00377408	0.0316629	cg13066703	69.7 ± 7.3	59.5 ± 9.2	-10.2056	0.00167847	0.114891
							cg11415739	62.7 ± 3.7	58.8 ± 5.5	-3.93131	0.00268555	0.114891
TRAK1	1782069	162,4 ± 30,9	185,1 ± 31,6	13.9749	0.000444441	0.00641734	cg24877842	21 ± 4.6	27.7 ± 6.2	6.7111	0.00418091	0.114891
							cg10907866	45.4 ± 8	52.9 ± 6.9	7.46966	0.00335693	0.114891
TRAM2	1788783	186,6 ± 59,4	207,7 ± 55,8	11.31	0.00495239	0.0382921	cg12793314	71.4 ± 5.5	75.6 ± 4.4	4.14301	0.00213623	0.114891
							cg03024301	35.8 ± 4.8	40.5 ± 4.6	4.66836	0.00418091	0.114891
							cg26020069	32.6 ± 6.4	42.1 ± 8.1	9.46995	0.00335693	0.114891
TREM1	1688231	21,1 ± 3,2	36,6 ± 16,9	73.847	1.56e-05	0.000447796	cg04451353	85 ± 2	83.4 ± 2.3	-1.60794	0.00131226	0.114891
TRIB1	1803811	531,4 ± 143,1	2141 ± 877	302.922	5e-12	4.24e-09	cg02160684	74 ± 4.7	67.2 ± 7.4	-6.72146	0.000762939	0.114891
TRIB3	1787815	39,1 ± 8,5	62,2 ± 28	59.0655	4.82e-06	0.000173279	cg24966406	84.9 ± 4.4	77.4 ± 8	-7.50356	0.00213623	0.114891
TRIM52	1754130	91,1 ± 13,8	78,9 ± 8,1	-13.4008	0.00190439	0.0191384	cg11239826	49.2 ± 5.3	55.4 ± 5.6	6.13253	0.00131226	0.114891
TRIM66	3235584	165,5 ± 25,6	147,9 ± 24,9	-10.6246	0.00469369	0.0369283	cg11245569	36.1 ± 4.7	40.5 ± 5.3	4.41134	0.00335693	0.114891
TRPM2	2352380	37,1 ± 8,5	44,4 ± 12,1	19.6398	0.00640149	0.0456561	cg06342416	50.6 ± 3.4	45.2 ± 4.8	-5.38215	0.00167847	0.114891
							cg17406359	49.9 ± 5.9	45.6 ± 5.4	-4.32964	0.000762939	0.114891
							cg09522854	35.3 ± 4.8	31.8 ± 4.9	-3.5371	0.00268555	0.114891
							cg20271692	66.3 ± 10.1	69.1 ± 8.4	2.83607	0.00335693	0.114891
TSC22D1	2412380	318,3 ± 71	469,5 ± 185,1	47.5038	0.000115833	0.00225015	cg17600231	53.8 ± 6.1	60.6 ± 5.2	6.7717	0.00100708	0.114891
	1692177	421,2 ± 93,9	593,1 ± 141,3	40.8033	1.2e-06	5.78e-05
	1787567	1057,8 ± 137,4	1481,8 ± 342,3	40.0885	7.74e-08	6.11e-06
TSGA10	1674967	51,9 ± 9,9	67,8 ± 16,5	30.6924	8.97e-06	0.000282652	cg09298484	42.5 ± 5.1	48.6 ± 5.9	6.1378	0.00131226	0.114891
TSHZ2	1655611	539,1 ± 119,9	473,8 ± 96,5	-12.1167	0.00415947	0.0338336	cg07333305	69.4 ± 5.3	64.1 ± 6.7	-5.35586	0.00268555	0.114891
							cg02517337	45.3 ± 5.1	51.7 ± 5.2	6.40875	0.000305176	0.114891
TSKU	1801443	1870,7 ± 552,3	1582,2 ± 437,9	-15.4201	0.00208354	0.0204406	cg07178379	78 ± 3.4	80.1 ± 1.5	2.13595	0.00335693	0.114891
TSPAN15	1803850	134 ± 30,1	118,2 ± 23,3	-11.793	0.00663793	0.0467234	cg14388049	12.7 ± 2.5	14.7 ± 2.6	1.98874	0.00213623	0.114891
TTC23	1690320	159,1 ± 16,8	142,1 ± 20	-10.6899	0.00162192	0.0170261	cg10765992	61.6 ± 5.2	66.3 ± 6.1	4.68391	0.00418091	0.114891
TTYH2	1695829	27 ± 4,8	30,4 ± 5,1	12.2589	0.00602713	0.0436972	cg03018256	30.1 ± 6.7	38.9 ± 7.7	8.82173	0.00418091	0.114891
TUBB	1665583	709,3 ± 137,3	573,2 ± 137	-19.1873	0.000150939	0.00278564	cg01458484	19.6 ± 3.5	21.8 ± 2.1	2.22954	0.000762939	0.114891
							cg06005318	22 ± 3.3	25.1 ± 3	3.07269	0.00167847	0.114891
							cg12275289	36.8 ± 5	41.4 ± 4.3	4.55319	0.00268555	0.114891
TUBG2	1701052	196,1 ± 36,4	166,5 ± 36	-15.0942	0.000553634	0.00760776	cg27541691	31.7 ± 4.6	29.6 ± 3.8	-2.03314	0.00268555	0.114891
TULP3	1719199	50,6 ± 12	40,7 ± 6,5	-19.6269	0.0016505	0.0172301	cg01349368	28.6 ± 5.1	34.6 ± 4.4	6.01329	0.00268555	0.114891
TWIST2	1677429	382 ± 91,8	304 ± 83,9	-20.4042	0.000137606	0.00258779	cg19965312	54.4 ± 4.1	57.2 ± 3.4	2.74942	0.00335693	0.114891
TWISTNB	1781121	39,9 ± 6,3	45,9 ± 5,5	15.0641	0.00143794	0.0156551	cg05791153	6.2 ± 1.5	6.8 ± 1.6	0.656696	0.00335693	0.114891
TXLNA	1737084	520,9 ± 60,6	592,8 ± 81,5	13.8	0.00224939	0.0215263	cg03523740	25.4 ± 3.6	28.5 ± 3.1	3.11116	0.00131226	0.114891
UACA	1703273	65,6 ± 11,5	58,5 ± 9,8	-10.7877	0.00494125	0.0382217	cg11937920	50.3 ± 4.9	55.3 ± 4	5.05646	0.00268555	0.114891
							cg12642431	43.5 ± 8.4	53.3 ± 7.7	9.74555	0.00418091	0.114891
							cg17798857	44.7 ± 7.5	55.8 ± 7.1	11.1255	0.00131226	0.114891
UBP1	1784410	471,9 ± 63,9	539,5 ± 94	14.3301	0.00203313	0.0200893	cg22084336	6.6 ± 1.1	7.3 ± 1	0.705415	0.00213623	0.114891
							cg02341182	12.5 ± 1.7	14.1 ± 2.1	1.50793	0.00335693	0.114891
UHRF1BP1	3242462	145,7 ± 29,6	124,9 ± 22,9	-14.2714	0.00549506	0.0410269	cg00374105	83.2 ± 1.8	84.6 ± 1.7	1.364	0.00335693	0.114891
ULK1	1735052	409,9 ± 68,2	358,3 ± 79,2	-12.5872	0.00290447	0.0259748	cg21649013	54.8 ± 4.4	50.3 ± 5.2	-4.49932	0.00418091	0.114891
							cg15260428	91.1 ± 2.1	86.6 ± 5.7	-4.4801	0.000579834	0.114891
							cg08731435	85.4 ± 2.4	81.8 ± 3.7	-3.5882	0.000427246	0.114891
UPP1	1798256	225,5 ± 62,9	372,6 ± 122,7	65.2174	2.78e-07	1.77e-05	cg03866003	68.2 ± 5.7	64.1 ± 6.2	-4.09863	0.00213623	0.114891
							cg10213875	36.8 ± 6.4	42.2 ± 6.6	5.43413	0.00335693	0.114891
							cg14983135	38.9 ± 6.4	44.4 ± 6.6	5.5503	0.00100708	0.114891
							cg21484940	36.1 ± 5.5	42.2 ± 7.1	6.08401	0.00418091	0.114891
							cg10317717	40.3 ± 7.5	47.7 ± 7.7	7.35312	0.00268555	0.114891
USP24	1684594	456,1 ± 54	397,2 ± 53,2	-12.9128	0.000230378	0.00390028	cg00713294	71.6 ± 5.6	64.9 ± 8	-6.77593	0.00167847	0.114891
USP36	1697227	121,3 ± 33	166,2 ± 51,7	36.935	3.48e-05	0.000850312	cg05380734	40.2 ± 3.7	38.6 ± 3.6	-1.65549	0.000213623	0.114891
							cg00945209	64.9 ± 3.1	67.8 ± 4	2.94176	0.000579834	0.114891
USP42	2115696	194,3 ± 25,7	220,5 ± 32,6	13.5275	0.00295783	0.0263022	cg21828663	86 ± 3.5	87.4 ± 2.2	1.47676	0.00268555	0.114891
							cg13657134	66 ± 6.2	69.8 ± 3.4	3.79139	0.00335693	0.114891
USP47	1722953	120,3 ± 20,2	106,6 ± 11,2	-11.3983	0.00201843	0.0199965	cg01298758	64.4 ± 4.3	66.4 ± 3.9	1.91911	0.00268555	0.114891
VAPA	1690822	42,3 ± 6,9	48,6 ± 7,5	15.0292	0.00578717	0.0423815	cg13461118	84.1 ± 3	77.5 ± 6.7	-6.65216	0.00268555	0.114891
WASH2P	3248844	63,2 ± 10	52,2 ± 6	-17.3863	1.22e-05	0.000365859	cg14268019	6.7 ± 1.3	5.8 ± 0.7	-0.908397	0.00335693	0.114891
VCAM1	2307903	277,7 ± 117,2	380,9 ± 154,5	37.1556	0.000257772	0.00421632	cg25762679	26.7 ± 5.9	34.9 ± 5.3	8.17601	0.00418091	0.114891
	1766955	68,2 ± 26,9	92,8 ± 31,9	36.1749	6.48e-05	0.00140547	cg04743650	36.5 ± 6.4	45.8 ± 6.7	9.33771	0.00131226	0.114891
VCAN	1687301	305,7 ± 145	380 ± 146,3	24.3252	0.00239489	0.0225861	cg04223006	50.6 ± 5.1	46.6 ± 3.9	-3.97326	0.00131226	0.114891
							cg08891382	70.9 ± 4.1	74.1 ± 3.4	3.26315	0.00167847	0.114891
VCL							cg07734159	84.7 ± 4	77.8 ± 8	-6.90184	0.00418091	0.114891
	1795429	3244,3 ± 364,2	3742 ± 587,5	15.3403	0.00268715	0.0245406	cg02743252	80.6 ± 2.7	82.5 ± 2.6	1.85003	0.00335693	0.114891
WDR1	1780036	1192,2 ± 181,4	1384,1 ± 159,9	16.0916	2.28e-05	0.000605176	cg22821355	22.9 ± 2.8	27.7 ± 4.5	4.8145	0.00100708	0.114891
WDR20	2361324	45,9 ± 7,2	38 ± 6,6	-17.2441	0.000828096	0.0103064	cg05398700	81.4 ± 5.2	72.3 ± 10.1	-9.07349	0.00167847	0.114891
							cg08253808	77.1 ± 6	69.2 ± 9.2	-7.8182	0.00268555	0.114891
							cg14315912	68.8 ± 5	64.3 ± 6.2	-4.48886	0.00335693	0.114891
WDR27	1688160	51,1 ± 9,5	42,9 ± 7,5	-16.0981	0.00111456	0.012964	cg13640297	78.6 ± 3.6	73 ± 6.6	-5.6703	0.00335693	0.114891
							cg25687360	63 ± 6.4	66.7 ± 4.6	3.70023	0.00131226	0.114891
WDR33	1745852	76,5 ± 13,7	63,1 ± 11,9	-17.541	0.000260556	0.0042416	cg16727906	89.8 ± 2.2	85.9 ± 4.5	-3.91466	0.00335693	0.114891
WDR35	1789879	56,4 ± 7,2	50,1 ± 6,1	-11.2187	0.00311216	0.0273647	cg20319457	56.4 ± 5.6	62.8 ± 5.8	6.41923	0.00131226	0.114891
WDR59	1795428	277,1 ± 36,2	248,5 ± 27,7	-10.3231	0.00463626	0.0365833	cg04539283	32.1 ± 3.3	36.4 ± 3.7	4.32155	9.15527e-05	0.114891
WDR81	1805863	136,4 ± 23,3	111,2 ± 22,9	-18.4802	5.08e-05	0.00114875	cg11801411	45.3 ± 4.7	41.7 ± 4	-3.52525	9.15527e-05	0.114891
							cg22474865	3.7 ± 0.4	3.2 ± 0.3	-0.450222	0.000579834	0.114891
VGLL4	1768480	232,6 ± 41,5	279,8 ± 63,3	20.3	0.000502136	0.00706628	cg21834604	48.3 ± 6.1	56 ± 5.7	7.68559	0.00131226	0.114891
							cg08559364	48.5 ± 5.9	56.2 ± 6.2	7.69021	0.00268555	0.114891
							cg23079727	36.1 ± 6.5	43.9 ± 6.1	7.8296	0.00268555	0.114891
							cg19778015	42.4 ± 7.4	50.9 ± 6.9	8.54886	0.00213623	0.114891
							cg21527078	36.6 ± 6.4	45.4 ± 7.2	8.86308	0.00167847	0.114891
							cg27083087	35.9 ± 7	45 ± 7.8	9.0845	0.00268555	0.114891
							cg10960266	42.7 ± 7.2	52.1 ± 6.6	9.38861	0.00335693	0.114891
VHL	1738579	445,2 ± 70,1	394 ± 63,7	-11.5067	0.00140154	0.0153433	cg24092914	76.4 ± 4.3	70 ± 8.3	-6.38386	0.00335693	0.114891
WIPF1	2351298	79,9 ± 22,3	98,4 ± 24,4	23.1456	0.000568102	0.00775144	cg13821008	66.1 ± 6.2	59.4 ± 7.7	-6.72321	0.00167847	0.114891
							cg13885155	43.9 ± 5	39.7 ± 5	-4.16713	0.00335693	0.114891
							cg10037068	83.2 ± 2.5	80.3 ± 3	-2.87942	0.00213623	0.114891
							cg09989631	81.9 ± 2.1	79.3 ± 2.9	-2.64692	0.00268555	0.114891
							cg20687098	21.7 ± 4.9	29.2 ± 6.8	7.49178	0.00335693	0.114891
VNN2	1678939	63,8 ± 44,3	148 ± 85,6	131.982	4.24e-06	0.000155633	cg10044101	66.3 ± 5.4	61.3 ± 5.8	-5.06449	0.00213623	0.114891
	1758864	25,3 ± 19	36,5 ± 16,6	44.09	0.000216584	0.00373796	cg17836145	39.9 ± 4.6	36.2 ± 5.1	-3.72325	0.00213623	0.114891
VNN3	1804935	24,3 ± 7,3	45,7 ± 24	88.3899	2.41e-05	0.000633507	cg22825487	77.6 ± 3.4	70.6 ± 7.6	-7.02533	0.00268555	0.114891
VOPP1	2226955	70,1 ± 15,3	60,5 ± 16,6	-13.633	0.00538982	0.0404784	cg13860281	36.8 ± 5.1	46.1 ± 8.5	9.24996	0.00167847	0.114891
VPS37B	1710427	135,3 ± 20,8	186,8 ± 47	38.0512	2.01e-05	0.000553202	cg23328556	46.6 ± 5.5	41.7 ± 4.4	-4.85056	0.00268555	0.114891
WWTR1	1787115	26,1 ± 4	31,5 ± 7,6	20.9937	0.00167495	0.0174178	cg05902522	74.8 ± 5	70.1 ± 6.5	-4.68209	0.00213623	0.114891
							cg19483007	29.2 ± 4.8	35.2 ± 4.6	6.04497	0.00268555	0.114891
							cg15043384	33.9 ± 4.4	40.1 ± 4.3	6.18538	0.00213623	0.114891
							cg23017915	35.4 ± 6.2	42.5 ± 5.7	7.19095	0.00418091	0.114891
							cg11923296	37 ± 5.7	45.4 ± 7.3	8.38631	0.00418091	0.114891
							cg11050612	33.2 ± 6.1	42.5 ± 7.2	9.22859	0.00131226	0.114891
XYLT2	1799815	284,9 ± 35,7	251,4 ± 35,1	-11.7579	0.00172016	0.0177508	cg09929164	4.6 ± 0.6	5.3 ± 0.6	0.682503	0.000305176	0.114891
YAF2	1765606	84 ± 9,2	70,6 ± 12,7	-15.8882	9.06e-05	0.001835	cg07962309	87.3 ± 1.6	84.3 ± 3.1	-2.97351	0.00131226	0.114891
YBX2	1755354	130,5 ± 24,1	118,9 ± 25,3	-8.84022	0.00319635	0.0279095	cg16009970	42.6 ± 5.3	37.3 ± 4.8	-5.30553	0.000305176	0.114891
YPEL2	1677098	323,5 ± 44,6	275,5 ± 59,6	-14.8432	8.59e-05	0.00176341	cg10948088	64.7 ± 5.8	69.5 ± 4.2	4.75239	0.00268555	0.114891
ZBP1	1765994	27,1 ± 5,8	31,7 ± 7,6	17.1299	0.00261877	0.0240733	cg17306740	38.3 ± 4.6	33.9 ± 5.2	-4.34788	0.00213623	0.114891
ZBTB16	1750496	91,3 ± 35,3	57,6 ± 32	-36.8572	0.000216624	0.00373796	cg04049253	84.6 ± 4.3	76 ± 9.7	-8.54933	0.00213623	0.114891
							cg20268992	74.6 ± 20.4	67.6 ± 18.5	-7.05396	0.000579834	0.114891
	2305407	823,4 ± 312,7	462,7 ± 182,5	-43.8081	2.97e-09	4.37e-07	cg10827488	57.9 ± 4.9	53.8 ± 5.4	-4.13641	0.00418091	0.114891
	2402817	426,3 ± 175,4	225,6 ± 93,8	-47.0788	1.11e-08	1.31e-06	cg12526471	63 ± 6.9	60.9 ± 6.1	-2.03823	0.00418091	0.114891
							cg08300346	10.5 ± 1.8	9.6 ± 1.8	-0.939268	0.00268555	0.114891
ZBTB22	3241524	247,8 ± 29,2	220,8 ± 25,1	-10.8747	0.00429133	0.0346005	cg03910375	72.1 ± 2.3	74.5 ± 2.3	2.35278	0.00418091	0.114891
							cg18144560	36.6 ± 4	39.9 ± 3	3.27558	0.00418091	0.114891
							cg07895437	20.8 ± 4.2	24.5 ± 4.7	3.66911	0.00418091	0.114891
ZC3H12A	1672295	55 ± 16,1	150,4 ± 66,3	173.622	2.43e-07	1.57e-05	cg07813495	69.8 ± 4.3	62.4 ± 4.4	-7.33939	0.00100708	0.114891
ZC3HAV1	1729973	33,8 ± 8	50,8 ± 13,6	50.3688	1.37e-07	9.72e-06	cg04118234	45.6 ± 5.1	41.7 ± 3.7	-3.94446	0.00268555	0.114891
	1724837	52,1 ± 13,2	71,6 ± 18,1	37.4433	0.000118579	0.00229373
ZFAND2B	1653718	199 ± 28,6	177 ± 23,9	-11.0686	0.00448345	0.0357519	cg06753787	75.4 ± 4.4	68.6 ± 6.9	-6.75164	0.00131226	0.114891
							cg10340033	22.1 ± 3.3	19.6 ± 3.5	-2.42844	0.00100708	0.114891
ZFP161	1772522	163,3 ± 19,2	136,3 ± 17,5	-16.5718	0.000358902	0.00544507	cg05422796	80.5 ± 4.7	72.8 ± 8.6	-7.62681	0.00268555	0.114891
ZFP36	1720829	443 ± 232,8	2019,2 ± 908,9	355.832	1.6e-11	9.63e-09	cg05209306	26.5 ± 7.5	38.3 ± 9.6	11.7835	0.00335693	0.114891
ZFP36L2	2150258	494,2 ± 96,5	426,3 ± 84,7	-13.7314	0.00126261	0.0142038	cg03845301	6.9 ± 1.3	6.4 ± 1.2	-0.487528	0.00418091	0.114891
ZFPM1	1651438	150,3 ± 36,8	123,1 ± 23,7	-18.1031	0.000114002	0.00222641	cg05183538	80 ± 3.3	74.5 ± 4.3	-5.49472	0.00131226	0.114891
							cg06647693	69.3 ± 3.9	65.7 ± 3.2	-3.60277	0.000762939	0.114891
							cg06913337	65.1 ± 2.4	62.1 ± 2.3	-2.98036	0.000427246	0.114891
ZMIZ1	1771627	1252,2 ± 216,1	1412,9 ± 196,7	12.8395	0.0015264	0.0162681	cg19666787	68.3 ± 4.5	72.1 ± 2.3	3.77335	0.00268555	0.114891
ZNF232	1775085	42,7 ± 6,6	38,5 ± 10,5	-9.87472	0.00372414	0.0313276	cg03995300	40.8 ± 8.6	39.2 ± 8.8	-1.55389	0.00418091	0.114891
ZNF282	1668185	68,8 ± 8,7	61 ± 7,6	-11.3908	0.00436858	0.0350733	cg20261917	94.4 ± 1	95.1 ± 1	0.663849	0.00268555	0.114891
ZNF34	2124816	52,6 ± 7,6	42,3 ± 9,1	-19.5588	6.77e-05	0.00145391	cg12099971	81 ± 1.8	82.3 ± 1.2	1.31912	0.00268555	0.114891
							cg10061906	39.1 ± 5	45.7 ± 5.5	6.61178	0.00213623	0.114891
ZNF366	1733535	119,3 ± 37,6	88,1 ± 21,3	-26.1986	8.68e-05	0.0017733	cg12667792	47.2 ± 6.5	56.3 ± 6.8	9.12671	0.00213623	0.114891
ZNF395	1772876	486,2 ± 82,3	362,1 ± 70	-25.5207	1.16e-05	0.000349589	cg19507160	82.1 ± 3.4	76.7 ± 5.9	-5.38647	0.00131226	0.114891
							cg17199018	32.5 ± 6	36.6 ± 4.8	4.08754	0.00335693	0.114891
							cg04086531	79.8 ± 5.3	73.4 ± 6.4	-6.34643	0.00167847	0.114891
							cg07957035	85.2 ± 2.5	82.1 ± 3.3	-3.13716	0.00335693	0.114891
							cg05063097	56.6 ± 4.9	59.6 ± 3.9	3.03612	0.00268555	0.114891
							cg08435780	59.1 ± 2.6	62.3 ± 2.6	3.23158	0.00213623	0.114891
							cg09132790	63.2 ± 3.2	66.5 ± 3	3.30855	0.000579834	0.114891
							cg26684138	52.6 ± 5.6	56.7 ± 3.7	4.03731	0.00268555	0.114891
							cg05345876	37.8 ± 5.9	44.4 ± 5.9	6.62187	0.00268555	0.114891
ZNF423	2154950	189,4 ± 44	218,3 ± 39,8	15.2898	0.00379237	0.0317881	cg03621841	35.7 ± 6	44.3 ± 7.3	8.58975	0.00213623	0.114891
ZNF509	2103388	32,8 ± 5,7	37,2 ± 5,5	13.4284	0.00534773	0.0402908	cg17613550	73.4 ± 2.6	75.7 ± 1.9	2.36623	0.000762939	0.114891
ZNF626	3250446	58,9 ± 13,4	49,3 ± 12	-16.2893	0.0025173	0.0234009	cg01808171	14.5 ± 2.2	13.1 ± 1.6	-1.35417	0.00418091	0.114891
ZNF658	1703435	48,5 ± 7,2	41 ± 8,6	-15.394	0.00170609	0.017654	cg13334518	28.9 ± 3.3	32.5 ± 3.4	3.59337	0.00167847	0.114891
ZNF7	2137066	119,9 ± 14,1	107,6 ± 11,8	-10.2386	0.000596989	0.00805807	cg20438451	6.4 ± 0.7	5.8 ± 0.5	-0.610418	0.00268555	0.114891
ZNF763	1727183	66,9 ± 15,5	58,5 ± 14,4	-12.5643	0.00695711	0.0484095	cg03087507	5.3 ± 0.7	5.6 ± 0.8	0.388924	6.10352e-05	0.114891
							cg16849020	26.2 ± 2.7	29.8 ± 4.1	3.56956	0.00167847	0.114891
ZNF775	1691702	53,3 ± 11,3	45,1 ± 7,3	-15.4133	0.00284543	0.0255317	cg23208717	84 ± 2.6	82 ± 3.6	-2.05801	0.000427246	0.114891
ZNF792	1669696	59,1 ± 9,2	47,5 ± 6,8	-19.6488	5.9e-05	0.00129515	cg12249809	21.5 ± 3.4	23.8 ± 3.1	2.27947	0.00335693	0.114891
ZNHIT1	1741491	917,9 ± 170,9	795 ± 147,9	-13.3824	0.0031355	0.0275057	cg13912964	82.6 ± 4.3	75.8 ± 7.9	-6.76759	0.00418091	0.114891
							cg07095530	66.6 ± 3.2	62.4 ± 4.4	-4.19295	0.00100708	0.114891
