# Supplementary material for: A Single Bout of Electroacupuncture Remodels Epigenetic and Transcriptional Changes in Adipose Tissue in Polycystic Ovary Syndrome
Source: Sci Rep. 2018 Jan 30;8:1878. doi: 10.1038/s41598-017-17919-5 (PMC5790004; doi:10.1038/s41598-017-17919-5)
Supplement: Supplementary file 13 — Supplementary Table 12 [file 41598_2017_17919_MOESM13_ESM.xlsx]

## Sheet: Sheet1
Supplementary Table 12. Correlations between changes in glucose disposal rate and top 25 hypermethylated genes and their corresponding probes in response to a single bout of electroacupuncture Q < 11% in 16 women with PCOS.
Gene Symbol	Target ID	Gene Region	Correlation Coefficient	Significance (2-tailed)
ARID5B	cg00928816	Body	-0.556	0.025
ARID5B	cg07520810	Body	-0.521	0.039
ARID5B	cg16401465	Body	-0.518	0.040
ARID5B	cg12616691	Body	-0.629	0.009
ARID5B	cg16389209	Body	-0.500	0.049
C21orf7	cg08854834	Body	-0.571	0.021
C21orf7	cg26289665	3`UTR	-0.556	0.025
C3orf26	cg24156261	Body;5`UTR	0.500	0.049
C3orf26	cg04411201	Body	0.650	0.006
C3orf26	cg05878887	Body	-0.576	0.019
COL11A2	cg26998481	3`UTR	-0.574	0.020
COL11A2	cg16716752	Body	-0.721	0.002
CREBBP	cg03368634	Body	-0.609	0.012
CREBBP	cg08156867	Body	-0.606	0.013
DAB2	cg26186331	5`UTR	-0.568	0.022
DAB2	cg19805179	5`UTR	-0.562	0.024
DAB2	cg12290311	5`UTR	-526	0.036
DAB2	cg26186331	5`UTR	-0.568	0.022
DAB2	cg19805179	5`UTR	-0.562	0.024
DAB2	cg12290311	5`UTR	-0.526	0.036
DUSP1	cg02029908	3`UTR	-0.594	0.015
DUSP1	cg08452061	TSS1500	0.635	0.008
EIF2C2	cg00682103	Body	0.609	0.012
EIF2C2	cg13157980	Body	-0.500	0.049
EIF2C2	cg14708514	Body	0.509	0.044
EIF2C2	cg11006453	Body	-0.512	0.043
ELMO1	cg05098343	Body	-0.550	0.027
EXT1	cg03354108	Body	-0.559	0.024
ITSN1	cg15408497	Body	-0.597	0.015
JAK1	cg26315985	5`UTR	-0.550	0.027
JAK1	cg11743000	5`UTR	0.562	0.024
LOC283050	cg26673784	Body	0.503	0.047
LOC283050	cg05591270	Body	-0.579	0.019
NAV1	cg13177275	Body	-0.653	0.006
NAV1	cg05695876	Body	-0.624	0.01
NAV1	cg22454313	Body	-0.603	0.013
PLXND1	cg12177944	Body	-0.526	0.036
PPARG	cg21859053	5`UTR;TSS200	-0.715	0.002
PPARG	cg07676920	Body	-0.594	0.015
PTTG1IP	cg22434923	Body	-0.650	0.006
RAB20	cg16728323	Body	-0.576	0.019
TMEM49	cg01409343	Body	-0.629	0.009
TTLL5	cg25588348	Body	-0.568	0.022
ZFP36	cg05209306	3`UTR	-0.574	0.020
ZFP36L1	cg08169020	Body	-0.518	0.040
