# Supplementary material for: A Single Bout of Electroacupuncture Remodels Epigenetic and Transcriptional Changes in Adipose Tissue in Polycystic Ovary Syndrome
Source: Sci Rep. 2018 Jan 30;8:1878. doi: 10.1038/s41598-017-17919-5 (PMC5790004; doi:10.1038/s41598-017-17919-5)
Supplement: Supplementary file 14 — Supplementary Table 13 [file 41598_2017_17919_MOESM14_ESM.xlsx]

## Sheet: Supplementary Table 14
Supplementary Table 13. Correlations between changes in glucose disposal rate and top 25 hypomethylated genes and their corresponding probes in response to a single bout of electroacupuncture (Q < 11% in 16 women with PCOS).
Gene Symbol	Target ID	Gene Region	Correlation Coefficient	Significance (2-tailed)
CYP27C1	cg08022717	Body	0.518	0.040
SYNJ2	cg10799846	Body	0.553	0.026
SYNJ2	cg12567635	Body	-0.594	0.015
SYNJ2	cg06633162	Body	-0.591	0.016
SYNJ2	cg10977795	Body	0.538	0.031
CTBP1	cg26923863	Body	0.550	0.027
CTBP1	cg04997045	Body; 5`UTR	0.609	0.012
LPIN1	cg15614119	Body	-0.544	0.029
CDC42BPB	cg14191466	Body	0.553	0.026
CDC42BPB	cg02003183	Body	0.553	0.026
TMC6	cg03297901	Body	0.529	0.035
TMC6	cg18512780	Body	0.515	0.041
RPTOR	cg01561259	Body	0.585	0.017
RPTOR	cg01516792	Body	0.671	0.004
RPTOR	cg02185248	Body	0.538	0.031
RPTOR	cg09977718	Body	0.556	0.025
RPTOR	cg18780100	Body	0.532	0.034
RPTOR	cg16015295	Body	0.532	0.034
RPTOR	cg23715732	Body	0.524	0.037
RPTOR	cg09929238	Body	0.541	0.030
RPTOR	cg13526488	Body	0.650	0.006
ZNF516	cg27470087	Body	0.503	0.047
FBXL18	cg08928675	Body	0.503	0.047
FBXL18	cg11554295	Body	0.571	0.021
FBXL18	cg08394896	Body	0.579	0.019
MARCH8	cg06303635	Body	0.512	0.043
ZBTB7B	cg19233405	Body	0.538	0.031
MIR143	cg21242144	TSS200;Body	0.524	0.037
MIR143	cg16684117	TSS200;Body	0.535	0.033
TRAPPC9	cg22637435	Body	0.525	0.037
TRAPPC9	cg26769700	Body	0.503	0.047
TRAPPC9	cg04404304	Body	-0.612	0.012
TRAPPC9	cg03243902	Body	-0.602	0.014
TRAPPC9	cg25408329	Body	-0.538	0.031
MAD1L1	cg22662844	Body	0.512	0.043
MAD1L1	cg19382157	Body	0.526	0.036
MAD1L1	cg08796391	Body	0.685	0.003
MAD1L1	cg18744360	Body	-0.709	0.002
MAD1L1	cg25432518	Body	0.509	0.044
MAD1L1	cg04396112	Body	-0.641	0.007
MAD1L1	cg11611357	Body	0.585	0.017
MAD1L1	cg20782252	Body	0.521	0.039
MAD1L1	cg24505167	Body	0.526	0.036
MAD1L1	cg26811313	Body	0.568	0.022
MAD1L1	cg08465311	Body	0.509	0.044
MAD1L1	cg12098228	Body	0.515	0.041
MAD1L1	cg02185182	Body	0.532	0.034
LARP4B	cg05931497	Body	0.529	0.035
SORCS2	cg17785041	TSS200;Body	-0.615	0.011
SORCS2	cg10876767	Body	0.500	0.049
SORCS2	cg14812474	Body	-0.568	0.022
LSP1	cg19280572	TSS1500	0.576	0.019
LSP1	cg07277017	TSS200	0.500	0.049
CEBPE	cg16229875	TSS1500	0.591	0.016
CEBPE	cg11070172	Body	0.538	0.031
CEBPE	cg15809578	TSS1500	0.735	0.001
C17orf97	cg25045219	Body	0.568	0.022
C17orf97	cg01435401	Body	0.535	0.033
GALNS	cg16802439	Body	0.529	0.035
GALNS	cg07947266	5`UTR	-0.553	0.026
GALNS	cg04364752	Body	0.515	0.041
