# Supplementary material for: A Single Bout of Electroacupuncture Remodels Epigenetic and Transcriptional Changes in Adipose Tissue in Polycystic Ovary Syndrome
Source: Sci Rep. 2018 Jan 30;8:1878. doi: 10.1038/s41598-017-17919-5 (PMC5790004; doi:10.1038/s41598-017-17919-5)
Supplement: Supplementary file 15 — Supplementary Table 14 [file 41598_2017_17919_MOESM15_ESM.xlsx]

## Sheet: Supplementary Table 15
Supplementary Table 14. Correlations between gene expression (Q < 0.05) and DNA methylation (Q= 11).
Gene Symbol	probe_ID	Methylation site	Chromosome	Spearman_rho	P value	FDR
A4GALT	ILMN_1735045	cg26158235	22	0.397059	0.128883	0.587981
A4GALT	ILMN_1735045	cg11858499	22	0.129412	0.632669	0.883836
A4GALT	ILMN_1735045	cg07393322	22	-0.0617647	0.822182	0.948543
AACS	ILMN_1698554	cg08572757	12	-0.411765	0.114361	0.571686
AACS	ILMN_1698554	cg16118089	12	-0.205882	0.442959	0.789083
ABCA11	ILMN_2232084	cg05856015	4	0.232353	0.385168	0.75468
ABCA6	ILMN_1701551	cg22081096	17	-0.191176	0.476928	0.809928
ABCE1	ILMN_2330267	cg13316813	4	0.0176471	0.951949	0.986466
ABCG1	ILMN_1794782	cg14982472	21	-0.602941	0.0153605	0.399073
ABCG1	ILMN_1794782	cg27243685	21	0.382353	0.14467	0.606638
ABCG1	ILMN_1794782	cg00222799	21	0.282353	0.288413	0.686869
ABCG1	ILMN_1794782	cg08841829	21	0.120588	0.656438	0.892123
ABI3	ILMN_1755658	cg22960869	17	0.447059	0.0843728	0.535834
ABI3	ILMN_1755658	cg26334023	17	0.388235	0.1382	0.598418
ABI3	ILMN_1755658	cg25839227	17	0.352941	0.180212	0.637515
ABI3	ILMN_1755658	cg21400896	17	0.258824	0.33188	0.71275
ABL1	ILMN_1713732	cg13670057	9	0.488235	0.0572279	0.486165
ABL1	ILMN_1713732	cg14362370	9	0.367647	0.161766	0.619949
ABLIM1	ILMN_2396672	cg13587915	10	0.373529	0.154768	0.614921
ABLIM1	ILMN_2396672	cg17056676	10	0.361765	0.168981	0.627755
ABLIM1	ILMN_2396672	cg11936643	10	0.332353	0.208367	0.660075
ABLIM1	ILMN_2396672	cg23786209	10	0.323529	0.221281	0.664176
ABLIM1	ILMN_2396672	cg01185921	10	0.294118	0.268072	0.676265
ABLIM1	ILMN_2396672	cg06539091	10	-0.161765	0.548605	0.84552
ABLIM1	ILMN_2396672	cg24760869	10	0.161765	0.548605	0.84552
ABLIM1	ILMN_2396672	cg07317843	10	0.144118	0.593829	0.862086
ABLIM1	ILMN_2396672	cg07978738	10	0.126471	0.640554	0.884049
ABLIM1	ILMN_2396672	cg08797444	10	0.0911765	0.737903	0.920882
ABLIM1	ILMN_2396672	cg19226626	10	-0.0647059	0.813651	0.944147
ABLIM1	ILMN_2396672	cg04055345	10	0.0352941	0.899718	0.970027
ABLIM1	ILMN_2396672	cg12403162	10	-0.0235294	0.934507	0.983161
ABLIM1	ILMN_2396672	cg06848487	10	0.0147059	0.960678	0.989617
ABR	ILMN_1672878	cg01555791	17	0.529412	0.0372766	0.453325
ABR	ILMN_1672878	cg00196407	17	0.244118	0.360918	0.734503
ABR	ILMN_1672878	cg16483033	17	-0.182353	0.497921	0.822537
ABR	ILMN_1672878	cg00354884	17	-0.164706	0.541224	0.844225
ABR	ILMN_1672878	cg25436152	17	-0.126471	0.640554	0.884049
ABR	ILMN_1672878	cg16374343	17	-0.120588	0.656438	0.892123
ABR	ILMN_1672878	cg06614508	17	-0.114706	0.672467	0.896249
ABR	ILMN_1672878	cg01884917	17	0.105882	0.696767	0.906001
ABR	ILMN_1672878	cg05707655	17	0.105882	0.696767	0.906001
ABR	ILMN_1672878	cg02135245	17	-0.0764706	0.779743	0.933499
ABR	ILMN_1672878	cg22559878	17	-0.0764706	0.779743	0.933499
ABR	ILMN_1672878	cg09927651	17	0.0294118	0.917094	0.976395
ABR	ILMN_1672878	cg21950605	17	0.0264706	0.925796	0.980183
ABR	ILMN_1672878	cg03062587	17	0.0235294	0.934507	0.983161
ABR	ILMN_1672878	cg19807420	17	-0.00294118	0.995629	0.998374
ABTB2	ILMN_1753370	cg03360728	11	0.620588	0.012077	0.393276
ABTB2	ILMN_1753370	cg13292777	11	0.5	0.0508524	0.484121
ABTB2	ILMN_1753370	cg25522867	11	0.45	0.0821669	0.534552
ABTB2	ILMN_1753370	cg13289202	11	-0.420588	0.106235	0.562977
ABTB2	ILMN_1753370	cg23845009	11	-0.408824	0.117166	0.571686
ABTB2	ILMN_1753370	cg08401725	11	0.397059	0.128883	0.587981
ABTB2	ILMN_1753370	cg03325693	11	0.338235	0.200041	0.654963
ABTB2	ILMN_1753370	cg08663298	11	0.329412	0.212614	0.660458
ABTB2	ILMN_1753370	cg02680254	11	-0.108824	0.688634	0.903352
ACACA	ILMN_2331636	cg09855384	17	0.332353	0.208367	0.660075
ACACA	ILMN_2331636	cg16822666	17	0.288235	0.278126	0.683108
ACACA	ILMN_2331636	cg06026545	17	0.179412	0.505018	0.825737
ACACA	ILMN_2331636	cg08013737	17	0.0676471	0.805142	0.941646
ACACA	ILMN_2331636	cg19725098	17	0.0676471	0.805142	0.941646
ACACA	ILMN_2331636	cg15939920	17	0.0323529	0.908401	0.974139
ACADVL	ILMN_2352009	cg24825722	17	0.0882353	0.746218	0.92434
ACADVL	ILMN_2352009	cg01377644	17	0.0382353	0.891046	0.968507
ACAP1	ILMN_1808395	cg25671438	17	-0.458824	0.0758051	0.519343
ACAP1	ILMN_1808395	cg13925686	17	-0.385294	0.141409	0.599975
ACAP1	ILMN_1808395	cg07148458	17	0.317647	0.230177	0.664458
ACAP1	ILMN_1808395	cg25900902	17	0.273529	0.304279	0.696863
ACAT2	ILMN_1708672	cg10562159	6	-0.294118	0.268072	0.676265
ACIN1	ILMN_1699636	cg16502747	14	-0.238235	0.372931	0.746795
ACIN1	ILMN_1699636	cg09367198	14	0.170588	0.526599	0.835087
ACIN1	ILMN_1699636	cg26404748	14	0.105882	0.696767	0.906001
ACLY	ILMN_1749014	cg14583225	17	-0.185294	0.490874	0.820036
ACOX2	ILMN_1685703	cg16209444	3	-0.688235	0.00421047	0.350008
ACOX2	ILMN_1685703	cg16587010	3	-0.558824	0.0266848	0.415432
ACOX2	ILMN_1685703	cg22012981	3	-0.541176	0.0327089	0.434936
ACSL3	ILMN_2360705	cg14685946	2	0.182353	0.497921	0.822537
ACSL3	ILMN_2360705	cg14157824	2	-0.0235294	0.934507	0.983161
ACSS2	ILMN_1714197	cg21132536	20	0.520588	0.0410139	0.46355
ACTA2	ILMN_1671703	cg03221266	10	0.341176	0.195963	0.650124
ACTA2	ILMN_1671703	cg09990481	10	-0.00294118	0.995629	0.998374
ADAM19	ILMN_1713751	cg07301795	5	0.423529	0.103622	0.562977
ADAM19	ILMN_1713751	cg04815959	5	0.3	0.25825	0.676265
ADAM19	ILMN_1713751	cg14104626	5	0.276471	0.298932	0.695769
ADAM19	ILMN_1713751	cg08295410	5	0.273529	0.304279	0.696863
ADAM19	ILMN_1713751	cg01823925	5	0.179412	0.505018	0.825737
ADAM8	ILMN_1708348	cg25526061	10	-0.538235	0.0338078	0.434936
ADAM8	ILMN_1708348	cg06188870	10	0.5	0.0508524	0.484121
ADAM8	ILMN_1708348	cg23114262	10	0.467647	0.0698174	0.499713
ADAM8	ILMN_1708348	cg00337466	10	-0.1	0.71313	0.912451
ADAMTS9	ILMN_1805543	cg27203924	3	0.761765	0.000926472	0.350008
ADAMTS9	ILMN_1805543	cg07777540	3	0.688235	0.00421047	0.350008
ADAMTS9	ILMN_1805543	cg05668317	3	0.176471	0.512164	0.828616
ADAMTS9	ILMN_1805543	cg00508543	3	-0.0823529	0.762929	0.929501
ADAMTS9	ILMN_1805543	cg01635742	3	0.0411765	0.882386	0.96671
ADH1C	ILMN_1740717	cg00689360	4	-0.497059	0.052393	0.484121
ADH1C	ILMN_1740717	cg03415545	4	-0.226471	0.397628	0.75866
ADHFE1	ILMN_1702858	cg05850205	8	-0.388235	0.1382	0.598418
ADHFE1	ILMN_1702858	cg08490624	8	0.0735294	0.788187	0.938552
ADIPOR2	ILMN_2224833	cg01924292	12	0.482353	0.060634	0.486165
ADORA1	ILMN_1747227	cg23257225	1	0.0352941	0.899718	0.970027
ADPRHL1	ILMN_1788530	cg10039500	13	-0.338235	0.200041	0.654963
ADPRHL1	ILMN_1788530	cg00463202	13	0.158824	0.556032	0.84621
ADPRHL1	ILMN_1788530	cg04398180	13	0.114706	0.672467	0.896249
ADPRHL1	ILMN_1788530	cg22478679	13	-0.0970588	0.721358	0.91653
ADPRHL1	ILMN_1788530	cg20619751	13	0.0558824	0.839299	0.954259
ADPRHL1	ILMN_1788530	cg10624914	13	0.0441176	0.873739	0.963038
ADPRHL1	ILMN_1788530	cg20773767	13	-0.0352941	0.899718	0.970027
ADPRHL1	ILMN_1788530	cg21243846	13	0.00588235	0.986888	0.996603
ADRA1B	ILMN_1679754	cg09444685	5	0.214706	0.423208	0.77459
ADSL	ILMN_1790757	cg13370427	22	0.15	0.57858	0.85737
AES	ILMN_2333107	cg11891735	19	-0.182353	0.497921	0.822537
AGGF1	ILMN_2064917	cg06573795	5	0.244118	0.360918	0.734503
AGGF1	ILMN_2064917	cg17394996	5	0.0705882	0.796653	0.941349
AGGF1	ILMN_2064917	cg13928102	5	0.0352941	0.899718	0.970027
AGPAT4	ILMN_1730504	cg18299670	6	0.558824	0.0266848	0.415432
AGPAT4	ILMN_1730504	cg09043403	6	0.355882	0.176413	0.637031
AGPAT4	ILMN_1730504	cg14170337	6	-0.3	0.25825	0.676265
AGPAT4	ILMN_1730504	cg23825897	6	-0.273529	0.304279	0.696863
AGPAT4	ILMN_1730504	cg02031769	6	0.244118	0.360918	0.734503
AGTR1	ILMN_2341343	cg15463966	3	0.388235	0.1382	0.598418
AGTR1	ILMN_2341343	cg13528513	3	-0.302941	0.253427	0.676265
AGTR1	ILMN_2341343	cg25712987	3	-0.282353	0.288413	0.686869
AGTR1	ILMN_2341343	cg22498996	3	0.0852941	0.75456	0.926641
AHR	ILMN_2162799	cg18810542	7	-0.0823529	0.762929	0.929501
AIG1	ILMN_1797974	cg08824384	6	-0.673529	0.00540501	0.351671
AIG1	ILMN_1797974	cg14646893	6	-0.617647	0.0125817	0.393276
AKAP11	ILMN_1735539	cg23261171	13	0.232353	0.385168	0.75468
AKAP12	ILMN_1686846	cg13500720	6	-0.564706	0.0248823	0.415432
AKAP12	ILMN_1686846	cg20068535	6	0.544118	0.031638	0.434936
AKAP12	ILMN_1686846	cg20407861	6	0.3	0.25825	0.676265
AKAP13	ILMN_1709101	cg09874482	15	-0.476471	0.0641908	0.490129
AKAP13	ILMN_1709101	cg11345955	15	0.464706	0.0717725	0.503793
AKAP13	ILMN_1709101	cg20773751	15	0.447059	0.0843728	0.535834
AKAP13	ILMN_1709101	cg01954585	15	0.441176	0.0889154	0.548998
AKAP13	ILMN_1709101	cg00834924	15	-0.352941	0.180212	0.637515
AKAP13	ILMN_1709101	cg00691586	15	0.326471	0.216919	0.663527
AKAP13	ILMN_1709101	cg03362667	15	0.229412	0.39137	0.757192
AKAP13	ILMN_1709101	cg05421555	15	-0.197059	0.463185	0.801906
AKAP13	ILMN_1709101	cg10389371	15	0.0764706	0.779743	0.933499
AKAP8	ILMN_1741572	cg17311290	19	0.0588235	0.830731	0.951547
ALAD	ILMN_1747577	cg14193097	9	-0.691176	0.00399877	0.350008
ALAD	ILMN_1747577	cg01257194	9	0.444118	0.0866221	0.543221
ALAS1	ILMN_2385647	cg22288737	3	-0.323529	0.221281	0.664176
ALAS1	ILMN_2385647	cg13241645	3	-0.0941176	0.729616	0.919141
ALAS1	ILMN_2385647	cg15698299	3	0.0823529	0.762929	0.929501
ALDH1A2	ILMN_1748538	cg12382153	15	-0.0117647	0.969412	0.990453
ALDH1A3	ILMN_1807439	cg03004371	15	-0.147059	0.586183	0.858462
ALDH1A3	ILMN_1807439	cg22384395	15	-0.147059	0.586183	0.858462
ALDH1A3	ILMN_1807439	cg07212541	15	0.0294118	0.917094	0.976395
ALDH3A2	ILMN_1667564	cg02632015	17	0.0970588	0.721358	0.91653
ALDH7A1	ILMN_1763461	cg22547559	5	-0.197059	0.463185	0.801906
ALG13	ILMN_1761456	cg26520232	X	-0.538235	0.0338078	0.434936
ALG3	ILMN_1806845	cg15872043	3	0.602941	0.0153605	0.399073
ALG3	ILMN_1806845	cg02326328	3	-0.123529	0.648478	0.888852
ALOX5AP	ILMN_1797875	cg20103124	13	-0.264706	0.320666	0.70805
ALOX5AP	ILMN_1797875	cg26848724	13	0.144118	0.593829	0.862086
ALPK1	ILMN_2078697	cg14369455	4	0.217647	0.416731	0.769069
ALPK1	ILMN_2078697	cg15936366	4	0.214706	0.423208	0.77459
ALPK1	ILMN_2078697	cg02245119	4	0.138235	0.609244	0.870877
ALPK1	ILMN_2078697	cg21137236	4	0.114706	0.672467	0.896249
ALPK1	ILMN_2078697	cg11376227	4	0.0941176	0.729616	0.919141
ALPK1	ILMN_2078697	cg19339179	4	0.0647059	0.813651	0.944147
ALPL	ILMN_1701603	cg22681190	1	0.320588	0.225701	0.664458
ALPL	ILMN_1701603	cg14781605	1	0.191176	0.476928	0.809928
ALPL	ILMN_1701603	cg07142010	1	0.147059	0.586183	0.858462
ALPL	ILMN_1701603	cg18789685	1	0.129412	0.632669	0.883836
ALX1	ILMN_3236443	cg07780095	12	-0.308824	0.243953	0.66945
AMD1	ILMN_1788462	cg12760508	6	-0.147059	0.586183	0.858462
AMICA1	ILMN_1778723	cg17983957	11	-0.326471	0.216919	0.663527
AMICA1	ILMN_1778723	cg13751113	11	-0.155882	0.563504	0.850785
AMICA1	ILMN_1778723	cg14190451	11	-0.111765	0.680533	0.900104
AMICA1	ILMN_1778723	cg03234777	11	-0.0470588	0.865106	0.960668
ANGPT1	ILMN_1677723	cg01446971	8	-0.594118	0.0172465	0.408304
ANGPT1	ILMN_1677723	cg24810735	8	-0.470588	0.0679024	0.493959
ANGPT1	ILMN_1677723	cg07125243	8	-0.273529	0.304279	0.696863
ANGPT1	ILMN_1677723	cg27616227	8	0.114706	0.672467	0.896249
ANGPT1	ILMN_1677723	cg18031596	8	-0.102941	0.704933	0.908938
ANGPT1	ILMN_1677723	cg02536838	8	0.0823529	0.762929	0.929501
ANK2	ILMN_1776363	cg25915539	4	0.447059	0.0843728	0.535834
ANK2	ILMN_1776363	cg13555290	4	0.432353	0.0960631	0.555417
ANK2	ILMN_1776363	cg21287322	4	0.423529	0.103622	0.562977
ANK2	ILMN_1776363	cg21356998	4	0.367647	0.161766	0.619949
ANK2	ILMN_1776363	cg20360704	4	-0.291176	0.27307	0.681568
ANK2	ILMN_1776363	cg23371754	4	0.285294	0.28324	0.685568
ANK2	ILMN_1776363	cg19949241	4	0.273529	0.304279	0.696863
ANKAR	ILMN_2112829	cg06479433	2	0.202941	0.449649	0.795686
ANKAR	ILMN_2112829	cg12918604	2	-0.123529	0.648478	0.888852
ANKRD37	ILMN_1756417	cg26741686	4	0.561765	0.0257713	0.415432
ANKRD37	ILMN_1756417	cg17028658	4	0.108824	0.688634	0.903352
ANKRD50	ILMN_2226304	cg19898448	4	-0.302941	0.253427	0.676265
ANKRD50	ILMN_2226304	cg09646593	4	-0.208824	0.436322	0.784595
ANKRD57	ILMN_1724040	cg17866732	2	-0.335294	0.204176	0.658265
ANKRD57	ILMN_1724040	cg21537939	2	0.167647	0.533888	0.840648
ANO6	ILMN_1674941	cg19303076	12	-0.611765	0.0136409	0.398374
ANO6	ILMN_1674941	cg00753548	12	-0.591176	0.0179142	0.41035
ANO6	ILMN_1674941	cg17052212	12	-0.561765	0.0257713	0.415432
ANO6	ILMN_1674941	cg17810878	12	-0.552941	0.0285876	0.425201
ANO6	ILMN_1674941	cg12686055	12	-0.5	0.0508524	0.484121
ANO6	ILMN_1674941	cg23336996	12	-0.488235	0.0572279	0.486165
ANO6	ILMN_1674941	cg10892950	12	-0.420588	0.106235	0.562977
ANO6	ILMN_1674941	cg25365421	12	-0.388235	0.1382	0.598418
ANXA11	ILMN_1685170	cg23258615	10	0.426471	0.101056	0.562977
ANXA11	ILMN_1685170	cg19046730	10	-0.164706	0.541224	0.844225
AP3B1	ILMN_1768867	cg05606089	5	-0.561765	0.0257713	0.415432
AP3B1	ILMN_1768867	cg08976646	5	0.338235	0.200041	0.654963
AP3M2	ILMN_1676946	cg07490776	8	-0.0294118	0.917094	0.976395
APOBEC3A	ILMN_1680192	cg27504369	22	-0.617647	0.0125817	0.393276
APOL3	ILMN_1756862	cg00965578	22	0.0441176	0.873739	0.963038
APOL3	ILMN_1756862	cg11835355	22	0.0294118	0.917094	0.976395
APOLD1	ILMN_1723522	cg27464065	12	0.488235	0.0572279	0.486165
APOLD1	ILMN_1723522	cg26947127	12	0.467647	0.0698174	0.499713
APOLD1	ILMN_1723522	cg02813863	12	0.438235	0.091253	0.549854
APOLD1	ILMN_1723522	cg09444226	12	0.423529	0.103622	0.562977
APOLD1	ILMN_1723522	cg16747828	12	0.408824	0.117166	0.571686
APOLD1	ILMN_1723522	cg04943927	12	0.402941	0.122925	0.577934
APOLD1	ILMN_1723522	cg10048215	12	0.397059	0.128883	0.587981
APOLD1	ILMN_1723522	cg10635645	12	0.264706	0.320666	0.70805
ARC	ILMN_1711120	cg13172906	8	0.435294	0.0936354	0.553376
ARHGAP12	ILMN_1753500	cg03015672	10	-0.702941	0.00323392	0.350008
ARHGAP12	ILMN_1753500	cg18675610	10	-0.629412	0.0106584	0.393276
ARHGAP12	ILMN_1753500	cg02093006	10	-0.561765	0.0257713	0.415432
ARHGAP12	ILMN_1753500	cg04359828	10	-0.552941	0.0285876	0.425201
ARHGAP12	ILMN_1753500	cg05194545	10	-0.405882	0.120021	0.573035
ARHGAP12	ILMN_1753500	cg09110292	10	0.126471	0.640554	0.884049
ARHGAP20	ILMN_1782761	cg21197233	11	-0.173529	0.519358	0.830848
ARHGAP9	ILMN_1663916	cg16616937	12	0.529412	0.0372766	0.453325
ARHGAP9	ILMN_1663916	cg06015525	12	-0.432353	0.0960631	0.555417
ARHGAP9	ILMN_1663916	cg20009327	12	0.308824	0.243953	0.66945
ARHGAP9	ILMN_1663916	cg08339023	12	-0.297059	0.263132	0.676265
ARHGEF3	ILMN_1781010	cg11229273	3	-0.511765	0.0450328	0.474148
ARHGEF3	ILMN_1781010	cg18482892	3	-0.441176	0.0889154	0.548998
ARHGEF3	ILMN_1781010	cg08976117	3	-0.264706	0.320666	0.70805
ARHGEF3	ILMN_1781010	cg21077300	3	-0.258824	0.33188	0.71275
ARHGEF3	ILMN_1781010	cg14633892	3	-0.158824	0.556032	0.84621
ARHGEF3	ILMN_1781010	cg04563996	3	-0.152941	0.57102	0.855675
ARHGEF3	ILMN_1781010	cg05400732	3	0.138235	0.609244	0.870877
ARHGEF3	ILMN_1781010	cg12835118	3	-0.129412	0.632669	0.883836
ARHGEF3	ILMN_1781010	cg18109369	3	-0.0411765	0.882386	0.96671
ARID1A	ILMN_1797341	cg15050577	1	0.3	0.25825	0.676265
ARID1A	ILMN_1797341	cg03123091	1	-0.179412	0.505018	0.825737
ARID1A	ILMN_1797341	cg05649922	1	0.158824	0.556032	0.84621
ARID3A	ILMN_1670130	cg03763874	19	-0.220588	0.410309	0.765336
ARID3A	ILMN_1670130	cg01774027	19	-0.0294118	0.917094	0.976395
ARID4B	ILMN_2362982	cg19314777	1	0.114706	0.672467	0.896249
ARID5A	ILMN_2415157	cg13112407	2	-0.658824	0.0068521	0.365537
ARID5A	ILMN_2415157	cg09014716	2	0.426471	0.101056	0.562977
ARID5A	ILMN_2415157	cg16260241	2	0.379412	0.147983	0.606638
ARID5B	ILMN_1721626	cg25953130	10	0.364706	0.165346	0.622343
ARID5B	ILMN_1721626	cg16401465	10	0.341176	0.195963	0.650124
ARID5B	ILMN_1721626	cg16389209	10	0.314706	0.234712	0.664601
ARID5B	ILMN_1721626	cg07520810	10	0.305882	0.248661	0.674047
ARID5B	ILMN_1721626	cg00928816	10	0.270588	0.309683	0.699629
ARID5B	ILMN_1721626	cg04657468	10	0.270588	0.309683	0.699629
ARID5B	ILMN_1721626	cg10502149	10	0.241176	0.366896	0.74139
ARID5B	ILMN_1721626	cg17744037	10	0.220588	0.410309	0.765336
ARID5B	ILMN_1721626	cg20746552	10	0.208824	0.436322	0.784595
ARID5B	ILMN_1721626	cg26758131	10	0.173529	0.519358	0.830848
ARID5B	ILMN_1721626	cg27027230	10	0.144118	0.593829	0.862086
ARID5B	ILMN_1721626	cg13344587	10	0.0941176	0.729616	0.919141
ARIH1	ILMN_1694219	cg15188939	15	0.0941176	0.729616	0.919141
ARIH1	ILMN_1694219	cg08183300	15	0.0529412	0.847885	0.95749
ARL1	ILMN_1813091	cg21520507	12	-0.232353	0.385168	0.75468
ARL4A	ILMN_1775405	cg09259772	7	-0.267647	0.315146	0.704807
ARL4A	ILMN_1775405	cg12785342	7	-0.167647	0.533888	0.840648
ARL5A	ILMN_1771738	cg02767470	2	0.2	0.456391	0.797389
ARMC5	ILMN_1697088	cg09559324	16	0.141176	0.601516	0.867579
ARMC5	ILMN_1697088	cg03042477	16	0.0470588	0.865106	0.960668
ARMC7	ILMN_1797298	cg02186444	17	0.0852941	0.75456	0.926641
ARMC7	ILMN_1797298	cg20539986	17	-0.0382353	0.891046	0.968507
ARPC1A	ILMN_1759915	cg01651169	7	-0.291176	0.27307	0.681568
ARPC1A	ILMN_1759915	cg00736326	7	0.282353	0.288413	0.686869
ARRB1	ILMN_2325168	cg08960830	11	-0.344118	0.191942	0.648067
ARRB1	ILMN_2325168	cg25899829	11	-0.158824	0.556032	0.84621
ARRB1	ILMN_2325168	cg10359006	11	0.0705882	0.796653	0.941349
ARRB1	ILMN_2325168	cg21756647	11	-0.0411765	0.882386	0.96671
ASB13	ILMN_1654385	cg25310700	10	0.417647	0.108896	0.564368
ASS1	ILMN_1688234	cg14388093	9	0.508824	0.0464374	0.4764
ASS1	ILMN_1688234	cg14529412	9	0.326471	0.216919	0.663527
ATF3	ILMN_2374865	cg05036120	1	-0.608824	0.0141963	0.399073
ATF3	ILMN_2374865	cg04323713	1	0.467647	0.0698174	0.499713
ATF3	ILMN_2374865	cg15831613	1	-0.2	0.456391	0.797389
ATF3	ILMN_2374865	cg07199812	1	0.173529	0.519358	0.830848
ATF4	ILMN_2358457	cg18405341	22	0.423529	0.103622	0.562977
ATF4	ILMN_2358457	cg22744818	22	0.220588	0.410309	0.765336
ATL2	ILMN_1716384	cg20303572	2	0.338235	0.200041	0.654963
ATOH8	ILMN_1654065	cg21946195	2	-0.120588	0.656438	0.892123
ATOH8	ILMN_1654065	cg07622521	2	0.0235294	0.934507	0.983161
ATP1A1	ILMN_2415189	cg25346117	1	-0.547059	0.0305944	0.434936
ATP2A2	ILMN_1815666	cg21810305	12	0.25	0.349132	0.725273
ATP2A2	ILMN_1815666	cg23807570	12	-0.0205882	0.943224	0.984566
ATP2B4	ILMN_1664772	cg12131862	1	0.197059	0.463185	0.801906
ATP2B4	ILMN_1664772	cg23036452	1	0.0147059	0.960678	0.989617
ATP6V1B1	ILMN_1812073	cg22697962	2	0.438235	0.091253	0.549854
ATP6V1B1	ILMN_1812073	cg17835072	2	-0.144118	0.593829	0.862086
ATP6V1B1	ILMN_1812073	cg24334149	2	-0.141176	0.601516	0.867579
ATP6V1B1	ILMN_1812073	cg26929806	2	0.111765	0.680533	0.900104
ATP6V1B1	ILMN_1812073	cg08576304	2	-0.0647059	0.813651	0.944147
ATXN7L3B	ILMN_1826531	cg22232397	12	0.273529	0.304279	0.696863
AVPI1	ILMN_1671731	cg08181251	10	0.376471	0.151349	0.612281
AXIN2	ILMN_1724480	cg23475474	17	-0.282353	0.288413	0.686869
AXIN2	ILMN_1724480	cg11122009	17	0.0294118	0.917094	0.976395
AXUD1	ILMN_1703123	cg00501876	3	0.497059	0.052393	0.484121
AXUD1	ILMN_1703123	cg03540589	3	0.497059	0.052393	0.484121
AZIN1	ILMN_1704550	cg02243276	8	0.573529	0.0223585	0.41035
AZIN1	ILMN_1704550	cg19352977	8	-0.164706	0.541224	0.844225
B3GALT4	ILMN_1690682	cg26055446	6	0.220588	0.410309	0.765336
B3GALT4	ILMN_1690682	cg18729787	6	-0.1	0.71313	0.912451
B3GALT4	ILMN_1690682	cg03169472	6	0.0676471	0.805142	0.941646
B3GALT4	ILMN_1690682	cg00052772	6	-0.0205882	0.943224	0.984566
B3GNT5	ILMN_1702609	cg26436136	3	0.514706	0.0436611	0.47213
B3GNT6	ILMN_1715384	cg14370595	11	-0.135294	0.617013	0.875104
B3GNT6	ILMN_1715384	cg24992817	11	-0.126471	0.640554	0.884049
B4GALT5	ILMN_1685824	cg00340958	20	0.0882353	0.746218	0.92434
BAIAP2	ILMN_1705922	cg27222205	17	-0.358824	0.17267	0.631491
BAIAP2	ILMN_1705922	cg16831331	17	0.341176	0.195963	0.650124
BAIAP2	ILMN_1705922	cg06768939	17	-0.288235	0.278126	0.683108
BAIAP2	ILMN_1705922	cg18758622	17	0.270588	0.309683	0.699629
BAIAP2	ILMN_1705922	cg09324359	17	-0.267647	0.315146	0.704807
BAIAP2	ILMN_1705922	cg13621701	17	-0.255882	0.337574	0.716896
BAIAP2	ILMN_1705922	cg26927218	17	0.229412	0.39137	0.757192
BAIAP2	ILMN_1705922	cg26480039	17	-0.191176	0.476928	0.809928
BAIAP2	ILMN_1705922	cg20478261	17	-0.164706	0.541224	0.844225
BAIAP2	ILMN_1705922	cg03076037	17	-0.15	0.57858	0.85737
BAIAP2	ILMN_1705922	cg06710464	17	0.15	0.57858	0.85737
BAIAP2	ILMN_1705922	cg17228232	17	-0.117647	0.664435	0.894182
BAIAP2	ILMN_1705922	cg17027476	17	-0.114706	0.672467	0.896249
BAIAP2	ILMN_1705922	cg01639723	17	-0.111765	0.680533	0.900104
BAIAP2	ILMN_1705922	cg25043129	17	0.0882353	0.746218	0.92434
BAIAP2	ILMN_1705922	cg09859805	17	-0.0852941	0.75456	0.926641
BAIAP2	ILMN_1705922	cg01276536	17	0.0735294	0.788187	0.938552
BAIAP2	ILMN_1705922	cg05481579	17	0.0558824	0.839299	0.954259
BAIAP2	ILMN_1705922	cg05369926	17	-0.05	0.856487	0.960428
BAIAP2	ILMN_1705922	cg12779301	17	-0.0382353	0.891046	0.968507
BAIAP2	ILMN_1705922	cg09840386	17	0.0294118	0.917094	0.976395
BAIAP2	ILMN_1705922	cg09347306	17	-0.0294118	0.917094	0.976395
BAIAP2	ILMN_1705922	cg27022584	17	0.0176471	0.951949	0.986466
BAIAP2	ILMN_1705922	cg03926640	17	-0.00882353	0.978149	0.993293
BANP	ILMN_1663631	cg06050784	16	0.226471	0.397628	0.75866
BANP	ILMN_1663631	cg16659510	16	0.120588	0.656438	0.892123
BANP	ILMN_1663631	cg03141958	16	-0.105882	0.696767	0.906001
BANP	ILMN_1663631	cg00035452	16	-0.0882353	0.746218	0.92434
BANP	ILMN_1663631	cg07602985	16	0.0676471	0.805142	0.941646
BANP	ILMN_1663631	cg16471167	16	0.0676471	0.805142	0.941646
BANP	ILMN_1663631	cg08460198	16	0.0588235	0.830731	0.951547
BANP	ILMN_1663631	cg27294701	16	0.0558824	0.839299	0.954259
BANP	ILMN_1663631	cg02800384	16	-0.0441176	0.873739	0.963038
BANP	ILMN_1663631	cg03551062	16	0.0382353	0.891046	0.968507
BANP	ILMN_1663631	cg07527105	16	-0.0382353	0.891046	0.968507
BANP	ILMN_1663631	cg08595782	16	0.0147059	0.960678	0.989617
BANP	ILMN_1663631	cg08542520	16	0	1	1
BARD1	ILMN_2074258	cg04004882	2	-0.329412	0.212614	0.660458
BATF3	ILMN_1763207	cg00088080	1	0.223529	0.403941	0.761984
BCL2L1	ILMN_1654118	cg25291404	20	0.205882	0.442959	0.789083
BCL2L1	ILMN_1654118	cg13989999	20	0.2	0.456391	0.797389
BCL3	ILMN_1710514	cg17883035	19	0.623529	0.0115885	0.393276
BCL3	ILMN_1710514	cg01220257	19	0.576471	0.0215634	0.41035
BCL3	ILMN_1710514	cg26470501	19	0.385294	0.141409	0.599975
BCL6	ILMN_1737314	cg09643398	3	0.220588	0.410309	0.765336
BCL6	ILMN_1737314	cg02376018	3	0.176471	0.512164	0.828616
BCL6	ILMN_1737314	cg01181584	3	-0.0911765	0.737903	0.920882
BCL6	ILMN_1737314	cg17394304	3	0.0911765	0.737903	0.920882
BCL6	ILMN_1737314	cg23655939	3	0.0705882	0.796653	0.941349
BCL6	ILMN_1737314	cg06164260	3	-0.0529412	0.847885	0.95749
BCL6	ILMN_1737314	cg05663031	3	-0.0205882	0.943224	0.984566
BCL7C	ILMN_2371147	cg22377963	16	-0.0794118	0.771324	0.931221
BCL9	ILMN_1704452	cg08917664	1	0.0470588	0.865106	0.960668
BCL9	ILMN_1704452	cg24645896	1	-0.0264706	0.925796	0.980183
BDKRB2	ILMN_1684086	cg15892963	14	-0.297059	0.263132	0.676265
BDKRB2	ILMN_1684086	cg06616512	14	-0.232353	0.385168	0.75468
BDKRB2	ILMN_1684086	cg24010952	14	-0.197059	0.463185	0.801906
BDKRB2	ILMN_1684086	cg20068027	14	0.138235	0.609244	0.870877
BEND5	ILMN_3237448	cg20822884	1	0.273529	0.304279	0.696863
BEND7	ILMN_3230880	cg24951886	10	-0.344118	0.191942	0.648067
BEND7	ILMN_3230880	cg07464025	10	0.297059	0.263132	0.676265
BEND7	ILMN_3230880	cg23456689	10	0.294118	0.268072	0.676265
BEND7	ILMN_3230880	cg25609480	10	-0.191176	0.476928	0.809928
BEND7	ILMN_3230880	cg02639435	10	-0.0941176	0.729616	0.919141
BEND7	ILMN_3230880	cg01174428	10	0.00882353	0.978149	0.993293
BEND7	ILMN_3230880	cg23114594	10	-0.00882353	0.978149	0.993293
BEND7	ILMN_3230880	cg16432908	10	0.00588235	0.986888	0.996603
BHLHB2	ILMN_1768534	cg16709836	3	-0.147059	0.586183	0.858462
BHLHB2	ILMN_1768534	cg16320419	3	0.0176471	0.951949	0.986466
BIRC3	ILMN_1776181	cg04279695	11	-0.352941	0.180212	0.637515
BLVRA	ILMN_1691436	cg27496339	7	0.429412	0.0985365	0.556843
BLVRA	ILMN_1691436	cg25548328	7	0.111765	0.680533	0.900104
BMP2K	ILMN_1811148	cg23811811	4	-0.273529	0.304279	0.696863
BMP4	ILMN_1740900	cg05928290	14	-0.341176	0.195963	0.650124
BMP4	ILMN_1740900	cg05923197	14	-0.3	0.25825	0.676265
BOLA1	ILMN_1793966	cg09045105	1	-0.432353	0.0960631	0.555417
BRD2	ILMN_1758918	cg01935221	6	-0.326471	0.216919	0.663527
BRD2	ILMN_1758918	cg15598276	6	-0.320588	0.225701	0.664458
BRD2	ILMN_1758918	cg02707277	6	-0.261765	0.326245	0.709405
BRD2	ILMN_1758918	cg10995964	6	-0.229412	0.39137	0.757192
BRD2	ILMN_1758918	cg16862821	6	-0.217647	0.416731	0.769069
BRD2	ILMN_1758918	cg18888137	6	-0.144118	0.593829	0.862086
BRD2	ILMN_1758918	cg11936639	6	-0.126471	0.640554	0.884049
BRD2	ILMN_1758918	cg02471378	6	-0.123529	0.648478	0.888852
BRD2	ILMN_1758918	cg15586654	6	-0.114706	0.672467	0.896249
BRD2	ILMN_1758918	cg26246342	6	-0.111765	0.680533	0.900104
BRD2	ILMN_1758918	cg10770652	6	-0.0970588	0.721358	0.91653
BRD2	ILMN_1758918	cg04878644	6	0.0823529	0.762929	0.929501
BRD2	ILMN_1758918	cg11400946	6	-0.0764706	0.779743	0.933499
BRD2	ILMN_1758918	cg00482994	6	-0.0647059	0.813651	0.944147
BRD2	ILMN_1758918	cg19556854	6	-0.0647059	0.813651	0.944147
BRD2	ILMN_1758918	cg26264318	6	-0.0411765	0.882386	0.96671
BRD2	ILMN_1758918	cg25158622	6	-0.0205882	0.943224	0.984566
BRD3	ILMN_1785635	cg14587902	9	-0.226471	0.397628	0.75866
BRD3	ILMN_1785635	cg14199150	9	-0.123529	0.648478	0.888852
BRD8	ILMN_2349600	cg02637512	5	0.264706	0.320666	0.70805
BRF2	ILMN_1665554	cg19904653	8	-0.232353	0.385168	0.75468
BSCL2	ILMN_1774596	cg08842907	11	-0.335294	0.204176	0.658265
BSCL2	ILMN_1774596	cg19199590	11	-0.0705882	0.796653	0.941349
BSDC1	ILMN_1734483	cg04848898	1	0.191176	0.476928	0.809928
BSDC1	ILMN_1734483	cg15482893	1	0.15	0.57858	0.85737
BTBD11	ILMN_1705066	cg20111269	12	-0.426471	0.101056	0.562977
BTBD11	ILMN_1705066	cg19939178	12	-0.347059	0.187976	0.643915
BTBD11	ILMN_1705066	cg14401746	12	-0.308824	0.243953	0.66945
BTBD11	ILMN_1705066	cg03815621	12	-0.235294	0.379021	0.749241
BTBD11	ILMN_1705066	cg01478234	12	-0.194118	0.470031	0.805739
BTBD11	ILMN_1705066	cg24966575	12	0.194118	0.470031	0.805739
BTBD11	ILMN_1705066	cg03198269	12	-0.191176	0.476928	0.809928
BTBD11	ILMN_1705066	cg04076774	12	-0.185294	0.490874	0.820036
BTBD11	ILMN_1705066	cg00174508	12	-0.132353	0.624821	0.87963
BTBD11	ILMN_1705066	cg27567561	12	-0.105882	0.696767	0.906001
BTBD11	ILMN_1705066	cg08125960	12	0.0441176	0.873739	0.963038
BTBD11	ILMN_1705066	cg11841741	12	0.0441176	0.873739	0.963038
BTBD11	ILMN_1705066	cg24506324	12	0.0294118	0.917094	0.976395
BTBD15	ILMN_1707481	cg10318641	11	0.261765	0.326245	0.709405
BTBD7	ILMN_1757298	cg03505817	14	0.247059	0.354996	0.730252
BTBD7	ILMN_1757298	cg00846498	14	-0.229412	0.39137	0.757192
BTD	ILMN_1699728	cg16247323	3	0.402941	0.122925	0.577934
BTD	ILMN_1699728	cg01087463	3	-0.226471	0.397628	0.75866
BTG1	ILMN_1775743	cg04100724	12	0.120588	0.656438	0.892123
BTG1	ILMN_1775743	cg08832851	12	-0.0705882	0.796653	0.941349
BTG2	ILMN_1770085	cg13556604	1	-0.476471	0.0641908	0.490129
BTG2	ILMN_1770085	cg01798157	1	0.00588235	0.986888	0.996603
BTN2A1	ILMN_2364852	cg09131398	6	0.0529412	0.847885	0.95749
BYSL	ILMN_1682792	cg15745273	6	0.482353	0.060634	0.486165
BYSL	ILMN_1682792	cg01526854	6	0.414706	0.111604	0.568827
BYSL	ILMN_1682792	cg17767659	6	0.111765	0.680533	0.900104
C10orf140	ILMN_3239861	cg01216745	10	0.129412	0.632669	0.883836
C10orf140	ILMN_3239861	cg03846926	10	-0.0794118	0.771324	0.931221
C10orf140	ILMN_3239861	cg22700691	10	0.0176471	0.951949	0.986466
C10orf2	ILMN_1701243	cg18276125	10	0.15	0.57858	0.85737
C10orf54	ILMN_2205963	cg12568633	10	0.185294	0.490874	0.820036
C10orf54	ILMN_2205963	cg04179740	10	-0.0176471	0.951949	0.986466
C10orf54	ILMN_2205963	cg23968456	10	0	1	1
C11orf48	ILMN_1739345	cg23462726	11	0.264706	0.320666	0.70805
C11orf48	ILMN_1739345	cg02375832	11	0.138235	0.609244	0.870877
C12orf44	ILMN_1772527	cg00006122	12	-0.0911765	0.737903	0.920882
C12orf52	ILMN_1667857	cg05582340	12	-0.488235	0.0572279	0.486165
C12orf65	ILMN_1667510	cg10672416	12	0.135294	0.617013	0.875104
C13orf15	ILMN_1658494	cg20472746	13	0.273529	0.304279	0.696863
C13orf18	ILMN_1773388	cg24211406	13	0.291176	0.27307	0.681568
C13orf18	ILMN_1773388	cg20661893	13	-0.141176	0.601516	0.867579
C13orf33	ILMN_1696048	cg01815128	13	0.35	0.184066	0.640391
C13orf33	ILMN_1696048	cg10763483	13	0.341176	0.195963	0.650124
C13orf33	ILMN_1696048	cg01411823	13	0.211765	0.429738	0.780473
C13orf33	ILMN_1696048	cg24690437	13	0.208824	0.436322	0.784595
C14orf106	ILMN_1666208	cg18615457	14	-0.176471	0.512164	0.828616
C14orf106	ILMN_1666208	cg22937762	14	0.111765	0.680533	0.900104
C14orf131	ILMN_2186858	cg04790800	14	-0.391176	0.135043	0.595052
C14orf138	ILMN_1781102	cg04167075	14	-0.0852941	0.75456	0.926641
C14orf167	ILMN_3187771	cg18981338	14	-0.494118	0.0539687	0.486165
C14orf169	ILMN_1711543	cg09350895	14	0.211765	0.429738	0.780473
C14orf180	ILMN_1693951	cg20322886	14	-0.417647	0.108896	0.564368
C14orf180	ILMN_1693951	cg16063716	14	-0.338235	0.200041	0.654963
C14orf180	ILMN_1693951	cg04220416	14	-0.320588	0.225701	0.664458
C14orf180	ILMN_1693951	cg15421520	14	-0.191176	0.476928	0.809928
C14orf32	ILMN_1779279	cg09487167	14	-0.235294	0.379021	0.749241
C14orf43	ILMN_1763091	cg18583329	14	0.594118	0.0172465	0.408304
C14orf43	ILMN_1763091	cg03519879	14	0.552941	0.0285876	0.425201
C14orf43	ILMN_1763091	cg23263802	14	0.497059	0.052393	0.484121
C14orf43	ILMN_1763091	cg23938483	14	0.2	0.456391	0.797389
C14orf79	ILMN_1686082	cg00460818	14	-0.317647	0.230177	0.664458
C14orf79	ILMN_1686082	cg16316993	14	-0.197059	0.463185	0.801906
C14orf80	ILMN_1653553	cg24348707	14	-0.405882	0.120021	0.573035
C14orf80	ILMN_1653553	cg12050054	14	0.270588	0.309683	0.699629
C14orf80	ILMN_1653553	cg11763800	14	-0.244118	0.360918	0.734503
C14orf80	ILMN_1653553	cg14118465	14	0.0411765	0.882386	0.96671
C14orf93	ILMN_1724897	cg18643029	14	-0.45	0.0821669	0.534552
C14orf93	ILMN_1724897	cg03565081	14	0.282353	0.288413	0.686869
C15orf17	ILMN_1657744	cg13906792	15	-0.0617647	0.822182	0.948543
C16orf5	ILMN_1815812	cg12031863	16	0.514706	0.0436611	0.47213
C16orf5	ILMN_1815812	cg02106534	16	-0.114706	0.672467	0.896249
C16orf58	ILMN_1685289	cg02843500	16	0.0882353	0.746218	0.92434
C16orf80	ILMN_2112599	cg08210637	16	0.258824	0.33188	0.71275
C17orf67	ILMN_1707292	cg12023999	17	0.473529	0.066027	0.491944
C17orf67	ILMN_1707292	cg21371003	17	-0.417647	0.108896	0.564368
C17orf67	ILMN_1707292	cg09974839	17	0.247059	0.354996	0.730252
C17orf67	ILMN_1707292	cg00822353	17	-0.0911765	0.737903	0.920882
C17orf96	ILMN_3247139	cg23793397	17	0.135294	0.617013	0.875104
C17orf97	ILMN_1713803	cg18457597	17	0.479412	0.0623933	0.489482
C17orf97	ILMN_1713803	cg00842595	17	0.285294	0.28324	0.685568
C17orf97	ILMN_1713803	cg01435401	17	0.252941	0.343324	0.718431
C17orf97	ILMN_1713803	cg25045219	17	0.220588	0.410309	0.765336
C19orf22	ILMN_1808202	cg16709214	19	0.776471	0.000630224	0.350008
C19orf22	ILMN_1808202	cg14145667	19	-0.282353	0.288413	0.686869
C19orf22	ILMN_1808202	cg03052794	19	-0.226471	0.397628	0.75866
C19orf6	ILMN_1762439	cg24402975	19	-0.252941	0.343324	0.718431
C19orf6	ILMN_1762439	cg19489512	19	-0.0205882	0.943224	0.984566
C1orf124	ILMN_1655485	cg06796096	1	0.291176	0.27307	0.681568
C1orf124	ILMN_1655485	cg22723249	1	0.255882	0.337574	0.716896
C1orf124	ILMN_1655485	cg15520941	1	-0.0529412	0.847885	0.95749
C1orf186	ILMN_1690209	cg23676618	1	-0.529412	0.0372766	0.453325
C1orf186	ILMN_1690209	cg23738708	1	0.305882	0.248661	0.674047
C1orf21	ILMN_1797735	cg24162801	1	-0.358824	0.17267	0.631491
C1orf21	ILMN_1797735	cg06533042	1	-0.3	0.25825	0.676265
C1orf21	ILMN_1797735	cg24250374	1	0.0147059	0.960678	0.989617
C1orf35	ILMN_1790202	cg02901884	1	0.332353	0.208367	0.660075
C1orf51	ILMN_1793543	cg03960066	1	0.205882	0.442959	0.789083
C1orf52	ILMN_1742611	cg20811840	1	0.317647	0.230177	0.664458
C1orf52	ILMN_1742611	cg00576075	1	-0.152941	0.57102	0.855675
C1orf55	ILMN_1748291	cg20432200	1	-0.129412	0.632669	0.883836
C1orf83	ILMN_1673544	cg10362426	1	-0.332353	0.208367	0.660075
C1orf83	ILMN_1673544	cg06659338	1	0.197059	0.463185	0.801906
C1orf83	ILMN_1673544	cg24593372	1	0.0676471	0.805142	0.941646
C1orf83	ILMN_1673544	cg20168837	1	0.0588235	0.830731	0.951547
C1orf86	ILMN_2097790	cg01927825	1	-0.567647	0.0240175	0.415432
C1orf86	ILMN_2097790	cg26031954	1	-0.441176	0.0889154	0.548998
C1orf86	ILMN_2097790	cg09506319	1	-0.385294	0.141409	0.599975
C1orf86	ILMN_2097790	cg13061570	1	-0.341176	0.195963	0.650124
C1orf86	ILMN_2097790	cg05523897	1	-0.338235	0.200041	0.654963
C1orf86	ILMN_2097790	cg16117513	1	-0.332353	0.208367	0.660075
C1orf86	ILMN_2097790	cg18397998	1	-0.255882	0.337574	0.716896
C1orf86	ILMN_2097790	cg19915466	1	-0.247059	0.354996	0.730252
C1orf86	ILMN_2097790	cg26227225	1	-0.194118	0.470031	0.805739
C20orf177	ILMN_1718712	cg02009255	20	0.0147059	0.960678	0.989617
C20orf177	ILMN_1718712	cg20800536	20	0	1	1
C20orf52	ILMN_1801633	cg14219812	20	-0.129412	0.632669	0.883836
C21orf63	ILMN_1695959	cg14442408	21	0.0794118	0.771324	0.931221
C21orf70	ILMN_2104929	cg00164837	21	-0.155882	0.563504	0.850785
C21orf70	ILMN_2104929	cg05054998	21	-0.0941176	0.729616	0.919141
C21orf70	ILMN_2104929	cg03392571	21	0.0705882	0.796653	0.941349
C21orf70	ILMN_2104929	cg11327657	21	0.0235294	0.934507	0.983161
C2CD4B	ILMN_3248551	cg03461851	15	-0.370588	0.15824	0.61828
C2orf68	ILMN_3247681	cg03682581	2	-0.0617647	0.822182	0.948543
C2orf68	ILMN_3247681	cg04738827	2	-0.0176471	0.951949	0.986466
C3orf52	ILMN_2184612	cg14018690	3	0.485294	0.0589123	0.486165
C3orf52	ILMN_2184612	cg14975798	3	0.367647	0.161766	0.619949
C3orf59	ILMN_1700967	cg24828455	3	0.138235	0.609244	0.870877
C3orf59	ILMN_1700967	cg07908870	3	-0.0705882	0.796653	0.941349
C3orf63	ILMN_1661409	cg26964875	3	-0.0588235	0.830731	0.951547
C3orf71	ILMN_3241670	cg07813961	3	0.3	0.25825	0.676265
C4orf16	ILMN_2207562	cg19933238	4	-0.538235	0.0338078	0.434936
C5AR1	ILMN_1689836	cg02892690	19	-0.576471	0.0215634	0.41035
C5orf15	ILMN_1695917	cg19650632	5	0.447059	0.0843728	0.535834
C5orf15	ILMN_1695917	cg22609722	5	-0.0705882	0.796653	0.941349
C5orf37	ILMN_2225577	cg09366796	5	-0.188235	0.483876	0.813782
C5orf4	ILMN_1728742	cg02379533	5	-0.555882	0.0276235	0.418642
C6orf111	ILMN_2161357	cg01391346	6	0.438235	0.091253	0.549854
C6orf136	ILMN_1813236	cg26088561	6	-0.35	0.184066	0.640391
C6orf136	ILMN_1813236	cg10182348	6	-0.314706	0.234712	0.664601
C6orf136	ILMN_1813236	cg06996599	6	-0.0941176	0.729616	0.919141
C6orf70	ILMN_1657064	cg08044140	6	0.0382353	0.891046	0.968507
C7orf27	ILMN_1804498	cg17907525	7	-0.252941	0.343324	0.718431
C7orf27	ILMN_1804498	cg06838581	7	-0.235294	0.379021	0.749241
C7orf27	ILMN_1804498	cg22240715	7	-0.0823529	0.762929	0.929501
C8orf34	ILMN_1812841	cg09032314	8	-0.491176	0.0555802	0.486165
C8orf34	ILMN_1812841	cg20207219	8	-0.426471	0.101056	0.562977
C8orf34	ILMN_1812841	cg14148862	8	-0.379412	0.147983	0.606638
C8orf34	ILMN_1812841	cg22454022	8	-0.282353	0.288413	0.686869
C8orf34	ILMN_1812841	cg26074470	8	-0.273529	0.304279	0.696863
C8orf4	ILMN_1656369	cg21857346	8	0.188235	0.483876	0.813782
C9orf156	ILMN_1700028	cg14018471	9	0.417647	0.108896	0.564368
C9orf167	ILMN_1813641	cg20034617	9	0.182353	0.497921	0.822537
C9orf167	ILMN_1813641	cg24175713	9	-0.1	0.71313	0.912451
C9orf21	ILMN_1717229	cg14591340	9	0.0147059	0.960678	0.989617
CA13	ILMN_1802414	cg20503956	8	0.770588	0.000738912	0.350008
CA13	ILMN_1802414	cg05071334	8	-0.555882	0.0276235	0.418642
CABC1	ILMN_1731064	cg13572638	1	-0.323529	0.221281	0.664176
CABC1	ILMN_1731064	cg11812928	1	0.120588	0.656438	0.892123
CACYBP	ILMN_1726574	cg05876094	1	0.294118	0.268072	0.676265
CADM1	ILMN_1680132	cg01850954	11	-0.329412	0.212614	0.660458
CADM1	ILMN_1680132	cg03505501	11	-0.258824	0.33188	0.71275
CADM1	ILMN_1680132	cg24311416	11	0.238235	0.372931	0.746795
CADM1	ILMN_1680132	cg07806801	11	-0.217647	0.416731	0.769069
CADM1	ILMN_1680132	cg14030346	11	-0.208824	0.436322	0.784595
CAMK1	ILMN_2140990	cg00841408	3	-0.388235	0.1382	0.598418
CAMK1	ILMN_2140990	cg23243617	3	-0.355882	0.176413	0.637031
CAMK1	ILMN_2140990	cg01396022	3	-0.276471	0.298932	0.695769
CAMK1	ILMN_2140990	cg20782816	3	-0.220588	0.410309	0.765336
CAMK1D	ILMN_1751561	cg10476206	10	-0.352941	0.180212	0.637515
CAMK1D	ILMN_1751561	cg12768145	10	-0.323529	0.221281	0.664176
CAMK1D	ILMN_1751561	cg26966582	10	-0.252941	0.343324	0.718431
CAMK1D	ILMN_1751561	cg12273284	10	0.158824	0.556032	0.84621
CAMK1D	ILMN_1751561	cg19501502	10	0.147059	0.586183	0.858462
CAMK1D	ILMN_1751561	cg07639982	10	0.0676471	0.805142	0.941646
CAMK1D	ILMN_1751561	cg08428489	10	0.0205882	0.943224	0.984566
CAMK1D	ILMN_1751561	cg10704395	10	-0.0205882	0.943224	0.984566
CAMK2G	ILMN_1809695	cg25252561	10	0.488235	0.0572279	0.486165
CAMK2G	ILMN_1809695	cg05395156	10	-0.405882	0.120021	0.573035
CAMK2G	ILMN_1809695	cg02227879	10	0.05	0.856487	0.960428
CARD16	ILMN_1726591	cg16459890	11	0.347059	0.187976	0.643915
CARD16	ILMN_1726591	cg26071033	11	0.261765	0.326245	0.709405
CARHSP1	ILMN_1809477	cg10279148	16	0.388235	0.1382	0.598418
CARHSP1	ILMN_1809477	cg09196386	16	0.205882	0.442959	0.789083
CASKIN2	ILMN_1768556	cg07724304	17	0.473529	0.066027	0.491944
CASKIN2	ILMN_1768556	cg06458238	17	0.467647	0.0698174	0.499713
CASKIN2	ILMN_1768556	cg21038819	17	0.438235	0.091253	0.549854
CASKIN2	ILMN_1768556	cg07861373	17	0.335294	0.204176	0.658265
CASKIN2	ILMN_1768556	cg25422797	17	0.332353	0.208367	0.660075
CASKIN2	ILMN_1768556	cg24899767	17	0.3	0.25825	0.676265
CBLL1	ILMN_2073732	cg04276007	7	0.0676471	0.805142	0.941646
CBLL1	ILMN_2073732	cg14590325	7	0.00294118	0.995629	0.998374
CBR4	ILMN_1813400	cg03845745	4	-0.297059	0.263132	0.676265
CBR4	ILMN_1813400	cg00020991	4	-0.00294118	0.995629	0.998374
CBX1	ILMN_1770244	cg04864609	17	-0.0470588	0.865106	0.960668
CCDC106	ILMN_1682567	cg08217733	19	-0.594118	0.0172465	0.408304
CCDC106	ILMN_1682567	cg08496742	19	-0.155882	0.563504	0.850785
CCDC121	ILMN_2183772	cg17051239	2	0.326471	0.216919	0.663527
CCDC50	ILMN_1872404	cg27269488	3	-0.0882353	0.746218	0.92434
CCDC50	ILMN_1872404	cg00591949	3	-0.0764706	0.779743	0.933499
CCDC50	ILMN_1872404	cg13506158	3	0.0588235	0.830731	0.951547
CCDC50	ILMN_1872404	cg06694446	3	-0.0441176	0.873739	0.963038
CCDC50	ILMN_1872404	cg27312961	3	-0.0411765	0.882386	0.96671
CCDC50	ILMN_1872404	cg19066520	3	0.0382353	0.891046	0.968507
CCDC50	ILMN_1872404	cg25939630	3	-0.0352941	0.899718	0.970027
CCDC66	ILMN_1683533	cg24569399	3	0	1	1
CCDC85C	ILMN_1838863	cg18235682	14	0.379412	0.147983	0.606638
CCDC85C	ILMN_1838863	cg14125013	14	0.352941	0.180212	0.637515
CCDC85C	ILMN_1838863	cg18505593	14	0.305882	0.248661	0.674047
CCDC85C	ILMN_1838863	cg13250209	14	0.258824	0.33188	0.71275
CCL16	ILMN_2045324	cg22647738	17	0.0588235	0.830731	0.951547
CCL2	ILMN_1720048	cg17864156	17	0.279412	0.293643	0.692728
CCL4L1	ILMN_2100209	cg20804072	17	-0.470588	0.0679024	0.493959
CCL4L1	ILMN_2100209	cg07778180	17	-0.264706	0.320666	0.70805
CCL8	ILMN_1772964	cg27000831	17	-0.570588	0.0231764	0.415432
CCNK	ILMN_1689123	cg26327877	14	0.308824	0.243953	0.66945
CCNK	ILMN_1689123	cg13554033	14	0.194118	0.470031	0.805739
CCNL1	ILMN_2094776	cg12406124	3	0.476471	0.0641908	0.490129
CCNL1	ILMN_2094776	cg00976619	3	0.379412	0.147983	0.606638
CCNT1	ILMN_1817255	cg26691953	12	-0.297059	0.263132	0.676265
CCNT1	ILMN_1817255	cg25408086	12	0.167647	0.533888	0.840648
CCR1	ILMN_1678833	cg10499974	3	-0.664706	0.00624061	0.351671
CCRL2	ILMN_3190833	cg14749678	3	0.347059	0.187976	0.643915
CCRN4L	ILMN_1689378	cg22094599	4	0.370588	0.15824	0.61828
CD37	ILMN_2375825	cg01468567	19	0.288235	0.278126	0.683108
CD37	ILMN_2375825	cg26289436	19	-0.15	0.57858	0.85737
CD37	ILMN_2375825	cg20644754	19	-0.0470588	0.865106	0.960668
CD37	ILMN_2375825	cg15046675	19	0.0147059	0.960678	0.989617
CD44	ILMN_2348788	cg04171808	11	0.485294	0.0589123	0.486165
CD44	ILMN_2348788	cg15695194	11	0.479412	0.0623933	0.489482
CD44	ILMN_2348788	cg08688659	11	-0.470588	0.0679024	0.493959
CD44	ILMN_2348788	cg09077672	11	0.326471	0.216919	0.663527
CD44	ILMN_2348788	cg15239179	11	0.0205882	0.943224	0.984566
CD48	ILMN_2061043	cg24342146	1	-0.0823529	0.762929	0.929501
CD48	ILMN_2061043	cg13311440	1	-0.0558824	0.839299	0.954259
CD48	ILMN_2061043	cg19408145	1	-0.0176471	0.951949	0.986466
CD53	ILMN_1662843	cg10516886	1	-0.385294	0.141409	0.599975
CD53	ILMN_1662843	cg03043417	1	-0.0823529	0.762929	0.929501
CD53	ILMN_1662843	cg16896205	1	-0.0764706	0.779743	0.933499
CD53	ILMN_1662843	cg22325572	1	-0.0264706	0.925796	0.980183
CD55	ILMN_1800540	cg15732149	1	-0.452941	0.0800039	0.53172
CD59	ILMN_1724789	cg07440264	11	0.238235	0.372931	0.746795
CD59	ILMN_1724789	cg04188351	11	0.197059	0.463185	0.801906
CD6	ILMN_1746565	cg19307003	11	0.282353	0.288413	0.686869
CD6	ILMN_1746565	cg04046629	11	0.167647	0.533888	0.840648
CD6	ILMN_1746565	cg02713832	11	-0.0970588	0.721358	0.91653
CD6	ILMN_1746565	cg08792703	11	-0.0647059	0.813651	0.944147
CD69	ILMN_2188333	cg07354583	12	-0.3	0.25825	0.676265
CD69	ILMN_2188333	cg05590294	12	-0.267647	0.315146	0.704807
CD74	ILMN_1761464	cg19928046	5	0.323529	0.221281	0.664176
CD74	ILMN_1761464	cg19966212	5	0.232353	0.385168	0.75468
CD74	ILMN_1761464	cg11619961	5	-0.0794118	0.771324	0.931221
CD83	ILMN_2328666	cg25025545	6	-0.102941	0.704933	0.908938
CD83	ILMN_2328666	cg01288598	6	0.0764706	0.779743	0.933499
CD86	ILMN_1714602	cg01878435	3	-0.294118	0.268072	0.676265
CD86	ILMN_1714602	cg04387658	3	-0.0852941	0.75456	0.926641
CD86	ILMN_1714602	cg06327732	3	0.0205882	0.943224	0.984566
CD8A	ILMN_2353732	cg09058748	2	0.0235294	0.934507	0.983161
CD93	ILMN_1704730	cg14928764	20	0.576471	0.0215634	0.41035
CD93	ILMN_1704730	cg19010566	20	0.511765	0.0450328	0.474148
CD93	ILMN_1704730	cg10578007	20	-0.408824	0.117166	0.571686
CD93	ILMN_1704730	cg21023001	20	-0.279412	0.293643	0.692728
CD93	ILMN_1704730	cg20438277	20	0.0294118	0.917094	0.976395
CD97	ILMN_1673363	cg18327855	19	0.264706	0.320666	0.70805
CD97	ILMN_1673363	cg02994399	19	0.202941	0.449649	0.795686
CD97	ILMN_1673363	cg00519069	19	-0.161765	0.548605	0.84552
CD97	ILMN_1673363	cg16893618	19	-0.0264706	0.925796	0.980183
CD99L2	ILMN_1700681	cg01212429	X	-0.158824	0.556032	0.84621
CD99L2	ILMN_1700681	cg02623604	X	-0.0970588	0.721358	0.91653
CDC14A	ILMN_1774930	cg25150721	1	0.261765	0.326245	0.709405
CDC14A	ILMN_1774930	cg01726465	1	0.170588	0.526599	0.835087
CDC14A	ILMN_1774930	cg00934037	1	0.0382353	0.891046	0.968507
CDC14A	ILMN_1774930	cg02304824	1	-0.00294118	0.995629	0.998374
CDC14B	ILMN_2379560	cg02438545	9	-0.394118	0.131937	0.590471
CDC16	ILMN_2339796	cg01925950	13	0.291176	0.27307	0.681568
CDC16	ILMN_2339796	cg19900050	13	-0.0911765	0.737903	0.920882
CDC34	ILMN_1713006	cg09925166	19	-0.241176	0.366896	0.74139
CDC42EP3	ILMN_1736327	cg07992500	2	-0.438235	0.091253	0.549854
CDC42EP3	ILMN_1736327	cg08080195	2	-0.270588	0.309683	0.699629
CDC42EP3	ILMN_1736327	cg13286582	2	0.244118	0.360918	0.734503
CDC42EP3	ILMN_1736327	cg27613998	2	0.155882	0.563504	0.850785
CDC7	ILMN_1741801	cg05027081	1	0.241176	0.366896	0.74139
CDK2	ILMN_1665559	cg09596975	12	0.358824	0.17267	0.631491
CDK2	ILMN_1665559	cg02826233	12	-0.00882353	0.978149	0.993293
CDKN1A	ILMN_1784602	cg21091547	6	-0.182353	0.497921	0.822537
CDKN1C	ILMN_1718565	cg17434043	11	0.217647	0.416731	0.769069
CDR2	ILMN_1720270	cg06297541	16	0.341176	0.195963	0.650124
CDR2	ILMN_1720270	cg23142935	16	0.323529	0.221281	0.664176
CDR2	ILMN_1720270	cg06470626	16	-0.229412	0.39137	0.757192
CDR2	ILMN_1720270	cg10111816	16	0.132353	0.624821	0.87963
CEACAM1	ILMN_2371724	cg11811510	19	-0.435294	0.0936354	0.553376
CECR4	ILMN_3177532	cg24435209	22	-0.438235	0.091253	0.549854
CECR4	ILMN_3177532	cg12728461	22	-0.288235	0.278126	0.683108
CECR4	ILMN_3177532	cg20257411	22	0.211765	0.429738	0.780473
CECR4	ILMN_3177532	cg06707910	22	-0.208824	0.436322	0.784595
CENPB	ILMN_1664028	cg22595230	20	-0.167647	0.533888	0.840648
CENPB	ILMN_1664028	cg18571156	20	0.0558824	0.839299	0.954259
CES2	ILMN_1696675	cg04338134	16	-0.447059	0.0843728	0.535834
CES2	ILMN_1696675	cg01872704	16	0.4	0.125879	0.58631
CES2	ILMN_1696675	cg05456022	16	0.226471	0.397628	0.75866
CGGBP1	ILMN_2387090	cg05938316	3	-0.188235	0.483876	0.813782
CGGBP1	ILMN_2387090	cg23544545	3	-0.123529	0.648478	0.888852
CH25H	ILMN_1741021	cg20341758	10	0.0676471	0.805142	0.941646
CHIC2	ILMN_1679428	cg24235882	4	-0.282353	0.288413	0.686869
CHIC2	ILMN_1679428	cg01232748	4	-0.255882	0.337574	0.716896
CHMP1B	ILMN_1763265	cg20722436	18	-0.429412	0.0985365	0.556843
CHORDC1	ILMN_1776337	cg20448129	11	-0.370588	0.15824	0.61828
CHORDC1	ILMN_1776337	cg01186595	11	0.0794118	0.771324	0.931221
CHORDC1	ILMN_1776337	cg22332266	11	-0.05	0.856487	0.960428
CHRNB1	ILMN_1741131	cg17107156	17	-0.488235	0.0572279	0.486165
CHRNB1	ILMN_1741131	cg10723711	17	0.329412	0.212614	0.660458
CHRNB1	ILMN_1741131	cg21132352	17	-0.285294	0.28324	0.685568
CHST15	ILMN_1670926	cg00660608	10	0.473529	0.066027	0.491944
CHST15	ILMN_1670926	cg23251200	10	0.411765	0.114361	0.571686
CHST15	ILMN_1670926	cg05971678	10	-0.4	0.125879	0.58631
CHST15	ILMN_1670926	cg11803859	10	-0.4	0.125879	0.58631
CHST15	ILMN_1670926	cg17606491	10	0.311765	0.239304	0.666287
CHST15	ILMN_1670926	cg13276580	10	0.297059	0.263132	0.676265
CHST2	ILMN_1794011	cg16217803	3	-0.0382353	0.891046	0.968507
CHSY1	ILMN_1791576	cg20357538	15	-0.632353	0.0102161	0.393276
CHSY1	ILMN_1791576	cg17794524	15	0.617647	0.0125817	0.393276
CHSY1	ILMN_1791576	cg25960063	15	0.567647	0.0240175	0.415432
CHSY1	ILMN_1791576	cg14397171	15	0.497059	0.052393	0.484121
CHSY3	ILMN_1740407	cg02571738	5	0.105882	0.696767	0.906001
CIDEA	ILMN_1788184	cg16727201	18	0.352941	0.180212	0.637515
CIDEC	ILMN_1779597	cg05684195	3	-0.188235	0.483876	0.813782
CIDEC	ILMN_1779597	cg07222243	3	0.0911765	0.737903	0.920882
CIDEC	ILMN_1779597	cg03604278	3	-0.0411765	0.882386	0.96671
CITED2	ILMN_1663092	cg03339731	6	-0.408824	0.117166	0.571686
CLCF1	ILMN_1661197	cg11169848	11	-0.411765	0.114361	0.571686
CLCF1	ILMN_1661197	cg14588642	11	-0.335294	0.204176	0.658265
CLDN5	ILMN_1728197	cg14553765	22	-0.394118	0.131937	0.590471
CLDND1	ILMN_1710326	cg20938286	3	0.0235294	0.934507	0.983161
CLEC16A	ILMN_1781752	cg10297430	16	0.364706	0.165346	0.622343
CLEC16A	ILMN_1781752	cg10364862	16	-0.285294	0.28324	0.685568
CLEC16A	ILMN_1781752	cg10379077	16	0.15	0.57858	0.85737
CLEC16A	ILMN_1781752	cg00202496	16	0.144118	0.593829	0.862086
CLEC16A	ILMN_1781752	cg27227804	16	0.0852941	0.75456	0.926641
CLEC16A	ILMN_1781752	cg06150195	16	0.0264706	0.925796	0.980183
CLEC1A	ILMN_1691339	cg02507181	12	0.155882	0.563504	0.850785
CLEC1A	ILMN_1691339	cg18924562	12	-0.152941	0.57102	0.855675
CLEC4GP1	ILMN_1740502	cg10585208	19	-0.188235	0.483876	0.813782
CLEC4GP1	ILMN_1740502	cg12105671	19	-0.144118	0.593829	0.862086
CLEC4GP1	ILMN_1740502	cg24889914	19	-0.0941176	0.729616	0.919141
CLEC4GP1	ILMN_1740502	cg07835650	19	-0.0470588	0.865106	0.960668
CLEC4GP1	ILMN_1740502	cg10162210	19	-0.00294118	0.995629	0.998374
CLK1	ILMN_1652790	cg21990144	2	-0.2	0.456391	0.797389
CLK1	ILMN_1652790	cg00982136	2	-0.05	0.856487	0.960428
CLK1	ILMN_1652790	cg25820361	2	0.0205882	0.943224	0.984566
CLOCK	ILMN_1869087	cg04264638	4	0.435294	0.0936354	0.553376
CLOCK	ILMN_1869087	cg05826175	4	0.05	0.856487	0.960428
CLPX	ILMN_1709894	cg04718342	15	0.585294	0.0193103	0.41035
CMAH	ILMN_2086612	cg01487542	6	-0.579412	0.0207906	0.41035
CMTM2	ILMN_1799030	cg09849405	16	-0.352941	0.180212	0.637515
CMTM2	ILMN_1799030	cg02253978	16	0.0911765	0.737903	0.920882
CMTM6	ILMN_1696494	cg05547221	3	0.220588	0.410309	0.765336
CMTM7	ILMN_1698934	cg24598795	3	-0.264706	0.320666	0.70805
CMTM7	ILMN_1698934	cg15872079	3	-0.0588235	0.830731	0.951547
CMTM7	ILMN_1698934	cg24864772	3	-0.05	0.856487	0.960428
CMTM7	ILMN_1698934	cg02806322	3	-0.0117647	0.969412	0.990453
CNKSR3	ILMN_1748844	cg23528791	6	-0.682353	0.00466026	0.350008
CNKSR3	ILMN_1748844	cg04334016	6	0.635294	0.00978834	0.393276
CNKSR3	ILMN_1748844	cg07895329	6	0.376471	0.151349	0.612281
CNKSR3	ILMN_1748844	cg27269110	6	-0.00588235	0.986888	0.996603
CNOT6L	ILMN_2083833	cg14880894	4	0.182353	0.497921	0.822537
COG4	ILMN_1703683	cg06309053	16	-0.0852941	0.75456	0.926641
COL1A1	ILMN_1701308	cg14700325	17	-0.391176	0.135043	0.595052
COL1A1	ILMN_1701308	cg00439089	17	-0.332353	0.208367	0.660075
COL1A1	ILMN_1701308	cg23730606	17	-0.255882	0.337574	0.716896
COL1A1	ILMN_1701308	cg25026926	17	-0.173529	0.519358	0.830848
COL1A1	ILMN_1701308	cg16514513	17	-0.158824	0.556032	0.84621
COL1A1	ILMN_1701308	cg15435765	17	-0.0911765	0.737903	0.920882
COL4A2	ILMN_1724994	cg11438287	13	0.429412	0.0985365	0.556843
COL4A2	ILMN_1724994	cg05167916	13	0.35	0.184066	0.640391
COL4A2	ILMN_1724994	cg22155786	13	0.323529	0.221281	0.664176
COL4A2	ILMN_1724994	cg22332589	13	0.282353	0.288413	0.686869
COL4A2	ILMN_1724994	cg24371954	13	0.282353	0.288413	0.686869
COL4A2	ILMN_1724994	cg24283836	13	0.273529	0.304279	0.696863
COL4A2	ILMN_1724994	cg15868692	13	0.252941	0.343324	0.718431
COL4A2	ILMN_1724994	cg26384036	13	0.197059	0.463185	0.801906
COL4A2	ILMN_1724994	cg06651838	13	0.147059	0.586183	0.858462
COL4A2	ILMN_1724994	cg08318510	13	0.147059	0.586183	0.858462
COL4A2	ILMN_1724994	cg03469869	13	0.135294	0.617013	0.875104
COL4A2	ILMN_1724994	cg04815713	13	0.05	0.856487	0.960428
COL4A2	ILMN_1724994	cg14534089	13	0.0470588	0.865106	0.960668
COL4A2	ILMN_1724994	cg07980027	13	-0.0441176	0.873739	0.963038
COL4A2	ILMN_1724994	cg09238199	13	-0.0352941	0.899718	0.970027
COPE	ILMN_1738103	cg23082867	19	-0.161765	0.548605	0.84552
CORO1A	ILMN_1713749	cg08678256	16	0.220588	0.410309	0.765336
CORO1A	ILMN_1713749	cg02358862	16	0.132353	0.624821	0.87963
CORO1A	ILMN_1713749	cg02767068	16	-0.0617647	0.822182	0.948543
CPB1	ILMN_1685174	cg26361780	3	-0.0647059	0.813651	0.944147
CPNE3	ILMN_1773576	cg10473004	8	-0.235294	0.379021	0.749241
CRAMP1L	ILMN_1660551	cg09065629	16	-0.226471	0.397628	0.75866
CRAMP1L	ILMN_1660551	cg16587006	16	0.00882353	0.978149	0.993293
CREB5	ILMN_1731714	cg22396147	7	0.435294	0.0936354	0.553376
CREB5	ILMN_1731714	cg12552104	7	-0.361765	0.168981	0.627755
CREB5	ILMN_1731714	cg16756589	7	0.352941	0.180212	0.637515
CREB5	ILMN_1731714	cg05929675	7	-0.320588	0.225701	0.664458
CREB5	ILMN_1731714	cg16534307	7	-0.317647	0.230177	0.664458
CREB5	ILMN_1731714	cg09832443	7	0.311765	0.239304	0.666287
CREB5	ILMN_1731714	cg21004899	7	-0.3	0.25825	0.676265
CREB5	ILMN_1731714	cg09450153	7	0.276471	0.298932	0.695769
CREB5	ILMN_1731714	cg11202422	7	-0.267647	0.315146	0.704807
CREB5	ILMN_1731714	cg26984961	7	0.223529	0.403941	0.761984
CREB5	ILMN_1731714	cg25171348	7	0.173529	0.519358	0.830848
CREB5	ILMN_1731714	cg10421188	7	-0.138235	0.609244	0.870877
CREB5	ILMN_1731714	cg23418219	7	-0.0294118	0.917094	0.976395
CRIM1	ILMN_2146418	cg09530108	2	0.2	0.456391	0.797389
CRIM1	ILMN_2146418	cg01296395	2	-0.161765	0.548605	0.84552
CRIM1	ILMN_2146418	cg20348189	2	0.158824	0.556032	0.84621
CRIM1	ILMN_2146418	cg00296578	2	0.138235	0.609244	0.870877
CRIM1	ILMN_2146418	cg23273465	2	-0.114706	0.672467	0.896249
CRIM1	ILMN_2146418	cg01831872	2	-0.105882	0.696767	0.906001
CRIM1	ILMN_2146418	cg01880929	2	-0.0941176	0.729616	0.919141
CRIM1	ILMN_2146418	cg04154911	2	0.0676471	0.805142	0.941646
CRIM1	ILMN_2146418	cg20719980	2	0.0323529	0.908401	0.974139
CRISPLD2	ILMN_1790689	cg10444486	16	-0.617647	0.0125817	0.393276
CRISPLD2	ILMN_1790689	cg06201861	16	-0.479412	0.0623933	0.489482
CRISPLD2	ILMN_1790689	cg09967633	16	-0.367647	0.161766	0.619949
CRISPLD2	ILMN_1790689	cg01550144	16	0.182353	0.497921	0.822537
CRISPLD2	ILMN_1790689	cg08537215	16	0.102941	0.704933	0.908938
CRKRS	ILMN_1707448	cg12424509	17	-0.261765	0.326245	0.709405
CRLF3	ILMN_2155228	cg00166343	17	0.164706	0.541224	0.844225
CROCC	ILMN_1799672	cg01783960	1	0.405882	0.120021	0.573035
CROCC	ILMN_1799672	cg27582013	1	0.114706	0.672467	0.896249
CROCC	ILMN_1799672	cg16294414	1	0.0676471	0.805142	0.941646
CROCC	ILMN_1799672	cg19270277	1	-0.0676471	0.805142	0.941646
CRTAP	ILMN_1720484	cg04422208	3	0.00294118	0.995629	0.998374
CRTC3	ILMN_3260715	cg17796043	15	0.0117647	0.969412	0.990453
CRTC3	ILMN_3260715	cg17830812	15	0.0117647	0.969412	0.990453
CRY1	ILMN_2202637	cg18121829	12	0.244118	0.360918	0.734503
CRYZL1	ILMN_1719290	cg22314643	21	-0.00588235	0.986888	0.996603
CSF3	ILMN_1697069	cg21432842	17	-0.335294	0.204176	0.658265
CSF3R	ILMN_2371280	cg08623979	1	0.402941	0.122925	0.577934
CSF3R	ILMN_2371280	cg13944870	1	-0.347059	0.187976	0.643915
CSF3R	ILMN_2371280	cg14523574	1	-0.214706	0.423208	0.77459
CSGALNACT2	ILMN_1799208	cg23014871	10	-0.447059	0.0843728	0.535834
CSNK1D	ILMN_2286870	cg27066067	17	0.361765	0.168981	0.627755
CSNK1D	ILMN_2286870	cg21369801	17	-0.326471	0.216919	0.663527
CSNK1D	ILMN_2286870	cg20493718	17	-0.308824	0.243953	0.66945
CSNK1D	ILMN_2286870	cg20856497	17	-0.25	0.349132	0.725273
CSNK1D	ILMN_2286870	cg19122948	17	0.0911765	0.737903	0.920882
CSNK1E	ILMN_1708858	cg10142237	22	-0.241176	0.366896	0.74139
CSNK1E	ILMN_1708858	cg01346718	22	-0.126471	0.640554	0.884049
CSRNP2	ILMN_2187533	cg21339676	12	0.402941	0.122925	0.577934
CSRNP2	ILMN_2187533	cg23314055	12	0.0647059	0.813651	0.944147
CSRP2BP	ILMN_1690386	cg24956141	20	-0.194118	0.470031	0.805739
CSTF3	ILMN_1806951	cg06714086	11	-0.273529	0.304279	0.696863
CTBP2	ILMN_3250209	cg12647283	10	-0.482353	0.060634	0.486165
CTBP2	ILMN_3250209	cg11285912	10	-0.288235	0.278126	0.683108
CTBP2	ILMN_3250209	cg22548109	10	-0.173529	0.519358	0.830848
CTBP2	ILMN_3250209	cg05138702	10	-0.129412	0.632669	0.883836
CTBP2	ILMN_3250209	cg07048415	10	0.120588	0.656438	0.892123
CTBP2	ILMN_3250209	cg05882699	10	-0.105882	0.696767	0.906001
CTBP2	ILMN_3250209	cg13595161	10	-0.102941	0.704933	0.908938
CTBP2	ILMN_3250209	cg27485619	10	0.0911765	0.737903	0.920882
CTBP2	ILMN_3250209	cg08293536	10	0.0558824	0.839299	0.954259
CTBP2	ILMN_3250209	cg15401913	10	-0.0529412	0.847885	0.95749
CTBP2	ILMN_3250209	cg02872914	10	-0.0441176	0.873739	0.963038
CTBP2	ILMN_3250209	cg17523415	10	-0.0441176	0.873739	0.963038
CTBP2	ILMN_3250209	cg04839409	10	0.0176471	0.951949	0.986466
CTGF	ILMN_1699829	cg01813033	6	0.317647	0.230177	0.664458
CTGF	ILMN_1699829	cg00261832	6	0.191176	0.476928	0.809928
CTGF	ILMN_1699829	cg18222609	6	0.182353	0.497921	0.822537
CTGF	ILMN_1699829	cg22260478	6	0.138235	0.609244	0.870877
CTNNA1	ILMN_2230902	cg08771171	5	-0.502941	0.0493467	0.484121
CTNNA1	ILMN_2230902	cg17315014	5	-0.408824	0.117166	0.571686
CTNNA1	ILMN_2230902	cg23184518	5	-0.382353	0.14467	0.606638
CTNNA1	ILMN_2230902	cg16577593	5	-0.358824	0.17267	0.631491
CTNNA1	ILMN_2230902	cg11677683	5	-0.335294	0.204176	0.658265
CTNNA1	ILMN_2230902	cg11503687	5	-0.244118	0.360918	0.734503
CTPS2	ILMN_2392352	cg18463605	X	-0.314706	0.234712	0.664601
CTPS2	ILMN_2392352	cg25523185	X	-0.0147059	0.960678	0.989617
CTSL1	ILMN_1694757	cg13985445	9	-0.164706	0.541224	0.844225
CTSS	ILMN_1743032	cg10954654	1	0.3	0.25825	0.676265
CTTNBP2NL	ILMN_1719517	cg24148757	1	-0.138235	0.609244	0.870877
CTTNBP2NL	ILMN_1719517	cg00755661	1	-0.0764706	0.779743	0.933499
CTTNBP2NL	ILMN_1719517	cg14172846	1	0.05	0.856487	0.960428
CTTNBP2NL	ILMN_1719517	cg26875637	1	-0.0235294	0.934507	0.983161
CUEDC2	ILMN_1773018	cg04481603	10	-0.0352941	0.899718	0.970027
CX3CL1	ILMN_1654072	cg20427865	16	0.567647	0.0240175	0.415432
CX3CL1	ILMN_1654072	cg26644853	16	0.508824	0.0464374	0.4764
CX3CL1	ILMN_1654072	cg22263059	16	0.447059	0.0843728	0.535834
CX3CL1	ILMN_1654072	cg04452432	16	0.414706	0.111604	0.568827
CX3CL1	ILMN_1654072	cg00331677	16	0.376471	0.151349	0.612281
CXCL1	ILMN_1787897	cg10350689	4	0.6	0.0159701	0.404408
CXCL16	ILMN_1728478	cg15052890	17	-0.308824	0.243953	0.66945
CXCL2	ILMN_1682636	cg18356190	4	-0.529412	0.0372766	0.453325
CXCL2	ILMN_1682636	cg01470535	4	-0.311765	0.239304	0.666287
CXCR4	ILMN_2320888	cg23374992	2	-0.488235	0.0572279	0.486165
CYC1	ILMN_1815115	cg03576425	8	-0.429412	0.0985365	0.556843
CYFIP2	ILMN_1677200	cg25116200	5	-0.582353	0.0200398	0.41035
CYFIP2	ILMN_1677200	cg05027973	5	0.520588	0.0410139	0.46355
CYFIP2	ILMN_1677200	cg18432572	5	0.420588	0.106235	0.562977
CYFIP2	ILMN_1677200	cg20541456	5	-0.417647	0.108896	0.564368
CYFIP2	ILMN_1677200	cg13332123	5	0.338235	0.200041	0.654963
CYFIP2	ILMN_1677200	cg14856485	5	0.279412	0.293643	0.692728
CYFIP2	ILMN_1677200	cg10606923	5	0.158824	0.556032	0.84621
CYHR1	ILMN_1717975	cg02839896	8	-0.514706	0.0436611	0.47213
CYHR1	ILMN_1717975	cg22912214	8	-0.476471	0.0641908	0.490129
CYHR1	ILMN_1717975	cg13071208	8	-0.279412	0.293643	0.692728
CYP1B1	ILMN_1693338	cg11656478	2	-0.347059	0.187976	0.643915
CYP3A5	ILMN_1810942	cg15257783	7	-0.0411765	0.882386	0.96671
CYP4F3	ILMN_1736190	cg21745599	19	-0.691176	0.00399877	0.350008
CYP4F3	ILMN_1736190	cg27067618	19	-0.405882	0.120021	0.573035
CYP4F3	ILMN_1736190	cg11597043	19	-0.385294	0.141409	0.599975
CYR61	ILMN_2188264	cg18027683	1	0.194118	0.470031	0.805739
CYR61	ILMN_2188264	cg13206932	1	0.170588	0.526599	0.835087
CYTH1	ILMN_2403852	cg11859594	17	-0.535294	0.0349351	0.445144
CYTH1	ILMN_2403852	cg02977955	17	0.464706	0.0717725	0.503793
CYTH1	ILMN_2403852	cg07946277	17	-0.397059	0.128883	0.587981
CYTH2	ILMN_3188106	cg15246590	19	-0.208824	0.436322	0.784595
DAAM1	ILMN_2046470	cg19768143	14	0.326471	0.216919	0.663527
DAAM1	ILMN_2046470	cg05342987	14	-0.252941	0.343324	0.718431
DAAM1	ILMN_2046470	cg16556633	14	-0.176471	0.512164	0.828616
DAAM1	ILMN_2046470	cg26031127	14	0.158824	0.556032	0.84621
DAAM1	ILMN_2046470	cg12126243	14	0.123529	0.648478	0.888852
DAAM1	ILMN_2046470	cg04272613	14	-0.0147059	0.960678	0.989617
DAAM2	ILMN_1752668	cg01253725	6	-0.5	0.0508524	0.484121
DAAM2	ILMN_1752668	cg06895295	6	-0.241176	0.366896	0.74139
DAAM2	ILMN_1752668	cg07985933	6	0.170588	0.526599	0.835087
DAAM2	ILMN_1752668	cg01985396	6	-0.138235	0.609244	0.870877
DAAM2	ILMN_1752668	cg14438453	6	0.102941	0.704933	0.908938
DAAM2	ILMN_1752668	cg27351239	6	-0.0911765	0.737903	0.920882
DAAM2	ILMN_1752668	cg22775123	6	0.0147059	0.960678	0.989617
DAAM2	ILMN_1752668	cg27190145	6	-0.0117647	0.969412	0.990453
DACH1	ILMN_1755741	cg00703798	13	0.297059	0.263132	0.676265
DACT1	ILMN_2328094	cg21858516	14	0.35	0.184066	0.640391
DAPK2	ILMN_1791847	cg21244322	15	-0.314706	0.234712	0.664601
DAPK2	ILMN_1791847	cg16447058	15	-0.0676471	0.805142	0.941646
DARC	ILMN_1723684	cg11950577	1	0.258824	0.33188	0.71275
DCP1B	ILMN_1743992	cg11046030	12	-0.388235	0.1382	0.598418
DCP1B	ILMN_1743992	cg22341533	12	-0.0382353	0.891046	0.968507
DCUN1D3	ILMN_1665455	cg06126593	16	0.491176	0.0555802	0.486165
DCUN1D3	ILMN_1665455	cg06266962	16	0.444118	0.0866221	0.543221
DCUN1D4	ILMN_2389429	cg01820584	4	0.294118	0.268072	0.676265
DDEF2	ILMN_1757237	cg05991902	2	0.45	0.0821669	0.534552
DDEF2	ILMN_1757237	cg10903916	2	0.344118	0.191942	0.648067
DDEF2	ILMN_1757237	cg19588016	2	-0.3	0.25825	0.676265
DDEF2	ILMN_1757237	cg06049021	2	0.267647	0.315146	0.704807
DDEF2	ILMN_1757237	cg23639134	2	0.211765	0.429738	0.780473
DDEF2	ILMN_1757237	cg21785832	2	0.164706	0.541224	0.844225
DDEF2	ILMN_1757237	cg03545972	2	0.15	0.57858	0.85737
DDEF2	ILMN_1757237	cg16903174	2	-0.147059	0.586183	0.858462
DDEF2	ILMN_1757237	cg23219253	2	0.144118	0.593829	0.862086
DDEF2	ILMN_1757237	cg17731409	2	0.0705882	0.796653	0.941349
DDEF2	ILMN_1757237	cg08841544	2	0.0676471	0.805142	0.941646
DDEF2	ILMN_1757237	cg21821308	2	0.0352941	0.899718	0.970027
DDX17	ILMN_1774513	cg15906007	22	-0.288235	0.278126	0.683108
DDX5	ILMN_1805344	cg14548777	17	0.223529	0.403941	0.761984
DDX5	ILMN_1805344	cg21505571	17	0.129412	0.632669	0.883836
DDX5	ILMN_1805344	cg23225508	17	0.105882	0.696767	0.906001
DDX5	ILMN_1805344	cg10244222	17	-0.0147059	0.960678	0.989617
DDX5	ILMN_1805344	cg05368275	17	0.0117647	0.969412	0.990453
DEDD	ILMN_1710710	cg17013990	1	-0.291176	0.27307	0.681568
DEDD	ILMN_1710710	cg15516558	1	-0.217647	0.416731	0.769069
DEDD	ILMN_1710710	cg16402746	1	-0.0558824	0.839299	0.954259
DEDD	ILMN_1710710	cg07014742	1	0.00588235	0.986888	0.996603
DEF8	ILMN_1656718	cg00026455	16	-0.367647	0.161766	0.619949
DEF8	ILMN_1656718	cg01134297	16	0.270588	0.309683	0.699629
DFFA	ILMN_1667213	cg13904286	1	-0.132353	0.624821	0.87963
DGCR6	ILMN_1791396	cg08491467	22	0.182353	0.497921	0.822537
DGKA	ILMN_2319910	cg11641045	12	0.538235	0.0338078	0.434936
DGKA	ILMN_2319910	cg15354065	12	-0.291176	0.27307	0.681568
DGKA	ILMN_2319910	cg10925860	12	-0.0117647	0.969412	0.990453
DGKD	ILMN_1765326	cg23224619	2	0.691176	0.00399877	0.350008
DGKD	ILMN_1765326	cg04956471	2	-0.685294	0.00443088	0.350008
DGKD	ILMN_1765326	cg11612905	2	-0.670588	0.00567306	0.351671
DGKD	ILMN_1765326	cg23720306	2	0.494118	0.0539687	0.486165
DGKD	ILMN_1765326	cg10224592	2	0.485294	0.0589123	0.486165
DGKD	ILMN_1765326	cg05711037	2	-0.464706	0.0717725	0.503793
DGKD	ILMN_1765326	cg09355175	2	0.3	0.25825	0.676265
DHFRL1	ILMN_1762426	cg17767184	3	0.373529	0.154768	0.614921
DHRS1	ILMN_1807206	cg06741909	14	0.264706	0.320666	0.70805
DHRS12	ILMN_1719915	cg01870657	13	0.208824	0.436322	0.784595
DHRS12	ILMN_1719915	cg05600717	13	0.0882353	0.746218	0.92434
DHRS12	ILMN_1719915	cg13334066	13	-0.00588235	0.986888	0.996603
DHX15	ILMN_2168449	cg04337270	4	0.244118	0.360918	0.734503
DHX32	ILMN_1713688	cg06507244	10	-0.0794118	0.771324	0.931221
DHX36	ILMN_2100000	cg15277914	3	-0.161765	0.548605	0.84552
DHX40	ILMN_2248589	cg09795195	17	-0.373529	0.154768	0.614921
DHX40	ILMN_2248589	cg26897150	17	0.170588	0.526599	0.835087
DIAPH1	ILMN_2321416	cg18447299	5	-0.482353	0.060634	0.486165
DIAPH1	ILMN_2321416	cg13940534	5	-0.308824	0.243953	0.66945
DIO2	ILMN_1737650	cg14293892	14	0.373529	0.154768	0.614921
DIO2	ILMN_1737650	cg15994744	14	0.261765	0.326245	0.709405
DIO2	ILMN_1737650	cg23898189	14	0.235294	0.379021	0.749241
DIP2B	ILMN_1755589	cg06916574	12	0.520588	0.0410139	0.46355
DIP2B	ILMN_1755589	cg19055828	12	-0.482353	0.060634	0.486165
DIP2B	ILMN_1755589	cg23925540	12	0.3	0.25825	0.676265
DIP2B	ILMN_1755589	cg12884762	12	-0.05	0.856487	0.960428
DIP2B	ILMN_1755589	cg03907575	12	-0.0294118	0.917094	0.976395
DIXDC1	ILMN_1736704	cg05291374	11	0.538235	0.0338078	0.434936
DIXDC1	ILMN_1736704	cg24601030	11	0.441176	0.0889154	0.548998
DIXDC1	ILMN_1736704	cg20124223	11	0.305882	0.248661	0.674047
DKC1	ILMN_1671257	cg19023236	X	0.0735294	0.788187	0.938552
DKK1	ILMN_1773337	cg25751172	10	-0.241176	0.366896	0.74139
DKK1	ILMN_1773337	cg01160882	10	-0.126471	0.640554	0.884049
DLL1	ILMN_1743373	cg15931921	6	0.135294	0.617013	0.875104
DMRT3	ILMN_1687220	cg10005978	9	-0.120588	0.656438	0.892123
DMRT3	ILMN_1687220	cg13686384	9	-0.108824	0.688634	0.903352
DMRT3	ILMN_1687220	cg14176274	9	0	1	1
DNAH17	ILMN_1746929	cg01621090	17	0.664706	0.00624061	0.351671
DNAH17	ILMN_1746929	cg11347599	17	0.45	0.0821669	0.534552
DNAH17	ILMN_1746929	cg09773127	17	0.320588	0.225701	0.664458
DNAH17	ILMN_1746929	cg05414903	17	-0.267647	0.315146	0.704807
DNAH17	ILMN_1746929	cg09577144	17	-0.252941	0.343324	0.718431
DNAH17	ILMN_1746929	cg16328582	17	0.2	0.456391	0.797389
DNAH17	ILMN_1746929	cg23053525	17	-0.188235	0.483876	0.813782
DNAH17	ILMN_1746929	cg17514088	17	0.173529	0.519358	0.830848
DNAH17	ILMN_1746929	cg11988128	17	0.158824	0.556032	0.84621
DNAH17	ILMN_1746929	cg23834812	17	0.152941	0.57102	0.855675
DNAH17	ILMN_1746929	cg10251094	17	0.105882	0.696767	0.906001
DNAH17	ILMN_1746929	cg03953828	17	-0.0411765	0.882386	0.96671
DNAH17	ILMN_1746929	cg24539060	17	0.0411765	0.882386	0.96671
DNAH17	ILMN_1746929	cg00002809	17	-0.0382353	0.891046	0.968507
DNAJA1	ILMN_1672496	cg14268223	9	0.347059	0.187976	0.643915
DNAJA4	ILMN_1776998	cg08594606	15	-0.00294118	0.995629	0.998374
DNAJC17	ILMN_1703573	cg03012280	15	0.326471	0.216919	0.663527
DNAJC17	ILMN_1703573	cg03049323	15	-0.264706	0.320666	0.70805
DNM3	ILMN_1680928	cg25722073	1	-0.411765	0.114361	0.571686
DNM3	ILMN_1680928	cg17591816	1	0.388235	0.1382	0.598418
DNM3	ILMN_1680928	cg22716599	1	-0.3	0.25825	0.676265
DNM3	ILMN_1680928	cg01573306	1	0.297059	0.263132	0.676265
DNM3	ILMN_1680928	cg16696002	1	0.294118	0.268072	0.676265
DNM3	ILMN_1680928	cg02338271	1	-0.288235	0.278126	0.683108
DNM3	ILMN_1680928	cg26679756	1	-0.288235	0.278126	0.683108
DNM3	ILMN_1680928	cg17178220	1	-0.276471	0.298932	0.695769
DNM3	ILMN_1680928	cg21450888	1	-0.270588	0.309683	0.699629
DNM3	ILMN_1680928	cg13446689	1	-0.185294	0.490874	0.820036
DNM3	ILMN_1680928	cg08885854	1	0.158824	0.556032	0.84621
DNTTIP2	ILMN_1708345	cg16398686	1	-0.217647	0.416731	0.769069
DNTTIP2	ILMN_1708345	cg21201500	1	-0.188235	0.483876	0.813782
DNTTIP2	ILMN_1708345	cg26829310	1	-0.0235294	0.934507	0.983161
DOCK10	ILMN_1702301	cg14420715	2	-0.0823529	0.762929	0.929501
DOCK7	ILMN_1678629	cg16991569	1	-0.0705882	0.796653	0.941349
DPEP2	ILMN_1689160	cg01749500	16	-0.35	0.184066	0.640391
DPEP2	ILMN_1689160	cg08376992	16	-0.311765	0.239304	0.666287
DPEP2	ILMN_1689160	cg10512278	16	-0.261765	0.326245	0.709405
DTX1	ILMN_1689002	cg04562491	12	0.608824	0.0141963	0.399073
DTX1	ILMN_1689002	cg18449739	12	0.532353	0.0360912	0.451253
DTX1	ILMN_1689002	cg01984511	12	0.432353	0.0960631	0.555417
DTX1	ILMN_1689002	cg27664496	12	-0.0941176	0.729616	0.919141
DUS2L	ILMN_1811650	cg01936488	16	-0.45	0.0821669	0.534552
DUS2L	ILMN_1811650	cg17982504	16	0.258824	0.33188	0.71275
DUS4L	ILMN_1776858	cg14157213	7	-0.420588	0.106235	0.562977
DUSP1	ILMN_1781285	cg17378966	5	0.302941	0.253427	0.676265
DUSP1	ILMN_1781285	cg02029908	5	0.232353	0.385168	0.75468
DUSP1	ILMN_1781285	cg07018389	5	0.108824	0.688634	0.903352
DUSP10	ILMN_2401873	cg26562772	1	0.214706	0.423208	0.77459
DUSP10	ILMN_2401873	cg07946977	1	0.0970588	0.721358	0.91653
DUSP14	ILMN_1666546	cg20695611	17	-0.0882353	0.746218	0.92434
DUSP14	ILMN_1666546	cg09234474	17	0.00882353	0.978149	0.993293
DUSP2	ILMN_1712959	cg23612030	2	-0.323529	0.221281	0.664176
DUSP2	ILMN_1712959	cg01148741	2	-0.102941	0.704933	0.908938
DUSP5	ILMN_1656501	cg09357462	10	0.488235	0.0572279	0.486165
DUT	ILMN_2374778	cg07562988	15	-0.132353	0.624821	0.87963
DYNC2H1	ILMN_2343310	cg01567084	11	-0.0117647	0.969412	0.990453
EAF1	ILMN_1685012	cg02930866	3	0.279412	0.293643	0.692728
EBF1	ILMN_1778681	cg23465650	5	0.2	0.456391	0.797389
EBF1	ILMN_1778681	cg11898646	5	0.141176	0.601516	0.867579
EBF1	ILMN_1778681	cg21211213	5	-0.0882353	0.746218	0.92434
EBF1	ILMN_1778681	cg22586996	5	0.0735294	0.788187	0.938552
EBF1	ILMN_1778681	cg24903893	5	0.0647059	0.813651	0.944147
EBF1	ILMN_1778681	cg26117521	5	-0.0588235	0.830731	0.951547
EBF1	ILMN_1778681	cg10436473	5	-0.0323529	0.908401	0.974139
EBF1	ILMN_1778681	cg16394305	5	0.0264706	0.925796	0.980183
EBF1	ILMN_1778681	cg11922066	5	-0.0205882	0.943224	0.984566
EBF1	ILMN_1778681	cg00210856	5	0.0117647	0.969412	0.990453
EBF1	ILMN_1778681	cg01551441	5	-0.0117647	0.969412	0.990453
EBF2	ILMN_1694736	cg09559189	8	0.391176	0.135043	0.595052
EBF2	ILMN_1694736	cg22324567	8	0.314706	0.234712	0.664601
EBF2	ILMN_1694736	cg07616828	8	-0.297059	0.263132	0.676265
EBF2	ILMN_1694736	cg16310415	8	0.279412	0.293643	0.692728
EBF2	ILMN_1694736	cg18239431	8	0.235294	0.379021	0.749241
EBF2	ILMN_1694736	cg15441392	8	0.176471	0.512164	0.828616
EBF2	ILMN_1694736	cg17203647	8	0.161765	0.548605	0.84552
EBF2	ILMN_1694736	cg24295381	8	-0.155882	0.563504	0.850785
EBF2	ILMN_1694736	cg13390388	8	-0.0823529	0.762929	0.929501
EBPL	ILMN_1805922	cg24553417	13	0.117647	0.664435	0.894182
ECHS1	ILMN_1718132	cg17070073	10	-0.470588	0.0679024	0.493959
EED	ILMN_1710150	cg04585722	11	-0.185294	0.490874	0.820036
EEF1D	ILMN_1782543	cg10614773	8	-0.329412	0.212614	0.660458
EEPD1	ILMN_1811616	cg04266474	7	-0.420588	0.106235	0.562977
EEPD1	ILMN_1811616	cg08223717	7	-0.217647	0.416731	0.769069
EEPD1	ILMN_1811616	cg07308257	7	-0.208824	0.436322	0.784595
EFCAB3	ILMN_1726437	cg01714553	17	0.444118	0.0866221	0.543221
EFNA1	ILMN_2371055	cg14612733	1	0.0294118	0.917094	0.976395
EFNB2	ILMN_1703852	cg11196529	13	0.635294	0.00978834	0.393276
EFNB2	ILMN_1703852	cg26273417	13	-0.352941	0.180212	0.637515
EFNB2	ILMN_1703852	cg11220502	13	-0.261765	0.326245	0.709405
EFNB2	ILMN_1703852	cg24128998	13	-0.247059	0.354996	0.730252
EFNB2	ILMN_1703852	cg25814649	13	0.138235	0.609244	0.870877
EFNB2	ILMN_1703852	cg26138978	13	0.123529	0.648478	0.888852
EFNB2	ILMN_1703852	cg12053155	13	-0.0617647	0.822182	0.948543
EFTUD1	ILMN_1729167	cg04093633	15	0.373529	0.154768	0.614921
EFTUD1	ILMN_1729167	cg27636559	15	0.126471	0.640554	0.884049
EFTUD1	ILMN_1729167	cg18542458	15	-0.0647059	0.813651	0.944147
EGLN1	ILMN_1749892	cg00063456	1	0.358824	0.17267	0.631491
EGLN1	ILMN_1749892	cg20682143	1	0.108824	0.688634	0.903352
EGR1	ILMN_1762899	cg19544946	5	-0.455882	0.0778835	0.524599
EGR1	ILMN_1762899	cg01107476	5	0.173529	0.519358	0.830848
EGR1	ILMN_1762899	cg26819793	5	-0.1	0.71313	0.912451
EGR2	ILMN_1743199	cg22903908	10	0.579412	0.0207906	0.41035
EGR2	ILMN_1743199	cg00636809	10	-0.267647	0.315146	0.704807
EGR3	ILMN_1722781	cg08810842	8	-0.608824	0.0141963	0.399073
EGR3	ILMN_1722781	cg14394550	8	-0.514706	0.0436611	0.47213
EGR3	ILMN_1722781	cg03127416	8	-0.455882	0.0778835	0.524599
EHMT2	ILMN_1751081	cg09604414	6	0.35	0.184066	0.640391
EHMT2	ILMN_1751081	cg25633383	6	0.320588	0.225701	0.664458
EHMT2	ILMN_1751081	cg21087321	6	-0.279412	0.293643	0.692728
EHMT2	ILMN_1751081	cg08441534	6	-0.235294	0.379021	0.749241
EHMT2	ILMN_1751081	cg16361343	6	-0.226471	0.397628	0.75866
EHMT2	ILMN_1751081	cg10467968	6	0.191176	0.476928	0.809928
EHMT2	ILMN_1751081	cg00028757	6	-0.176471	0.512164	0.828616
EHMT2	ILMN_1751081	cg24773542	6	0.173529	0.519358	0.830848
EHMT2	ILMN_1751081	cg23471589	6	-0.161765	0.548605	0.84552
EHMT2	ILMN_1751081	cg21356750	6	-0.108824	0.688634	0.903352
EHMT2	ILMN_1751081	cg21831287	6	-0.0705882	0.796653	0.941349
EHMT2	ILMN_1751081	cg25202877	6	-0.05	0.856487	0.960428
EID3	ILMN_1776000	cg01848457	12	0.526471	0.0384919	0.454296
EID3	ILMN_1776000	cg09477407	12	-0.408824	0.117166	0.571686
EID3	ILMN_1776000	cg27205904	12	-0.294118	0.268072	0.676265
EID3	ILMN_1776000	cg26614816	12	-0.0294118	0.917094	0.976395
EIF1B	ILMN_1679324	cg12215294	3	0.152941	0.57102	0.855675
EIF1B	ILMN_1679324	cg04019128	3	-0.0735294	0.788187	0.938552
EIF2AK3	ILMN_1724984	cg05707116	2	0.467647	0.0698174	0.499713
EIF4A1	ILMN_1722900	cg05652328	17	-0.0970588	0.721358	0.91653
ELL	ILMN_1736048	cg23259813	19	0.323529	0.221281	0.664176
ELL	ILMN_1736048	cg06747543	19	-0.317647	0.230177	0.664458
ELL	ILMN_1736048	cg07727295	19	0.264706	0.320666	0.70805
ELMO1	ILMN_1784320	cg08044454	7	0.682353	0.00466026	0.350008
ELMO1	ILMN_1784320	cg20121753	7	0.626471	0.0111158	0.393276
ELMO1	ILMN_1784320	cg12192582	7	0.355882	0.176413	0.637031
ELMO1	ILMN_1784320	cg25411699	7	0.3	0.25825	0.676265
ELMO1	ILMN_1784320	cg15665792	7	0.288235	0.278126	0.683108
ELMO1	ILMN_1784320	cg05642546	7	0.252941	0.343324	0.718431
ELMO1	ILMN_1784320	cg05098343	7	-0.147059	0.586183	0.858462
ELMO1	ILMN_1784320	cg22492271	7	-0.0941176	0.729616	0.919141
ELMO1	ILMN_1784320	cg24799830	7	0.0205882	0.943224	0.984566
ELOVL6	ILMN_1700546	cg17363943	4	-0.0852941	0.75456	0.926641
EMILIN2	ILMN_1697268	cg13765206	18	0.00588235	0.986888	0.996603
EML4	ILMN_1718297	cg09535475	2	-0.388235	0.1382	0.598418
EML4	ILMN_1718297	cg15425670	2	0.223529	0.403941	0.761984
EML4	ILMN_1718297	cg04741211	2	0.205882	0.442959	0.789083
EMP1	ILMN_1801616	cg19009132	12	0.220588	0.410309	0.765336
EMP1	ILMN_1801616	cg21490635	12	0.102941	0.704933	0.908938
EMP1	ILMN_1801616	cg04672979	12	-0.0941176	0.729616	0.919141
EMR2	ILMN_2353633	cg26735598	19	-0.485294	0.0589123	0.486165
EMR2	ILMN_2353633	cg00488283	19	0.15	0.57858	0.85737
EMX2	ILMN_1751439	cg19925204	10	-0.544118	0.031638	0.434936
EMX2	ILMN_1751439	cg17249170	10	-0.229412	0.39137	0.757192
EMX2	ILMN_1751439	cg15325373	10	0.226471	0.397628	0.75866
EPB41L4B	ILMN_1810051	cg13531977	9	-0.0676471	0.805142	0.941646
EPHA2	ILMN_1699354	cg07959609	1	0.708824	0.0028972	0.350008
EPHA2	ILMN_1699354	cg27582323	1	0.576471	0.0215634	0.41035
EPHA2	ILMN_1699354	cg03258665	1	0.502941	0.0493467	0.484121
EPHA2	ILMN_1699354	cg15074789	1	0.426471	0.101056	0.562977
EPHA2	ILMN_1699354	cg00107046	1	0.361765	0.168981	0.627755
EPHB2	ILMN_2367384	cg13988448	1	0.614706	0.0131028	0.394169
EPHB2	ILMN_2367384	cg08264906	1	0.45	0.0821669	0.534552
EPHB2	ILMN_2367384	cg15639556	1	0.373529	0.154768	0.614921
EPHB2	ILMN_2367384	cg02974898	1	0.332353	0.208367	0.660075
EPHB2	ILMN_2367384	cg08859698	1	-0.114706	0.672467	0.896249
EPHB4	ILMN_2214910	cg18563348	7	0.252941	0.343324	0.718431
EPSTI1	ILMN_2388547	cg06146977	13	-0.311765	0.239304	0.666287
EPSTI1	ILMN_2388547	cg17400905	13	0.2	0.456391	0.797389
EPSTI1	ILMN_2388547	cg26714230	13	0.0558824	0.839299	0.954259
ERCC5	ILMN_1795495	cg07177755	13	-0.482353	0.060634	0.486165
ERF	ILMN_1652749	cg07715328	19	0.373529	0.154768	0.614921
ERI1	ILMN_3245659	cg24386894	8	0.0852941	0.75456	0.926641
ERN1	ILMN_1698404	cg17463083	17	-0.258824	0.33188	0.71275
ERN1	ILMN_1698404	cg12258847	17	-0.126471	0.640554	0.884049
ERN1	ILMN_1698404	cg17172761	17	0.105882	0.696767	0.906001
ERN1	ILMN_1698404	cg21376454	17	0.1	0.71313	0.912451
ERRFI1	ILMN_1665510	cg01889893	1	0.138235	0.609244	0.870877
ETNK1	ILMN_1696028	cg11590705	12	-0.194118	0.470031	0.805739
ETNK1	ILMN_1696028	cg10456459	12	0.129412	0.632669	0.883836
ETS2	ILMN_1720158	cg02119577	21	0.517647	0.0423216	0.467759
ETV3	ILMN_1703180	cg02332577	1	0.285294	0.28324	0.685568
ETV3	ILMN_1703180	cg26354173	1	-0.282353	0.288413	0.686869
EVI2A	ILMN_1733579	cg23352695	17	0.0235294	0.934507	0.983161
EXT1	ILMN_2129927	cg20039163	8	0.326471	0.216919	0.663527
EXT1	ILMN_2129927	cg11592677	8	-0.135294	0.617013	0.875104
EXT1	ILMN_2129927	cg23298114	8	-0.117647	0.664435	0.894182
EXT1	ILMN_2129927	cg11586249	8	0.1	0.71313	0.912451
EXT1	ILMN_2129927	cg08305378	8	-0.0941176	0.729616	0.919141
EXT1	ILMN_2129927	cg03276982	8	0.0647059	0.813651	0.944147
EXT1	ILMN_2129927	cg23554164	8	-0.0647059	0.813651	0.944147
EXT1	ILMN_2129927	cg14485744	8	-0.0617647	0.822182	0.948543
EXT1	ILMN_2129927	cg04395788	8	-0.00294118	0.995629	0.998374
EZR	ILMN_3272378	cg04088182	6	0.123529	0.648478	0.888852
EZR	ILMN_3272378	cg22871253	6	0.0588235	0.830731	0.951547
EZR	ILMN_3272378	cg22787977	6	0.0205882	0.943224	0.984566
F2RL3	ILMN_2127298	cg08200625	19	0.114706	0.672467	0.896249
F2RL3	ILMN_2127298	cg08067617	19	0.111765	0.680533	0.900104
F3	ILMN_1797009	cg00305374	1	0.555882	0.0276235	0.418642
FAM109B	ILMN_1806487	cg08650629	22	0.179412	0.505018	0.825737
FAM117B	ILMN_1739942	cg18429434	2	-0.158824	0.556032	0.84621
FAM117B	ILMN_1739942	cg26267614	2	0.0941176	0.729616	0.919141
FAM129B	ILMN_2408576	cg21169267	9	-0.305882	0.248661	0.674047
FAM129B	ILMN_2408576	cg14360663	9	-0.267647	0.315146	0.704807
FAM129B	ILMN_2408576	cg14601053	9	-0.252941	0.343324	0.718431
FAM129B	ILMN_2408576	cg05514971	9	-0.158824	0.556032	0.84621
FAM129B	ILMN_2408576	cg13521205	9	-0.0764706	0.779743	0.933499
FAM133B	ILMN_2405233	cg07302959	7	-0.391176	0.135043	0.595052
FAM133B	ILMN_2405233	cg04516975	7	-0.120588	0.656438	0.892123
FAM13A	ILMN_2401258	cg23195199	4	-0.385294	0.141409	0.599975
FAM13A	ILMN_2401258	cg17769793	4	0.361765	0.168981	0.627755
FAM178A	ILMN_3233135	cg17231677	10	0.588235	0.018602	0.41035
FAM178A	ILMN_3233135	cg24463634	10	0.205882	0.442959	0.789083
FAM180A	ILMN_3245418	cg01548463	7	0.594118	0.0172465	0.408304
FAM180A	ILMN_3245418	cg22621652	7	0.464706	0.0717725	0.503793
FAM180A	ILMN_3245418	cg19689368	7	0.417647	0.108896	0.564368
FAM180A	ILMN_3245418	cg10725344	7	0.367647	0.161766	0.619949
FAM20B	ILMN_1811373	cg24108508	1	0.3	0.25825	0.676265
FAM43A	ILMN_1706015	cg17064907	3	0.147059	0.586183	0.858462
FAM43A	ILMN_1706015	cg00806461	3	0.144118	0.593829	0.862086
FAM46C	ILMN_1713266	cg09992184	1	-0.129412	0.632669	0.883836
FAM46C	ILMN_1713266	cg21419585	1	-0.120588	0.656438	0.892123
FAM49A	ILMN_1794038	cg07714319	2	-0.297059	0.263132	0.676265
FAM49A	ILMN_1794038	cg07091529	2	0.0882353	0.746218	0.92434
FAM49A	ILMN_1794038	cg24242519	2	-0.0794118	0.771324	0.931221
FAM49A	ILMN_1794038	cg04163638	2	0.0676471	0.805142	0.941646
FAM49A	ILMN_1794038	cg24103799	2	-0.0529412	0.847885	0.95749
FAM53C	ILMN_1744508	cg13023677	5	-0.123529	0.648478	0.888852
FAM60A	ILMN_3272603	cg14741228	12	-0.35	0.184066	0.640391
FAM60A	ILMN_3272603	cg03935116	12	-0.258824	0.33188	0.71275
FAM60A	ILMN_3272603	cg18805734	12	-0.0970588	0.721358	0.91653
FAM65A	ILMN_1680037	cg18315103	16	0.120588	0.656438	0.892123
FAM65B	ILMN_1726597	cg03839782	6	-0.182353	0.497921	0.822537
FAM65B	ILMN_1726597	cg22129220	6	0.0852941	0.75456	0.926641
FAM80B	ILMN_1681757	cg13186570	12	0.161765	0.548605	0.84552
FAM84B	ILMN_1670807	cg03374695	8	-0.141176	0.601516	0.867579
FAM91A1	ILMN_1777322	cg21964400	8	-0.0117647	0.969412	0.990453
FAS	ILMN_2319077	cg13456138	10	-0.0529412	0.847885	0.95749
FASTKD5	ILMN_1733377	cg27552039	20	0.173529	0.519358	0.830848
FBXO17	ILMN_1714428	cg08643128	19	-0.0147059	0.960678	0.989617
FBXO31	ILMN_1771139	cg00771935	16	-0.517647	0.0423216	0.467759
FBXO31	ILMN_1771139	cg01672894	16	-0.511765	0.0450328	0.474148
FBXO31	ILMN_1771139	cg00512563	16	-0.347059	0.187976	0.643915
FBXO31	ILMN_1771139	cg27322071	16	-0.311765	0.239304	0.666287
FBXO32	ILMN_1703955	cg12897164	8	-0.194118	0.470031	0.805739
FBXO32	ILMN_1703955	cg23287229	8	-0.15	0.57858	0.85737
FBXO38	ILMN_1754811	cg23296792	5	0.261765	0.326245	0.709405
FBXO38	ILMN_1754811	cg02376163	5	-0.158824	0.556032	0.84621
FCGR3B	ILMN_1728639	cg00974864	1	-0.255882	0.337574	0.716896
FCN1	ILMN_1668063	cg06244417	9	-0.276471	0.298932	0.695769
FEM1B	ILMN_1744239	cg18571094	15	0.147059	0.586183	0.858462
FEM1B	ILMN_1744239	cg09796457	15	0.141176	0.601516	0.867579
FEM1B	ILMN_1744239	cg02389877	15	-0.0441176	0.873739	0.963038
FERMT3	ILMN_2366330	cg16289449	11	-0.317647	0.230177	0.664458
FERMT3	ILMN_2366330	cg25338707	11	-0.288235	0.278126	0.683108
FERMT3	ILMN_2366330	cg24088438	11	-0.238235	0.372931	0.746795
FERMT3	ILMN_2366330	cg07682037	11	-0.167647	0.533888	0.840648
FGD3	ILMN_1772686	cg13863007	9	0.191176	0.476928	0.809928
FGF18	ILMN_1693483	cg16494477	5	-0.523529	0.0397375	0.459508
FGF18	ILMN_1693483	cg24698211	5	0.2	0.456391	0.797389
FGF2	ILMN_2105919	cg08421768	4	-0.1	0.71313	0.912451
FGFR1OP2	ILMN_1657436	cg03670441	12	-0.282353	0.288413	0.686869
FGL2	ILMN_1693009	cg12552626	7	-0.0176471	0.951949	0.986466
FGR	ILMN_2368318	cg11587640	1	-0.567647	0.0240175	0.415432
FGR	ILMN_2368318	cg11254522	1	-0.558824	0.0266848	0.415432
FGR	ILMN_2368318	cg25186909	1	-0.526471	0.0384919	0.454296
FGR	ILMN_2368318	cg05783223	1	-0.235294	0.379021	0.749241
FHL1	ILMN_1805842	cg09209584	X	-0.517647	0.0423216	0.467759
FHL1	ILMN_1805842	cg09809869	X	-0.497059	0.052393	0.484121
FHL1	ILMN_1805842	cg13503613	X	-0.302941	0.253427	0.676265
FHL1	ILMN_1805842	cg13980651	X	-0.194118	0.470031	0.805739
FHL1	ILMN_1805842	cg20999651	X	0.0735294	0.788187	0.938552
FHL1	ILMN_1805842	cg09167861	X	-0.05	0.856487	0.960428
FHL2	ILMN_1668411	cg06639320	2	-0.458824	0.0758051	0.519343
FHL2	ILMN_1668411	cg25332717	2	-0.273529	0.304279	0.696863
FHL2	ILMN_1668411	cg22454769	2	-0.194118	0.470031	0.805739
FHL2	ILMN_1668411	cg24079702	2	-0.179412	0.505018	0.825737
FHL2	ILMN_1668411	cg06320277	2	0.0117647	0.969412	0.990453
FILIP1L	ILMN_1730906	cg08857713	3	0.485294	0.0589123	0.486165
FILIP1L	ILMN_1730906	cg00718336	3	0.476471	0.0641908	0.490129
FILIP1L	ILMN_1730906	cg04688645	3	0.420588	0.106235	0.562977
FILIP1L	ILMN_1730906	cg15554421	3	-0.370588	0.15824	0.61828
FILIP1L	ILMN_1730906	cg23528247	3	-0.367647	0.161766	0.619949
FILIP1L	ILMN_1730906	cg19533955	3	-0.279412	0.293643	0.692728
FILIP1L	ILMN_1730906	cg14454680	3	-0.270588	0.309683	0.699629
FILIP1L	ILMN_1730906	cg08350549	3	0.264706	0.320666	0.70805
FILIP1L	ILMN_1730906	cg06077670	3	0.232353	0.385168	0.75468
FILIP1L	ILMN_1730906	cg24828422	3	0.232353	0.385168	0.75468
FILIP1L	ILMN_1730906	cg06436504	3	0.117647	0.664435	0.894182
FILIP1L	ILMN_1730906	cg20760676	3	-0.0764706	0.779743	0.933499
FILIP1L	ILMN_1730906	cg16318181	3	-0.0382353	0.891046	0.968507
FLJ23834	ILMN_1809817	cg04215126	7	0.326471	0.216919	0.663527
FLJ23834	ILMN_1809817	cg05570258	7	-0.211765	0.429738	0.780473
FLJ23834	ILMN_1809817	cg02366772	7	-0.108824	0.688634	0.903352
FLJ23834	ILMN_1809817	cg00156506	7	-0.0911765	0.737903	0.920882
FLJ23834	ILMN_1809817	cg02661623	7	0.0764706	0.779743	0.933499
FLJ27365	ILMN_1815114	cg24911721	22	-0.261765	0.326245	0.709405
FLJ27365	ILMN_1815114	cg23066564	22	0.208824	0.436322	0.784595
FLJ27365	ILMN_1815114	cg13251842	22	-0.179412	0.505018	0.825737
FLJ27365	ILMN_1815114	cg16679093	22	-0.138235	0.609244	0.870877
FLJ27365	ILMN_1815114	cg03841312	22	0.108824	0.688634	0.903352
FLJ27365	ILMN_1815114	cg21094022	22	0.0852941	0.75456	0.926641
FLJ27365	ILMN_1815114	cg19755003	22	0.0823529	0.762929	0.929501
FLJ27365	ILMN_1815114	cg11538810	22	0.0588235	0.830731	0.951547
FLJ27365	ILMN_1815114	cg21450723	22	-0.0558824	0.839299	0.954259
FLJ27365	ILMN_1815114	cg07546360	22	-0.0323529	0.908401	0.974139
FLJ27365	ILMN_1815114	cg24731441	22	0.0117647	0.969412	0.990453
FLJ41603	ILMN_1795300	cg02637352	5	-0.4	0.125879	0.58631
FMO2	ILMN_1732158	cg18375642	1	-0.420588	0.106235	0.562977
FNDC3B	ILMN_3178302	cg13315923	3	-0.352941	0.180212	0.637515
FNDC3B	ILMN_3178302	cg04848046	3	-0.302941	0.253427	0.676265
FNDC3B	ILMN_3178302	cg03177593	3	-0.255882	0.337574	0.716896
FNDC3B	ILMN_3178302	cg14694622	3	0.252941	0.343324	0.718431
FNDC3B	ILMN_3178302	cg24022651	3	-0.223529	0.403941	0.761984
FNDC3B	ILMN_3178302	cg27623451	3	0.161765	0.548605	0.84552
FNDC4	ILMN_1663032	cg00360324	2	-0.317647	0.230177	0.664458
FNDC4	ILMN_1663032	cg20229788	2	-0.167647	0.533888	0.840648
FOSB	ILMN_1751607	cg12542255	19	-0.538235	0.0338078	0.434936
FOSB	ILMN_1751607	cg17502434	19	-0.317647	0.230177	0.664458
FOSL2	ILMN_1725175	cg09588961	2	0.455882	0.0778835	0.524599
FOXC1	ILMN_1738401	cg10365447	6	0.0764706	0.779743	0.933499
FOXD2	ILMN_1789400	cg15691862	1	0.273529	0.304279	0.696863
FOXD2	ILMN_1789400	cg02294302	1	0.141176	0.601516	0.867579
FOXD2	ILMN_1789400	cg26366304	1	-0.0323529	0.908401	0.974139
FOXO4	ILMN_1712095	cg00908601	X	0.0323529	0.908401	0.974139
FOXS1	ILMN_1811790	cg17631429	20	0.147059	0.586183	0.858462
FOXS1	ILMN_1811790	cg16985632	20	-0.0441176	0.873739	0.963038
FOXS1	ILMN_1811790	cg06021552	20	-0.0117647	0.969412	0.990453
FPR1	ILMN_2092118	cg22152605	19	0.117647	0.664435	0.894182
FRMD4A	ILMN_1678961	cg26334209	10	-0.370588	0.15824	0.61828
FRMD4A	ILMN_1678961	cg23443098	10	-0.3	0.25825	0.676265
FRMD4A	ILMN_1678961	cg10603156	10	-0.267647	0.315146	0.704807
FRMD4A	ILMN_1678961	cg09684112	10	-0.264706	0.320666	0.70805
FRMD4A	ILMN_1678961	cg15507334	10	-0.261765	0.326245	0.709405
FRMD4A	ILMN_1678961	cg02347573	10	-0.25	0.349132	0.725273
FRMD4A	ILMN_1678961	cg25464840	10	-0.25	0.349132	0.725273
FRMD4A	ILMN_1678961	cg22923409	10	-0.235294	0.379021	0.749241
FRMD4A	ILMN_1678961	cg00593298	10	0.226471	0.397628	0.75866
FRMD4A	ILMN_1678961	cg03355808	10	-0.226471	0.397628	0.75866
FRMD4A	ILMN_1678961	cg11679124	10	-0.226471	0.397628	0.75866
FRMD4A	ILMN_1678961	cg25932446	10	-0.179412	0.505018	0.825737
FRMD4A	ILMN_1678961	cg24951100	10	0.158824	0.556032	0.84621
FRMD4A	ILMN_1678961	cg19805033	10	-0.117647	0.664435	0.894182
FRMD4A	ILMN_1678961	cg05888872	10	-0.108824	0.688634	0.903352
FRMD4A	ILMN_1678961	cg10822352	10	0.1	0.71313	0.912451
FRMD4A	ILMN_1678961	cg14722226	10	-0.0676471	0.805142	0.941646
FRMD4A	ILMN_1678961	cg23556574	10	-0.0294118	0.917094	0.976395
FRMD4A	ILMN_1678961	cg20381271	10	-0.0264706	0.925796	0.980183
FRMD6	ILMN_1769282	cg09841842	14	-0.305882	0.248661	0.674047
FRMD6	ILMN_1769282	cg09987240	14	0.0794118	0.771324	0.931221
FRMD8	ILMN_3241870	cg17537493	11	0.367647	0.161766	0.619949
FRMD8	ILMN_3241870	cg17087974	11	-0.297059	0.263132	0.676265
FRMD8	ILMN_3241870	cg06039988	11	0.294118	0.268072	0.676265
FUT1	ILMN_1712894	cg11293312	19	0.529412	0.0372766	0.453325
FUT1	ILMN_1712894	cg26259171	19	-0.276471	0.298932	0.695769
FXYD1	ILMN_2345292	cg23178195	19	0.191176	0.476928	0.809928
FXYD1	ILMN_2345292	cg24168413	19	-0.15	0.57858	0.85737
FXYD1	ILMN_2345292	cg22783327	19	0.0941176	0.729616	0.919141
FXYD1	ILMN_2345292	cg27461196	19	-0.0558824	0.839299	0.954259
FXYD1	ILMN_2345292	cg05247914	19	-0.05	0.856487	0.960428
FYB	ILMN_1796537	cg13703437	5	-0.214706	0.423208	0.77459
FYB	ILMN_1796537	cg27606341	5	-0.211765	0.429738	0.780473
FYB	ILMN_1796537	cg05839875	5	0.05	0.856487	0.960428
FYB	ILMN_1796537	cg20380468	5	0.0470588	0.865106	0.960668
FYTTD1	ILMN_1683786	cg12908968	3	0.308824	0.243953	0.66945
FZD2	ILMN_1653711	cg09339219	17	0.111765	0.680533	0.900104
GAB2	ILMN_1665964	cg21886959	11	0.270588	0.309683	0.699629
GABPB1	ILMN_1761147	cg27123392	15	-0.123529	0.648478	0.888852
GABPB1	ILMN_1761147	cg14821257	15	0.117647	0.664435	0.894182
GADD45A	ILMN_1694075	cg03705947	1	-0.276471	0.298932	0.695769
GALK2	ILMN_1723124	cg14869517	15	0.347059	0.187976	0.643915
GALK2	ILMN_1723124	cg18736186	15	0.0617647	0.822182	0.948543
GAMT	ILMN_1794595	cg03076130	19	0.0352941	0.899718	0.970027
GBA	ILMN_1755123	cg08171195	1	0.167647	0.533888	0.840648
GBP1	ILMN_1701114	cg07970007	1	0.214706	0.423208	0.77459
GCH1	ILMN_1812759	cg19502207	14	0.414706	0.111604	0.568827
GDF15	ILMN_2188862	cg12008047	19	0.2	0.456391	0.797389
GDF15	ILMN_2188862	cg02780743	19	0.114706	0.672467	0.896249
GEM	ILMN_2367883	cg27601906	8	0.75	0.0012283	0.350008
GEM	ILMN_2367883	cg07306755	8	0.473529	0.066027	0.491944
GFOD1	ILMN_1778240	cg11007195	6	-0.294118	0.268072	0.676265
GFOD1	ILMN_1778240	cg03606646	6	-0.258824	0.33188	0.71275
GFOD1	ILMN_1778240	cg23693485	6	-0.188235	0.483876	0.813782
GFOD1	ILMN_1778240	cg01354851	6	0.185294	0.490874	0.820036
GFOD1	ILMN_1778240	cg17935632	6	0.155882	0.563504	0.850785
GFOD1	ILMN_1778240	cg23336266	6	-0.147059	0.586183	0.858462
GFOD1	ILMN_1778240	cg08733739	6	-0.144118	0.593829	0.862086
GFPT2	ILMN_1709674	cg16021953	5	0.308824	0.243953	0.66945
GFPT2	ILMN_1709674	cg12984014	5	0.273529	0.304279	0.696863
GFPT2	ILMN_1709674	cg07499317	5	0.205882	0.442959	0.789083
GIMAP1	ILMN_1757186	cg20795023	7	0.147059	0.586183	0.858462
GIMAP1	ILMN_1757186	cg03450844	7	0.0852941	0.75456	0.926641
GIMAP2	ILMN_1689371	cg05783290	7	0.467647	0.0698174	0.499713
GIMAP4	ILMN_1748473	cg13662290	7	-0.405882	0.120021	0.573035
GIMAP4	ILMN_1748473	cg10777178	7	-0.326471	0.216919	0.663527
GIMAP7	ILMN_1776678	cg08637514	7	0.717647	0.00244397	0.350008
GIMAP7	ILMN_1776678	cg24413842	7	0.332353	0.208367	0.660075
GIMAP7	ILMN_1776678	cg00051483	7	0.282353	0.288413	0.686869
GIMAP8	ILMN_1747305	cg15255797	7	-0.444118	0.0866221	0.543221
GIMAP8	ILMN_1747305	cg14251777	7	0.323529	0.221281	0.664176
GIMAP8	ILMN_1747305	cg01049678	7	0.261765	0.326245	0.709405
GIMAP8	ILMN_1747305	cg17995495	7	-0.123529	0.648478	0.888852
GIMAP8	ILMN_1747305	cg12155963	7	-0.0911765	0.737903	0.920882
GIMAP8	ILMN_1747305	cg14719722	7	-0.0470588	0.865106	0.960668
GJA1	ILMN_1727087	cg11486295	6	-0.341176	0.195963	0.650124
GJA4	ILMN_1671106	cg15006973	1	-0.2	0.456391	0.797389
GJA4	ILMN_1671106	cg04205715	1	0.0794118	0.771324	0.931221
GK	ILMN_1725471	cg25645198	X	-0.320588	0.225701	0.664458
GLIPR1	ILMN_1769245	cg21762222	12	0.147059	0.586183	0.858462
GLIS3	ILMN_2402600	cg01619345	9	-0.25	0.349132	0.725273
GLIS3	ILMN_2402600	cg13977600	9	-0.135294	0.617013	0.875104
GLIS3	ILMN_2402600	cg14641122	9	0.0705882	0.796653	0.941349
GLRX	ILMN_1737308	cg11306767	5	-0.573529	0.0223585	0.41035
GLYAT	ILMN_1757477	cg15423764	11	-0.735294	0.00170283	0.350008
GLYAT	ILMN_1757477	cg15568107	11	-0.608824	0.0141963	0.399073
GMPR2	ILMN_1677919	cg26082757	14	0.117647	0.664435	0.894182
GMPR2	ILMN_1677919	cg01741121	14	0.0970588	0.721358	0.91653
GNA15	ILMN_1773963	cg07865607	19	-0.414706	0.111604	0.568827
GNA15	ILMN_1773963	cg03188495	19	-0.285294	0.28324	0.685568
GNA15	ILMN_1773963	cg10022788	19	-0.285294	0.28324	0.685568
GNA15	ILMN_1773963	cg01032675	19	-0.247059	0.354996	0.730252
GNA15	ILMN_1773963	cg03302088	19	0.235294	0.379021	0.749241
GNAI3	ILMN_1696003	cg19244300	1	-0.114706	0.672467	0.896249
GNL3	ILMN_1806106	cg00150837	3	0.464706	0.0717725	0.503793
GNL3	ILMN_1806106	cg00845626	3	-0.0882353	0.746218	0.92434
GPAM	ILMN_2178855	cg11394276	10	0.414706	0.111604	0.568827
GPAM	ILMN_2178855	cg11888270	10	-0.15	0.57858	0.85737
GPATCH4	ILMN_2383306	cg21525449	1	-0.535294	0.0349351	0.445144
GPATCH4	ILMN_2383306	cg24584367	1	0.305882	0.248661	0.674047
GPBP1L1	ILMN_1662719	cg24003273	1	-0.597059	0.0165987	0.407431
GPBP1L1	ILMN_1662719	cg21942576	1	-0.379412	0.147983	0.606638
GPD1L	ILMN_1694106	cg00620452	3	-0.317647	0.230177	0.664458
GPD2	ILMN_1723139	cg04915300	2	-0.205882	0.442959	0.789083
GPD2	ILMN_1723139	cg23836163	2	-0.0764706	0.779743	0.933499
GPER	ILMN_1795298	cg17333291	7	-0.582353	0.0200398	0.41035
GPER	ILMN_1795298	cg21235678	7	-0.576471	0.0215634	0.41035
GPER	ILMN_1795298	cg07012460	7	-0.470588	0.0679024	0.493959
GPER	ILMN_1795298	cg16127845	7	-0.435294	0.0936354	0.553376
GPER	ILMN_1795298	cg15730481	7	-0.394118	0.131937	0.590471
GPI	ILMN_2173451	cg01263541	19	-0.602941	0.0153605	0.399073
GPR109B	ILMN_1677693	cg25190513	12	0.255882	0.337574	0.716896
GPR137	ILMN_1804332	cg02792333	11	-0.285294	0.28324	0.685568
GPR37	ILMN_2218935	cg14311320	7	-0.261765	0.326245	0.709405
GPR4	ILMN_2074477	cg00548633	19	-0.394118	0.131937	0.590471
GPR4	ILMN_2074477	cg02827075	19	-0.317647	0.230177	0.664458
GPR56	ILMN_2384122	cg26734350	16	0.679412	0.00489889	0.350008
GPR56	ILMN_2384122	cg08343644	16	0.602941	0.0153605	0.399073
GPR56	ILMN_2384122	cg03032770	16	0.417647	0.108896	0.564368
GPR65	ILMN_1734740	cg13810673	14	-0.335294	0.204176	0.658265
GPR65	ILMN_1734740	cg19755435	14	-0.288235	0.278126	0.683108
GPR81	ILMN_1811272	cg17346246	12	-0.420588	0.106235	0.562977
GPR81	ILMN_1811272	cg00357958	12	-0.394118	0.131937	0.590471
GPR81	ILMN_1811272	cg22534509	12	-0.302941	0.253427	0.676265
GPR81	ILMN_1811272	cg20566840	12	-0.241176	0.366896	0.74139
GPR81	ILMN_1811272	cg15823495	12	-0.229412	0.39137	0.757192
GPRC5C	ILMN_2352090	cg11963912	17	0.694118	0.00379552	0.350008
GPRC5C	ILMN_2352090	cg26663490	17	0.573529	0.0223585	0.41035
GPRC5C	ILMN_2352090	cg16481791	17	0.423529	0.103622	0.562977
GPRC5C	ILMN_2352090	cg04657588	17	-0.282353	0.288413	0.686869
GPS1	ILMN_1795876	cg21348233	17	-0.223529	0.403941	0.761984
GPSM3	ILMN_1662799	cg20116128	6	-0.194118	0.470031	0.805739
GPSM3	ILMN_1662799	cg18723553	6	0.135294	0.617013	0.875104
GPSM3	ILMN_1662799	cg00442389	6	0.105882	0.696767	0.906001
GPSM3	ILMN_1662799	cg19321684	6	-0.1	0.71313	0.912451
GPSM3	ILMN_1662799	cg20808711	6	-0.0941176	0.729616	0.919141
GPT	ILMN_1795257	cg01919204	8	-0.658824	0.0068521	0.365537
GPT	ILMN_1795257	cg18555289	8	-0.497059	0.052393	0.484121
GPT	ILMN_1795257	cg17869161	8	-0.397059	0.128883	0.587981
GPT2	ILMN_1684158	cg06128142	16	-0.241176	0.366896	0.74139
GPT2	ILMN_1684158	cg23684449	16	0.182353	0.497921	0.822537
GPX8	ILMN_3242038	cg14789272	5	0.382353	0.14467	0.606638
GRAMD1A	ILMN_1737157	cg08088984	19	-0.2	0.456391	0.797389
GRAMD4	ILMN_1723706	cg09233980	22	0.188235	0.483876	0.813782
GRAMD4	ILMN_1723706	cg03390873	22	0.176471	0.512164	0.828616
GRAMD4	ILMN_1723706	cg17625224	22	-0.173529	0.519358	0.830848
GRAMD4	ILMN_1723706	cg13788891	22	-0.132353	0.624821	0.87963
GRASP	ILMN_1705210	cg26440309	12	0.629412	0.0106584	0.393276
GRASP	ILMN_1705210	cg15994467	12	-0.0529412	0.847885	0.95749
GRPEL1	ILMN_1670817	cg09948192	4	0.217647	0.416731	0.769069
GRRP1	ILMN_1707055	cg13462544	1	0.364706	0.165346	0.622343
GRRP1	ILMN_1707055	cg00017970	1	0.217647	0.416731	0.769069
GRTP1	ILMN_2142353	cg00704869	13	-0.285294	0.28324	0.685568
GRTP1	ILMN_2142353	cg04740679	13	0.205882	0.442959	0.789083
GRTP1	ILMN_2142353	cg21579294	13	-0.111765	0.680533	0.900104
GRTP1	ILMN_2142353	cg13054534	13	-0.1	0.71313	0.912451
GSK3B	ILMN_1779376	cg02636004	3	0.294118	0.268072	0.676265
GSK3B	ILMN_1779376	cg14479617	3	-0.182353	0.497921	0.822537
GSPT1	ILMN_1750130	cg05203659	16	-0.417647	0.108896	0.564368
GSPT1	ILMN_1750130	cg04355750	16	0.0970588	0.721358	0.91653
GSTM4	ILMN_1651800	cg13792045	1	-0.114706	0.672467	0.896249
GTPBP4	ILMN_1742577	cg19616783	10	0.0176471	0.951949	0.986466
HAS2	ILMN_1792978	cg20146177	8	0.297059	0.263132	0.676265
HAS2	ILMN_1792978	cg21228517	8	-0.0794118	0.771324	0.931221
HBEGF	ILMN_2121408	cg00264129	5	0.311765	0.239304	0.666287
HBEGF	ILMN_2121408	cg18722504	5	-0.0117647	0.969412	0.990453
HCK	ILMN_1791771	cg06614284	20	-0.102941	0.704933	0.908938
HCLS1	ILMN_1727402	cg18546037	3	0.402941	0.122925	0.577934
HCLS1	ILMN_1727402	cg02167021	3	-0.258824	0.33188	0.71275
HCLS1	ILMN_1727402	cg00141162	3	-0.00294118	0.995629	0.998374
HDAC4	ILMN_1764396	cg26767974	2	-0.6	0.0159701	0.404408
HDAC4	ILMN_1764396	cg25828346	2	0.585294	0.0193103	0.41035
HDAC4	ILMN_1764396	cg17356036	2	0.576471	0.0215634	0.41035
HDAC4	ILMN_1764396	cg26078407	2	-0.547059	0.0305944	0.434936
HDAC4	ILMN_1764396	cg01647308	2	-0.544118	0.031638	0.434936
HDAC4	ILMN_1764396	cg06223736	2	-0.529412	0.0372766	0.453325
HDAC4	ILMN_1764396	cg17767431	2	-0.5	0.0508524	0.484121
HDAC4	ILMN_1764396	cg16138690	2	-0.491176	0.0555802	0.486165
HDAC4	ILMN_1764396	cg10138044	2	0.455882	0.0778835	0.524599
HDAC4	ILMN_1764396	cg03169059	2	-0.452941	0.0800039	0.53172
HDAC4	ILMN_1764396	cg27583104	2	-0.447059	0.0843728	0.535834
HDAC4	ILMN_1764396	cg21190228	2	-0.441176	0.0889154	0.548998
HDAC4	ILMN_1764396	cg17285931	2	-0.438235	0.091253	0.549854
HDAC4	ILMN_1764396	cg22613905	2	0.426471	0.101056	0.562977
HDAC4	ILMN_1764396	cg17420028	2	-0.402941	0.122925	0.577934
HDAC4	ILMN_1764396	cg20453985	2	-0.394118	0.131937	0.590471
HDAC4	ILMN_1764396	cg10639368	2	0.379412	0.147983	0.606638
HDAC4	ILMN_1764396	cg09681977	2	-0.358824	0.17267	0.631491
HDAC4	ILMN_1764396	cg09155776	2	-0.352941	0.180212	0.637515
HDAC4	ILMN_1764396	cg22101174	2	0.352941	0.180212	0.637515
HDAC4	ILMN_1764396	cg06164804	2	0.335294	0.204176	0.658265
HDAC4	ILMN_1764396	cg06117093	2	-0.311765	0.239304	0.666287
HDAC4	ILMN_1764396	cg03281426	2	0.297059	0.263132	0.676265
HDAC4	ILMN_1764396	cg08107308	2	0.276471	0.298932	0.695769
HDAC4	ILMN_1764396	cg06621900	2	0.261765	0.326245	0.709405
HDAC4	ILMN_1764396	cg08202402	2	-0.255882	0.337574	0.716896
HDAC4	ILMN_1764396	cg08444004	2	-0.252941	0.343324	0.718431
HDAC4	ILMN_1764396	cg04011897	2	0.247059	0.354996	0.730252
HDAC4	ILMN_1764396	cg25848582	2	0.241176	0.366896	0.74139
HDAC4	ILMN_1764396	cg05850457	2	-0.229412	0.39137	0.757192
HDAC4	ILMN_1764396	cg10861333	2	0.229412	0.39137	0.757192
HDAC4	ILMN_1764396	cg05870586	2	-0.211765	0.429738	0.780473
HDAC4	ILMN_1764396	cg05903736	2	-0.170588	0.526599	0.835087
HDAC4	ILMN_1764396	cg15934368	2	0.164706	0.541224	0.844225
HDAC4	ILMN_1764396	cg25521439	2	-0.164706	0.541224	0.844225
HDAC4	ILMN_1764396	cg06398474	2	-0.152941	0.57102	0.855675
HDAC4	ILMN_1764396	cg13090969	2	0.152941	0.57102	0.855675
HDAC4	ILMN_1764396	cg15106082	2	-0.120588	0.656438	0.892123
HDAC4	ILMN_1764396	cg13219409	2	0.117647	0.664435	0.894182
HDAC4	ILMN_1764396	cg25921544	2	0.105882	0.696767	0.906001
HDAC4	ILMN_1764396	cg16360836	2	0.0617647	0.822182	0.948543
HDAC4	ILMN_1764396	cg12973017	2	-0.0529412	0.847885	0.95749
HDAC4	ILMN_1764396	cg17499859	2	0.05	0.856487	0.960428
HDAC4	ILMN_1764396	cg19955928	2	-0.0441176	0.873739	0.963038
HDAC4	ILMN_1764396	cg19393314	2	0.0117647	0.969412	0.990453
HDAC4	ILMN_1764396	cg18736431	2	0.00294118	0.995629	0.998374
HEATR5A	ILMN_3249669	cg21113592	14	-0.276471	0.298932	0.695769
HEATR5B	ILMN_1810805	cg14083590	2	0.0323529	0.908401	0.974139
HEATR5B	ILMN_1810805	cg23340613	2	0.0176471	0.951949	0.986466
HECTD2	ILMN_1726636	cg02075791	10	0.0911765	0.737903	0.920882
HECTD2	ILMN_1726636	cg06520331	10	-0.0294118	0.917094	0.976395
HECTD3	ILMN_1656902	cg22080628	1	-0.614706	0.0131028	0.394169
HEG1	ILMN_1666122	cg01378515	3	0.511765	0.0450328	0.474148
HEG1	ILMN_1666122	cg20893532	3	0.394118	0.131937	0.590471
HEG1	ILMN_1666122	cg19533443	3	-0.370588	0.15824	0.61828
HEG1	ILMN_1666122	cg26102819	3	-0.364706	0.165346	0.622343
HEG1	ILMN_1666122	cg03440673	3	-0.205882	0.442959	0.789083
HELZ	ILMN_1762835	cg15015109	17	-0.179412	0.505018	0.825737
HERPUD1	ILMN_2374159	cg27501612	16	-0.147059	0.586183	0.858462
HES6	ILMN_1694268	cg02105326	2	0.311765	0.239304	0.666287
HES6	ILMN_1694268	cg11815105	2	0.182353	0.497921	0.822537
HEY2	ILMN_1682034	cg13799242	6	0.0117647	0.969412	0.990453
HGD	ILMN_1737541	cg14527029	3	-0.323529	0.221281	0.664176
HGD	ILMN_1737541	cg04546097	3	-0.197059	0.463185	0.801906
HIAT1	ILMN_1763007	cg08480307	1	0.458824	0.0758051	0.519343
HIC2	ILMN_1652762	cg08449639	22	0.0588235	0.830731	0.951547
HIP1R	ILMN_2396148	cg18912006	12	-0.0705882	0.796653	0.941349
HIRIP3	ILMN_1678037	cg04341594	16	0.285294	0.28324	0.685568
HIRIP3	ILMN_1678037	cg01298987	16	0.0147059	0.960678	0.989617
HIVEP1	ILMN_1735548	cg21041472	6	-0.476471	0.0641908	0.490129
HLX	ILMN_2087646	cg22852355	1	-0.320588	0.225701	0.664458
HLX	ILMN_2087646	cg02455346	1	-0.161765	0.548605	0.84552
HLX	ILMN_2087646	cg22041228	1	0.0558824	0.839299	0.954259
HLX	ILMN_2087646	cg22698272	1	-0.0441176	0.873739	0.963038
HMGA1	ILMN_2311537	cg22797644	6	-0.732353	0.00181241	0.350008
HMGA1	ILMN_2311537	cg08335767	6	-0.632353	0.0102161	0.393276
HMGA1	ILMN_2311537	cg01745499	6	-0.514706	0.0436611	0.47213
HMGA1	ILMN_2311537	cg25207224	6	-0.417647	0.108896	0.564368
HMGCR	ILMN_1657395	cg11213898	5	0.461765	0.0737682	0.51509
HMOX1	ILMN_1800512	cg05718255	22	0.564706	0.0248823	0.415432
HNRNPAB	ILMN_2335718	cg22125717	5	-0.523529	0.0397375	0.459508
HNRNPF	ILMN_1668179	cg14034325	10	0.802941	0.00027427	0.350008
HNRNPF	ILMN_1668179	cg04641860	10	0.720588	0.00230584	0.350008
HOXA10	ILMN_1689336	cg15864691	7	-0.511765	0.0450328	0.474148
HOXA10	ILMN_1689336	cg02483701	7	-0.435294	0.0936354	0.553376
HOXA10	ILMN_1689336	cg10724867	7	-0.423529	0.103622	0.562977
HOXA10	ILMN_1689336	cg09636715	7	-0.397059	0.128883	0.587981
HOXA10	ILMN_1689336	cg14935646	7	-0.329412	0.212614	0.660458
HOXA10	ILMN_1689336	cg17047659	7	-0.261765	0.326245	0.709405
HOXA10	ILMN_1689336	cg27157482	7	-0.226471	0.397628	0.75866
HOXA10	ILMN_1689336	cg05490659	7	0.144118	0.593829	0.862086
HOXA11AS	ILMN_3249281	cg20994254	7	0.488235	0.0572279	0.486165
HOXA11AS	ILMN_3249281	cg07116997	7	0.441176	0.0889154	0.548998
HOXA11AS	ILMN_3249281	cg01729491	7	0.397059	0.128883	0.587981
HOXA11AS	ILMN_3249281	cg05311410	7	0.382353	0.14467	0.606638
HOXA11AS	ILMN_3249281	cg16038003	7	0.332353	0.208367	0.660075
HOXA11AS	ILMN_3249281	cg04340874	7	0.326471	0.216919	0.663527
HOXA11AS	ILMN_3249281	cg17466857	7	0.302941	0.253427	0.676265
HOXA11AS	ILMN_3249281	cg00705992	7	0.238235	0.372931	0.746795
HOXA11AS	ILMN_3249281	cg12147489	7	0.223529	0.403941	0.761984
HOXA11AS	ILMN_3249281	cg09661370	7	0.179412	0.505018	0.825737
HOXA11AS	ILMN_3249281	cg24988255	7	0.161765	0.548605	0.84552
HOXA11AS	ILMN_3249281	cg15916646	7	0.132353	0.624821	0.87963
HOXA11AS	ILMN_3249281	cg26857670	7	0.129412	0.632669	0.883836
HOXA11AS	ILMN_3249281	cg10767141	7	-0.0352941	0.899718	0.970027
HOXA2	ILMN_2107068	cg03763508	7	-0.741176	0.00149888	0.350008
HOXA2	ILMN_2107068	cg06786372	7	-0.679412	0.00489889	0.350008
HOXA2	ILMN_2107068	cg17353412	7	0.408824	0.117166	0.571686
HOXA3	ILMN_1760647	cg19240213	7	0.429412	0.0985365	0.556843
HOXA3	ILMN_1760647	cg02693607	7	-0.229412	0.39137	0.757192
HOXA3	ILMN_1760647	cg01175550	7	-0.170588	0.526599	0.835087
HOXA3	ILMN_1760647	cg16406967	7	0.126471	0.640554	0.884049
HOXA3	ILMN_1760647	cg09469665	7	0.120588	0.656438	0.892123
HOXA3	ILMN_1760647	cg01964852	7	0.108824	0.688634	0.903352
HOXA3	ILMN_1760647	cg05851442	7	0.0970588	0.721358	0.91653
HOXA3	ILMN_1760647	cg18680977	7	0.0970588	0.721358	0.91653
HOXA3	ILMN_1760647	cg19999161	7	0.0617647	0.822182	0.948543
HOXA3	ILMN_1760647	cg08101036	7	0.0588235	0.830731	0.951547
HOXA3	ILMN_1760647	cg17800708	7	0.0558824	0.839299	0.954259
HOXA3	ILMN_1760647	cg00921266	7	0.0529412	0.847885	0.95749
HOXA3	ILMN_1760647	cg03308399	7	0.0411765	0.882386	0.96671
HOXA3	ILMN_1760647	cg00040268	7	-0.0382353	0.891046	0.968507
HOXA3	ILMN_1760647	cg12538674	7	0.0147059	0.960678	0.989617
HOXA3	ILMN_1760647	cg26127662	7	0.0147059	0.960678	0.989617
HOXA3	ILMN_1760647	cg13172549	7	0.0117647	0.969412	0.990453
HOXA3	ILMN_1760647	cg12305431	7	-0.00882353	0.978149	0.993293
HOXA9	ILMN_1739582	cg01891966	7	0.341176	0.195963	0.650124
HOXA9	ILMN_1739582	cg03217995	7	0.285294	0.28324	0.685568
HOXB2	ILMN_1810274	cg06942183	17	-0.108824	0.688634	0.903352
HOXB5	ILMN_1674908	cg04196862	17	-0.282353	0.288413	0.686869
HOXB5	ILMN_1674908	cg11739758	17	0.182353	0.497921	0.822537
HOXB5	ILMN_1674908	cg08189801	17	0.158824	0.556032	0.84621
HOXB5	ILMN_1674908	cg19047868	17	0.126471	0.640554	0.884049
HOXB5	ILMN_1674908	cg12744859	17	0.102941	0.704933	0.908938
HOXB5	ILMN_1674908	cg10498391	17	0.0911765	0.737903	0.920882
HOXB5	ILMN_1674908	cg00711072	17	-0.0441176	0.873739	0.963038
HOXB5	ILMN_1674908	cg24210813	17	0.0294118	0.917094	0.976395
HOXB5	ILMN_1674908	cg25365260	17	-0.0117647	0.969412	0.990453
HOXB8	ILMN_1798496	cg25928579	17	0.411765	0.114361	0.571686
HOXB8	ILMN_1798496	cg14237746	17	0.288235	0.278126	0.683108
HOXC4	ILMN_1719975	cg21476000	12	0.494118	0.0539687	0.486165
HOXC4	ILMN_1719975	cg00218447	12	0.373529	0.154768	0.614921
HOXC4	ILMN_1719975	cg02264990	12	-0.291176	0.27307	0.681568
HOXC4	ILMN_1719975	cg05349837	12	0.282353	0.288413	0.686869
HOXC4	ILMN_1719975	cg01946191	12	0.276471	0.298932	0.695769
HOXC4	ILMN_1719975	cg10366797	12	0.229412	0.39137	0.757192
HOXC4	ILMN_1719975	cg03923561	12	-0.208824	0.436322	0.784595
HOXC4	ILMN_1719975	cg10005224	12	0.158824	0.556032	0.84621
HOXC4	ILMN_1719975	cg14644523	12	0.15	0.57858	0.85737
HOXC4	ILMN_1719975	cg22747076	12	-0.138235	0.609244	0.870877
HOXC4	ILMN_1719975	cg25975485	12	0.132353	0.624821	0.87963
HOXC4	ILMN_1719975	cg16983211	12	-0.0352941	0.899718	0.970027
HOXC4	ILMN_1719975	cg01704924	12	-0.0294118	0.917094	0.976395
HOXC4	ILMN_1719975	cg15233062	12	-0.00294118	0.995629	0.998374
HOXC4	ILMN_1719975	cg18473521	12	-0.00294118	0.995629	0.998374
HOXC6	ILMN_1794492	cg08106887	12	0.305882	0.248661	0.674047
HOXC6	ILMN_1794492	cg17026220	12	-0.229412	0.39137	0.757192
HOXC6	ILMN_1794492	cg23697546	12	0.164706	0.541224	0.844225
HOXC6	ILMN_1794492	cg00040312	12	-0.102941	0.704933	0.908938
HOXC6	ILMN_1794492	cg03305955	12	0.0882353	0.746218	0.92434
HOXC6	ILMN_1794492	cg07687119	12	0.0205882	0.943224	0.984566
HOXC8	ILMN_1718285	cg13545297	12	0.0558824	0.839299	0.954259
HOXC9	ILMN_1718898	cg02568274	12	0.170588	0.526599	0.835087
HOXC9	ILMN_1718898	cg23685155	12	0.0235294	0.934507	0.983161
HOXD1	ILMN_1717381	cg02466815	2	0.267647	0.315146	0.704807
HOXD1	ILMN_1717381	cg03553278	2	0.223529	0.403941	0.761984
HOXD3	ILMN_1798076	cg12634591	2	0.394118	0.131937	0.590471
HOXD3	ILMN_1798076	cg00278547	2	0.344118	0.191942	0.648067
HOXD3	ILMN_1798076	cg23981871	2	0.338235	0.200041	0.654963
HOXD3	ILMN_1798076	cg21092808	2	0.3	0.25825	0.676265
HOXD3	ILMN_1798076	cg13053653	2	0.267647	0.315146	0.704807
HOXD3	ILMN_1798076	cg09387749	2	0.264706	0.320666	0.70805
HOXD3	ILMN_1798076	cg00005847	2	0.238235	0.372931	0.746795
HOXD3	ILMN_1798076	cg23547017	2	0.220588	0.410309	0.765336
HOXD3	ILMN_1798076	cg15812753	2	0.202941	0.449649	0.795686
HOXD3	ILMN_1798076	cg01128482	2	0.15	0.57858	0.85737
HOXD3	ILMN_1798076	cg05021643	2	0.144118	0.593829	0.862086
HP	ILMN_1812433	cg06172871	16	-0.176471	0.512164	0.828616
HP	ILMN_1812433	cg23815491	16	-0.0882353	0.746218	0.92434
HPCAL1	ILMN_1764850	cg11938718	2	0.132353	0.624821	0.87963
HPCAL1	ILMN_1764850	cg23728189	2	-0.126471	0.640554	0.884049
HPCAL1	ILMN_1764850	cg20944157	2	0.117647	0.664435	0.894182
HPCAL1	ILMN_1764850	cg16246488	2	-0.0470588	0.865106	0.960668
HPCAL1	ILMN_1764850	cg14118850	2	0.0470588	0.865106	0.960668
HPCAL1	ILMN_1764850	cg08299809	2	-0.00882353	0.978149	0.993293
HSD17B12	ILMN_1702168	cg26786893	11	-0.147059	0.586183	0.858462
HSD17B12	ILMN_1702168	cg02468154	11	0.0441176	0.873739	0.963038
HSD17B8	ILMN_1715324	cg21555177	6	-0.102941	0.704933	0.908938
HSD17B8	ILMN_1715324	cg05507546	6	-0.05	0.856487	0.960428
HSD17B8	ILMN_1715324	cg01502872	6	-0.0117647	0.969412	0.990453
HSP90AA1	ILMN_1691097	cg20559600	14	0.152941	0.57102	0.855675
HSP90AA1	ILMN_1691097	cg05412906	14	-0.111765	0.680533	0.900104
HSPA1A	ILMN_1789074	cg12883479	6	-0.414706	0.111604	0.568827
HSPA1A	ILMN_1789074	cg17494781	6	-0.214706	0.423208	0.77459
HSPA1B	ILMN_1660436	cg03979206	6	0.423529	0.103622	0.562977
HSPB2	ILMN_1671046	cg12947833	11	-0.238235	0.372931	0.746795
HSPB2	ILMN_1671046	cg11694519	11	-0.129412	0.632669	0.883836
HSPB8	ILMN_1791280	cg16425829	12	-0.338235	0.200041	0.654963
HSPBAP1	ILMN_1797031	cg09359351	3	0.217647	0.416731	0.769069
HSPD1	ILMN_1766713	cg08179257	2	0.0794118	0.771324	0.931221
ICAM1	ILMN_1812226	cg08427717	19	0.464706	0.0717725	0.503793
ICAM1	ILMN_1812226	cg00500176	19	-0.258824	0.33188	0.71275
ICAM1	ILMN_1812226	cg10651168	19	0.0235294	0.934507	0.983161
ICAM2	ILMN_1786823	cg12076102	17	0.258824	0.33188	0.71275
ICAM2	ILMN_1786823	cg20701457	17	0.0852941	0.75456	0.926641
ICAM2	ILMN_1786823	cg24080793	17	-0.0794118	0.771324	0.931221
ICAM2	ILMN_1786823	cg04034685	17	0.05	0.856487	0.960428
ICAM2	ILMN_1786823	cg13748570	17	-0.0294118	0.917094	0.976395
ICAM2	ILMN_1786823	cg07918509	17	0.0264706	0.925796	0.980183
ICOS	ILMN_1669927	cg15344028	2	-0.173529	0.519358	0.830848
ICOS	ILMN_1669927	cg18561976	2	-0.00294118	0.995629	0.998374
ID4	ILMN_1721758	cg06739029	6	-0.126471	0.640554	0.884049
IER3	ILMN_1682717	cg08457178	6	-0.470588	0.0679024	0.493959
IER3	ILMN_1682717	cg03124636	6	-0.358824	0.17267	0.631491
IER3	ILMN_1682717	cg10047572	6	-0.323529	0.221281	0.664176
IER3	ILMN_1682717	cg08687386	6	-0.311765	0.239304	0.666287
IER3	ILMN_1682717	cg23338650	6	0.2	0.456391	0.797389
IER3	ILMN_1682717	cg12325285	6	0.102941	0.704933	0.908938
IER3	ILMN_1682717	cg13630962	6	0.0882353	0.746218	0.92434
IER5	ILMN_1721833	cg07969646	1	0.320588	0.225701	0.664458
IFFO2	ILMN_3236367	cg09181054	1	-0.208824	0.436322	0.784595
IFFO2	ILMN_3236367	cg05626128	1	0.202941	0.449649	0.795686
IFFO2	ILMN_3236367	cg18177731	1	-0.191176	0.476928	0.809928
IFFO2	ILMN_3236367	cg09012001	1	0.179412	0.505018	0.825737
IFFO2	ILMN_3236367	cg04276058	1	0.0676471	0.805142	0.941646
IFFO2	ILMN_3236367	cg22867719	1	-0.0352941	0.899718	0.970027
IFRD1	ILMN_1667561	cg05911990	7	0.508824	0.0464374	0.4764
IFRD1	ILMN_1667561	cg00495289	7	-0.323529	0.221281	0.664176
IGSF6	ILMN_1653498	cg04914946	16	-0.520588	0.0410139	0.46355
IL11RA	ILMN_1664912	cg20628791	9	0.111765	0.680533	0.900104
IL11RA	ILMN_1664912	cg14080298	9	0.0705882	0.796653	0.941349
IL18R1	ILMN_1781700	cg24983383	2	0.147059	0.586183	0.858462
IL1B	ILMN_1775501	cg23149881	2	-0.476471	0.0641908	0.490129
IL1B	ILMN_1775501	cg07935264	2	-0.458824	0.0758051	0.519343
IL1R1	ILMN_1810584	cg06392753	2	-0.573529	0.0223585	0.41035
IL1R2	ILMN_1772131	cg21603144	2	-0.352941	0.180212	0.637515
IL1R2	ILMN_1772131	cg20340242	2	-0.347059	0.187976	0.643915
IL1R2	ILMN_1772131	cg17142183	2	-0.267647	0.315146	0.704807
IL1RL1	ILMN_2242900	cg01254707	2	0.641176	0.00897545	0.393276
IL1RL1	ILMN_2242900	cg19969733	2	-0.447059	0.0843728	0.535834
IL1RL1	ILMN_2242900	cg11916609	2	-0.305882	0.248661	0.674047
IL1RL1	ILMN_2242900	cg19795292	2	-0.294118	0.268072	0.676265
IL1RL1	ILMN_2242900	cg25869196	2	-0.0617647	0.822182	0.948543
IL1RN	ILMN_1774874	cg17669033	2	0.202941	0.449649	0.795686
IL1RN	ILMN_1774874	cg06658391	2	0.170588	0.526599	0.835087
IL1RN	ILMN_1774874	cg02543462	2	-0.117647	0.664435	0.894182
IL7R	ILMN_2342579	cg04312209	5	0.344118	0.191942	0.648067
IL8RB	ILMN_1680397	cg10591797	2	-0.567647	0.0240175	0.415432
IL8RB	ILMN_1680397	cg14150666	2	-0.391176	0.135043	0.595052
IL8RB	ILMN_1680397	cg13739417	2	-0.323529	0.221281	0.664176
INADL	ILMN_1724666	cg24442766	1	-0.0823529	0.762929	0.929501
INHBB	ILMN_1685714	cg20495333	2	-0.508824	0.0464374	0.4764
INHBB	ILMN_1685714	cg14105566	2	-0.485294	0.0589123	0.486165
INHBB	ILMN_1685714	cg25501422	2	-0.458824	0.0758051	0.519343
INHBB	ILMN_1685714	cg03077533	2	0.123529	0.648478	0.888852
INPP5K	ILMN_3258628	cg13001289	17	0.3	0.25825	0.676265
INPP5K	ILMN_3258628	cg08753172	17	0.120588	0.656438	0.892123
INTS10	ILMN_1679483	cg16339598	8	-0.247059	0.354996	0.730252
INTS6	ILMN_1655557	cg26776551	13	-0.614706	0.0131028	0.394169
INTS6	ILMN_1655557	cg24460268	13	0.223529	0.403941	0.761984
INTS6	ILMN_1655557	cg07763497	13	-0.208824	0.436322	0.784595
INTS7	ILMN_1718354	cg02451670	1	0.238235	0.372931	0.746795
INTS7	ILMN_1718354	cg23834779	1	-0.0970588	0.721358	0.91653
INTS7	ILMN_1718354	cg09504092	1	0.0323529	0.908401	0.974139
IRAK3	ILMN_1661695	cg05996573	12	-0.505882	0.0478751	0.481277
IRAK3	ILMN_1661695	cg01183510	12	-0.379412	0.147983	0.606638
IRAK3	ILMN_1661695	cg18177616	12	-0.317647	0.230177	0.664458
IRF2BP2	ILMN_1671005	cg25141943	1	0.147059	0.586183	0.858462
IRF2BP2	ILMN_1671005	cg21690979	1	-0.126471	0.640554	0.884049
IRF7	ILMN_2349061	cg03755158	11	-0.452941	0.0800039	0.53172
IRF8	ILMN_1666594	cg10334323	16	0.294118	0.268072	0.676265
IRF8	ILMN_1666594	cg07955474	16	-0.164706	0.541224	0.844225
IRF8	ILMN_1666594	cg27208925	16	0.0852941	0.75456	0.926641
IRF8	ILMN_1666594	cg16705546	16	0.0735294	0.788187	0.938552
IRF8	ILMN_1666594	cg02549595	16	-0.00588235	0.986888	0.996603
IRF9	ILMN_1745471	cg23327992	14	0.00882353	0.978149	0.993293
IRS1	ILMN_1759232	cg13299279	2	0.323529	0.221281	0.664176
IRX6	ILMN_1758705	cg09662325	16	0.491176	0.0555802	0.486165
IRX6	ILMN_1758705	cg05099576	16	-0.311765	0.239304	0.666287
IRX6	ILMN_1758705	cg07541744	16	0.179412	0.505018	0.825737
ISCA1	ILMN_1715931	cg21085160	9	-0.0558824	0.839299	0.954259
ISG20L2	ILMN_2090397	cg00392257	1	0.0558824	0.839299	0.954259
ISG20L2	ILMN_2090397	cg09507184	1	-0.0382353	0.891046	0.968507
ISM1	ILMN_1772869	cg24488317	20	-0.197059	0.463185	0.801906
ISM1	ILMN_1772869	cg16294620	20	0.0352941	0.899718	0.970027
ITGAX	ILMN_2254635	cg02264895	16	-0.479412	0.0623933	0.489482
ITGAX	ILMN_2254635	cg06266302	16	0.435294	0.0936354	0.553376
ITGAX	ILMN_2254635	cg09716762	16	0.347059	0.187976	0.643915
ITGAX	ILMN_2254635	cg05059438	16	-0.1	0.71313	0.912451
ITGAX	ILMN_2254635	cg01486260	16	0.00294118	0.995629	0.998374
ITIH5	ILMN_2335557	cg03432241	10	-0.335294	0.204176	0.658265
ITIH5	ILMN_2335557	cg09955886	10	-0.223529	0.403941	0.761984
ITIH5	ILMN_2335557	cg22776386	10	-0.2	0.456391	0.797389
ITIH5	ILMN_2335557	cg06201219	10	-0.120588	0.656438	0.892123
ITIH5	ILMN_2335557	cg18372739	10	-0.1	0.71313	0.912451
ITK	ILMN_1699160	cg01546430	5	0.0411765	0.882386	0.96671
ITPKB	ILMN_1700432	cg26917828	1	-0.594118	0.0172465	0.408304
ITPKB	ILMN_1700432	cg12136950	1	-0.447059	0.0843728	0.535834
ITPKB	ILMN_1700432	cg16265553	1	-0.438235	0.091253	0.549854
ITPKB	ILMN_1700432	cg00279406	1	0.314706	0.234712	0.664601
ITPKB	ILMN_1700432	cg05262829	1	-0.305882	0.248661	0.674047
ITPKB	ILMN_1700432	cg01259619	1	0.235294	0.379021	0.749241
ITPKB	ILMN_1700432	cg23038277	1	0.155882	0.563504	0.850785
ITPR1	ILMN_1789505	cg08987995	3	0.358824	0.17267	0.631491
ITPR1	ILMN_1789505	cg23662097	3	-0.323529	0.221281	0.664176
ITPR1	ILMN_1789505	cg14967731	3	0.314706	0.234712	0.664601
ITPR1	ILMN_1789505	cg05795849	3	-0.0970588	0.721358	0.91653
ITPR1	ILMN_1789505	cg24159247	3	-0.0352941	0.899718	0.970027
ITPR1	ILMN_1789505	cg03836615	3	0.0147059	0.960678	0.989617
ITPRIP	ILMN_1805192	cg16301004	10	-0.376471	0.151349	0.612281
ITPRIP	ILMN_1805192	cg16636756	10	-0.367647	0.161766	0.619949
ITPRIP	ILMN_1805192	cg24199006	10	-0.329412	0.212614	0.660458
ITPRIP	ILMN_1805192	cg05453337	10	0.220588	0.410309	0.765336
ITPRIP	ILMN_1805192	cg19640166	10	-0.0470588	0.865106	0.960668
JARID2	ILMN_1764177	cg14632031	6	-0.697059	0.00360046	0.350008
JARID2	ILMN_1764177	cg06607519	6	-0.632353	0.0102161	0.393276
JARID2	ILMN_1764177	cg00412851	6	0.473529	0.066027	0.491944
JARID2	ILMN_1764177	cg15046123	6	-0.455882	0.0778835	0.524599
JARID2	ILMN_1764177	cg20052079	6	0.45	0.0821669	0.534552
JARID2	ILMN_1764177	cg19355462	6	0.408824	0.117166	0.571686
JARID2	ILMN_1764177	cg12039505	6	-0.317647	0.230177	0.664458
JARID2	ILMN_1764177	cg26405097	6	-0.311765	0.239304	0.666287
JARID2	ILMN_1764177	cg22296612	6	0.297059	0.263132	0.676265
JMJD1C	ILMN_1764970	cg24409808	10	0.252941	0.343324	0.718431
JMJD1C	ILMN_1764970	cg03825607	10	0.191176	0.476928	0.809928
JMJD1C	ILMN_1764970	cg17775079	10	0.126471	0.640554	0.884049
JMJD6	ILMN_2412024	cg09087897	17	-0.341176	0.195963	0.650124
JMJD6	ILMN_2412024	cg13533061	17	-0.0764706	0.779743	0.933499
JOSD1	ILMN_1668535	cg06711259	22	0.197059	0.463185	0.801906
JUN	ILMN_1806023	cg16645584	1	-0.302941	0.253427	0.676265
JUND	ILMN_1810214	cg17216071	19	0.0529412	0.847885	0.95749
KATNAL1	ILMN_1722533	cg00763555	13	-0.220588	0.410309	0.765336
KBTBD4	ILMN_1687092	cg17001627	11	-0.0382353	0.891046	0.968507
KCNIP2	ILMN_2325534	cg23223933	10	0.167647	0.533888	0.840648
KCNIP2	ILMN_2325534	cg27387923	10	-0.147059	0.586183	0.858462
KCNJ2	ILMN_1780334	cg12484037	17	-0.355882	0.176413	0.637031
KCNQ1OT1	ILMN_3248707	cg25204743	11	0.394118	0.131937	0.590471
KCNQ1OT1	ILMN_3248707	cg11875582	11	0.320588	0.225701	0.664458
KCNQ1OT1	ILMN_3248707	cg13428066	11	-0.291176	0.27307	0.681568
KCNQ1OT1	ILMN_3248707	cg07556018	11	-0.202941	0.449649	0.795686
KCNQ1OT1	ILMN_3248707	cg07683142	11	0.0882353	0.746218	0.92434
KCNQ1OT1	ILMN_3248707	cg02021157	11	-0.0441176	0.873739	0.963038
KCTD21	ILMN_1809708	cg00808969	11	0.152941	0.57102	0.855675
KDM6B	ILMN_2397521	cg01046511	17	-0.552941	0.0285876	0.425201
KDM6B	ILMN_2397521	cg08840665	17	0.526471	0.0384919	0.454296
KDM6B	ILMN_2397521	cg07482916	17	0.405882	0.120021	0.573035
KDM6B	ILMN_2397521	cg09911083	17	-0.255882	0.337574	0.716896
KDM6B	ILMN_2397521	cg00014203	17	0.188235	0.483876	0.813782
KIAA0040	ILMN_1797191	cg17845761	1	0.508824	0.0464374	0.4764
KIAA0040	ILMN_1797191	cg18880390	1	-0.108824	0.688634	0.903352
KIAA0247	ILMN_2226917	cg01557792	14	-0.511765	0.0450328	0.474148
KIAA0247	ILMN_2226917	cg04555107	14	0.470588	0.0679024	0.493959
KIAA0247	ILMN_2226917	cg14369329	14	0.255882	0.337574	0.716896
KIAA0355	ILMN_1659845	cg10087081	19	0.205882	0.442959	0.789083
KIAA1026	ILMN_1680399	cg01208873	1	0.467647	0.0698174	0.499713
KIAA1026	ILMN_1680399	cg26577320	1	-0.376471	0.151349	0.612281
KIAA1026	ILMN_1680399	cg03398002	1	-0.367647	0.161766	0.619949
KIAA1026	ILMN_1680399	cg16663033	1	-0.355882	0.176413	0.637031
KIAA1026	ILMN_1680399	cg11648522	1	-0.341176	0.195963	0.650124
KIAA1026	ILMN_1680399	cg21413173	1	-0.338235	0.200041	0.654963
KIAA1026	ILMN_1680399	cg16985952	1	-0.323529	0.221281	0.664176
KIAA1026	ILMN_1680399	cg19085146	1	0.305882	0.248661	0.674047
KIAA1026	ILMN_1680399	cg00119241	1	-0.285294	0.28324	0.685568
KIAA1026	ILMN_1680399	cg19626253	1	0.232353	0.385168	0.75468
KIAA1026	ILMN_1680399	cg22507756	1	-0.214706	0.423208	0.77459
KIAA1026	ILMN_1680399	cg24597131	1	-0.197059	0.463185	0.801906
KIAA1026	ILMN_1680399	cg23273221	1	0.176471	0.512164	0.828616
KIAA1026	ILMN_1680399	cg19260606	1	-0.170588	0.526599	0.835087
KIAA1026	ILMN_1680399	cg21581845	1	0.161765	0.548605	0.84552
KIAA1026	ILMN_1680399	cg23238147	1	0.155882	0.563504	0.850785
KIAA1026	ILMN_1680399	cg19710662	1	-0.114706	0.672467	0.896249
KIAA1026	ILMN_1680399	cg21045388	1	-0.114706	0.672467	0.896249
KIAA1026	ILMN_1680399	cg27290274	1	-0.0941176	0.729616	0.919141
KIAA1026	ILMN_1680399	cg00866953	1	0.0882353	0.746218	0.92434
KIAA1026	ILMN_1680399	cg13239126	1	-0.0117647	0.969412	0.990453
KIAA1467	ILMN_1668619	cg23510415	12	0.7	0.00341334	0.350008
KIAA1467	ILMN_1668619	cg07814122	12	0.652941	0.00751001	0.375595
KIAA1467	ILMN_1668619	cg25108548	12	0.526471	0.0384919	0.454296
KIAA1467	ILMN_1668619	cg19091779	12	-0.314706	0.234712	0.664601
KIAA1600	ILMN_1752927	cg18325866	10	-0.0647059	0.813651	0.944147
KIAA1712	ILMN_2213199	cg21594304	4	-0.294118	0.268072	0.676265
KIAA1712	ILMN_2213199	cg11517936	4	0.0176471	0.951949	0.986466
KIAA1737	ILMN_1788347	cg16595667	14	0.364706	0.165346	0.622343
KIAA1737	ILMN_1788347	cg16209517	14	0.358824	0.17267	0.631491
KIAA1949	ILMN_1732967	cg00663832	6	-0.523529	0.0397375	0.459508
KIAA1949	ILMN_1732967	cg25980484	6	0.461765	0.0737682	0.51509
KIAA1949	ILMN_1732967	cg08752994	6	0.426471	0.101056	0.562977
KIAA1949	ILMN_1732967	cg15696968	6	0.408824	0.117166	0.571686
KIAA1949	ILMN_1732967	cg11554650	6	0.4	0.125879	0.58631
KIAA1949	ILMN_1732967	cg00278359	6	0.391176	0.135043	0.595052
KIAA1949	ILMN_1732967	cg23167351	6	-0.367647	0.161766	0.619949
KIAA1949	ILMN_1732967	cg03353699	6	0.35	0.184066	0.640391
KIAA1949	ILMN_1732967	cg06644669	6	0.347059	0.187976	0.643915
KIAA1949	ILMN_1732967	cg11414821	6	0.344118	0.191942	0.648067
KIAA1949	ILMN_1732967	cg12105190	6	0.326471	0.216919	0.663527
KIAA1949	ILMN_1732967	cg00128100	6	0.317647	0.230177	0.664458
KIAA1949	ILMN_1732967	cg10426318	6	0.311765	0.239304	0.666287
KIAA1949	ILMN_1732967	cg05098566	6	-0.185294	0.490874	0.820036
KIAA1949	ILMN_1732967	cg23672659	6	0.15	0.57858	0.85737
KIF1B	ILMN_1743034	cg26247646	1	-0.508824	0.0464374	0.4764
KIF1B	ILMN_1743034	cg11399195	1	-0.502941	0.0493467	0.484121
KIF1B	ILMN_1743034	cg05390356	1	0.326471	0.216919	0.663527
KIF1B	ILMN_1743034	cg11712187	1	0.320588	0.225701	0.664458
KIF1B	ILMN_1743034	cg21406409	1	0.302941	0.253427	0.676265
KIF1B	ILMN_1743034	cg10249098	1	0.0352941	0.899718	0.970027
KIF22	ILMN_3234884	cg12688670	16	-0.311765	0.239304	0.666287
KIF7	ILMN_1654916	cg12762600	15	0.438235	0.091253	0.549854
KIF7	ILMN_1654916	cg19570897	15	-0.320588	0.225701	0.664458
KITLG	ILMN_2341595	cg17399545	12	0.317647	0.230177	0.664458
KLF10	ILMN_1667594	cg07171504	8	0.611765	0.0136409	0.398374
KLF15	ILMN_1683133	cg27639142	3	-0.220588	0.410309	0.765336
KLF15	ILMN_1683133	cg02312542	3	-0.164706	0.541224	0.844225
KLF2	ILMN_1735930	cg18473733	19	0.647059	0.00821691	0.393276
KLF2	ILMN_1735930	cg02668248	19	0.529412	0.0372766	0.453325
KLF6	ILMN_1735014	cg06724409	10	0.423529	0.103622	0.562977
KLF6	ILMN_1735014	cg12570716	10	0.423529	0.103622	0.562977
KLF6	ILMN_1735014	cg25749254	10	0.394118	0.131937	0.590471
KLF6	ILMN_1735014	cg24287110	10	0.367647	0.161766	0.619949
KLF6	ILMN_1735014	cg08614871	10	0.294118	0.268072	0.676265
KLF6	ILMN_1735014	cg06162279	10	0.194118	0.470031	0.805739
KLHDC2	ILMN_1741204	cg19584823	14	-0.0647059	0.813651	0.944147
KLHDC9	ILMN_2405470	cg17150246	1	-0.270588	0.309683	0.699629
KLHDC9	ILMN_2405470	cg17876200	1	-0.197059	0.463185	0.801906
KLHL18	ILMN_1655608	cg09356020	3	0.520588	0.0410139	0.46355
KLHL18	ILMN_1655608	cg15508262	3	0.0794118	0.771324	0.931221
KLHL24	ILMN_1678671	cg02021337	3	0.0705882	0.796653	0.941349
KLHL6	ILMN_1768814	cg17803523	3	-0.555882	0.0276235	0.418642
KLHL6	ILMN_1768814	cg20425130	3	-0.511765	0.0450328	0.474148
KLHL6	ILMN_1768814	cg02844611	3	-0.502941	0.0493467	0.484121
KLHL6	ILMN_1768814	cg09606470	3	-0.429412	0.0985365	0.556843
KLHL6	ILMN_1768814	cg20398399	3	-0.297059	0.263132	0.676265
KLHL6	ILMN_1768814	cg16725607	3	-0.276471	0.298932	0.695769
KLHL8	ILMN_1714083	cg16646539	4	0.294118	0.268072	0.676265
KLHL8	ILMN_1714083	cg13929988	4	0.244118	0.360918	0.734503
KTI12	ILMN_1703226	cg17076592	1	-0.226471	0.397628	0.75866
KYNU	ILMN_1746517	cg19826115	2	-0.0617647	0.822182	0.948543
L3MBTL4	ILMN_3307954	cg26420606	18	-0.0176471	0.951949	0.986466
LAPTM5	ILMN_1772359	cg17418085	1	-0.0970588	0.721358	0.91653
LARP1B	ILMN_1733390	cg24087613	4	0.220588	0.410309	0.765336
LBP	ILMN_1732538	cg02379079	20	0.464706	0.0717725	0.503793
LBP	ILMN_1732538	cg18979491	20	0.358824	0.17267	0.631491
LCAT	ILMN_1815102	cg09495207	16	0.179412	0.505018	0.825737
LCAT	ILMN_1815102	cg06839111	16	0.155882	0.563504	0.850785
LCAT	ILMN_1815102	cg01817009	16	-0.0117647	0.969412	0.990453
LCP2	ILMN_1658962	cg09672233	5	-0.702941	0.00323392	0.350008
LDHA	ILMN_3251145	cg17607330	11	0.397059	0.128883	0.587981
LDHA	ILMN_3251145	cg10433104	11	-0.138235	0.609244	0.870877
LDLR	ILMN_2053415	cg14331002	19	0.314706	0.234712	0.664601
LDLRAD3	ILMN_2129563	cg20735242	11	0.652941	0.00751001	0.375595
LDLRAD3	ILMN_2129563	cg11033273	11	0.573529	0.0223585	0.41035
LDLRAD3	ILMN_2129563	cg12152338	11	0.538235	0.0338078	0.434936
LDLRAD3	ILMN_2129563	cg16373456	11	0.411765	0.114361	0.571686
LDLRAD3	ILMN_2129563	cg15948836	11	-0.3	0.25825	0.676265
LDLRAD3	ILMN_2129563	cg09880665	11	0.0264706	0.925796	0.980183
LEF1	ILMN_1679185	cg19296305	4	-0.397059	0.128883	0.587981
LEF1	ILMN_1679185	cg12623364	4	0.297059	0.263132	0.676265
LEO1	ILMN_1801553	cg01779645	15	0.308824	0.243953	0.66945
LETMD1	ILMN_1754149	cg20320656	12	-0.329412	0.212614	0.660458
LGALS3BP	ILMN_1659688	cg25178683	17	-0.497059	0.052393	0.484121
LGALS3BP	ILMN_1659688	cg04927537	17	-0.476471	0.0641908	0.490129
LGALS3BP	ILMN_1659688	cg22713958	17	-0.438235	0.091253	0.549854
LGALS3BP	ILMN_1659688	cg17836612	17	-0.405882	0.120021	0.573035
LGALS3BP	ILMN_1659688	cg11105610	17	-0.391176	0.135043	0.595052
LGALS3BP	ILMN_1659688	cg08962888	17	-0.294118	0.268072	0.676265
LHFPL2	ILMN_1747744	cg06759890	5	-0.361765	0.168981	0.627755
LHFPL2	ILMN_1747744	cg06873401	5	-0.329412	0.212614	0.660458
LHFPL2	ILMN_1747744	cg02642549	5	-0.276471	0.298932	0.695769
LHFPL2	ILMN_1747744	cg14114546	5	0.223529	0.403941	0.761984
LHFPL2	ILMN_1747744	cg17462560	5	0.202941	0.449649	0.795686
LHFPL2	ILMN_1747744	cg02061173	5	-0.197059	0.463185	0.801906
LHFPL2	ILMN_1747744	cg06857708	5	0.15	0.57858	0.85737
LIAS	ILMN_1736077	cg15025532	4	0.45	0.0821669	0.534552
LILRA2	ILMN_1716983	cg19486673	19	-0.541176	0.0327089	0.434936
LILRA2	ILMN_1716983	cg14575739	19	0.2	0.456391	0.797389
LILRA6	ILMN_3251658	cg00001510	19	-0.176471	0.512164	0.828616
LILRA6	ILMN_3251658	cg19835973	19	0.176471	0.512164	0.828616
LILRA6	ILMN_3251658	cg22686939	19	-0.138235	0.609244	0.870877
LILRB2	ILMN_2312340	cg24260917	19	-0.5	0.0508524	0.484121
LILRB2	ILMN_2312340	cg12485793	19	0.388235	0.1382	0.598418
LILRB3	ILMN_1784884	cg15816012	19	0.464706	0.0717725	0.503793
LILRB3	ILMN_1784884	cg22299782	19	0.252941	0.343324	0.718431
LILRB3	ILMN_1784884	cg17295720	19	0.247059	0.354996	0.730252
LIMA1	ILMN_1704369	cg17046586	12	0.564706	0.0248823	0.415432
LIMA1	ILMN_1704369	cg17572255	12	0.308824	0.243953	0.66945
LIMA1	ILMN_1704369	cg05903046	12	0.302941	0.253427	0.676265
LINC00339	ILMN_1901198	cg01720742	1	-0.117647	0.664435	0.894182
[truncated: 2,003 more rows]
