# Supplementary material for: A Single Bout of Electroacupuncture Remodels Epigenetic and Transcriptional Changes in Adipose Tissue in Polycystic Ovary Syndrome
Source: Sci Rep. 2018 Jan 30;8:1878. doi: 10.1038/s41598-017-17919-5 (PMC5790004; doi:10.1038/s41598-017-17919-5)
Supplement: Supplementary file 16 — Supplementary Table 15 [file 41598_2017_17919_MOESM16_ESM.xlsx]

## Sheet: Supplementary Table 1
Supplementary Table 15: Selected genes with largest change in gene expression FDR < 0.05 in human experiment to be analyzed in inguinal fat in rat by RT-qPCR.
Gene name	Assay Design	Unique Assay ID
Fosb	Exonic	qRnoCED0004579
Il6	Intron–spanning	qRnoCID0053166
Cyr61	Exonic	qRnoCED0004818
Nr4a2	Exonic	qRnoCED0007596
Egr1	Exonic	qRnoCED0001041
Ccl2	Exonic	qRnoCED0009272
Junb	Exonic	qRnoCED0002473
